# Supplementary material for: Transcriptomic analysis of Mesoamerican and Andean Phaseolus vulgaris accessions revealed mRNAs and lncRNAs associated with strain selectivity during symbiosis
Source: Sci Rep. 2022 Feb 16;12:2614. doi: 10.1038/s41598-022-06566-0 (PMC8850587; doi:10.1038/s41598-022-06566-0)
Supplement: Supplementary file 2 — Supplementary Table S1. [file 41598_2022_6566_MOESM2_ESM.xlsx]

## Sheet: Sheet1
Sample	Number of reads	Mean Quality	% of input maped to genome	Coverage (mean reads per base)
		Score
ALUBIA 124N1 #1	28208329	38.59	0.885	5.22
ALUBIA124N1 #2	37432552	38.43	0.885	4.39
ALUBIA124N1 #3	27623118	36.76	0.936	5.91
ALUBIA 55N1 #1	32325155	38.52	0.88	6.53
ALUBIA 55N1 #2	21965642	36.77	0.923	4.07
ALUBIA 55N1 #3	34489662	36.54	0.891	5.26
ALUBIA CE3 #1	29760286	39.28	0.934	4.91
ALUBIA CE3 #2	22334239	38.52	0.888	3.77
ALUBIA CE3 #3	19761654	36.87	0.925	3.76
ALUBIA SC15 #1	39750228	38.49	0.883	6.22
ALUBIA SC15 #2	34875352	39.26	0.934	5.78
ALUBIA SC15 #3	34619727	36.73	0.928	6.82
ALUBIA YEM #1	39565180	38.51	0.883	6.22
ALUBIA YEM #2	36105074	38.61	0.883	5.62
ALUBIA YEM #3	27611498	36.32	0.921	5.15
NAG12 124N1 #1	37002663	39.26	0.892	7.17
NAG12 124N1 #2	25133179	38.6	0.853	3.85
NAG12 124N1 #3	37398117	39.29	0.88	5.92
NAG12 55N1 #1	29632617	38.54	0.848	4.71
NAG12 55N1 #2	39102099	39.31	0.877	6.13
NAG12 55N1 #3	26047265	39.27	0.903	4.22
NAG12 CE3 #1	41795672	39.29	0.896	6.66
NAG12 CE3 #2	33533384	39.27	0.881	5.27
NAG12 CE3 #3	39333995	38.61	0.828	5.87
NAG12 SC15 #1	23555214	38.56	0.847	3.6
NAG12 SC15 #2	24565550	39.28	0.883	3.87
NAG12 SC15 #3	22814435	39.21	0.893	3.63
NAG12 YEM #1	26507459	39.27	0.893	4.71
NAG12 YEM #2	42519480	39.32	0.933	22.86
NAG12 YEM #3	28448831	38.59	0.854	4.34
