# Supplementary material for: Transcriptomic analysis of Mesoamerican and Andean Phaseolus vulgaris accessions revealed mRNAs and lncRNAs associated with strain selectivity during symbiosis
Source: Sci Rep. 2022 Feb 16;12:2614. doi: 10.1038/s41598-022-06566-0 (PMC8850587; doi:10.1038/s41598-022-06566-0)
Supplement: Supplementary file 3 — Supplementary Table S2. [file 41598_2022_6566_MOESM3_ESM.xlsx]

## Sheet: Sheet1
Tracking ID	Gene ID	TSS	Locus	YEM_FPKM	YEM_conf_lo	YEM_conf_hi	SC15_FPKM	SC15_conf_lo	SC15_conf_hi	CE3_FPKM	CE3_conf_lo	CE3_conf_hi	55N1_FPKM	55N1_conf_lo	55N1_conf_hi	124N1_FPKM	124N1_conf_lo	124N1_conf_hi	Annotation
XLOC_000001	Phvul.001G000500	TSS1	Chr01:10460-12321	23.1188	17.2619	28.9757	25.3004	19.0722	31.5286	25.2621	18.9587	31.5655	32.6268	24.8212	40.4324	26.341	19.791	32.8911	cyclin-dependent kinase B2;2
XLOC_000002	Phvul.001G000600	TSS2	Chr01:16060-28781	2.55522	1.79307	3.31736	2.05146	1.3945	2.70842	2.70437	1.88343	3.52531	2.9304	2.06825	3.79255	2.64327	1.83666	3.44988	RAD3-like DNA-binding helicase protein
XLOC_000003	Phvul.001G000800	TSS3,TSS4	Chr01:35238-37775	3.2819	2.03837	4.52542	3.59991	2.27088	4.92894	3.59161	2.26183	4.92138	2.55962	1.50375	3.61548	3.26282	2.03118	4.49446	12-oxophytodienoate reductase 1
XLOC_000004	Phvul.001G000900	TSS5	Chr01:46092-47534	0.0343299	0	0.121487	0.0388074	0	0.123921	0.00691199	0	0.0663506	0	0	0	0.0708843	0	0.176534	Protein kinase superfamily protein
XLOC_000005	Phvul.001G001100	TSS6,TSS7	Chr01:53364-59929	46.9111	35.8729	57.9494	30.3031	23.3345	37.2717	41.2378	31.6049	50.8707	38.0018	28.8977	47.1058	46.0977	35.4528	56.7427	BTB/POZ domain-containing protein
XLOC_000006	Phvul.001G001200	TSS8,TSS9	Chr01:62007-69638	5.38917	3.86439	6.91394	6.00392	4.31688	7.69096	6.76106	4.88824	8.63387	7.02384	5.16564	8.88204	6.17796	4.50093	7.855	Tetratricopeptide repeat (TPR)-like superfamily protein
XLOC_000007	Phvul.001G001300	TSS10	Chr01:72051-74934	20.0816	15.3822	24.7811	17.2629	13.1448	21.3809	20.3788	15.6071	25.1505	19.5724	14.9894	24.1554	18.32	14.0092	22.6309	OPC-8:0 CoA ligase1
XLOC_000008	Phvul.001G001400	TSS11	Chr01:76627-87923	35.2579	26.9586	43.5571	37.5522	28.6957	46.4086	40.944	31.1577	50.7303	38.3356	29.3341	47.3371	39.4814	30.2203	48.7425	Ubiquitin-like superfamily protein
XLOC_000009	Phvul.001G001500	TSS12	Chr01:103924-108226	53.9154	41.137	66.6938	44.9936	34.5991	55.3881	48.0583	37.0988	59.0179	53.8216	41.37	66.2733	50.5518	38.7131	62.3905	SKU5 similar 5
XLOC_000010	Phvul.001G001600	TSS13	Chr01:108826-113303	11.1239	8.21198	14.0359	9.9194	7.23554	12.6032	11.5806	8.53611	14.625	10.5444	7.71743	13.3714	11.569	8.54311	14.5949	Pseudouridine synthase family protein
XLOC_000011	Phvul.001G001800	TSS14	Chr01:130163-130763	0.507247	0	1.10053	1.4963	0	3.25536	1.12971	0	2.7423	1.08584	0	2.53748	0.881296	0	2.32313
XLOC_000012	Phvul.001G002000	TSS15	Chr01:138927-140068	81.1475	62.6874	99.6076	66.8029	51.1949	82.4109	61.1572	47.034	75.2804	68.3889	52.5333	84.2445	67.061	51.4338	82.6883	glutathione S-transferase phi 8
XLOC_000013	Phvul.001G002100	TSS16	Chr01:143366-145324	0.152863	0.000944239	0.304782	0.375781	0.110884	0.640678	0.229682	0.0358845	0.42348	0.0969972	0	0.211341	0.163846	0.00290901	0.324783	chloroplastic drought-induced stress protein of 32 kD
XLOC_000014	Phvul.001G002300	TSS17	Chr01:149984-151461	2.84065	1.25651	4.42478	2.59335	1.05474	4.13196	3.02703	1.32332	4.73075	3.32213	1.54223	5.10202	3.67191	1.72732	5.6165	LYR family of Fe/S cluster biogenesis protein
XLOC_000015	Phvul.001G002800	TSS18,TSS19,TSS20	Chr01:162679-170716	6.00795	3.33736	8.67854	4.78366	2.99452	6.5728	6.27181	3.96103	8.58259	5.82719	3.68486	7.96952	5.87366	3.58958	8.15773	calcium-dependent protein kinase 29
XLOC_000016	Phvul.001G002900	TSS21	Chr01:171533-174640	1.00628	0.509544	1.50302	0.872965	0.412079	1.33385	1.16897	0.605804	1.73213	0.983155	0.48755	1.47876	1.09763	0.563806	1.63145	calcium-dependent protein kinase 29
XLOC_000017	Phvul.001G003500	TSS22	Chr01:201000-205334	133.034	101.029	165.039	121.034	92.0152	150.053	119.579	91.0296	148.129	118.789	90.0721	147.507	115.924	88.321	143.528	Alba DNA/RNA-binding protein
XLOC_000018	Phvul.001G003600	TSS23	Chr01:206054-211107	29.091	22.3904	35.7916	29.3862	22.6231	36.1492	30.9782	23.8651	38.0914	31.5654	24.3147	38.816	29.272	22.5187	36.0253	PAM domain (PCI/PINT associated module) protein
XLOC_000019	Phvul.001G003700	TSS24,TSS25	Chr01:211726-214060	31.764	24.1058	39.4222	27.0531	20.5118	33.5944	26.9238	20.4396	33.4079	29.6744	22.5303	36.8186	25.2702	19.1098	31.4307	expansin 11
XLOC_000020	Phvul.001G003800	TSS26	Chr01:215818-217774	44.4979	34.2556	54.7402	39.4978	30.1775	48.8181	44.0431	33.8411	54.245	44.9007	34.4555	55.3458	46.567	35.7652	57.3688	Peroxidase superfamily protein
XLOC_000021	Phvul.001G004033	TSS27	Chr01:233177-236908	7.37589	5.16999	9.58178	7.62215	5.36008	9.88422	7.50082	5.24873	9.75292	8.45664	6.0083	10.905	7.1566	5.01333	9.29986	winged-helix DNA-binding transcription factor family protein
XLOC_000022	Phvul.001G004100	TSS28	Chr01:244430-248769	7.02072	5.03217	9.00926	7.20657	5.16848	9.24466	8.15712	5.88722	10.427	7.72184	5.55823	9.88544	7.58707	5.46939	9.70474	winged-helix DNA-binding transcription factor family protein
XLOC_000023	Phvul.001G004700	TSS29,TSS30	Chr01:302418-305742	21.7381	16.7933	26.6829	20.8796	16.0681	25.6911	22.6009	17.3868	27.8151	23.8922	18.4127	29.3718	22.9985	17.7535	28.2435
XLOC_000024	Phvul.001G004900	TSS31,TSS32	Chr01:313038-318459	28.8763	22.15	35.6026	34.165	26.2825	42.0475	37.1525	28.6151	45.6899	35.0523	26.9587	43.146	35.0594	26.9921	43.1267	Protein of unknown function (DUF668)
XLOC_000025	Phvul.001G005000	TSS33	Chr01:322066-324434	39.6741	30.1317	49.2165	33.9244	25.757	42.0919	45.6295	35.2179	56.0411	41.0032	31.4171	50.5893	40.0097	30.8003	49.2191	Pathogenesis-related thaumatin superfamily protein
XLOC_000026	Phvul.001G005100	TSS34	Chr01:344324-346664	2.4525	1.42186	3.48314	2.34177	1.34121	3.34233	2.64469	1.54923	3.74016	2.03231	1.1286	2.93603	2.25297	1.29154	3.2144	THAUMATIN-LIKE PROTEIN 1
XLOC_000027	Phvul.001G005300	TSS35	Chr01:357215-357873	19.3631	13.1358	25.5905	15.9919	10.5527	21.4311	16.6188	11.1247	22.1129	11.9912	7.38361	16.5987	15.2321	10.0335	20.4307
XLOC_000028	Phvul.001G005600	TSS36	Chr01:374999-378044	28.3911	21.5799	35.2024	28.948	22.0532	35.8428	27.3398	20.7317	33.9478	28.7173	21.8066	35.6281	25.6838	19.5014	31.8661	Family of unknown function (DUF572)
XLOC_000029	Phvul.001G005700	TSS37,TSS38	Chr01:378958-381470	9.89325	6.99439	12.7921	10.1046	7.11773	13.0915	9.04216	6.3012	11.7831	10.5804	7.47859	13.6823	9.4449	6.62125	12.2685
XLOC_000030	Phvul.001G005800	TSS39	Chr01:383319-384056	0.67753	0.0613294	1.29373	1.03809	0.262586	1.8136	0.656978	0.0704763	1.24348	0.667136	0.066535	1.26774	0.495705	0	0.995413
XLOC_000031	Phvul.001G005900	TSS40	Chr01:387848-394055	0.8809	0.523797	1.238	0.90796	0.531544	1.28438	1.01958	0.616495	1.42266	1.00777	0.606827	1.4087	0.962269	0.571587	1.35295	P-glycoprotein 13
XLOC_000032	Phvul.001G006100	TSS41	Chr01:407787-409061	0	0	0	0.0286493	0	0.133785	0	0	0	0.0253591	0	0.129615	0.0195461	0	0.123502	basic helix-loop-helix (bHLH) DNA-binding superfamily protein
XLOC_000033	Phvul.001G006200	TSS42	Chr01:412080-413265	0	0	0	0	0	0	0	0	0	0	0	0	0	0	0	basic helix-loop-helix (bHLH) DNA-binding superfamily protein
XLOC_000034	Phvul.001G006300	TSS43	Chr01:418630-419541	125.332	95.163	155.501	70.7597	53.1374	88.3821	78.1871	59.2755	97.0986	91.5157	69.5674	113.464	103.105	78.8286	127.381	GAST1 protein homolog 1
XLOC_000035	Phvul.001G006400	TSS44	Chr01:421938-428836	0	0	0	0.211522	0	0.564487	0	0	0	0	0	0	0	0	0	GAST1 protein homolog 1
XLOC_000036	Phvul.001G006500	TSS45	Chr01:432352-432885	4.62486	0.530832	8.71888	4.4225	0.429952	8.41504	2.49997	0	5.26029	3.67308	0	7.4124	4.11102	0.24108	7.98096	GAST1 protein homolog 1
XLOC_000037	Phvul.001G006600	TSS46	Chr01:435597-436139	0	0	0	0	0	0	0	0	0	0	0	0	0	0	0	Gibberellin-regulated family protein
XLOC_000038	Phvul.001G006800	TSS47,TSS48	Chr01:442705-449679	2.12741	0.299585	3.95524	2.2236	0.276696	4.17051	1.92182	0	3.8632	2.44247	0	5.17956	2.00567	0.212411	3.79893
XLOC_000039	Phvul.001G007200	TSS49	Chr01:477378-483478	10.66	7.87049	13.4495	14.368	10.7804	17.9556	14.7588	11.0727	18.4449	14.0801	10.5539	17.6063	13.6767	10.2264	17.127	eukaryotic initiation factor 3 gamma subunit family protein
XLOC_000040	Phvul.001G007400	TSS50,TSS51,TSS52	Chr01:493652-496568	22.3062	15.3916	29.2207	20.5354	14.1098	26.961	21.1918	14.4586	27.925	24.3037	16.9612	31.6462	22.1767	15.3144	29.039	Small nuclear ribonucleoprotein family protein
XLOC_000041	Phvul.001G007500	TSS53	Chr01:497884-501252	4.80371	2.78405	6.82337	5.53055	3.25266	7.80843	5.83736	3.4954	8.17931	4.91604	2.8313	7.00079	4.58012	2.59864	6.56159	DnaJ/Hsp40 cysteine-rich domain superfamily protein
XLOC_000042	Phvul.001G008200	TSS54	Chr01:599467-604822	8.16362	6.19908	10.1282	7.27817	5.47149	9.08484	8.1944	6.19441	10.1944	8.1244	6.1495	10.0993	8.30604	6.27606	10.336	Transcriptional factor B3 family protein / auxin-responsive factor AUX/IAA-related
XLOC_000043	Phvul.001G008300	TSS55	Chr01:619172-620063	0	0	0	0	0	0	0	0	0	0	0	0	0	0	0	Transcriptional factor B3 family protein / auxin-responsive factor AUX/IAA-related
XLOC_000044	Phvul.001G008900	TSS56	Chr01:655551-657347	5.19756	3.59614	6.79898	7.01511	4.99431	9.0359	7.38038	5.28264	9.47811	5.00978	3.43289	6.58666	6.07907	4.29652	7.86162	cytochrome P450, family 71, subfamily B, polypeptide 36
XLOC_000045	Phvul.001G009100	TSS57	Chr01:676070-677486	553.286	410.023	696.549	606.557	447.419	765.696	564.12	421.415	706.826	587.824	436.837	738.81	569.068	418.15	719.985	Histone superfamily protein
XLOC_000046	Phvul.001G009300	TSS58	Chr01:694455-705450	11.9394	9.16891	14.7099	10.9763	8.44118	13.5114	11.9264	9.16788	14.6848	11.7251	9.00952	14.4407	12.3086	9.45015	15.1671	LSD1-like 3
XLOC_000047	Phvul.001G009400	TSS59	Chr01:709103-712781	37.2413	28.4825	46.0001	39.987	30.5989	49.375	45.9434	35.2835	56.6034	38.5258	29.4565	47.5952	41.4059	31.7225	51.0894	alpha/beta-Hydrolases superfamily protein
XLOC_000048	Phvul.001G009500	TSS60	Chr01:713974-719080	7.11299	5.23284	8.99313	7.9147	5.86656	9.96285	8.00639	5.92358	10.0892	8.44724	6.28123	10.6133	7.07369	5.20385	8.94353	Chaperone DnaJ-domain superfamily protein
XLOC_000049	Phvul.001G009600	TSS61	Chr01:721755-722514	0.25306	0	0.595556	0.330857	0	0.783589	0.271552	0	0.651538	0.0739136	0	0.228344	0.253647	0	0.601938	glycine-rich protein
XLOC_000050	Phvul.001G009800	TSS62	Chr01:745647-747517	1.17486	0.525634	1.82409	1.30716	0.644095	1.97022	1.28825	0.624159	1.95234	1.1997	0.561737	1.83767	1.37028	0.685762	2.0548	SHI-related sequence 5
XLOC_000051	Phvul.001G010000	TSS63	Chr01:771758-773794	2.8711	1.86968	3.87252	3.53507	2.37725	4.69289	2.97962	1.95333	4.0059	3.14688	2.08796	4.20581	2.8175	1.83374	3.80125	Ubiquitin carboxyl-terminal hydrolase family protein
XLOC_000052	Phvul.001G010100	TSS64	Chr01:787741-791802	104.277	79.6938	128.859	121.727	92.4811	150.973	135.345	102.779	167.911	119.568	91.5499	147.585	111.031	84.7117	137.349	Walls Are Thin 1
XLOC_000053	Phvul.001G010300	TSS65	Chr01:801889-804078	0	0	0	0.204142	0	0.443873	0.0487994	0	0.179962	0.0180338	0	0.100472	0.068108	0	0.211747	ribonuclease P family protein / Rpp14 family protein
XLOC_000054	Phvul.001G010800	TSS66	Chr01:829099-830330	164.82	127.56	202.079	161.362	124.379	198.346	146.454	112.85	180.057	145.979	112.654	179.304	149.433	114.903	183.963	thioredoxin H-type 1
XLOC_000055	Phvul.001G011000	TSS67,TSS68	Chr01:850225-855005	28.9788	22.3669	35.5907	29.7382	22.9775	36.4989	31.7675	24.5921	38.9429	30.8249	23.819	37.8308	32.2957	24.9333	39.658	BEL1-like homeodomain 10
XLOC_000056	Phvul.001G011100	TSS69	Chr01:861317-866004	19.1676	14.7355	23.5997	22.9727	17.6928	28.2526	22.5729	17.3637	27.7821	21.7089	16.736	26.6819	21.0578	16.1896	25.926	BEL1-like homeodomain 10
XLOC_000057	Phvul.001G011200	TSS70	Chr01:868495-876568	15.0563	11.3915	18.7211	13.7163	10.305	17.1275	17.0064	12.8674	21.1455	15.2881	11.5052	19.071	15.8797	12.0075	19.7518	GTP-binding protein, HflX
XLOC_000058	Phvul.001G011300	TSS71	Chr01:879574-881195	2.86014	1.5619	4.15839	2.42254	1.23306	3.61201	2.90132	1.55923	4.24341	2.38592	1.20894	3.56291	2.87563	1.54126	4.21001	Peroxidase superfamily protein
XLOC_000059	Phvul.001G011400	TSS72	Chr01:882448-885149	13.815	10.1521	17.4779	16.0044	11.9097	20.0992	16.1934	12.0398	20.347	17.028	12.7169	21.3391	15.6881	11.6552	19.721	AAA-type ATPase family protein
XLOC_000060	Phvul.001G011600	TSS73	Chr01:890236-893901	7.23389	4.95619	9.51158	6.65125	4.49595	8.80654	7.48817	5.14076	9.83557	7.62597	5.23186	10.0201	7.72399	5.32041	10.1276	NAD(P)-binding Rossmann-fold superfamily protein
XLOC_000061	Phvul.001G012000	TSS74	Chr01:914891-920114	104.97	80.0485	129.891	88.2221	67.4712	108.973	92.0001	70.4433	113.557	93.0589	71.0368	115.081	99.6325	76.1303	123.135	bifunctional nuclease in basal defense response 1
XLOC_000062	Phvul.001G012100	TSS75	Chr01:922228-927084	31.2739	24.1261	38.4217	36.9625	28.4864	45.4387	37.9744	29.2753	46.6735	36.7779	28.3648	45.191	37.3831	28.7878	45.9783	Sec14p-like phosphatidylinositol transfer family protein
XLOC_000063	Phvul.001G012300	TSS76	Chr01:937848-941738	0.0247774	0	0.0855412	0.0149533	0	0.0771083	0.070067	0	0.187114	0.0118455	0	0.0728519	0.0585448	0	0.170242	jasmonic acid carboxyl methyltransferase
XLOC_000064	Phvul.001G012500	TSS77	Chr01:953034-957813	0.00987164	0	0.0608564	0	0	0	0	0	0	0.00682082	0	0.0589446	0.00813922	0	0.0609948	ADPGLC-PPase large subunit
XLOC_000065	Phvul.001G012700	TSS78	Chr01:967099-970852	0	0	0	0	0	0	0	0	0	0	0	0	0	0	0	dihydroflavonol 4-reductase
XLOC_000066	Phvul.001G012800	TSS79	Chr01:973812-977395	0	0	0	0	0	0	0	0	0	0	0	0	0.0440542	0	0.135875	dihydroflavonol 4-reductase
XLOC_000067	Phvul.001G013000	TSS80	Chr01:990795-993459	99.1113	75.8748	122.348	113.518	87.0698	139.967	106.929	81.9823	131.876	110.966	84.8988	137.033	100.091	76.828	123.354	proteasome alpha subunit F1
XLOC_000068	Phvul.001G013300	TSS81	Chr01:1013312-1014870	46.372	35.321	57.4231	46.6164	35.3886	57.8442	40.6426	30.7595	50.5257	50.9503	38.8101	63.0906	51.807	39.4174	64.1965	phloem protein 2-B10
XLOC_000069	Phvul.001G013400	TSS82	Chr01:1020942-1023173	5.37937	3.53996	7.21879	6.40241	4.31112	8.49369	8.97382	6.17468	11.773	3.645	2.25253	5.03746	2.7995	1.67225	3.92674	phloem protein 2-B10
XLOC_000070	Phvul.001G013500	TSS83	Chr01:1031136-1035051	8.29412	6.03218	10.5561	7.29951	5.23592	9.3631	10.2895	7.57792	13.0011	8.88	6.46982	11.2902	8.90728	6.5006	11.314	tubby like protein 6
XLOC_000071	Phvul.001G013900	TSS84	Chr01:1046308-1047915	2.58141	1.37428	3.78854	1.81274	0.857796	2.76768	1.64398	0.764533	2.52342	2.50323	1.31996	3.6865	2.16078	1.09972	3.22184
XLOC_000072	Phvul.001G014000	TSS85	Chr01:1051618-1056861	126.168	94.8186	157.518	99.7898	76.0027	123.577	110.114	83.7663	136.461	113.129	85.5316	140.726	130.558	98.6247	162.49	Major facilitator superfamily protein
XLOC_000073	Phvul.001G014400	TSS86	Chr01:1086176-1091497	34.2614	26.2235	42.2992	34.2391	26.1552	42.323	35.0453	26.6851	43.4055	29.3945	22.5613	36.2278	35.1475	26.8696	43.4253	Leucine-rich repeat protein kinase family protein
XLOC_000074	Phvul.001G014466	TSS87	Chr01:1095838-1102074	11.0798	8.43532	13.7243	10.0391	7.58097	12.4972	10.8157	8.20345	13.428	10.8561	8.22239	13.4899	10.8848	8.25177	13.5179	S-adenosyl-L-methionine-dependent methyltransferases superfamily protein
XLOC_000075	Phvul.001G014532	TSS88	Chr01:1103521-1108340	9.54931	7.12676	11.9719	9.92704	7.42013	12.4339	11.045	8.29934	13.7906	10.805	8.10485	13.5052	10.2922	7.70892	12.8754	flavodoxin family protein / radical SAM domain-containing protein
XLOC_000076	Phvul.001G014700	TSS89,TSS90	Chr01:1131778-1138237	58.6014	38.8978	78.3051	54.0224	36.9717	71.0731	47.5918	32.1501	63.0336	44.525	30.1654	58.8845	53.2078	36.0511	70.3645	Erythronate-4-phosphate dehydrogenase family protein
XLOC_000077	Phvul.001G014900	TSS91	Chr01:1148575-1151843	58.9884	44.881	73.0958	73.19	55.928	90.4519	77.5936	59.3449	95.8424	67.1202	51.4307	82.8096	68.3734	52.3277	84.4191	O-Glycosyl hydrolases family 17 protein
XLOC_000078	Phvul.001G015000	TSS92	Chr01:1152268-1154846	0	0	0	0.188006	0	0.425943	0.12052	0	0.352019	0	0	0	0.0725691	0	0.226871	like COV 3
XLOC_000079	Phvul.001G015100	TSS93,TSS94	Chr01:1158148-1166514	13.448	10.3366	16.5595	12.8131	9.88691	15.7392	13.9302	10.7101	17.1503	14.454	11.1348	17.7733	13.0987	10.0825	16.115	GYF domain-containing protein
XLOC_000080	Phvul.001G015300	TSS95	Chr01:1178068-1180462	73.07	56.4762	89.6638	83.047	63.9844	102.11	83.983	64.9981	102.968	83.0586	64.0408	102.076	75.6591	58.163	93.1551
XLOC_000081	Phvul.001G015400	TSS96	Chr01:1182592-1184882	19.0169	14.6073	23.4265	20.4151	15.6865	25.1437	17.7989	13.6066	21.9913	17.2079	13.1582	21.2576	18.1632	13.8853	22.4411
XLOC_000082	Phvul.001G015500	TSS97	Chr01:1193325-1196104	3.81797	2.57183	5.06411	4.48096	3.07039	5.89153	4.36982	2.97475	5.76489	3.91768	2.63228	5.20309	4.0844	2.75426	5.41453	Arabidopsis thaliana protein of unknown function (DUF794)
XLOC_000083	Phvul.001G015600	TSS98	Chr01:1197593-1205126	4.22027	2.76672	5.67383	4.25172	2.78536	5.71807	4.64932	3.06812	6.23052	3.95471	2.55271	5.35672	4.77808	3.19989	6.35627	Phospholipid/glycerol acyltransferase family protein
XLOC_000084	Phvul.001G016300	TSS99	Chr01:1251451-1253155	1.43439	0.572914	2.29587	1.13228	0.40125	1.86331	1.09435	0.376462	1.81224	1.48967	0.616656	2.36268	0.903865	0.265514	1.54222	Protein of unknown function (DUF607)
XLOC_000085	Phvul.001G016400	TSS100	Chr01:1264966-1267367	0.82001	0.29097	1.34905	0.505317	0.109893	0.90074	0.346918	0.0319478	0.661889	0.48237	0.0881423	0.876599	0.560698	0.133737	0.987659	Protein of unknown function (DUF607)
XLOC_000086	Phvul.001G016450	TSS101	Chr01:1269255-1270670	7.8324	4.52955	11.1352	8.1038	4.68982	11.5178	7.51223	4.25184	10.7726	8.05233	4.56928	11.5354	9.02165	5.32474	12.7186	RNApolymerase 14 kDa subunit
XLOC_000087	Phvul.001G016500	TSS102	Chr01:1276279-1285583	28.3325	21.8135	34.8515	24.0381	18.6115	29.4647	26.5172	20.4452	32.5893	26.3561	20.2897	32.4224	28.1087	21.6601	34.5574	metalloendopeptidases;zinc ion binding
XLOC_000088	Phvul.001G016900	TSS103	Chr01:1308880-1309982	4.09336	2.49508	5.69165	4.6481	2.90909	6.38712	5.92604	3.82057	8.03152	4.1777	2.49938	5.85603	4.29412	2.63573	5.95251	galacturonosyltransferase-like 2
XLOC_000089	Phvul.001G017000	TSS104	Chr01:1321871-1323783	3.49965	2.26621	4.73309	5.33606	3.63836	7.03375	4.47896	2.96317	5.99475	3.48906	2.23197	4.74614	5.20328	3.49974	6.90682	protein kinase family protein / peptidoglycan-binding LysM domain-containing protein
XLOC_000090	Phvul.001G017300	TSS105	Chr01:1340810-1344072	7.39893	5.17854	9.61932	8.88211	6.29349	11.4707	8.67737	6.118	11.2367	8.7353	6.19201	11.2786	8.52555	6.0287	11.0224	F-box/RNI-like superfamily protein
XLOC_000091	Phvul.001G017400	TSS106	Chr01:1350656-1357584	0	0	0	0	0	0	0	0	0	0	0	0	0	0	0	MATE efflux family protein
XLOC_000092	Phvul.001G017500	TSS107	Chr01:1358748-1362254	20.159	14.7689	25.549	20.9542	15.3734	26.535	18.6884	13.5813	23.7955	19.2038	13.9959	24.4117	17.7177	12.8254	22.6101	ribosomal protein S9
XLOC_000093	Phvul.001G017600	TSS108	Chr01:1363664-1367657	9.30435	6.87766	11.731	9.5671	7.06608	12.0681	10.2261	7.57858	12.8736	10.3313	7.66376	12.9989	9.67603	7.15533	12.1967	Protein of unknown function (DUF616)
XLOC_000094	Phvul.001G017700	TSS109,TSS110	Chr01:1379570-1395938	24.8818	19.2145	30.549	22.9639	17.6861	28.2417	25.9648	20.0016	31.928	26.8242	20.6761	32.9724	25.3216	19.523	31.1202	exocyst complex component sec3A
XLOC_000095	Phvul.001G017800	TSS111	Chr01:1411883-1413869	20.6645	15.9952	25.3337	25.3336	19.5539	31.1134	21.7183	16.6536	26.7829	20.1545	15.3899	24.919	21.3628	16.3789	26.3466	allene oxide synthase
XLOC_000096	Phvul.001G017900	TSS112	Chr01:1426150-1428210	4.09956	2.83886	5.36026	4.03143	2.74827	5.31459	3.99314	2.69692	5.28936	4.23077	2.88697	5.57456	3.63716	2.44758	4.82674	Transducin/WD40 repeat-like superfamily protein
XLOC_000097	Phvul.001G018200	TSS113	Chr01:1451891-1452562	3.86758	1.76052	5.97463	4.36881	1.98762	6.75	5.56539	2.7898	8.34099	6.56481	3.4575	9.67211	4.53963	2.12375	6.95551
XLOC_000098	Phvul.001G018600	TSS114	Chr01:1484566-1487820	12.2448	9.02024	15.4694	11.7833	8.61608	14.9505	10.6168	7.69628	13.5372	11.1937	8.13615	14.2513	11.5555	8.43898	14.672
XLOC_000099	Phvul.001G018700	TSS115	Chr01:1496476-1502930	56.6379	43.7593	69.5165	51.024	39.3594	62.6887	59.1489	45.6003	72.6975	54.5935	42.224	66.963	55.5166	42.8435	68.1898	Xanthine/uracil permease family protein
XLOC_000100	Phvul.001G019100	TSS116	Chr01:1526244-1531664	0.612155	0.283946	0.940365	0.779233	0.385414	1.17305	0.9102	0.467268	1.35313	0.807918	0.401248	1.21459	0.720494	0.347681	1.09331	mitogen-activated protein kinase kinase kinase 5
XLOC_000101	Phvul.001G019500	TSS117	Chr01:1564687-1570025	1.67127	0.942045	2.4005	1.76781	1.00346	2.53216	2.34161	1.39965	3.28358	1.51901	0.836514	2.2015	1.90046	1.09316	2.70775	serine carboxypeptidase-like 40
XLOC_000102	Phvul.001G019800	TSS118	Chr01:1590252-1600428	23.821	18.2969	29.345	21.1409	16.2813	26.0006	24.3368	18.7193	29.9544	22.3799	17.2051	27.5547	26.3975	20.349	32.4459	Calcineurin-like metallo-phosphoesterase superfamily protein
XLOC_000103	Phvul.001G020100	TSS119	Chr01:1636793-1640682	53.7536	41.365	66.1421	40.106	30.9174	49.2946	40.999	31.4852	50.5129	49.8427	38.4026	61.2829	45.5868	35.0782	56.0954	phospholipase A 2A
XLOC_000104	Phvul.001G020200	TSS120	Chr01:1644710-1648235	251.91	182.958	320.863	201.659	149.675	253.643	203.555	151.392	255.718	210.877	154.829	266.925	249.912	182.49	317.335	phospholipase A 2A
XLOC_000105	Phvul.001G020350	TSS121	Chr01:1657460-1659599	0	0	0	0	0	0	0	0	0	0	0	0	0	0	0	phospholipase A 2A
XLOC_000106	Phvul.001G020400	TSS122	Chr01:1662261-1665577	51.4849	39.6213	63.3486	56.3076	43.4023	69.2129	56.3925	43.5112	69.2737	54.4868	42.0246	66.949	50.7572	39.085	62.4295	Mov34/MPN/PAD-1 family protein
XLOC_000107	Phvul.001G020600	TSS123	Chr01:1668683-1671456	91.6626	70.4985	112.827	93.5912	71.9991	115.183	94.2062	72.5314	115.881	92.6857	71.2828	114.089	87.073	67.0709	107.075	succinate dehydrogenase 5
XLOC_000108	Phvul.001G021100	TSS124	Chr01:1688699-1694416	10.0187	7.28353	12.7538	11.5749	8.49525	14.6546	11.3377	8.27702	14.3984	11.7381	8.59651	14.8797	10.0107	7.25132	12.7702	origin recognition complex second largest subunit 2
XLOC_000109	Phvul.001G021200	TSS125	Chr01:1699915-1704928	6.62319	4.76619	8.48019	7.54008	5.46769	9.61248	7.6703	5.58345	9.75715	7.74098	5.65097	9.831	6.98366	5.04929	8.91803	Protein phosphatase 2C family protein
XLOC_000110	Phvul.001G021300	TSS126	Chr01:1711091-1712179	3.49299	1.96472	5.02125	4.22805	2.47597	5.98012	3.29263	1.78611	4.79915	3.62385	1.99414	5.25357	3.56387	1.98521	5.14254	BRI1 kinase inhibitor 1
XLOC_000111	Phvul.001G021400	TSS127	Chr01:1718108-1723755	0.274587	0.0820416	0.467133	0.277189	0.0802177	0.474161	0.368189	0.132705	0.603673	0.347773	0.117014	0.578532	0.307021	0.0983078	0.515735	phosphatidic acid phosphohydrolase 2
XLOC_000112	Phvul.001G021800	TSS128	Chr01:1783110-1787535	5.96654	4.27305	7.66003	6.17466	4.47973	7.86959	7.30912	5.33789	9.28034	6.1776	4.48317	7.87202	6.76194	4.913	8.61087	plant glycogenin-like starch initiation protein 3
XLOC_000113	Phvul.001G021900	TSS129,TSS130	Chr01:1791409-1796384	14.6953	11.2791	18.1115	16.0787	12.3993	19.7582	15.5453	11.9533	19.1373	15.4238	11.8301	19.0175	14.9922	11.5722	18.4122	Plant protein of unknown function (DUF827)
XLOC_000114	Phvul.001G022600	TSS131	Chr01:1865748-1873339	8.28558	6.04298	10.5282	7.81996	5.66919	9.97073	9.00099	6.60965	11.3923	8.64032	6.31527	10.9654	9.4939	6.99131	11.9965	S-adenosyl-L-methionine-dependent methyltransferases superfamily protein
XLOC_000115	Phvul.001G022700	TSS132	Chr01:1877106-1886682	7.52929	5.42192	9.63665	7.0334	4.99273	9.07406	7.82915	5.61764	10.0407	8.06173	5.68213	10.4413	7.59385	5.49322	9.69449	Remorin family protein
XLOC_000116	Phvul.001G022900	TSS133	Chr01:1895757-1897514	7.25446	4.91031	9.59862	7.79025	5.3157	10.2648	8.28207	5.62744	10.9367	8.00344	5.38704	10.6198	7.0464	4.70258	9.39022	heat shock transcription factor B4
XLOC_000117	Phvul.001G023800	TSS134	Chr01:2009097-2013649	5.89151	4.17199	7.61103	6.02977	4.27188	7.78766	5.79068	4.09939	7.48196	6.10544	4.32335	7.88754	5.9343	4.20418	7.66443	proteinaceous RNase P 1
XLOC_000118	Phvul.001G024000	TSS135	Chr01:2021244-2023290	10.8807	7.66441	14.097	9.7885	6.81066	12.7663	9.52947	6.64442	12.4145	9.70296	6.77294	12.633	10.8162	7.61325	14.0192	SPla/RYanodine receptor (SPRY) domain-containing protein
XLOC_000119	Phvul.001G024200	TSS136	Chr01:2050105-2060837	7.79396	5.93529	9.65264	5.99647	4.51609	7.47686	7.7639	5.89781	9.62999	8.43447	6.42275	10.4462	6.96997	5.24532	8.69463	P-loop containing nucleoside triphosphate hydrolases superfamily protein
XLOC_000120	Phvul.001G024500	TSS137	Chr01:2086776-2091039	894.756	466.663	1322.85	873.117	463.353	1282.88	852.372	465.361	1239.38	845.23	461.314	1229.15	886.124	469.301	1302.95	Granulin repeat cysteine protease family protein
XLOC_000121	Phvul.001G024600	TSS138	Chr01:2092310-2098262	36.5911	27.8637	45.3185	43.6819	33.4553	53.9084	44.3905	34.0371	54.744	45.1388	34.5892	55.6884	40.0431	30.5758	49.5104	Mannose-P-dolichol utilization defect 1 protein
XLOC_000122	Phvul.001G024800	TSS139	Chr01:2108974-2113729	13.3029	9.3098	17.296	13.9527	9.78897	18.1164	13.283	9.25854	17.3074	13.0726	9.10918	17.0361	12.9394	9.02454	16.8542	Protein of unknown function (DUF3223)
XLOC_000123	Phvul.001G024900	TSS140	Chr01:2123159-2124921	6.92711	4.70157	9.15265	7.21048	4.93523	9.48574	8.01134	5.49727	10.5254	7.53983	5.15495	9.92471	6.52365	4.39071	8.65659	CYCLIN D3;1
XLOC_000124	Phvul.001G025000	TSS141	Chr01:2149084-2151142	173.223	126.477	219.97	174.331	129.516	219.145	136.832	102.454	171.21	194.618	142.532	246.704	175.599	130.321	220.878	N-terminal nucleophile aminohydrolases (Ntn hydrolases) superfamily protein
XLOC_000125	Phvul.001G025200	TSS142	Chr01:2173413-2175140	58.4416	45.5914	71.2918	50.9535	39.109	62.798	44.9581	34.6466	55.2697	45.9653	35.4711	56.4595	48.7831	37.4396	60.1265	myb domain protein 73
XLOC_000126	Phvul.001G025300	TSS143	Chr01:2187061-2187697	10.9915	6.58907	15.3939	8.91972	5.10695	12.7325	15.7092	10.2081	21.2104	12.6527	7.96023	17.3452	15.2313	9.86752	20.595
XLOC_000127	Phvul.001G025900	TSS144	Chr01:2269764-2272639	19.0158	14.5617	23.4699	16.3249	12.4877	20.1621	16.2963	12.4805	20.1121	17.9141	13.7391	22.0892	18.1394	13.9267	22.3521	Protein of unknown function (DUF620)
XLOC_000128	Phvul.001G026400	TSS145,TSS146	Chr01:2315730-2318054	0.0656266	0	0.245058	0	0	0	0.120352	0	0.348262	0.141089	0	0.394633	0.0968911	0	0.314475	Glycosyl hydrolase family 35 protein
XLOC_000129	Phvul.001G026500	TSS147	Chr01:2323862-2326221	0	0	0	0.0284359	0	0.129918	0.0403636	0	0.160293	0	0	0	0.019667	0	0.12208	Glycosyl hydrolase family 35 protein
XLOC_000130	Phvul.001G026600	TSS148	Chr01:2334961-2340885	9.44379	7.11296	11.7746	7.58751	5.60747	9.56755	8.9083	6.63338	11.1832	8.68291	6.43865	10.9272	8.79225	6.56651	11.018	Family of unknown function (DUF566)
XLOC_000131	Phvul.001G026900	TSS149	Chr01:2385032-2396818	12.0049	9.21725	14.7926	10.9914	8.42411	13.5587	11.2105	8.58796	13.833	11.2789	8.64744	13.9104	11.3403	8.7062	13.9743	nucleic acid binding
XLOC_000132	Phvul.001G027100	TSS150	Chr01:2408846-2410069	6.42079	4.11865	8.72293	7.52689	4.99105	10.0627	7.49905	4.93985	10.0582	7.23331	4.742	9.72461	7.16704	4.66252	9.67156	Galactose oxidase/kelch repeat superfamily protein
XLOC_000133	Phvul.001G027300	TSS151	Chr01:2428188-2430282	27.7668	21.6289	33.9048	26.7835	20.6586	32.9083	28.7654	22.0975	35.4333	27.9823	21.5026	34.4619	25.6922	19.7345	31.6499	ARM repeat superfamily protein
XLOC_000134	Phvul.001G027600	TSS152	Chr01:2473660-2479912	16.0876	12.1084	20.0667	20.4066	15.5027	25.3105	21.9187	16.6916	27.1457	18.9884	14.3827	23.5941	18.8307	14.2366	23.4248	interferon-related developmental regulator family protein / IFRD protein family
XLOC_000135	Phvul.001G027700	TSS153	Chr01:2482825-2487311	5.95646	4.39157	7.52134	4.57944	3.28215	5.87673	7.04679	5.24146	8.85212	6.09894	4.48694	7.71093	6.35629	4.67156	8.04102	no pollen germination related 1
XLOC_000136	Phvul.001G028000	TSS154	Chr01:2496854-2504376	20.4463	15.4988	25.3938	17.8035	13.375	22.232	17.6785	13.2291	22.1279	16.8943	12.6077	21.1809	16.7547	12.5344	20.975	ZCW7
XLOC_000137	Phvul.001G028200	TSS155,TSS156	Chr01:2516887-2519122	46.212	35.4209	57.003	42.2918	32.4332	52.1504	41.8499	31.8379	51.862	48.9856	37.5039	60.4672	39.027	29.8221	48.2318	GATA type zinc finger transcription factor family protein
XLOC_000138	Phvul.001G028600	TSS157	Chr01:2539836-2540529	9.18884	6.05131	12.3264	9.05082	5.87727	12.2244	7.14224	4.39141	9.89306	8.02624	5.03925	11.0132	5.80831	3.50117	8.11545
XLOC_000139	Phvul.001G028700	TSS158	Chr01:2544971-2549514	0.104386	0	0.237348	0.0664654	0	0.171862	0.0247281	0	0.0914349	0.0673956	0	0.16971	0.0638044	0	0.155737	Xanthine/uracil permease family protein
XLOC_000140	Phvul.001G028800	TSS159	Chr01:2561425-2564146	1.13402	0.624469	1.64357	1.29362	0.724604	1.86264	1.78205	1.06831	2.49578	1.25952	0.698125	1.82091	1.43862	0.825389	2.05184
XLOC_000141	Phvul.001G029300	TSS160	Chr01:2606381-2606873	36.5124	25.6104	47.4144	38.4436	27.1353	49.752	36.2076	25.4802	46.9351	36.5897	25.6432	47.5361	31.9653	22.1053	41.8254
XLOC_000142	Phvul.001G029400	TSS161	Chr01:2609504-2613876	5.58983	3.91344	7.26621	5.71807	4.03386	7.40229	5.44902	3.81612	7.08193	5.73857	4.06244	7.4147	5.17323	3.57811	6.76836	Ubiquitin carboxyl-terminal hydrolase family protein
XLOC_000143	Phvul.001G029500	TSS162	Chr01:2621708-2622329	9.23876	5.79632	12.6812	7.23241	4.0363	10.4285	5.86721	3.13336	8.60106	4.88001	2.45668	7.30334	6.28985	3.44044	9.13925	basic leucine-zipper 5
XLOC_000144	Phvul.001G029600	TSS163	Chr01:2632815-2639979	5.3732	3.92055	6.82584	5.44272	3.95868	6.92675	5.58517	4.06014	7.1102	6.29612	4.62266	7.96957	5.74668	4.19583	7.29752	P-loop containing nucleoside triphosphate hydrolases superfamily protein
XLOC_000145	Phvul.001G029700	TSS164	Chr01:2645464-2646962	0.573717	0.155274	0.992161	1.15222	0.485446	1.81899	0.888017	0.331726	1.44431	0.924244	0.350023	1.49846	0.719035	0.235469	1.2026
XLOC_000146	Phvul.001G029900	TSS165	Chr01:2647369-2661871	0.091694	0	0.737624	0.125587	0	0.789834	0.183988	0	1.056	0.247089	0	1.12901	0.113353	0	0.751933
XLOC_000147	Phvul.001G030100	TSS166	Chr01:2664778-2670586	0.325274	0	2.08959	0	0	0	0	0	0	0.160847	0	1.55058	0.383168	0	3.24777
XLOC_000148	Phvul.001G030300	TSS167	Chr01:2680445-2684252	96.6307	74.4373	118.824	104.284	80.2286	128.34	102.773	79.2033	126.343	105.048	81.008	129.088	97.7322	75.2799	120.185	20S proteasome beta subunit PBB2
XLOC_000149	Phvul.001G030600	TSS168	Chr01:2716352-2720732	11.0163	7.5721	14.4605	11.9054	8.21565	15.5952	10.3098	6.98391	13.6357	11.7152	8.05421	15.3762	10.656	7.23347	14.0785	Ribosomal protein S10p/S20e family protein
XLOC_000150	Phvul.001G030700	TSS169	Chr01:2722747-2726432	14.4742	10.5176	18.4309	18.1314	13.3122	22.9506	15.9311	11.5527	20.3095	16.1897	11.7314	20.6479	15.6978	11.4059	19.9897	G10 family protein
XLOC_000151	Phvul.001G031100	TSS170	Chr01:2778955-2781697	32.6236	24.7985	40.4487	32.2698	24.4374	40.1023	34.9306	26.5562	43.3051	30.4907	23.0886	37.8929	33.3082	25.2751	41.3414
XLOC_000152	Phvul.001G031200	TSS171	Chr01:2806614-2811127	4.10406	2.95862	5.24951	3.96602	2.84548	5.08657	4.34505	3.13657	5.55352	3.89016	2.78015	5.00016	3.66713	2.60314	4.73112	Integrase-type DNA-binding superfamily protein
XLOC_000153	Phvul.001G031300	TSS172	Chr01:2840507-2844729	44.4025	33.8667	54.9382	38.4688	29.4047	47.5329	47.838	36.4053	59.2706	45.9444	35.0732	56.8156	44.9675	34.1453	55.7896	basic helix-loop-helix (bHLH) DNA-binding superfamily protein
XLOC_000154	Phvul.001G031400	TSS173	Chr01:2846837-2848042	62.7995	47.9704	77.6285	118.496	91.7564	145.236	96.2672	74.7324	117.802	114.801	87.9367	141.666	72.3492	55.6302	89.0683	hydroxyproline-rich glycoprotein family protein
XLOC_000155	Phvul.001G031600	TSS174	Chr01:2880527-2885246	81.9067	62.3335	101.48	82.9374	63.1546	102.72	81.4643	62.2446	100.684	85.6068	65.1993	106.014	78.2054	59.6943	96.7165	FAD/NAD(P)-binding oxidoreductase family protein
XLOC_000156	Phvul.001G031800	TSS175	Chr01:2897709-2901912	21.5052	16.0361	26.9742	20.7763	15.3924	26.1602	23.5916	17.6742	29.509	22.5682	16.8261	28.3104	22.7199	16.9774	28.4623
XLOC_000157	Phvul.001G031900	TSS176	Chr01:2905945-2915984	14.7291	11.1867	18.2716	14.3926	10.9005	17.8846	18.4045	14.123	22.6859	15.0034	11.4162	18.5905	17.7639	13.5891	21.9386	lipases;hydrolases, acting on ester bonds
XLOC_000158	Phvul.001G032150	TSS177	Chr01:2960449-2962894	47.7278	36.5105	58.9451	28.0212	20.9245	35.118	31.8724	24.087	39.6577	35.9031	27.2012	44.6049	40.2634	30.8831	49.6437	Homeobox-leucine zipper protein family
XLOC_000159	Phvul.001G032350	TSS178	Chr01:3035523-3036039	2.54094	0.749801	4.33207	2.0426	0.492777	3.59243	3.25943	1.29435	5.22451	2.7559	0.885425	4.62638	5.20503	2.35847	8.0516
XLOC_000160	Phvul.001G032600	TSS179	Chr01:3055104-3057897	17.6486	12.8226	22.4746	12.7026	8.89669	16.5085	16.0662	11.4709	20.6615	22.2371	16.2194	28.2548	18.313	13.2767	23.3493	myb domain protein 68
XLOC_000161	Phvul.001G032700	TSS180	Chr01:3064557-3071901	45.2567	34.8112	55.7021	44.5271	34.2557	54.7985	46.7724	35.9825	57.5623	47.9819	36.9154	59.0483	46.4602	35.7349	57.1856	ENTH/VHS family protein
XLOC_000162	Phvul.001G032900	TSS181	Chr01:3086279-3091036	60.0697	45.4891	74.6503	41.6828	31.9861	51.3794	45.1974	34.5221	55.8727	53.9414	41.0447	66.8381	52.2338	39.8145	64.6532
XLOC_000163	Phvul.001G033101	TSS182	Chr01:3101679-3104539	52.5848	40.2571	64.9124	57.8301	44.5392	71.121	52.2115	40.0679	64.355	51.6664	39.6906	63.6422	48.9762	37.6719	60.2805
XLOC_000164	Phvul.001G033300	TSS183,TSS184,TSS185,TSS186	Chr01:3119544-3126445	22.4376	16.7774	28.0977	25.8087	19.3899	32.2275	27.2121	20.5035	33.9207	25.0996	18.7751	31.4242	23.9295	17.9235	29.9356	Ribosomal protein S18
XLOC_000165	Phvul.001G033400	TSS187	Chr01:3131644-3132255	326.107	249.984	402.231	374.129	287.418	460.84	385.943	301.893	469.992	383.905	297.484	470.326	302.786	233.469	372.104
XLOC_000166	Phvul.001G033700	TSS188,TSS189	Chr01:3162687-3164279	0	0	0	0.151223	0	0.479291	0.10384	0	0.362959	0	0	0	0.0774546	0	0.295792
XLOC_000167	Phvul.001G034000	TSS190	Chr01:3200194-3204499	3.96682	2.61631	5.31733	4.15588	2.76978	5.54198	4.52517	3.04866	6.00168	4.70441	3.19151	6.21732	4.37106	2.93519	5.80693
XLOC_000168	Phvul.001G034100	TSS191	Chr01:3214314-3219048	12.5601	9.28402	15.8362	12.8969	9.51873	16.2751	14.7073	10.9369	18.4776	14.058	10.4289	17.687	14.2364	10.5709	17.9018	N-MYC downregulated-like 1
XLOC_000169	Phvul.001G034600	TSS192	Chr01:3265192-3270335	1.88867	0.818853	2.95849	1.16428	0.382932	1.94563	1.2867	0.473711	2.09968	1.38855	0.524671	2.25243	2.11625	0.95759	3.27491	calcineurin B-like protein 10
XLOC_000170	Phvul.001G034700	TSS193	Chr01:3272318-3275315	12.4555	9.08074	15.8302	13.4832	9.85686	17.1095	14.6314	10.7662	18.4965	13.325	9.73686	16.9132	13.359	9.7429	16.9751
XLOC_000171	Phvul.001G035300	TSS194	Chr01:3311907-3314655	6.71156	4.73294	8.69018	7.30155	5.17545	9.42764	6.10487	4.24095	7.96878	6.1701	4.29035	8.04985	5.68663	3.93738	7.43588
XLOC_000172	Phvul.001G035700	TSS195	Chr01:3345113-3345575	0.757503	0.0502199	1.46479	0.129029	0	0.412211	0.178885	0	0.530083	0.0787847	0	0.281606	0.0948122	0	0.299897
XLOC_000173	Phvul.001G036100	TSS196	Chr01:3370036-3371301	14.4166	10.5364	18.2967	18.1772	13.6045	22.7499	17.5363	12.967	22.1057	17.4505	12.8467	22.0543	15.8347	11.6637	20.0057	Protein of unknown function (DUF761)
XLOC_000174	Phvul.001G036600	TSS197	Chr01:3429995-3433130	1.2629	0.690206	1.8356	1.99276	1.17741	2.80811	1.50244	0.830891	2.17399	1.70763	0.991226	2.42404	1.42327	0.792961	2.05358	6-&1-fructan exohydrolase
XLOC_000175	Phvul.001G036800	TSS198	Chr01:3441504-3444739	41.836	31.9863	51.6857	37.6192	28.9212	46.3171	35.7892	27.537	44.0413	33.4984	25.8126	41.1842	37.8314	29.1098	46.553	Glycosyl hydrolases family 32 protein
XLOC_000176	Phvul.001G037000	TSS199	Chr01:3469415-3472011	0.872315	0.407612	1.33702	0.866732	0.394114	1.33935	0.949411	0.449049	1.44977	0.797847	0.351987	1.24371	1.03547	0.509794	1.56114	heat shock transcription factor A2
XLOC_000177	Phvul.001G037100	TSS200,TSS201	Chr01:3485711-3489119	1.38086	0.662765	2.09895	3.6939	2.36955	5.01826	3.38315	2.10943	4.65687	2.35116	1.37185	3.33047	2.47656	1.4683	3.48483	cytochrome P450, family 711, subfamily A, polypeptide 1
XLOC_000178	Phvul.001G037400	TSS202	Chr01:3507646-3510864	44.8364	34.4754	55.1974	43.3086	33.2462	53.3709	49.6289	38.1888	61.069	42.897	32.8363	52.9577	51.1256	39.3852	62.866	Putative lysine decarboxylase family protein
XLOC_000179	Phvul.001G092700	TSS203	Chr01:3547845-3555863	9.16377	6.74819	11.5794	9.55846	7.02119	12.0957	11.1191	8.24391	13.9944	11.215	8.32141	14.1086	10.4088	7.68668	13.1309	G protein alpha subunit 1
XLOC_000180	Phvul.001G037700	TSS204	Chr01:3558254-3564671	9.12285	6.59618	11.6495	11.3801	8.37134	14.3888	10.3576	7.53794	13.1773	10.5742	7.72248	13.4259	9.89571	7.19892	12.5925	Chalcone-flavanone isomerase family protein
XLOC_000181	Phvul.001G037800	TSS205	Chr01:3565303-3565584	0	0	0	0	0	0	0	0	0	0	0	0	0	0	0
XLOC_000182	Phvul.001G037900	TSS206	Chr01:3576498-3578390	191.64	145.146	238.134	117.578	89.8297	145.325	114.698	88.1189	141.278	143.243	108.545	177.94	145.811	110.64	180.981
XLOC_000183	Phvul.001G045500	TSS207	Chr01:3671181-3675981	16.1315	12.2191	20.044	17.2258	13.0356	21.4159	16.4596	12.4235	20.4956	18.0193	13.6791	22.3594	16.8841	12.764	21.0042	Major facilitator superfamily protein
XLOC_000184	Phvul.001G045100	TSS208,TSS209	Chr01:3720001-3724520	0.803296	0.386494	1.2201	1.05321	0.566722	1.5397	1.14999	0.618472	1.68151	1.23278	0.666609	1.79894	1.28689	0.686829	1.88695	protein kinase family protein
XLOC_000185	Phvul.001G045000	TSS210	Chr01:3725589-3726360	8.9614	5.4064	12.5164	7.66518	4.45393	10.8764	8.61313	5.00455	12.2217	8.36439	4.81373	11.915	10.2927	6.24303	14.3423
XLOC_000186	Phvul.001G044900	TSS211,TSS212	Chr01:3734006-3738171	28.4325	21.7952	35.0699	32.9498	25.271	40.6286	30.7429	23.6082	37.8777	32.456	24.9117	40.0003	33.2714	25.4992	41.0435	Protein kinase superfamily protein
XLOC_000187	Phvul.001G044800	TSS213	Chr01:3740733-3749689	87.7171	67.1208	108.313	73.0932	56.2728	89.9137	80.9282	62.4846	99.3718	77.2353	59.623	94.8475	82.9892	63.5401	102.438	G-protein-coupled receptor 1
XLOC_000188	Phvul.001G044600	TSS214	Chr01:3793239-3798234	100.636	75.0043	126.268	97.4431	72.868	122.018	117.235	86.744	147.725	106.735	79.5134	133.957	106.753	79.3719	134.133	CTC-interacting domain 7
XLOC_000189	Phvul.001G044000	TSS215	Chr01:3905755-3909533	23.0947	17.7253	28.4642	23.417	17.9876	28.8464	24.5135	18.8408	30.1863	22.8179	17.5092	28.1266	23.1241	17.7524	28.4957	2-oxoglutarate (2OG) and Fe(II)-dependent oxygenase superfamily protein
XLOC_000190	Phvul.001G043600	TSS216	Chr01:3949355-3957315	7.0252	5.32679	8.72362	7.61979	5.77367	9.4659	8.31152	6.31384	10.3092	8.34991	6.34263	10.3572	8.28687	6.26954	10.3042	histidine kinase 5
XLOC_000191	Phvul.001G043500	TSS217	Chr01:3977338-3978103	47.5053	35.8129	59.1978	48.2292	36.3591	60.0993	50.5181	38.1016	62.9346	55.3379	41.8496	68.8262	50.4628	37.9344	62.9913	glutamine dumper 2
XLOC_000192	Phvul.001G043300	TSS218	Chr01:4005757-4006531	37.9878	27.9543	48.0213	35.933	26.2256	45.6404	37.8501	27.6622	48.0381	36.1305	26.3512	45.9098	36.8573	26.992	46.7226
XLOC_000193	Phvul.001G043200	TSS219	Chr01:4010967-4013393	11.1909	8.15669	14.2252	13.247	9.74236	16.7517	12.5084	9.10691	15.9099	13.2219	9.6511	16.7927	11.5969	8.41691	14.7769	Protein of unknown function (DUF1336)
XLOC_000194	Phvul.001G043000	TSS220	Chr01:4030664-4033321	4.01528	2.72317	5.30739	2.77299	1.75221	3.79377	3.10426	1.9798	4.22871	2.88418	1.81303	3.95532	3.85093	2.5685	5.13336	disease resistance family protein / LRR family protein
XLOC_000195	Phvul.001G043450	TSS221	Chr01:4036527-4039925	35.8375	18.6464	53.0286	29.9758	13.2272	46.7244	37.3186	15.4827	59.1545	27.4038	13.8332	40.9744	38.9252	21.8492	56.0013	Leucine-rich repeat (LRR) family protein
XLOC_000196	Phvul.001G043901	TSS222	Chr01:4036527-4039925	17.1095	9.79238	24.4265	11.8475	5.27169	18.4233	13.4822	4.93526	22.0292	11.6845	6.13836	17.2306	15.9294	8.92514	22.9337	receptor like protein 25
XLOC_000197	Phvul.001G042800	TSS223	Chr01:4050180-4052709	0	0	0	0	0	0	0	0	0	0	0	0	0	0	0	disease resistance family protein / LRR family protein
XLOC_000198	Phvul.001G042700	TSS224	Chr01:4059246-4063057	11.892	7.7915	15.9925	12.1384	7.91249	16.3643	13.2036	8.7409	17.6664	15.6996	10.641	20.7582	11.7716	7.63745	15.9058
XLOC_000199	Phvul.001G042600	TSS225	Chr01:4065730-4071763	6.75033	4.85925	8.64142	6.36189	4.5695	8.15427	6.48505	4.66061	8.30949	5.78831	4.12478	7.45184	6.38595	4.58995	8.18195	monogalactosyl diacylglycerol synthase 1
XLOC_000200	Phvul.001G042500	TSS226	Chr01:4074707-4079298	1.35748	0.591864	2.12309	1.41827	0.621849	2.21469	1.50956	0.678882	2.34023	1.07761	0.410682	1.74455	0.895504	0.30089	1.49012	EamA-like transporter family
XLOC_000201	Phvul.001G042400	TSS227	Chr01:4081420-4085877	127.56	97.7701	157.349	122.99	94.3222	151.658	119.859	92.1164	147.603	119.395	91.7102	147.079	115.828	88.8627	142.793
XLOC_000202	Phvul.001G042200	TSS228	Chr01:4158731-4160336	0.306387	0.012436	0.600338	0.0662613	0	0.195583	0.030211	0	0.104878	0	0	0	0.0234822	0	0.0933069	WRKY DNA-binding protein 40
XLOC_000203	Phvul.001G042100	TSS229	Chr01:4172645-4174531	0.185743	0	0.430533	0.0587648	0	0.200258	0.0468918	0	0.198207	0.148346	0	0.374423	0.0188841	0	0.133267	WRKY DNA-binding protein 40
XLOC_000204	Phvul.001G041900	TSS230	Chr01:4222304-4225713	32.2926	24.5824	40.0029	37.458	28.6132	46.3028	42.5837	32.587	52.5804	40.7587	31.1924	50.325	38.196	29.1487	47.2432	chorismate mutase 2
XLOC_000205	Phvul.001G041600	TSS231	Chr01:4264577-4269382	64.1828	48.9731	79.3926	62.5347	47.8194	77.25	71.7851	54.9126	88.6576	69.2983	52.7643	85.8323	67.3724	51.4957	83.2491	Endomembrane protein 70 protein family
XLOC_000206	Phvul.001G041400	TSS232	Chr01:4273584-4274937	45.4145	34.4821	56.347	42.9418	32.467	53.4166	43.881	33.2681	54.4938	48.8817	37.3164	60.447	41.5461	31.4791	51.6131	early nodulin-like protein 14
XLOC_000207	Phvul.001G041100	TSS233	Chr01:4301661-4307479	28.2445	21.1786	35.3105	29.5724	22.0901	37.0546	31.6191	23.7355	39.5028	26.8072	19.9575	33.657	29.8693	22.3685	37.3701	glutathione peroxidase 1
XLOC_000208	Phvul.001G041000	TSS234	Chr01:4311085-4313782	9.29409	6.62778	11.9604	8.94723	6.37142	11.523	9.69458	6.95321	12.436	9.2637	6.60556	11.9218	8.95857	6.39051	11.5266	Major facilitator superfamily protein
XLOC_000209	Phvul.001G040900	TSS235,TSS236	Chr01:4318143-4324991	77.4505	59.1287	95.7723	84.2711	64.5484	103.994	85.9777	65.5511	106.404	80.1818	61.2	99.1635	78.8333	59.8354	97.8312	enhancer of rudimentary protein, putative
XLOC_000210	Phvul.001G040700	TSS237	Chr01:4336105-4338606	0.0423611	0	0.106077	0.11387	0	0.236721	0.0383318	0	0.104358	0.0406622	0	0.105485	0.100948	0	0.221449	Concanavalin A-like lectin protein kinase family protein
XLOC_000211	Phvul.001G040500	TSS238	Chr01:4359200-4361618	0.814559	0.389176	1.23994	1.13876	0.595487	1.68203	1.10366	0.585776	1.62154	1.03516	0.542912	1.52741	1.16873	0.630802	1.70667	Concanavalin A-like lectin protein kinase family protein
XLOC_000212	Phvul.001G040400	TSS239	Chr01:4370065-4372118	0.436298	0.148408	0.724188	0.890444	0.436066	1.34482	0.705699	0.305596	1.1058	0.980205	0.498603	1.46181	0.444282	0.156821	0.731743	Concanavalin A-like lectin protein kinase family protein
XLOC_000213	Phvul.001G040300	TSS240	Chr01:4379951-4382583	4.19428	2.89849	5.49007	7.12375	5.16872	9.07877	5.08776	3.57786	6.59767	5.56482	3.96604	7.1636	4.42476	3.06257	5.78695	Concanavalin A-like lectin protein kinase family protein
XLOC_000214	Phvul.001G040750	TSS241	Chr01:4388487-4392444	6.81472	5.09576	8.53369	7.40302	5.54657	9.25946	7.15449	5.35495	8.95404	7.19669	5.41248	8.98091	7.15805	5.35578	8.96032
XLOC_000215	Phvul.001G039600	TSS242	Chr01:4425302-4429029	0	0	0	0.013795	0	0.0782363	0.00757172	0	0.0711282	0.00865031	0	0.0731225	0	0	0	Mitochondrial substrate carrier family protein
XLOC_000216	Phvul.001G039400	TSS243	Chr01:4490926-4492051	1.57428	0.771617	2.37694	1.26725	0.556167	1.97833	1.25028	0.526061	1.9745	1.3906	0.616485	2.16471	1.45782	0.662114	2.25353
XLOC_000217	Phvul.001G039300	TSS244	Chr01:4499496-4508975	0	0	0	0	0	0	0	0	0	0	0	0	0.0084823	0	0.0672322	ACT-like protein tyrosine kinase family protein
XLOC_000218	Phvul.001G039200	TSS245	Chr01:4509900-4510542	5.28357	2.79458	7.77256	15.2745	10.0778	20.4711	8.10484	4.76807	11.4416	5.98604	3.27022	8.70185	6.50323	3.5673	9.43917	photosystem II subunit X
XLOC_000219	Phvul.001G038900	TSS246	Chr01:4559336-4560801	9.42025	6.22105	12.6195	11.7175	7.96147	15.4735	9.2659	6.08986	12.4419	9.64835	6.363	12.9337	9.7607	6.46288	13.0585	PHF5-like protein
XLOC_000220	Phvul.001G038800	TSS247	Chr01:4588595-4593058	3.97572	2.66831	5.28314	2.97486	1.90856	4.04116	3.29957	2.1425	4.45664	3.10416	1.98782	4.2205	2.90217	1.86075	3.94358	cytokinin oxidase 7
XLOC_000221	Phvul.001G038700	TSS248	Chr01:4610308-4621135	22.1191	17.0268	27.2114	19.384	14.9334	23.8346	22.392	17.2663	27.5177	21.8744	16.8639	26.885	22.3257	17.2451	27.4062	F-box family protein
XLOC_000222	Phvul.001G038400	TSS249	Chr01:4638225-4647093	0.142579	0.0372863	0.247872	0.205272	0.0675284	0.343016	0.278935	0.107593	0.450277	0.224686	0.0800189	0.369353	0.201086	0.0653489	0.336824	Leucine-rich receptor-like protein kinase family protein
XLOC_000223	Phvul.001G038850	TSS250	Chr01:4651884-4658991	0	0	0	0	0	0	0	0	0	0	0	0	0	0	0	myosin, putative
XLOC_000224	Phvul.001G039301	TSS251	Chr01:4659456-4666077	0.0463033	0	0.126113	0	0	0	0.0492018	0	0.1462	0.0692985	0	0.1651	0.0229357	0	0.0834275	myosin, putative
XLOC_000225	Phvul.001G046100	TSS252	Chr01:4750368-4762562	0	0	0	0	0	0	0	0	0	0.0112972	0	0.040121	0.00420875	0	0.0243672	chromatin remodeling factor CHD3 (PICKLE)
XLOC_000226	Phvul.001G046200	TSS253	Chr01:4781921-4788523	0.921461	0.358931	1.48399	3.64104	2.1578	5.12429	1.6591	0.858492	2.45971	3.97477	2.51399	5.43554	1.25476	0.608224	1.9013	HXXXD-type acyl-transferase family protein
XLOC_000227	Phvul.001G046500	TSS254	Chr01:4838123-4838990	50.168	38.3919	61.9442	58.5553	44.7766	72.334	55.1515	42.1491	68.1538	56.5037	43.2216	69.7857	54.0033	41.0507	66.9558	C2H2 and C2HC zinc fingers superfamily protein
XLOC_000228	Phvul.001G046700	TSS255	Chr01:4862125-4864641	42.0549	32.2572	51.8527	40.135	30.7863	49.4836	46.7232	35.9536	57.4928	41.9795	32.2122	51.7468	41.65	31.9737	51.3263	PPPDE putative thiol peptidase family protein
XLOC_000229	Phvul.001G047001	TSS256	Chr01:4950442-4955184	19.7187	15.0369	24.4005	20.8896	15.94	25.8392	20.7065	15.8015	25.6116	22.8369	17.4825	28.1914	20.817	15.865	25.7689	aspartate aminotransferase 5
XLOC_000230	Phvul.001G047300	TSS257	Chr01:4972375-4981168	21.1581	16.3122	26.004	19.2497	14.8406	23.6588	21.367	16.4734	26.2605	21.0609	16.2508	25.8711	21.1996	16.3579	26.0413	TRS120
XLOC_000231	Phvul.001G047500	TSS258	Chr01:4995090-4995636	0.161365	0	0.427451	0.241969	0	0.645398	0.221904	0	0.630727	0.284731	0	0.672518	0.19263	0	0.522162	ribosomal protein S11
XLOC_000232	Phvul.001G047600	TSS259	Chr01:4998188-5001247	100.889	77.1257	124.652	96.2708	73.7242	118.817	104.075	79.574	128.576	102.785	78.6427	126.927	106.925	81.6719	132.177
XLOC_000233	Phvul.001G048900	TSS260	Chr01:5216093-5222823	0.089047	0	0.208055	0.0742009	0	0.175602	0.132706	0	0.276954	0.138663	0	0.297116	0.0475774	0	0.129023	Protein kinase superfamily protein
XLOC_000234	Phvul.001G049400	TSS261	Chr01:5324027-5324621	209.624	162.766	256.481	202.976	156.555	249.396	181.324	140.599	222.05	204.917	156.736	253.097	205.022	158.71	251.334	serine-rich protein-related
XLOC_000235	Phvul.001G049500	TSS262	Chr01:5329096-5333855	41.4139	31.9344	50.8934	39.3194	30.2905	48.3483	41.9949	32.2756	51.7143	41.7401	32.1023	51.3779	45.3977	34.7536	56.0418	calcium-binding EF hand family protein
XLOC_000236	Phvul.001G049601	TSS263	Chr01:5335323-5338899	9.05411	6.91008	11.1981	7.69544	5.84479	9.54609	8.78791	6.71632	10.8595	7.16261	5.44817	8.87705	9.08106	6.91609	11.246	Octicosapeptide/Phox/Bem1p (PB1) domain-containing protein / tetratricopeptide repeat (TPR)-containing protein
XLOC_000237	Phvul.001G049700	TSS264	Chr01:5341414-5346103	52.7838	40.7456	64.8219	57.6458	44.4387	70.853	60.4566	46.6832	74.23	57.5977	44.5063	70.6891	56.9466	43.9068	69.9864
XLOC_000238	Phvul.001G050100	TSS265	Chr01:5390429-5398719	0.140515	0	0.311225	0.227307	0	0.454943	0.301478	0.029085	0.57387	0.166369	0	0.35922	0.204689	0	0.421393	Exostosin family protein
XLOC_000239	Phvul.001G050300	TSS266	Chr01:5427671-5428551	5.7726	3.42368	8.12152	7.87754	4.79562	10.9595	7.73176	4.83501	10.6285	5.47396	3.12451	7.82341	5.81518	3.32243	8.30794	Bifunctional inhibitor/lipid-transfer protein/seed storage 2S albumin superfamily protein
XLOC_000240	Phvul.001G050400	TSS267	Chr01:5447181-5448312	0.387792	0.0303348	0.74525	0.0921438	0	0.250334	0.404107	0.0053449	0.802869	0.47724	0.0259147	0.928565	0.564522	0.0867522	1.04229
XLOC_000241	Phvul.001G050600	TSS268	Chr01:5474008-5477088	8.99459	6.83674	11.1524	9.25236	7.01946	11.4853	9.26363	7.03205	11.4952	8.73618	6.63275	10.8396	9.56594	7.28947	11.8424	Myosin heavy chain-related protein
XLOC_000242	Phvul.001G051100	TSS269	Chr01:5529144-5532303	0.73848	0.383146	1.09381	0.745378	0.387241	1.10351	0.727088	0.374243	1.07993	0.740149	0.384933	1.09537	0.829125	0.440367	1.21788	S-domain-2 5
XLOC_000243	Phvul.001G051200	TSS270,TSS271	Chr01:5557126-5562641	50.2915	38.6023	61.9806	47.8804	36.9158	58.8451	51.3883	39.6115	63.1651	57.0425	43.7932	70.2918	51.2473	39.4253	63.0693	TPX2 (targeting protein for Xklp2) protein family
XLOC_000244	Phvul.001G051500	TSS272	Chr01:5610155-5610635	0	0	0	0	0	0	0	0	0	0	0	0	0	0	0
XLOC_000245	Phvul.001G051550	TSS273	Chr01:5619268-5620242	0	0	0	0.0278901	0	0.145321	0.014655	0	0.131425	0	0	0	0	0	0	Integrase-type DNA-binding superfamily protein
XLOC_000246	Phvul.001G051600	TSS274	Chr01:5631184-5632114	0.0260918	0	0.124922	0.0266586	0	0.122216	0.014408	0	0.110189	0	0	0	0.0361162	0	0.132057	carboxyesterase 17
XLOC_000247	Phvul.001G051700	TSS275	Chr01:5635348-5643370	75.2323	57.6403	92.8244	69.8489	53.6197	86.0781	73.5673	56.4121	90.7226	74.5315	57.2432	91.8197	76.3446	58.5447	94.1445	DEAD/DEAH box RNA helicase family protein
XLOC_000248	Phvul.001G051900	TSS276	Chr01:5652166-5672379	3.10844	2.04457	4.17231	4.88961	3.39021	6.38902	5.02756	3.4956	6.55953	3.59542	2.39543	4.7954	4.32722	2.94986	5.70457	AFG1-like ATPase family protein
XLOC_000249	Phvul.001G052000	TSS277	Chr01:5680684-5683947	13.909	10.3667	17.4512	16.1257	12.1534	20.098	13.8767	10.3551	17.3983	15.6631	11.759	19.5672	14.5335	10.8583	18.2087	Mitochondrial substrate carrier family protein
XLOC_000250	Phvul.001G052400	TSS278	Chr01:5757231-5758618	0.775044	0.207458	1.34263	0.536415	0.0753383	0.997492	0.720548	0.161306	1.27979	1.02072	0.326356	1.71509	0.757188	0.192486	1.32189	Basic helix-loop-helix (bHLH) DNA-binding family protein
XLOC_000251	Phvul.001G052500	TSS279	Chr01:5760727-5765519	0.0142846	0	0.0514528	0.015766	0	0.0535456	0.00443813	0	0.0422161	0.0335313	0	0.102475	0.0375798	0	0.104042	TESMIN/TSO1-like CXC 2
XLOC_000252	Phvul.001G052600	TSS280,TSS281	Chr01:5770915-5800368	1.56966	1.05152	2.08779	1.38679	0.900456	1.87313	1.73716	1.1631	2.31122	1.9783	1.34936	2.60724	1.7211	1.14545	2.29675	P-loop containing nucleoside triphosphate hydrolases superfamily protein
XLOC_000253	Phvul.001G053200	TSS282	Chr01:5893583-5901772	0.0287381	0	0.0792171	0.0333947	0	0.08952	0.0402256	0	0.101301	0.0452289	0	0.110425	0.0262904	0	0.0692335	K+ transporter 1
XLOC_000254	Phvul.001G053501	TSS283	Chr01:5935791-5954358	1.58207	0.959817	2.20431	1.31039	0.7556	1.86519	1.84639	1.1489	2.54389	1.70752	1.04769	2.36736	1.87152	1.15843	2.58462	Cyclin/Brf1-like TBP-binding protein
XLOC_000255	Phvul.001G053600	TSS284	Chr01:5958694-5961441	4.25512	2.48	6.03025	4.3438	2.53852	6.14909	4.90663	2.88707	6.92618	4.84059	2.86385	6.81733	4.66346	2.76001	6.56691	KOW domain-containing protein
XLOC_000256	Phvul.001G053700	TSS285	Chr01:5962749-5965035	5.7677	3.94758	7.58782	5.06747	3.39315	6.7418	5.25837	3.53554	6.98121	6.13675	4.20975	8.06375	4.74424	3.13683	6.35165	FAD/NAD(P)-binding oxidoreductase family protein
XLOC_000257	Phvul.001G053800	TSS286	Chr01:5967973-5969972	0	0	0	0	0	0	0	0	0	0	0	0	0	0	0
XLOC_000258	Phvul.001G053900	TSS287	Chr01:5985353-5987581	4.23933	2.78106	5.6976	4.78053	3.16443	6.39663	4.28044	2.78048	5.78039	5.72224	3.87298	7.5715	4.6873	3.09108	6.28352	FAD/NAD(P)-binding oxidoreductase family protein
XLOC_000259	Phvul.001G054100	TSS288	Chr01:5994903-5997840	21.1469	15.8019	26.492	25.951	19.6208	32.2811	25.5971	19.2207	31.9735	26.5565	19.9722	33.1409	24.0814	18.0935	30.0694	KOW domain-containing protein
XLOC_000260	Phvul.001G054200	TSS289	Chr01:5998747-5999982	58.546	41.4027	75.6893	72.6891	52.1721	93.2061	67.8743	48.4519	87.2967	69.6921	49.6238	89.7604	62.5737	44.2944	80.853	Ribosomal protein L33 family protein
XLOC_000261	Phvul.001G054300	TSS290	Chr01:6001114-6002577	0.0487029	0	0.137158	0.0805711	0	0.206758	0.0749652	0	0.189188	0.0717872	0	0.186129	0.0711827	0	0.182322	HXXXD-type acyl-transferase family protein
XLOC_000262	Phvul.001G054400	TSS291	Chr01:6016442-6025345	9.33627	7.18813	11.4844	7.69797	5.86903	9.5269	11.0899	8.5042	13.6755	8.33303	6.36287	10.3032	10.2541	7.84497	12.6633	pleiotropic drug resistance 12
XLOC_000263	Phvul.001G054500	TSS292	Chr01:6029968-6040370	1.0975	0.651884	1.54312	3.93553	2.84028	5.03079	1.28453	0.819137	1.74992	2.99001	2.13566	3.84436	0.800097	0.468693	1.1315	pleiotropic drug resistance 12
XLOC_000264	Phvul.001G054600	TSS293	Chr01:6056131-6058686	0.0356191	0	0.11707	0.0423192	0	0.123665	0.202084	0	0.413491	0.138648	0	0.307	0.142591	0	0.310213	Flavin-binding monooxygenase family protein
XLOC_000265	Phvul.001G054700	TSS294	Chr01:6089262-6103635	33.8565	25.984	41.729	33.4786	25.722	41.2352	35.7346	27.4225	44.0466	35.5057	27.3295	43.6819	35.8834	27.5858	44.1809	LisH dimerisation motif;WD40/YVTN repeat-like-containing domain
XLOC_000266	Phvul.001G054800	TSS295	Chr01:6125334-6128136	0.170472	0	0.362651	0.0298427	0	0.0982923	0.155981	0	0.34205	0.116444	0	0.272028	0.189949	0	0.401846	2-oxoglutarate (2OG) and Fe(II)-dependent oxygenase superfamily protein
XLOC_000267	Phvul.001G054900	TSS296	Chr01:6147361-6148911	0.0403911	0	0.142543	0.107236	0	0.257648	0.0393783	0	0.144097	0.0121419	0	0.0818689	0.0656574	0	0.191105	2-oxoglutarate (2OG) and Fe(II)-dependent oxygenase superfamily protein
XLOC_000268	Phvul.001G055300	TSS297	Chr01:6234349-6237767	3.42484	1.96709	4.88259	3.74249	2.15304	5.33194	4.0993	2.39061	5.808	4.03651	2.35655	5.71646	4.02969	2.36351	5.69587	2Fe-2S ferredoxin-like superfamily protein
XLOC_000269	Phvul.001G055400	TSS298	Chr01:6251412-6257828	4.93652	3.3809	6.49213	5.41264	3.7111	7.11417	6.19817	4.34964	8.04671	7.84959	5.59943	10.0997	5.97021	4.13907	7.80135	mitotic-like cyclin 3B from Arabidopsis
XLOC_000270	Phvul.001G055600	TSS299	Chr01:6282675-6290144	17.3979	13.2887	21.5071	16.9844	12.9504	21.0184	18.3497	14.0209	22.6785	17.3069	13.1943	21.4195	17.1702	13.0986	21.2418	RING/U-box superfamily protein
XLOC_000271	Phvul.001G055900	TSS300	Chr01:6365766-6372354	3.22023	2.36577	4.07468	3.68413	2.72507	4.64319	3.46217	2.54798	4.37636	3.55608	2.62595	4.48622	3.52753	2.60347	4.45159	Enhancer of polycomb-like transcription factor protein
XLOC_000272	Phvul.001G056000	TSS301	Chr01:6386918-6393305	0	0	0	0	0	0	0	0	0	0	0	0	0	0	0	ArfGap/RecO-like zinc finger domain-containing protein
XLOC_000273	Phvul.001G056400	TSS302	Chr01:6425062-6428619	0.699056	0.299991	1.09812	0.793258	0.348411	1.2381	1.09068	0.53873	1.64263	0.930208	0.43748	1.42294	0.767511	0.331597	1.20343	O-Glycosyl hydrolases family 17 protein
XLOC_000274	Phvul.001G056700	TSS303	Chr01:6452040-6454315	4.09288	0.904039	7.28173	3.4958	0.293738	6.69786	5.28265	1.58523	8.98007	4.04737	0.82862	7.26611	4.84007	0.899927	8.78022
XLOC_000275	Phvul.001G056800	TSS304	Chr01:6458589-6464455	264.238	173.099	355.377	197.457	139.398	255.517	209.48	145.328	273.631	186.857	127.086	246.627	255.732	173.904	337.561	CHY-type/CTCHY-type/RING-type Zinc finger protein
XLOC_000276	Phvul.001G057000	TSS305	Chr01:6478751-6482899	3.48497	2.10898	4.86096	3.61661	2.20256	5.03066	3.3008	1.95441	4.64719	3.83002	2.35419	5.30586	3.81754	2.33926	5.29583	endonuclease V family protein
XLOC_000277	Phvul.001G057300	TSS306	Chr01:6507318-6510460	83.4275	64.3744	102.481	88.3426	68.0537	108.631	88.3206	68.398	108.243	96.7164	74.9166	118.516	81.5401	62.7416	100.339	Protein of unknown function (DUF1218)
XLOC_000278	Phvul.001G057400	TSS307,TSS308	Chr01:6515249-6520141	48.0009	35.8159	60.1858	56.23	41.9644	70.4957	47.8962	35.5609	60.2316	53.9502	40.408	67.4925	49.2408	36.5404	61.9413
XLOC_000279	Phvul.001G057600	TSS309	Chr01:6533449-6534639	43.3825	32.1743	54.5907	40.9653	30.0781	51.8525	45.6819	33.847	57.5168	49.1559	36.5073	61.8045	45.4508	33.6146	57.2871	Ggamma-subunit 1
XLOC_000280	Phvul.001G058000	TSS310	Chr01:6576684-6580026	16.0246	11.4531	20.5961	15.0815	10.6875	19.4755	14.0156	9.85713	18.1741	13.478	9.43085	17.5252	15.2311	10.8068	19.6554	Plastid-lipid associated protein PAP / fibrillin family protein
XLOC_000281	Phvul.001G058100	TSS311,TSS312	Chr01:6599469-6609273	48.4376	37.338	59.5371	46.9078	36.0611	57.7544	51.9063	39.9796	63.833	50.5644	38.9061	62.2228	50.4668	38.7954	62.1383	Core-2/I-branching beta-1,6-N-acetylglucosaminyltransferase family protein
XLOC_000282	Phvul.001G058200	TSS313	Chr01:6615322-6617407	44.2687	33.6247	54.9126	41.3057	31.4442	51.1671	41.0044	31.2147	50.794	42.9936	32.7257	53.2615	40.9028	31.1423	50.6633	selenium binding
XLOC_000283	Phvul.001G058300	TSS314	Chr01:6631070-6632039	0.0663968	0	0.194572	0.139489	0	0.341979	0.260402	0	0.56683	0.132443	0	0.343105	0.229137	0	0.522793	FASCICLIN-like arabinogalactan protein 8
XLOC_000284	Phvul.001G058400	TSS315	Chr01:6669097-6669893	20.5453	14.5394	26.5511	14.6186	9.9495	19.2877	18.3672	12.7582	23.9761	13.513	9.04447	17.9815	17.8004	12.2675	23.3333
XLOC_000285	Phvul.001G058600	TSS316	Chr01:6695698-6705842	4.44739	3.08858	5.8062	4.01325	2.74401	5.2825	3.47628	2.32213	4.63043	4.07421	2.78912	5.3593	3.7489	2.54632	4.95148	Protein kinase superfamily protein
XLOC_000286	Phvul.001G058700	TSS317	Chr01:6719071-6727689	23.4066	17.8786	28.9345	23.0071	17.5182	28.496	28.1012	21.5051	34.6973	25.8046	19.734	31.8753	28.8704	22.0919	35.649	Protein of unknown function (DUF1644)
XLOC_000287	Phvul.001G058900	TSS318	Chr01:6793049-6801920	90.5613	66.5266	114.596	72.2425	53.9304	90.5547	79.2681	58.8657	99.6705	86.6963	64.0781	109.314	74.9513	55.8061	94.0964	H(+)-ATPase 5
XLOC_000288	Phvul.001G059000	TSS319	Chr01:6806856-6809975	92.5314	70.8696	114.193	99.4082	76.2444	122.572	96.9121	74.0021	119.822	93.9837	71.6713	116.296	89.9852	69.0533	110.917	deletion of SUV3 suppressor 1(I)
XLOC_000289	Phvul.001G059200	TSS320	Chr01:6826673-6829391	9.39475	7.01077	11.7787	9.64415	7.21914	12.0692	9.52897	7.12512	11.9328	9.31699	6.96847	11.6655	10.0705	7.54991	12.591
XLOC_000290	Phvul.001G059400	TSS321	Chr01:6861223-6864292	1.26805	0.68346	1.85264	1.23543	0.657337	1.81353	1.77752	1.01276	2.54228	1.68273	0.939725	2.42573	1.69677	0.973337	2.42019	Plant calmodulin-binding protein-related
XLOC_000291	Phvul.001G059700	TSS322	Chr01:6904122-6905349	77.0652	59.6641	94.4664	64.4684	49.6754	79.2615	78.035	60.0419	96.0281	74.8608	57.4773	92.2442	76.0119	58.4861	93.5378
XLOC_000292	Phvul.001G059800	TSS323	Chr01:6941907-6947069	7.69619	5.61963	9.77275	8.08256	5.90871	10.2564	8.09847	5.90709	10.2899	8.2176	6.00008	10.4351	7.36726	5.33885	9.39567	RNApolymerase sigma-subunit C
XLOC_000293	Phvul.001G060300	TSS324	Chr01:7073049-7085642	7.91029	6.04024	9.78034	7.42992	5.71565	9.1442	9.02774	6.93357	11.1219	8.56359	6.5489	10.5783	8.76497	6.69723	10.8327
XLOC_000294	Phvul.001G060600	TSS325	Chr01:7139042-7144275	0.0200752	0	0.0600554	0.0355225	0	0.0980839	0.0165396	0	0.0591952	0.0216005	0	0.064982	0.0042172	0	0.0346245	Protein kinase protein with adenine nucleotide alpha hydrolases-like domain
XLOC_000295	Phvul.001G061000	TSS326	Chr01:7238880-7242710	5.76985	3.79556	7.74413	6.24935	4.20449	8.29422	3.73175	2.29688	5.16662	5.5159	3.61769	7.41412	4.66885	2.99596	6.34174	Sulfite exporter TauE/SafE family protein
XLOC_000296	Phvul.001G061100	TSS327,TSS328	Chr01:7253017-7257817	3.97777	2.68202	5.27352	5.5891	3.88792	7.29028	5.03561	3.46553	6.60568	5.16438	3.56614	6.76261	5.38059	3.72403	7.03716	La protein 1
XLOC_000297	Phvul.001G061300	TSS329	Chr01:7288774-7298382	71.7092	55.0739	88.3446	66.725	51.3414	82.1086	75.3346	57.8313	92.8379	70.2598	53.9657	86.554	75.8006	58.1344	93.4667	Protein phosphatase 2C family protein
XLOC_000298	Phvul.001G061400	TSS330	Chr01:7309572-7314370	0.571365	0.219559	0.92317	1.21873	0.645769	1.79168	0.932025	0.448218	1.41583	0.403164	0.118502	0.687826	0.664831	0.283253	1.04641	sigma factor E
XLOC_000299	Phvul.001G061700	TSS331,TSS332	Chr01:7352968-7354254	6.78541	4.30659	9.26422	8.1974	5.35075	11.044	8.72026	5.7165	11.724	6.95584	4.42906	9.48262	7.43404	4.80563	10.0624
XLOC_000300	Phvul.001G061900	TSS333	Chr01:7381227-7383613	0	0	0	0	0	0	0	0	0	0	0	0	0	0	0	Nodulin MtN3 family protein
XLOC_000301	Phvul.001G062000	TSS334	Chr01:7395286-7412135	14.2665	10.9703	17.5627	13.2308	10.1513	16.3104	14.1527	10.8496	17.4558	14.5477	11.1767	17.9186	13.9675	10.7287	17.2062	FTSH protease 11
XLOC_000302	Phvul.001G062100	TSS335	Chr01:7430955-7432438	4.64098	2.81715	6.4648	4.8192	2.95058	6.68781	5.28736	3.24604	7.32867	4.4243	2.64186	6.20675	5.33769	3.31404	7.36134	Dof-type zinc finger DNA-binding family protein
XLOC_000303	Phvul.001G062200	TSS336	Chr01:7446246-7446788	0	0	0	0	0	0	0	0	0	0	0	0	0	0	0	Bifunctional inhibitor/lipid-transfer protein/seed storage 2S albumin superfamily protein
XLOC_000304	Phvul.001G062300	TSS337	Chr01:7454214-7454792	0	0	0	0	0	0	0	0	0	0	0	0	0	0	0	Bifunctional inhibitor/lipid-transfer protein/seed storage 2S albumin superfamily protein
XLOC_000305	Phvul.001G062350	TSS338	Chr01:7462194-7462665	0	0	0	0	0	0	0	0	0	0	0	0	0	0	0	Bifunctional inhibitor/lipid-transfer protein/seed storage 2S albumin superfamily protein
XLOC_000306	Phvul.001G062400	TSS339	Chr01:7469180-7469533	0	0	0	0	0	0	0	0	0	0	0	0	0	0	0	Bifunctional inhibitor/lipid-transfer protein/seed storage 2S albumin superfamily protein
XLOC_000307	Phvul.001G062500	TSS340	Chr01:7497469-7497805	0	0	0	0	0	0	0	0	0	0	0	0	0	0	0	Bifunctional inhibitor/lipid-transfer protein/seed storage 2S albumin superfamily protein
XLOC_000308	Phvul.001G062600	TSS341	Chr01:7506464-7510678	0.0520535	0	0.13208	0.0355627	0	0.102645	0.0618379	0	0.14892	0.0504915	0	0.126347	0.023403	0	0.0791586	LRR and NB-ARC domains-containing disease resistance protein
XLOC_000309	Phvul.001G062700	TSS342	Chr01:7524301-7528559	23.6733	18.2528	29.0937	22.7107	17.4924	27.929	24.5882	18.9732	30.2032	25.6919	19.8686	31.5152	24.1854	18.6593	29.7114	Ypt/Rab-GAP domain of gyp1p superfamily protein
XLOC_000310	Phvul.001G062900	TSS343	Chr01:7585268-7594227	7.21002	5.24837	9.17166	7.39861	5.39587	9.40135	8.60617	6.33591	10.8764	8.01592	5.82751	10.2043	7.62804	5.53545	9.72064	Uncharacterised conserved protein (UCP030365)
XLOC_000311	Phvul.001G063200	TSS344	Chr01:7633768-7634689	3.41125	1.85788	4.96462	5.01249	3.00443	7.02054	3.55865	1.9684	5.14889	3.21634	1.739	4.69368	3.73932	2.11765	5.361	Polyketide cyclase/dehydrase and lipid transport superfamily protein
XLOC_000312	Phvul.001G063500	TSS345	Chr01:7691795-7694352	0.0789233	0	0.18584	0.117491	0	0.262157	0.0662875	0	0.162261	0.10933	0	0.234555	0.0707195	0	0.175528	Plant stearoyl-acyl-carrier-protein desaturase family protein
XLOC_000313	Phvul.001G063900	TSS346	Chr01:7760533-7768103	0.577012	0.246074	0.90795	0.617185	0.269307	0.965064	0.808895	0.391527	1.22626	0.540927	0.221851	0.860003	0.682634	0.30854	1.05673	Auxin efflux carrier family protein
XLOC_000314	Phvul.001G064000	TSS347	Chr01:7777594-7780580	0.17026	0	0.351786	0.0802333	0	0.207335	0.207632	0	0.424643	0.154512	0	0.338464	1.45924	0.640252	2.27822	alcohol dehydrogenase 1
XLOC_000315	Phvul.001G064400	TSS348	Chr01:7854332-7864584	6.98401	5.01275	8.95527	8.42561	6.11177	10.7395	8.55355	6.19941	10.9077	8.747	6.36001	11.134	7.60082	5.4546	9.74705	Polynucleotidyl transferase, ribonuclease H-like superfamily protein
XLOC_000316	Phvul.001G064700	TSS349	Chr01:7936713-7938129	34.4813	26.2263	42.7363	47.7453	36.7588	58.7317	44.5319	34.0685	54.9953	34.4022	26.2004	42.6039	40.21	30.6101	49.8098
XLOC_000317	Phvul.001G064800	TSS350	Chr01:7950092-7954717	33.7278	25.6821	41.7735	37.8341	28.9101	46.758	38.1144	29.0448	47.184	37.0923	28.2749	45.9097	36.0829	27.5087	44.6572	RAB GTPASE HOMOLOG B18
XLOC_000318	Phvul.001G064900	TSS351	Chr01:7955981-7961265	7.1545	4.99376	9.31524	7.75113	5.40145	10.1008	8.08576	5.63831	10.5332	8.54671	6.02019	11.0732	7.36403	5.11302	9.61505	DNAJ heat shock N-terminal domain-containing protein
XLOC_000319	Phvul.001G065000	TSS352	Chr01:7984622-7985127	0	0	0	0	0	0	0	0	0	0	0	0	0	0	0
XLOC_000320	Phvul.001G065100	TSS353	Chr01:7985944-7988454	5.79093	3.93634	7.64552	8.56679	6.07208	11.0615	8.12783	5.71816	10.5375	6.52671	4.46853	8.5849	6.74993	4.66247	8.83739
XLOC_000321	Phvul.001G065300	TSS354	Chr01:8022733-8024181	15.6797	11.3681	19.9913	16.7775	12.1942	21.3608	19.3093	14.1362	24.4823	17.3535	12.5732	22.1337	19.3659	14.1699	24.5619	2-oxoglutarate (2OG) and Fe(II)-dependent oxygenase superfamily protein
XLOC_000322	Phvul.001G065400	TSS355	Chr01:8048598-8052449	17.6078	13.115	22.1006	20.5376	15.5429	25.5323	15.6899	11.7037	19.6762	12.7109	9.34418	16.0777	16.5072	12.2573	20.757	F-box/RNI-like superfamily protein
XLOC_000323	Phvul.001G065550	TSS356,TSS357,TSS358	Chr01:8082092-8098754	6.67552	4.71555	8.63549	7.04763	4.93866	9.1566	6.50248	4.56042	8.44453	5.50181	3.83172	7.1719	6.24814	4.35412	8.14216	ACT domain repeat 3
XLOC_000324	Phvul.001G065700	TSS359	Chr01:8110437-8123542	12.5441	9.37607	15.7121	12.4398	9.29405	15.5856	13.6388	10.1993	17.0784	14.2328	10.6814	17.7842	14.1002	10.5778	17.6226	Target of Myb protein 1
XLOC_000325	Phvul.001G065800	TSS360	Chr01:8126486-8128043	0.546909	0.147672	0.946145	0.159731	0	0.328647	0.0933468	0	0.211117	0.175954	0	0.352554	0.208482	0.00873091	0.408233
XLOC_000326	Phvul.001G066100	TSS361	Chr01:8184247-8184654	1.16398	0.366364	1.96159	0	0	0	0	0	0	0.15702	0	0.490645	0.204115	0	0.535437	photosystem II reaction center protein B
XLOC_000327	Phvul.001G066200	TSS362	Chr01:8289633-8293679	5.06023	3.59059	6.52987	5.77904	4.13187	7.42622	5.37174	3.80059	6.9429	6.61713	4.7903	8.44396	4.85658	3.39855	6.3146	wall-associated kinase 2
XLOC_000328	Phvul.001G066300	TSS363	Chr01:8300284-8303898	0.121755	0	0.247976	0.167652	0.0118711	0.323433	0.135619	0	0.273923	0.174671	0.0130201	0.336321	0.102013	0	0.216348	wall-associated kinase 2
XLOC_000329	Phvul.001G066400	TSS364	Chr01:8316035-8319149	0.272299	0.063252	0.481345	0.523466	0.207004	0.839928	0.408048	0.133365	0.68273	0.497443	0.186176	0.808711	0.331328	0.0958252	0.566831	wall-associated kinase 2
XLOC_000330	Phvul.001G066500	TSS365	Chr01:8366024-8367542	0.603139	0.139289	1.06699	2.61746	1.40768	3.82723	1.63858	0.739298	2.53787	2.11418	1.05695	3.17142	1.15601	0.446868	1.86516	wall-associated kinase 2
XLOC_000331	Phvul.001G066550	TSS366	Chr01:8368918-8370101	0.958936	0.364529	1.55334	5.35436	3.41957	7.28915	2.49263	1.34757	3.63769	4.34707	2.64072	6.05343	2.15414	1.1195	3.18878	wall associated kinase 4
XLOC_000332	Phvul.001G066600	TSS367	Chr01:8371144-8376093	17.8932	12.9624	22.824	20.1329	14.656	25.6097	20.3333	14.7663	25.9003	19.7374	14.2871	25.1876	19.2107	13.9356	24.4859	Tetratricopeptide repeat (TPR)-like superfamily protein
XLOC_000333	Phvul.001G066700	TSS368	Chr01:8380748-8381686	6.68364	3.68515	9.68213	6.40275	3.39345	9.41206	6.76496	3.67242	9.8575	6.61717	3.55761	9.67674	5.96613	3.11472	8.81754	RING/U-box superfamily protein
XLOC_000334	Phvul.001G066800,Phvul.001G066900	TSS369,TSS370	Chr01:8397274-8398516	0.579631	0	1.52076	0.981333	0	2.00492	0.802126	0	1.74601	0.506608	0	1.35412	0.55132	0	1.40221
XLOC_000335	Phvul.001G067500	TSS371,TSS372	Chr01:8535451-8540987	2.43169	1.63243	3.23096	2.24312	1.48217	3.00407	2.2981	1.51446	3.08175	2.57873	1.72491	3.43254	1.94695	1.26465	2.62925
XLOC_000336	Phvul.001G068100	TSS373,TSS374	Chr01:8703325-8705987	4.71337	3.08865	6.33809	4.59179	2.9694	6.21417	4.54529	2.95269	6.1379	3.6501	2.28309	5.0171	4.45566	2.86218	6.04914	Glutathione S-transferase family protein
XLOC_000337	Phvul.001G068200	TSS375	Chr01:8719036-8721492	0.0158431	0	0.0973822	0	0	0	0.0418971	0	0.161009	0.0313895	0	0.113551	0.00973794	0	0.0885674	K-box region and MADS-box transcription factor family protein
XLOC_000338	Phvul.001G068300	TSS376	Chr01:8735027-8739482	26.9446	19.6701	34.219	26.7897	19.4778	34.1015	27.6039	20.1838	35.024	29.0053	21.1827	36.828	25.0413	18.1058	31.9769	SPT4 homolog 2
XLOC_000339	Phvul.001G068600	TSS377	Chr01:8775179-8799804	0.0265099	0	0.193009	0	0	0	0.0695734	0	0.297096	0.0270327	0	0.193865	0.08076	0	0.308922	Protein kinase superfamily protein
XLOC_000340	Phvul.001G068700	TSS378	Chr01:8775179-8799804	0	0	0	0	0	0	0	0	0	0	0	0	0	0	0
XLOC_000341	Phvul.001G068800	TSS379	Chr01:8775179-8799804	0	0	0	0	0	0	0.0125793	0	0.0828767	0	0	0	0	0	0	suppressor of npr1-1 constitutive 4
XLOC_000342	Phvul.001G068900	TSS380	Chr01:8808966-8809791	0	0	0	0	0	0	0	0	0	0	0	0	0	0	0	zinc ion binding;nucleic acid binding
XLOC_000343	Phvul.001G069001	TSS381	Chr01:8828184-8829009	0.424843	0	0.865404	0.248253	0	0.560754	0.434409	0	0.882013	0.298693	0	0.64466	0.356137	0	0.761379	Protein kinase superfamily protein
XLOC_000344	Phvul.001G069200	TSS382	Chr01:8874988-8876454	0.141525	0	0.330638	0.151434	0	0.359283	0.276065	0	0.573618	0.255834	0	0.537327	0.17756	0	0.40469	suppressor of npr1-1 constitutive 4
XLOC_000345	Phvul.001G069216	TSS383	Chr01:8923168-8924402	0.0607066	0	0.17591	0.181722	0	0.419345	0.268826	0	0.557253	0.142406	0	0.34643	0.418314	0.0413264	0.795302	suppressor of npr1-1 constitutive 4
XLOC_000346	Phvul.001G069248	TSS384	Chr01:8944952-8946152	0.353798	0.0251856	0.682411	0.267586	0	0.554183	0.28472	0	0.576478	0.337613	0.00548197	0.669745	0.342946	0.018939	0.666954	receptor serine/threonine kinase, putative
XLOC_000347	Phvul.001G069280	TSS385	Chr01:8976541-8983916	0.169623	0	0.409709	0.181855	0	0.37432	0.146296	0	0.323418	0.0742184	0	0.212627	0.080563	0	0.216961	Protein kinase superfamily protein
XLOC_000348	Phvul.001G069400	TSS386	Chr01:9020034-9022484	4.42962	2.52942	6.32981	3.46365	1.83338	5.09392	4.48007	2.54197	6.41816	5.66271	3.40386	7.92156	4.23745	2.38208	6.09283
XLOC_000349	Phvul.001G069500	TSS387	Chr01:9032130-9034661	0.137597	0	0.308673	0.154811	0	0.335504	0.274386	0	0.551748	0.182905	0	0.405954	0.172399	0	0.389791	suppressor of npr1-1 constitutive 4
XLOC_000350	Phvul.001G069700	TSS388	Chr01:9059521-9059902	0.173822	0	0.42973	0	0	0	0	0	0	0	0	0	0	0	0
XLOC_000351	Phvul.001G069800	TSS389	Chr01:9081171-9082062	0.12935	0	0.314116	0.15558	0	0.376273	0.194479	0	0.457417	0.0962799	0	0.256577	0.180808	0	0.436543	suppressor of npr1-1 constitutive 4
XLOC_000352	Phvul.001G069900	TSS390	Chr01:9167774-9168830	0.0353471	0	0.116823	0.0933813	0	0.238934	0.05386	0	0.18746	0	0	0	0.0254253	0	0.106792	suppressor of npr1-1 constitutive 4
XLOC_000353	Phvul.001G070100	TSS391	Chr01:9206503-9209292	0.339026	0.0014495	0.676602	0.430115	0	0.881144	0.3749	0	0.791295	0.248241	0	0.565189	0.149859	0	0.4026	Protein kinase superfamily protein
XLOC_000354	Phvul.001G070200	TSS392	Chr01:9215447-9219667	0.219648	0	0.464956	0.181655	0	0.391714	0.107129	0	0.281807	0.0580544	0	0.180957	0.134466	0	0.307122	Protein kinase superfamily protein
XLOC_000355	Phvul.001G070500	TSS393,TSS394,TSS395	Chr01:9264739-9282062	3.37849	2.3517	4.40528	3.74571	2.61549	4.87594	3.74457	2.59731	4.89184	4.02489	2.79014	5.25964	3.7134	2.59293	4.83387	wound-responsive family protein
XLOC_000356	Phvul.001G070600	TSS396,TSS397,TSS398,TSS399,TSS400,TSS401	Chr01:9291662-9306688	7.56679	5.6559	9.47768	7.49707	5.56813	9.426	8.86391	6.68282	11.045	8.53052	6.35527	10.7058	8.50118	6.39471	10.6077	transcription coactivators
XLOC_000357	Phvul.001G070700	TSS402	Chr01:9313406-9327707	5.97559	4.37495	7.57622	8.63161	6.45407	10.8092	7.78442	5.77718	9.79165	6.04051	4.39615	7.68488	6.75036	4.96839	8.53232	NAD kinase 2
XLOC_000358	Phvul.001G070900	TSS403	Chr01:9335489-9345049	7.65324	5.74696	9.55951	8.47194	6.37927	10.5646	8.68329	6.5247	10.8419	9.30655	7.02196	11.5911	8.661	6.51007	10.8119	nucleotide binding;nucleic acid binding;RNA binding
XLOC_000359	Phvul.001G071100	TSS404	Chr01:9386032-9387972	9.68805	7.11734	12.2588	10.5345	7.78041	13.2886	13.2022	9.81748	16.5869	9.44265	6.91347	11.9718	10.6562	7.86411	13.4482	Protein kinase superfamily protein
XLOC_000360	Phvul.001G072000	TSS405	Chr01:9542156-9547505	197.682	150.016	245.347	220.289	167.439	273.139	213.771	163.659	263.883	208.454	159.336	257.571	198.37	151.032	245.709	proteasome beta subunit C1
XLOC_000361	Phvul.001G072100	TSS406	Chr01:9560541-9561312	6.57967	4.05539	9.10395	6.68543	4.04394	9.32691	6.28142	3.77294	8.78989	6.13379	3.6647	8.60288	7.44343	4.62779	10.2591	RING/U-box superfamily protein
XLOC_000362	Phvul.001G072200	TSS407	Chr01:9606544-9608261	27.5892	21.2805	33.898	28.8924	22.0999	35.6848	28.4425	21.6972	35.1879	28.7889	21.9323	35.6455	23.3119	17.7018	28.9221	NAC (No Apical Meristem) domain transcriptional regulator superfamily protein
XLOC_000363	Phvul.001G072300	TSS408	Chr01:9629784-9640413	12.4754	9.63206	15.3187	13.5513	10.4307	16.6719	14.3289	11.0474	17.6105	14.715	11.3632	18.0667	12.6225	9.73055	15.5145	Armadillo/beta-catenin-like repeat ; C2 calcium/lipid-binding domain (CaLB) protein
XLOC_000364	Phvul.001G072400	TSS409	Chr01:9649484-9672262	7.68329	5.73408	9.63251	6.41462	4.73852	8.09071	7.28142	5.41889	9.14395	8.41921	6.17902	10.6594	8.09901	6.03335	10.1647	P-loop containing nucleoside triphosphate hydrolases superfamily protein
XLOC_000365	Phvul.001G072800	TSS410	Chr01:9776477-9778034	23.2876	16.5539	30.0212	19.027	13.3014	24.7527	21.091	14.9368	27.2453	20.1627	14.0503	26.2751	24.3108	17.4494	31.1723	glycolipid transfer protein 2
XLOC_000366	Phvul.001G072900	TSS411	Chr01:9793249-9799521	18.4589	13.7666	23.1512	17.8338	13.2481	22.4195	19.4639	14.5227	24.4051	19.8947	14.8399	24.9494	19.0185	14.183	23.854
XLOC_000367	Phvul.001G073200	TSS412	Chr01:9871349-9877175	5.56487	3.8826	7.24715	6.68505	4.73101	8.63908	6.52854	4.61264	8.44444	7.36605	5.27098	9.46112	6.60078	4.65965	8.54191	serine carboxypeptidase-like 42
XLOC_000368	Phvul.001G073300	TSS413	Chr01:9880650-9881645	32.1799	23.8998	40.4599	38.7222	29.1379	48.3065	46.9494	35.7491	58.1498	39.1625	29.4848	48.8402	39.3832	29.59	49.1764	tracheary element differentiation-related 6
XLOC_000369	Phvul.001G073400	TSS414	Chr01:9896731-9897200	6.67426	2.97539	10.3731	4.8693	1.81783	7.92077	5.76691	2.27685	9.25697	4.8165	1.67897	7.95404	7.30169	3.25731	11.3461
XLOC_000370	Phvul.001G073501	TSS415	Chr01:9909672-9936253	0	0	0	0	0	0	0	0	0	0.0109714	0	0.0853343	0	0	0	casein kinase I-like 3
XLOC_000371	Phvul.001G073700	TSS416	Chr01:9968696-9972551	0.857451	0.426672	1.28823	0.729565	0.335989	1.12314	0.671708	0.296067	1.04735	0.778496	0.349429	1.20756	0.753147	0.351048	1.15525	Exostosin family protein
XLOC_000372	Phvul.001G073800	TSS417	Chr01:10013523-10014819	0	0	0	0	0	0	0	0	0	0	0	0	0	0	0	Integrase-type DNA-binding superfamily protein
XLOC_000373	Phvul.001G074300	TSS418	Chr01:10141556-10145525	20.1038	15.3772	24.8304	17.7755	13.5009	22.0502	20.9616	16.036	25.8872	19.5664	14.9283	24.2046	20.1081	15.3764	24.8398	D-arabinono-1,4-lactone oxidase family protein
XLOC_000374	Phvul.001G074500	TSS419	Chr01:10189105-10200741	10.8859	8.09018	13.6816	9.19457	6.71805	11.6711	12.1781	9.08635	15.2699	10.7946	8.00404	13.5852	11.8543	8.84801	14.8607	3\'-5\' exonuclease domain-containing protein
XLOC_000375	Phvul.001G074800	TSS420	Chr01:10285602-10291389	39.3151	29.7649	48.8653	45.9187	35.045	56.7925	42.618	32.45	52.786	47.3984	36.2087	58.5882	41.2946	31.4269	51.1622	appr-1-p processing enzyme family protein
XLOC_000376	Phvul.001G075866	TSS421	Chr01:10534456-10535183	0.0733855	0	0.239386	0.404367	0	0.934342	0.345277	0	0.866947	0.258328	0	0.726521	0.278359	0	0.686101
XLOC_000377	Phvul.001G075700	TSS422	Chr01:10535752-10537049	0.303786	0	0.696597	0.68784	0	1.46446	0.779776	0	1.59604	0.47921	0	1.10536	0.937337	0.0132458	1.86143	DNAse I-like superfamily protein
XLOC_000378	Phvul.001G074900	TSS423,TSS424	Chr01:10572943-10576682	26.8709	20.4364	33.3054	28.7667	21.87	35.6634	30.0551	22.8951	37.2151	30.8063	23.4125	38.2002	27.1988	20.6396	33.7579	CCT motif family protein
XLOC_000379	Phvul.001G075000	TSS425	Chr01:10598793-10611014	12.7088	9.45495	15.9626	10.3115	7.56317	13.0599	11.2807	8.30121	14.2602	11.619	8.57262	14.6653	11.7485	8.71344	14.7836	alpha/beta-Hydrolases superfamily protein
XLOC_000380	Phvul.001G075300	TSS426	Chr01:10674751-10680068	3.88391	2.59937	5.16845	3.59036	2.37804	4.80268	5.44277	3.77987	7.10567	3.9179	2.59603	5.23976	5.07679	3.51214	6.64144	IQ-domain 21
XLOC_000381	Phvul.001G075600	TSS427	Chr01:10743054-10746139	2.47077	1.53956	3.40198	2.3559	1.44455	3.26725	2.28408	1.39648	3.17169	2.31358	1.41553	3.21163	2.78446	1.76759	3.80133	Protein kinase superfamily protein
XLOC_000382	Phvul.001G075666	TSS428	Chr01:10789816-10803414	0	0	0	0	0	0	0	0	0	0	0	0	0	0	0	Leucine-rich repeat transmembrane protein kinase
XLOC_000383	Phvul.001G076000	TSS429	Chr01:10825517-10826997	0.027109	0	0.0887541	0.101723	0	0.249533	0.0629868	0	0.181144	0.474957	0.0637192	0.886194	0.0142947	0	0.075043	Peroxidase superfamily protein
XLOC_000384	Phvul.001G076100	TSS430	Chr01:10851444-10855700	0.957191	0.499256	1.41513	0.637954	0.284896	0.991011	0.59883	0.260385	0.937275	0.515344	0.212418	0.818271	0.788686	0.38358	1.19379	Protein kinase superfamily protein
XLOC_000385	Phvul.001G076700	TSS431	Chr01:11108548-11111680	0.483359	0.144065	0.822653	0.74341	0.273289	1.21353	0.794909	0.309572	1.28025	0.341602	0.0680526	0.615151	0.439065	0.107187	0.770943	beta glucosidase 17
XLOC_000386	Phvul.001G076750	TSS432	Chr01:11113936-11116824	0	0	0	0	0	0	0	0	0	0.0378107	0	0.118751	0.00952709	0	0.06627	beta glucosidase 13
XLOC_000387	Phvul.001G076900	TSS433	Chr01:11190155-11196711	22.0438	17.0524	27.0353	20.6548	15.9485	25.3611	22.9361	17.6601	28.212	21.9278	16.94	26.9155	22.1892	17.1377	27.2408	Protein kinase family protein
XLOC_000388	Phvul.001G077000	TSS434	Chr01:11268808-11274193	18.6818	14.1262	23.2373	24.0546	18.3361	29.7731	20.147	15.2718	25.0222	17.7782	13.4736	22.0827	18.6673	14.0546	23.2801	amino acid permease 6
XLOC_000389	Phvul.001G077100	TSS435	Chr01:11293482-11312808	17.1325	13.1943	21.0707	20.6788	15.9226	25.435	21.3141	16.4205	26.2078	20.0806	15.4743	24.6869	20.013	15.4163	24.6098	ABC1 family protein
XLOC_000390	Phvul.001G077600	TSS436	Chr01:11555229-11556672	1.82526	0.860242	2.79028	1.94769	0.964956	2.93042	2.37076	1.24158	3.49994	1.8023	0.854662	2.74994	2.06889	1.05444	3.08334	Protein of unknown function (DUF677)
XLOC_000391	Phvul.001G077700	TSS437	Chr01:11570119-11582724	24.0018	18.4116	29.5919	23.6693	18.2548	29.0838	24.5468	18.8481	30.2454	24.5833	18.9005	30.266	24.242	18.7002	29.7838	arabinose kinase
XLOC_000392	Phvul.001G077800	TSS438	Chr01:11632557-11641338	8.73931	6.34791	11.1307	11.5712	8.55747	14.5849	10.9476	8.03952	13.8558	10.6682	7.86357	13.4728	9.74535	7.1313	12.3594	Major facilitator superfamily protein
XLOC_000393	Phvul.001G078100	TSS439	Chr01:11696976-11703844	16.147	11.5026	20.7915	17.2996	12.3382	22.261	16.1055	11.4506	20.7605	16.2047	11.55	20.8593	16.4249	11.7094	21.1404	Got1/Sft2-like vescicle transport protein family
XLOC_000394	Phvul.001G078200	TSS440	Chr01:11722370-11729164	0.0282607	0	0.0883907	0	0	0	0.0410392	0	0.147322	0	0	0	0.0201712	0	0.0788318	amino acid permease 1
XLOC_000395	Phvul.001G078300	TSS441	Chr01:11736241-11749614	9.73261	7.19563	12.2696	10.4111	7.71633	13.1059	10.9669	8.15148	13.7823	10.7914	7.99888	13.5839	10.7522	7.98759	13.5169	haloacid dehalogenase-like hydrolase family protein
XLOC_000396	Phvul.001G078600	TSS442	Chr01:11866514-11870427	4.23591	2.5468	5.92501	4.86744	2.95621	6.77867	4.73836	2.86746	6.60926	4.92412	3.02402	6.82421	4.27082	2.54889	5.99274	rhomboid-like protein 11
XLOC_000397	Phvul.001G078701	TSS443	Chr01:11876612-11883503	26.6947	19.743	33.6463	26.2892	19.3898	33.1886	24.4129	17.9194	30.9063	27.3095	20.2249	34.3942	25.4363	18.7266	32.1461	Peroxisomal membrane 22 kDa (Mpv17/PMP22) family protein
XLOC_000398	Phvul.001G078900	TSS444	Chr01:11948979-11954543	4.14271	2.82206	5.46337	3.10903	2.04005	4.17802	3.8354	2.59986	5.07094	2.96135	1.94043	3.98228	3.57644	2.39285	4.76003	Flavin-binding monooxygenase family protein
XLOC_000399	Phvul.001G079000	TSS445	Chr01:11964431-11965405	0.625414	0	1.36313	0.786887	0	1.69709	0.620247	0	1.32961	1.72317	0.38366	3.06269	0.772004	0	1.60242	arabinogalactan protein 16
XLOC_000400	Phvul.001G079400	TSS446	Chr01:12077965-12080806	17.3559	13.3199	21.3919	22.6691	17.4492	27.8889	20.3068	15.6167	24.997	21.3607	16.441	26.2804	19.6509	15.0918	24.2101	Protein of unknown function (DUF2921)
XLOC_000401	Phvul.001G079500	TSS447	Chr01:12106991-12108024	0	0	0	0	0	0	0	0	0	0	0	0	0	0	0	Protein of unknown function (DUF2921)
XLOC_000402	Phvul.001G080566	TSS448	Chr01:12138098-12138646	32.4113	14.6153	50.2072	21.058	7.80792	34.308	44.1661	22.9405	65.3917	51.3241	28.5102	74.138	44.5152	23.1185	65.9118	Protein of unknown function (DUF567)
XLOC_000403	Phvul.001G082700	TSS449,TSS450	Chr01:12486754-12490014	15.7841	11.6363	19.9319	14.731	10.7913	18.6706	16.1555	11.8702	20.4409	17.5789	12.9654	22.1924	16.3903	12.0499	20.7308	histidine biosynthesis bifunctional protein (HISIE)
XLOC_000404	Phvul.001G083000	TSS451	Chr01:12575231-12577364	3.38314	2.21473	4.55154	5.97982	4.18099	7.77866	3.66171	2.41146	4.91196	3.80982	2.50818	5.11145	3.27283	2.12047	4.42519	Chalcone and stilbene synthase family protein
XLOC_000405	Phvul.001G083100	TSS452	Chr01:12631664-12636321	28.1909	21.7128	34.6691	22.3013	17.0594	27.5432	28.8148	22.1602	35.4695	28.2691	21.7679	34.7704	29.1849	22.3671	36.0027	Protein kinase superfamily protein
XLOC_000406	Phvul.001G083200	TSS453	Chr01:12657740-12659732	8.11307	5.82497	10.4012	9.1589	6.65344	11.6644	8.76306	6.29832	11.2278	8.80737	6.32391	11.2908	8.13315	5.83739	10.4289	Protein of unknown function (DUF677)
XLOC_000407	Phvul.001G083300	TSS454	Chr01:12728186-12731568	3.94013	2.78138	5.09888	3.33205	2.31384	4.35026	3.28316	2.27004	4.29627	4.34965	3.10446	5.59484	3.45814	2.40451	4.51177	receptor-like protein kinase 2
XLOC_000408	Phvul.001G083533	TSS455	Chr01:12753040-12774710	0.252639	0.0339711	0.471308	0.474643	0.133652	0.815633	0.551614	0.172672	0.930556	0.318996	0.0534659	0.584526	0.35222	0.0752813	0.629159	SET domain group 4
XLOC_000409	Phvul.001G084501	TSS456	Chr01:12983312-13028788	17.8052	13.7128	21.8977	17.6361	13.5803	21.6919	20.422	15.7366	25.1074	19.1495	14.7346	23.5645	20.9684	16.1463	25.7905	Glycosyl hydrolase family 38 protein
XLOC_000410	Phvul.001G084700	TSS457	Chr01:13057355-13073608	38.5854	29.4577	47.7131	36.1318	27.6837	44.58	40.6485	31.0553	50.2418	41.7553	31.896	51.6146	42.3714	32.3101	52.4327	Glycosyl hydrolase family 38 protein
XLOC_000411	Phvul.001G084800	TSS458	Chr01:13084802-13094760	43.2685	33.1757	53.3613	44.1318	33.8782	54.3854	49.064	37.5094	60.6187	45.8519	35.1701	56.5337	46.7186	35.8375	57.5996	RING/U-box superfamily protein
XLOC_000412	Phvul.001G084900	TSS459	Chr01:13113770-13123104	11.3684	8.47305	14.2638	13.7384	10.348	17.1288	13.8349	10.3954	17.2743	14.361	10.8339	17.8881	12.3341	9.23069	15.4376	MALE GAMETOPHYTE DEFECTIVE 2
XLOC_000413	Phvul.001G085200	TSS460	Chr01:13124126-13125094	160.854	123.509	198.2	141.874	108.487	175.261	138.184	106.344	170.024	142.943	109.056	176.83	157.475	120.988	193.962	CCR-like
XLOC_000414	Phvul.001G085300	TSS461	Chr01:13150329-13153124	0.300148	0.0983295	0.501966	0.496533	0.21914	0.773926	0.401938	0.157634	0.646243	0.579192	0.270501	0.887883	0.391451	0.153585	0.629317	Pentatricopeptide repeat (PPR) superfamily protein
XLOC_000415	Phvul.001G085800	TSS462	Chr01:13272622-13274971	1.13802	0.60972	1.66632	1.84048	1.09599	2.58496	1.90299	1.14263	2.66334	1.70113	0.979644	2.42261	1.44562	0.816861	2.07439	Pentatricopeptide repeat (PPR) superfamily protein
XLOC_000416	Phvul.001G085900	TSS463	Chr01:13276959-13278716	10.2465	7.40575	13.0872	21.6991	16.2321	27.1661	19.0565	14.323	23.79	13.7339	10.1499	17.3179	15.8976	11.7238	20.0714	Family of unknown function (DUF716)
XLOC_000417	Phvul.001G086100	TSS464	Chr01:13306624-13328799	19.8077	15.26	24.3554	21.7641	16.7703	26.7579	22.7693	17.5151	28.0235	23.2378	17.9186	28.5571	20.7226	15.955	25.4901	ARM repeat superfamily protein
XLOC_000418	Phvul.001G086133	TSS465	Chr01:13306624-13328799	0	0	0	0	0	0	0	0	0	0	0	0	0	0	0
XLOC_000419	Phvul.001G086166	TSS466	Chr01:13306624-13328799	0.135577	0	0.992828	0	0	0	0.0517896	0	0.603905	0.0534425	0	0.652046	0.0468856	0	0.623804
XLOC_000420	Phvul.001G086200	TSS467	Chr01:13331645-13332167	31.5097	21.9368	41.0825	30.3332	20.7543	39.9121	34.0307	23.8726	44.1887	34.5721	24.1784	44.9658	28.8068	19.5953	38.0182
XLOC_000421	Phvul.001G086300	TSS468	Chr01:13351397-13354558	0.790857	0.386755	1.19496	0.857817	0.436732	1.2789	0.834778	0.41947	1.25009	0.697489	0.334501	1.06048	0.718979	0.343738	1.09422	Tetratricopeptide repeat (TPR)-like superfamily protein
XLOC_000422	Phvul.001G086600	TSS469	Chr01:13407117-13410900	184.384	137.512	231.255	198.91	147.964	249.855	194.97	146.166	243.774	201.677	150.952	252.403	187.406	140.113	234.699	phosphate transporter 3;1
XLOC_000423	Phvul.001G086900	TSS470	Chr01:13470908-13471924	8.53151	5.98338	11.0796	9.76343	6.86525	12.6616	7.80315	5.30212	10.3042	8.17624	5.59778	10.7547	8.45972	5.92351	10.9959
XLOC_000424	Phvul.001G087000	TSS471	Chr01:13499957-13503158	142.211	105.058	179.364	123.86	92.2818	155.438	139.125	102.459	175.792	139.33	102.953	175.707	143.463	105.756	181.17	auxin signaling F-box 2
XLOC_000425	Phvul.001G087100	TSS472	Chr01:13512743-13515016	17.9334	13.3656	22.5011	25.1272	19.075	31.1794	19.867	14.8562	24.8778	16.9797	12.5453	21.414	18.9776	14.1339	23.8213	GRAM domain family protein
XLOC_000426	Phvul.001G087300	TSS473	Chr01:13547690-13551468	4.69577	3.08689	6.30465	4.36206	2.83282	5.89131	4.76893	3.14291	6.39494	4.92252	3.21274	6.63229	5.22981	3.4763	6.98331	B-box type zinc finger protein with CCT domain
XLOC_000427	Phvul.001G087500	TSS474,TSS475	Chr01:13586668-13590178	20.2775	15.3606	25.1944	17.241	12.9198	21.5621	19.8891	14.9712	24.807	20.9506	15.8783	26.023	21.3816	16.1557	26.6075	Endosomal targeting BRO1-like domain-containing protein
XLOC_000428	Phvul.001G087700	TSS476	Chr01:13660926-13673987	8.68711	6.42954	10.9447	7.94857	5.83148	10.0657	8.87894	6.55457	11.2033	8.90853	6.58569	11.2314	8.12896	5.97958	10.2783	Esterase/lipase/thioesterase family protein
XLOC_000429	Phvul.001G087800	TSS477,TSS478	Chr01:13723498-13741172	23.6445	17.7977	29.4912	16.9956	12.5801	21.4111	18.0328	13.4424	22.6233	19.3954	14.5518	24.239	21.6132	16.257	26.9695	Esterase/lipase/thioesterase family protein
XLOC_000430	Phvul.001G088400	TSS479	Chr01:13936114-13956760	5.08869	3.16629	7.01109	3.61018	2.10491	5.11545	5.33295	3.28066	7.38524	4.93195	2.92238	6.94151	4.87338	2.57345	7.17331	non-intrinsic ABC protein 14
XLOC_000431	Phvul.001G088500	TSS480	Chr01:13936114-13956760	1.03951	0	3.59458	0.391392	0	1.39553	0.464417	0	1.54889	1.17445	0	3.84882	1.63637	0	5.08993
XLOC_000432	Phvul.001G088700	TSS481	Chr01:14063628-14068488	23.6591	18.2052	29.113	21.3156	16.3895	26.2416	22.8408	17.6522	28.0295	20.5214	15.8444	25.1985	21.4346	16.5696	26.2997
XLOC_000433	Phvul.001G088900	TSS482	Chr01:14088550-14095746	155.409	113.835	196.983	142.709	105.009	180.409	140.762	104.031	177.493	139.1	102.32	175.879	154.424	112.945	195.903	YELLOW STRIPE like 6
XLOC_000434	Phvul.001G089000	TSS483	Chr01:14201074-14205779	0	0	0	0	0	0	0	0	0	0.0294054	0	0.0941784	0	0	0	Plant transposase (Ptta/En/Spm family)
XLOC_000435	Phvul.001G089100	TSS484	Chr01:14226383-14228339	69.9276	53.4631	86.392	55.5227	42.5902	68.4553	55.3681	42.4874	68.2488	56.1991	43.0995	69.2988	62.3875	47.541	77.234	TEOSINTE BRANCHED 1, cycloidea, PCF (TCP)-domain family protein 20
XLOC_000436	Phvul.001G089200	TSS485	Chr01:14268594-14272264	15.9468	12.0163	19.8774	14.8714	11.1087	18.634	17.2367	12.9707	21.5028	15.6807	11.7586	19.6028	17.8808	13.4924	22.2692	ACT domain repeat 6
XLOC_000437	Phvul.001G089400	TSS486	Chr01:14351760-14356172	3.39919	2.2452	4.55319	3.42436	2.25705	4.59166	3.416	2.26304	4.56895	3.78213	2.54456	5.0197	3.59784	2.38396	4.81173	Tetratricopeptide repeat (TPR)-like superfamily protein
XLOC_000438	Phvul.001G089600	TSS487	Chr01:14523661-14529382	0	0	0	0	0	0	0	0	0	0	0	0	0	0	0	actin related protein 2
XLOC_000439	Phvul.001G089700	TSS488	Chr01:14563431-14565708	37.3628	28.7934	45.9322	57.1671	43.7193	70.6149	50.3415	38.6841	61.9988	51.3556	39.4766	63.2345	41.9526	32.3313	51.5739	HXXXD-type acyl-transferase family protein
XLOC_000440	Phvul.001G090100	TSS489	Chr01:14693473-14696128	2.14478	1.43652	2.85303	3.87657	2.76691	4.98623	3.90689	2.76209	5.05168	3.78845	2.68566	4.89123	3.00955	2.095	3.9241	exocyst subunit exo70 family protein C2
XLOC_000441	Phvul.001G090200	TSS490	Chr01:14782556-14796913	17.3902	13.3261	21.4542	19.4555	14.924	23.9871	19.6774	15.1035	24.2513	20.3371	15.6455	25.0287	19.8211	15.2029	24.4392	ENTH/VHS family protein
XLOC_000442	Phvul.001G090300	TSS491	Chr01:14829562-14830394	3.89332	2.109	5.67765	3.41218	1.79922	5.02514	3.94647	2.16335	5.7296	3.05639	1.55838	4.55441	3.27699	1.6983	4.85568	Thioredoxin superfamily protein
XLOC_000443	Phvul.001G090400	TSS492	Chr01:14834876-14838916	30.2299	22.6726	37.7873	29.9347	22.4105	37.459	29.5115	22.0702	36.9527	28.4197	21.262	35.5774	30.2163	22.6542	37.7785	membrane-anchored ubiquitin-fold protein 4 precursor
XLOC_000444	Phvul.001G091000	TSS493	Chr01:15011768-15014309	329.251	226.901	431.6	186.148	136.983	235.313	201.522	148.289	254.755	215.211	157.788	272.633	252.328	181.551	323.105	senescence-related gene 3
XLOC_000445	Phvul.001G091100	TSS494	Chr01:15322506-15324203	10.7848	7.51017	14.0594	8.42369	5.7081	11.1393	8.65773	5.8663	11.4492	8.84085	6.00876	11.6729	9.47383	6.50465	12.443	NAC domain containing protein 41
XLOC_000446	Phvul.001G091200	TSS495	Chr01:15398604-15399986	0	0	0	0	0	0	0	0	0	0	0	0	0	0	0
XLOC_000447	Phvul.001G091300	TSS496	Chr01:15531917-15535423	67.0495	49.7466	84.3525	66.22	49.2129	83.2272	62.6424	46.3482	78.9365	63.6569	47.0953	80.2185	58.3155	43.0412	73.5898
XLOC_000448	Phvul.001G091500	TSS497	Chr01:15635490-15636424	0.093367	0	0.369712	0	0	0	0.0726929	0	0.350882	0.651336	0	1.37794	0	0	0
XLOC_000449	Phvul.001G092000	TSS498	Chr01:15822749-15823501	35.9225	26.4306	45.4143	26.1132	18.6567	33.5697	25.3038	17.9899	32.6176	27.2132	19.5043	34.9221	29.6508	21.334	37.9676
XLOC_000450	Phvul.001G092200	TSS499	Chr01:15966734-15967471	22.9088	16.2109	29.6066	20.5139	14.211	26.8167	21.6775	15.138	28.217	22.8036	16.0252	29.5819	24.5135	17.231	31.7961	Protein of unknown function (DUF 3339)
XLOC_000451	Phvul.001G092400	TSS500	Chr01:15982503-15983192	36.4754	26.4998	46.4509	29.2851	20.6955	37.8746	33.7678	24.2771	43.2585	36.0624	26.0438	46.0809	36.8764	26.5781	47.1748	Protein of unknown function (DUF 3339)
XLOC_000452	Phvul.001G094100	TSS501	Chr01:16651927-16658636	17.5782	13.1144	22.0419	15.124	11.1779	19.0702	17.6396	13.1095	22.1696	16.6314	12.3244	20.9384	15.543	11.5003	19.5857	Peptidase family M48 family protein
XLOC_000453	Phvul.001G094200	TSS502	Chr01:16825980-16827747	3.03007	1.92551	4.13462	2.52985	1.5676	3.4921	2.45192	1.51224	3.3916	2.63496	1.65735	3.61256	2.58261	1.60454	3.56068	cytochrome P450, family 94, subfamily B, polypeptide 3
XLOC_000454	Phvul.001G092800	TSS503	Chr01:17080758-17084849	87.8284	66.264	109.393	89.854	67.6255	112.082	86.1306	65.1628	107.098	86.9329	65.7218	108.144	82.8523	62.5742	103.13	Major facilitator superfamily protein
XLOC_000455	Phvul.001G093000	TSS504	Chr01:17164182-17166741	12.9613	9.4944	16.4281	13.5334	9.9235	17.1432	12.894	9.39562	16.3923	13.2596	9.66373	16.8555	13.707	10.062	17.3521	zinc ion binding;nucleic acid binding;zinc ion binding
XLOC_000456	Phvul.001G093100	TSS505	Chr01:17168012-17168924	0	0	0	0	0	0	0	0	0	0	0	0	0	0	0	Protein of unknown function (DUF579)
XLOC_000457	Phvul.001G093400	TSS506	Chr01:17236968-17243043	1.09085	0.635948	1.54574	0.676065	0.339401	1.01273	0.743908	0.381922	1.10589	1.05389	0.58646	1.52133	0.963394	0.540173	1.38662
XLOC_000458	Phvul.001G093700	TSS507	Chr01:17338106-17341247	219.584	162.818	276.349	224.614	166.648	282.581	194.242	145.187	243.298	210.78	157.202	264.359	210.955	157.128	264.782	DCD (Development and Cell Death) domain protein
XLOC_000459	Phvul.001G093800	TSS508	Chr01:17422194-17425683	39.2247	29.3319	49.1175	39.7235	29.7024	49.7445	42.5245	31.8674	53.1815	41.8342	31.3334	52.3349	41.8558	31.3746	52.337
XLOC_000460	Phvul.001G094400	TSS509	Chr01:17566408-17568080	16.5271	12.4754	20.5789	13.5406	10.0922	16.989	13.796	10.2836	17.3083	14.7772	11.0718	18.4825	15.7231	11.7809	19.6653	Galactose oxidase/kelch repeat superfamily protein
XLOC_000461	Phvul.001G094500	TSS510	Chr01:17653097-17655368	17.4441	12.4026	22.4856	17.0252	12.0289	22.0215	18.3059	12.9876	23.6241	18.2292	12.8923	23.566	16.9035	11.9514	21.8555	Ribosomal protein S21 family protein
XLOC_000462	Phvul.001G094700	TSS511,TSS512	Chr01:17680815-17700507	92.6884	68.4167	116.96	45.3333	34.1694	56.4971	57.0223	42.5679	71.4767	72.9446	53.9345	91.9547	79.1708	58.474	99.8675	chloride channel B
XLOC_000463	Phvul.001G094900	TSS513	Chr01:17700615-17702260	17.9535	12.2257	23.6814	20.7058	14.3609	27.0507	19.9963	13.7943	26.1983	18.8555	12.9258	24.7851	17.1072	11.6087	22.6058
XLOC_000464	Phvul.001G095000	TSS514	Chr01:17729787-17735025	4.49827	3.00964	5.9869	4.26746	2.81304	5.72187	4.83489	3.23029	6.43948	3.90669	2.51589	5.29749	4.2621	2.79214	5.73205	Myzus persicae-induced lipase 1
XLOC_000465	Phvul.001G095100	TSS515	Chr01:17741266-17742130	16.4236	11.1987	21.6486	14.4768	9.70078	19.2529	21.0715	14.6901	27.4528	14.122	9.42436	18.8197	18.2625	12.5799	23.9451	Cupredoxin superfamily protein
XLOC_000466	Phvul.001G095200	TSS516	Chr01:17749653-17752496	1.58451	0.896776	2.27223	1.41607	0.760455	2.07169	1.73673	0.991202	2.48226	1.49636	0.810621	2.1821	1.44685	0.775284	2.11841	Tetratricopeptide repeat (TPR)-like superfamily protein
XLOC_000467	Phvul.001G095400	TSS517	Chr01:17874333-17883685	57.8349	44.4689	71.2009	58.5827	45.0337	72.1318	56.1927	43.3109	69.0744	57.9323	44.5921	71.2725	54.3119	41.6929	66.9308	Aldolase-type TIM barrel family protein
XLOC_000468	Phvul.001G095500	TSS518	Chr01:17890597-17892995	0.55356	0.237963	0.869156	0.619256	0.268432	0.970079	0.488117	0.18411	0.792124	0.413384	0.145619	0.681149	0.64955	0.286862	1.01224	Protein kinase superfamily protein
XLOC_000469	Phvul.001G095650	TSS519	Chr01:17981322-17983826	17.5565	13.0696	22.0433	20.5179	15.3887	25.6471	17.4404	12.9401	21.9407	18.5092	13.7664	23.2519	15.6595	11.5558	19.7633	P-loop containing nucleoside triphosphate hydrolases superfamily protein
XLOC_000470	Phvul.001G096200	TSS520	Chr01:18267399-18276392	1.86155	1.16984	2.55326	2.14171	1.379	2.90443	1.90059	1.19214	2.60904	2.26244	1.47326	3.05162	2.03719	1.3056	2.76878
XLOC_000471	Phvul.001G096400	TSS521	Chr01:18369932-18376092	28.0698	21.1618	34.9777	26.7088	20.0618	33.3557	28.9404	21.7714	36.1095	28.193	21.1578	35.2282	27.7126	20.8477	34.5775	SGF29 tudor-like domain
XLOC_000472	Phvul.001G096700	TSS522	Chr01:18441267-18444377	0.0407272	0	0.190047	0.188869	0	0.450417	0.0261013	0	0.172053	0.144939	0	0.384728	0.0312935	0	0.182097	thylakoid processing peptide
XLOC_000473	Phvul.001G097100	TSS523	Chr01:18566025-18568957	64.7727	49.8033	79.7421	70.9748	54.6569	87.2927	68.9653	53.204	84.7266	68.9391	53.2025	84.6758	64.8873	49.9008	79.8738	Protein of unknown function DUF106, transmembrane
XLOC_000474	Phvul.001G097600	TSS524,TSS525,TSS526	Chr01:18690176-18718445	17.6543	13.5206	21.788	16.6469	12.6403	20.6535	20.3456	15.6144	25.0768	19.0576	14.4836	23.6317	20.999	16.1492	25.8489	ARM repeat superfamily protein
XLOC_000475	Phvul.001G097700	TSS527	Chr01:18746119-18748926	7.61919	5.44013	9.79825	9.7969	7.11062	12.4832	8.46534	6.0659	10.8648	7.00174	4.92707	9.07642	8.3835	6.01385	10.7531	eukaryotic release factor 1-3
XLOC_000476	Phvul.001G098000	TSS528	Chr01:18875568-18877505	57.6266	44.4329	70.8203	61.8755	47.5005	76.2505	53.3418	41.2914	65.3922	51.6322	39.8174	63.447	55.7783	42.6844	68.8721	Transducin/WD40 repeat-like superfamily protein
XLOC_000477	Phvul.001G098100	TSS529	Chr01:18907321-18910421	8.75902	6.30122	11.2168	10.1917	7.38288	13.0005	8.33329	5.92843	10.7381	5.91979	4.0487	7.79087	8.35817	5.8762	10.8401	glyceraldehyde 3-phosphate dehydrogenase A subunit
XLOC_000478	Phvul.001G098600	TSS530	Chr01:19078609-19079656	14.0231	9.86309	18.1832	17.3075	12.3782	22.2368	17.8857	12.7467	23.0247	15.4025	10.8607	19.9442	15.6133	11.0292	20.1975
XLOC_000479	Phvul.001G098900	TSS531	Chr01:19185313-19185652	0	0	0	0	0	0	0	0	0	0	0	0	0	0	0
XLOC_000480	Phvul.001G099000	TSS532	Chr01:19219164-19231655	8.81912	6.23048	11.4078	8.52989	5.99767	11.0621	9.46282	6.7006	12.225	10.3371	7.39796	13.2763	9.78948	6.97937	12.5996	DNA repair metallo-beta-lactamase family protein
XLOC_000481	Phvul.001G100000	TSS533	Chr01:19883333-19883739	0	0	0	0	0	0	0	0	0	0	0	0	0	0	0
XLOC_000482	Phvul.001G100100	TSS534	Chr01:20014676-20018800	104.775	79.481	130.069	92.5154	70.7278	114.303	97.7172	74.9751	120.459	97.1756	74.2789	120.072	96.9796	74.0898	119.869	apyrase 2
XLOC_000483	Phvul.001G100200	TSS535	Chr01:20330785-20332938	37.6209	28.6287	46.6131	31.9692	24.4953	39.4431	30.5471	23.3671	37.7272	30.0929	22.9657	37.22	34.5525	26.5808	42.5242	NAC domain containing protein 47
XLOC_000484	Phvul.001G100400	TSS536	Chr01:20392626-20395512	55.9041	42.8994	68.9089	63.3138	48.6366	77.991	68.2826	52.7194	83.8458	60.4991	46.8167	74.1815	54.8988	42.1569	67.6407	hydroxyproline-rich glycoprotein family protein
XLOC_000485	Phvul.001G100500	TSS537	Chr01:20437455-20440118	28.1623	21.6496	34.675	25.7798	19.8581	31.7015	29.6306	22.7995	36.4617	29.7537	22.8947	36.6128	31.0559	23.928	38.1839	Arabidopsis NAC domain containing protein 87
XLOC_000486	Phvul.001G100600	TSS538	Chr01:20459495-20461995	0	0	0	0.0456548	0	0.136451	0	0	0	0	0	0	0	0	0
XLOC_000487	Phvul.001G100700	TSS539	Chr01:20533891-20540720	12.8969	9.62933	16.1645	12.4267	9.20347	15.6499	13.0696	9.71013	16.429	13.7301	10.2415	17.2187	13.1053	9.75737	16.4533	RNA-binding (RRM/RBD/RNP motifs) family protein
XLOC_000488	Phvul.001G100900	TSS540	Chr01:20620760-20627550	85.4353	65.5077	105.363	84.5595	64.1406	104.978	77.888	59.301	96.475	80.6528	61.2926	100.013	75.0582	57.2846	92.8318	UBP1-associated protein 2A
XLOC_000489	Phvul.001G101000	TSS541	Chr01:20663583-20667741	9.98063	7.34398	12.6173	9.42479	6.90001	11.9496	10.2172	7.48808	12.9462	10.5378	7.76627	13.3094	10.0295	7.37182	12.6872	ABA-responsive element binding protein 3
XLOC_000490	Phvul.001G101300	TSS542	Chr01:20681469-20683354	9.19727	6.21121	12.1833	8.25273	5.51342	10.992	9.14191	6.13003	12.1538	7.61222	4.98162	10.2428	8.48939	5.68404	11.2947
XLOC_000491	Phvul.001G101400	TSS543	Chr01:20707340-20708805	24.6813	18.6231	30.7396	23.8853	18.076	29.6947	30.0349	22.7688	37.3011	24.2927	18.378	30.2075	26.3556	20.0579	32.6533	metacaspase 9
XLOC_000492	Phvul.001G101500	TSS544	Chr01:20777799-20781110	2.23043	1.28143	3.17943	1.67367	0.88272	2.46461	1.99578	1.09625	2.89531	1.87673	1.01227	2.74119	1.68953	0.904671	2.4744
XLOC_000493	Phvul.001G101700	TSS545	Chr01:20836539-20838902	14.461	10.2785	18.6435	15.9587	11.4024	20.515	16.5203	11.7215	21.319	15.4147	10.8959	19.9336	14.6409	10.4009	18.881	FAR1-related sequence 3
XLOC_000494	Phvul.001G102000	TSS546	Chr01:20875194-20876194	0	0	0	0	0	0	0	0	0	0	0	0	0	0	0
XLOC_000495	Phvul.001G102200	TSS547	Chr01:20905580-20911012	19.0871	14.5619	23.6123	20.6492	15.7772	25.5211	21.1997	16.1792	26.2203	22.4719	17.1986	27.7451	20.8107	15.8881	25.7333	proteasome family protein
XLOC_000496	Phvul.001G102600	TSS548	Chr01:20982929-20986378	72.5592	55.9725	89.1459	81.1946	62.5914	99.7978	82.9775	64.3263	101.629	83.2805	64.485	102.076	74.1761	57.1852	91.167	ubiquitin-conjugating enzyme 22
XLOC_000497	Phvul.001G102901	TSS549,TSS550	Chr01:21067788-21098119	44.1246	33.9589	54.2903	46.1627	35.5325	56.7929	42.9861	33.1816	52.7906	43.6464	33.6976	53.5951	45.2589	34.8122	55.7055	ENTH/VHS family protein
XLOC_000498	Phvul.001G103100	TSS551,TSS552	Chr01:21238057-21245077	59.5548	46.0126	73.097	58.5288	45.2094	71.8481	63.7038	49.2553	78.1523	59.1027	45.5312	72.6742	64.4144	49.8831	78.9456	ELMO/CED-12 family protein
XLOC_000499	Phvul.001G107000	TSS553,TSS554	Chr01:22271525-22290593	19.6511	14.5478	24.7545	22.1157	16.4115	27.8198	21.0002	15.5351	26.4653	22.3102	16.5816	28.0388	20.3633	15.1034	25.6231	frataxin homolog
XLOC_000500	Phvul.001G107100	TSS555	Chr01:22347135-22350855	16.2953	12.4895	20.1012	15.0805	11.5375	18.6235	13.5244	10.3077	16.7411	15.3363	11.7354	18.9373	14.5673	11.1395	17.9951	zinc finger (Ran-binding) family protein
XLOC_000501	Phvul.001G107200	TSS556	Chr01:22397507-22399822	1.83289	0.987429	2.67836	2.9714	1.75751	4.18529	2.25408	1.25654	3.25163	1.84031	0.976862	2.70376	1.96642	1.05401	2.87882	alpha/beta-Hydrolases superfamily protein
XLOC_000502	Phvul.001G107300	TSS557	Chr01:22456452-22464242	147.241	111.657	182.824	153.345	116.243	190.447	156.472	118.891	194.053	163.649	124.195	203.103	148.665	113.051	184.279	NADH:cytochrome B5 reductase 1
XLOC_000503	Phvul.001G107400	TSS558	Chr01:22501753-22504846	0.614407	0.256337	0.972477	0.258099	0.0503347	0.465862	0.343377	0.0938736	0.59288	0.371197	0.108252	0.634141	0.581387	0.230154	0.93262	exostosin family protein
XLOC_000504	Phvul.001G107500	TSS559	Chr01:22505317-22510009	1.30577	0.657068	1.95446	1.6167	0.861072	2.37232	1.93079	1.07662	2.78495	1.85427	1.02787	2.68067	1.68508	0.911278	2.45888	cysteine synthase 26
XLOC_000505	Phvul.001G108000	TSS560	Chr01:22644829-22650644	21.2748	16.0585	26.4912	27.143	20.6646	33.6215	22.8103	17.2497	28.3708	23.1812	17.5224	28.84	22.4871	16.991	27.9833	Co-chaperone GrpE family protein
XLOC_000506	Phvul.001G108100	TSS561	Chr01:23513381-23513877	0	0	0	0	0	0	0	0	0	0	0	0	0.0562435	0	0.255537	Ribosomal protein L11 family protein
XLOC_000507	Phvul.001G091700	TSS562	Chr01:24052182-24052756	0	0	0	0.0930582	0	0.316056	0.0257198	0	0.184593	0.0294358	0	0.190051	0.0883782	0	0.310569
XLOC_000508	Phvul.001G091800	TSS563	Chr01:24140606-24141185	0	0	0	0	0	0	0	0	0	0	0	0	0	0	0
XLOC_000509	Phvul.001G097601	TSS564	Chr01:25196440-25197003	0.833997	0.34937	1.31862	0.961674	0.276253	1.6471	2.71784	0	6.96593	1.29722	0	4.29351	0.682657	0	1.45595	diacylglycerol kinase 3
XLOC_000510	Phvul.001G106800	TSS565	Chr01:25497270-25499880	0.955387	0.425331	1.48544	0.750748	0.303727	1.19777	0.853822	0.357574	1.35007	0.79891	0.326454	1.27137	0.744007	0.302098	1.18592	myb domain protein 56
XLOC_000511	Phvul.001G106200	TSS566	Chr01:25965277-25966376	101.91	77.6001	126.219	88.4527	67.0539	109.852	83.0859	62.5048	103.667	80.935	61.183	100.687	89.6262	68.033	111.219
XLOC_000512	Phvul.001G106100	TSS567	Chr01:26033782-26042013	0.533543	0.0845464	0.98254	0.541214	0.101308	0.98112	0.573614	0.0596747	1.08755	0.673974	0.0885718	1.25938	0.685597	0.186667	1.18453
XLOC_000513	Phvul.001G105700	TSS568,TSS569	Chr01:26153690-26156160	25.3822	19.3642	31.4003	24.2166	18.4077	30.0254	31.9117	24.5115	39.3119	29.8044	22.8311	36.7777	31.0603	23.8386	38.282	Plasma-membrane choline transporter family protein
XLOC_000514	Phvul.001G105500	TSS570	Chr01:26231064-26232936	10.5054	7.69239	13.3183	9.99593	7.30533	12.6865	10.5468	7.7143	13.3794	9.27176	6.73152	11.812	12.1382	8.92059	15.3558	Sodium/calcium exchanger family protein
XLOC_000515	Phvul.001G105633	TSS571	Chr01:26348242-26409890	3.75554	2.6735	4.83758	3.77735	2.68954	4.86516	3.92704	2.78643	5.06764	4.17544	2.97667	5.37421	3.91814	2.80366	5.03262	polyribonucleotide nucleotidyltransferase, putative
XLOC_000516	Phvul.001G105000	TSS572	Chr01:26452588-26457677	0	0	0	0	0	0	0	0	0	0	0	0	0	0	0	Nucleic acid-binding, OB-fold-like protein
XLOC_000517	Phvul.001G104900	TSS573	Chr01:26459135-26459853	0	0	0	0	0	0	0	0	0	0	0	0	0	0	0
XLOC_000518	Phvul.001G104800	TSS574	Chr01:26474154-26476597	41.4494	31.8816	51.0171	51.6894	39.8295	63.5494	44.0841	33.891	54.2773	48.6968	37.5085	59.8851	42.8238	32.885	52.7625	Ribosomal protein L30/L7 family protein
XLOC_000519	Phvul.001G103700	TSS575	Chr01:26726641-26727256	0	0	0	0	0	0	0	0	0	0	0	0	0	0	0
XLOC_000520	Phvul.001G103900	TSS576	Chr01:26741216-26756520	0.216985	0	0.955058	0.624611	0	2.15899	0.073702	0	0.430646	0.1447	0	0.88285	0.238723	0	1.11701	Ribosomal protein L11 family protein
XLOC_000521	Phvul.001G104000	TSS577	Chr01:26741216-26756520	0.0922154	0	0.45882	0	0	0	0.0619643	0	0.373199	0	0	0	0.0199398	0	0.180364
XLOC_000522	Phvul.001G104100	TSS578	Chr01:27046847-27047394	0	0	0	0.0515972	0	0.219217	0.0318219	0	0.198154	0	0	0	0	0	0
XLOC_000523	Phvul.001G104200	TSS579	Chr01:27317892-27319390	0	0	0	0	0	0	0	0	0	0	0	0	0	0	0	BTB-POZ and MATH domain 4
XLOC_000524	Phvul.001G104300	TSS580	Chr01:27359628-27360999	0	0	0	0	0	0	0	0	0	0	0	0	0	0	0	BTB-POZ and MATH domain 4
XLOC_000525	Phvul.001G103500	TSS581	Chr01:27490345-27497953	0	0	0	0	0	0	0	0	0	0.0168833	0	0.105915	0	0	0	2-isopropylmalate synthase 1
XLOC_000526	Phvul.001G103833	TSS582	Chr01:27532028-27534955	0.0380588	0	0.131306	0.0877261	0	0.253465	0.0119242	0	0.0988837	0.107367	0	0.272106	0.0150044	0	0.102218	methylthioalkylmalate synthase-like 4
XLOC_000527	Phvul.001G108600	TSS583	Chr01:28128757-28134707	17.9036	13.6882	22.119	15.6202	11.8728	19.3676	17.3837	13.2663	21.5012	17.3446	13.2457	21.4436	17.2345	13.1554	21.3136	DHHC-type zinc finger family protein
XLOC_000528	Phvul.001G108700	TSS584	Chr01:28135966-28139094	9.87316	7.2701	12.4762	14.1724	10.6123	17.7325	12.5567	9.34004	15.7733	9.97011	7.29507	12.6451	12.5894	9.31124	15.8675	dicarboxylate diiron protein, putative (Crd1)
XLOC_000529	Phvul.001G108900	TSS585	Chr01:28274313-28281420	6.43043	4.42362	8.43724	5.69158	3.82995	7.5532	7.21123	5.00298	9.41948	6.87017	4.74564	8.9947	6.59896	4.52098	8.67694	PQ-loop repeat family protein / transmembrane family protein
XLOC_000530	Phvul.001G109100	TSS586	Chr01:28392182-28393631	11.4912	8.54179	14.4406	10.0169	7.31476	12.719	13.1893	9.70017	16.6784	12.6392	9.25341	16.0251	13.6346	10.1101	17.1592	phytochrome kinase substrate 4
XLOC_000531	Phvul.001G109200	TSS587	Chr01:28495364-28498066	68.8727	53.0067	84.7387	53.8976	41.3343	66.4608	53.6373	41.2556	66.019	59.7758	45.9881	73.5635	62.0432	47.6376	76.4489	atypical CYS HIS rich thioredoxin 4
XLOC_000532	Phvul.001G109300	TSS588	Chr01:28580747-28593465	19.4694	14.9577	23.9812	19.9125	15.3433	24.4817	20.4924	15.7317	25.2531	21.8649	16.8277	26.9021	19.616	15.1069	24.1251	transcription regulator NOT2/NOT3/NOT5 family protein
XLOC_000533	Phvul.001G109400	TSS589	Chr01:28646658-28650361	6.05093	4.26706	7.8348	5.85485	4.09249	7.61722	6.21234	4.38439	8.04028	5.69606	3.98587	7.40626	6.59557	4.66942	8.52172	O-Glycosyl hydrolases family 17 protein
XLOC_000534	Phvul.001G109900	TSS590	Chr01:28802986-28807631	20.8903	15.6469	26.1336	18.2091	13.4849	22.9333	19.9427	14.814	25.0713	19.6982	14.6307	24.7658	19.5821	14.5562	24.608	PHD finger protein-related
XLOC_000535	Phvul.001G110000	TSS591,TSS592	Chr01:28839832-28843068	4.67732	3.24244	6.11221	5.96399	4.2154	7.71258	5.31554	3.69549	6.93558	7.27241	5.24738	9.29745	5.43709	3.78904	7.08514	ARM repeat superfamily protein
XLOC_000536	Phvul.001G110300	TSS593	Chr01:28916105-28923262	86.4624	64.6424	108.283	81.8517	61.3383	102.365	90.6669	67.5987	113.735	89.275	66.6373	111.913	89.0989	66.5651	111.633	Protein kinase family protein
XLOC_000537	Phvul.001G110400	TSS594	Chr01:28946280-28948325	31.5676	23.8133	39.3218	34.8833	26.6113	43.1553	32.6013	24.7946	40.408	32.927	24.9635	40.8904	33.1635	25.1911	41.136	H/ACA ribonucleoprotein complex, subunit Gar1/Naf1 protein
XLOC_000538	Phvul.001G110700	TSS595	Chr01:28992477-28993422	2.65554	1.23334	4.07773	2.44136	1.07923	3.80349	3.99951	2.10759	5.89143	4.01206	2.09295	5.93118	3.53411	1.80103	5.26719	Methyltransferase-related protein
XLOC_000539	Phvul.001G110900	TSS596	Chr01:28993428-29000132	1.73509	0	5.63827	0.894451	0	2.44274	0.869418	0	3.79514	1.35796	0	4.9248	1.7157	0	5.79383
XLOC_000540	Phvul.001G114500	TSS597	Chr01:29309228-29316328	57.5001	44.2333	70.7668	54.3798	41.8659	66.8937	57.0648	43.9366	70.1931	58.3123	44.8395	71.7851	55.7571	42.9249	68.5893	uridine kinase/uracil phosphoribosyltransferase 1
XLOC_000541	Phvul.001G114700	TSS598,TSS599	Chr01:29331795-29338217	17.0835	12.685	21.482	17.7054	13.0908	22.32	20.2909	15.1514	25.4303	19.0113	14.1566	23.866	20.8085	15.5592	26.0579	PSF2
XLOC_000542	Phvul.001G114800	TSS600	Chr01:29340921-29343290	0.0416798	0	0.142361	0.0457729	0	0.170331	0.15278	0	0.344278	0.0362338	0	0.134497	0.112847	0	0.285977	Protein of unknown function (DUF1637)
XLOC_000543	Phvul.001G114900	TSS601	Chr01:29355567-29363560	10.1246	7.57411	12.675	11.0727	8.31984	13.8256	11.8859	8.94796	14.8239	11.4723	8.63781	14.3068	11.0404	8.28832	13.7925	endoribonucleases
XLOC_000544	Phvul.001G115100	TSS602	Chr01:29389328-29395712	8.48626	6.40559	10.5669	7.06529	5.25266	8.87792	9.25848	6.96733	11.5496	8.66465	6.53633	10.793	8.50949	6.40225	10.6167	Leucine-rich repeat protein kinase family protein
XLOC_000545	Phvul.001G115200	TSS603	Chr01:29436430-29439643	0	0	0	0	0	0	0.0261663	0	0.15963	0	0	0	0	0	0	LOB domain-containing protein 20
XLOC_000546	Phvul.001G115500	TSS604	Chr01:29538756-29543768	26.8658	20.5618	33.1699	24.9753	19.0812	30.8694	26.5673	20.3231	32.8116	25.6494	19.6235	31.6752	27.6479	21.1855	34.1104	Uncharacterized conserved protein (DUF2215)
XLOC_000547	Phvul.001G115600	TSS605	Chr01:29545175-29548031	10.4439	7.31737	13.5704	14.1202	10.1763	18.0642	12.9544	9.24251	16.6662	12.7399	9.0706	16.4091	11.9615	8.45932	15.4637	Ribosomal protein L25/Gln-tRNA synthetase, anti-codon-binding domain
XLOC_000548	Phvul.001G115700	TSS606	Chr01:29625623-29634331	114.849	85.1558	144.543	105.184	78.7399	131.628	113.529	84.6944	142.364	104.466	77.5447	131.387	121.687	90.5351	152.838	alpha-L-arabinofuranosidase 1
XLOC_000549	Phvul.001G116100	TSS607	Chr01:29673930-29677554	0	0	0	0	0	0	0	0	0	0.0100029	0	0.057921	0	0	0	alpha-L-arabinofuranosidase 1
XLOC_000550	Phvul.001G116200	TSS608	Chr01:29751255-29756163	1.03728	0.538928	1.53564	1.21406	0.646751	1.78137	1.94038	1.15041	2.73036	0.915336	0.456214	1.37446	1.2094	0.648954	1.76984	alpha-L-arabinofuranosidase 1
XLOC_000551	Phvul.001G116300	TSS609	Chr01:29757628-29762912	0	0	0	0	0	0	0	0	0	0	0	0	0	0	0	alpha-L-arabinofuranosidase 1
XLOC_000552	Phvul.001G116400	TSS610	Chr01:29767067-29771557	8.11535	5.60334	10.6274	8.03742	5.53298	10.5419	9.58454	6.76239	12.4067	8.61803	5.9677	11.2684	8.0417	5.54791	10.5355	Zinc finger, C3HC4 type (RING finger) family protein
XLOC_000553	Phvul.001G116700	TSS611	Chr01:29780784-29782731	2.78135	1.72774	3.83496	2.91962	1.8439	3.99535	2.82485	1.77202	3.87767	2.47404	1.52017	3.42792	2.75821	1.71811	3.7983	Ubiquitin carboxyl-terminal hydrolase family protein
XLOC_000554	Phvul.001G116800	TSS612	Chr01:29790700-29795331	12.872	9.0586	16.6855	15.4523	11.0533	19.8512	14.2787	10.1637	18.3936	14.5837	10.4239	18.7435	13.6288	9.6873	17.5702	Peroxisomal membrane 22 kDa (Mpv17/PMP22) family protein
XLOC_000555	Phvul.001G117400	TSS613	Chr01:29974239-29979337	18.0726	13.8052	22.3401	18.7099	14.3293	23.0905	20.4642	15.7285	25.1999	21.8091	16.8069	26.8113	18.3969	14.0433	22.7504	hydroxyproline-rich glycoprotein family protein
XLOC_000556	Phvul.001G117500	TSS614	Chr01:29987004-29989829	22.1962	16.7448	27.6475	19.7237	14.7797	24.6676	22.1313	16.6562	27.6064	21.6888	16.3078	27.0699	22.0242	16.6009	27.4474	disproportionating enzyme 2
XLOC_000557	Phvul.001G117600	TSS615	Chr01:29999412-30000391	0.0792753	0	0.233117	0.215526	0	0.503292	0.26882	0	0.581383	0.2094	0	0.467844	0.219446	0	0.504608	photosynthetic electron transfer A
XLOC_000558	Phvul.001G117700	TSS616	Chr01:30000436-30007429	23.9391	18.4437	29.4345	24.2045	18.6254	29.7836	25.3097	19.5043	31.1152	25.186	19.3822	30.9898	26.275	20.2476	32.3024	disproportionating enzyme 2
XLOC_000559	Phvul.001G117800	TSS617	Chr01:30045422-30048391	0.0263581	0	0.0883553	0.588838	0.224941	0.952735	0.502967	0.176056	0.829878	0.464031	0.154909	0.773152	0.235332	0.0339756	0.436688	phosphoinositide 4-kinase gamma 1
XLOC_000560	Phvul.001G118100	TSS618	Chr01:30185024-30186164	0.0805131	0	0.226322	0	0	0	0.0640408	0	0.211593	0	0	0	0	0	0	Plant transposase (Ptta/En/Spm family)
XLOC_000561	Phvul.001G118600	TSS619	Chr01:30493307-30495089	10.01	7.3856	12.6345	14.7884	11.1595	18.4172	11.2814	8.35907	14.2038	10.1409	7.45832	12.8234	9.94887	7.33353	12.5642	cytochrome P450, family 94, subfamily D, polypeptide 2
XLOC_000562	Phvul.001G119100	TSS620	Chr01:30684821-30688114	2.57412	1.38139	3.76685	3.34812	1.9136	4.78264	3.31402	1.8624	4.76565	2.81969	1.51954	4.11985	2.80919	1.5287	4.08968	Mog1/PsbP/DUF1795-like photosystem II reaction center PsbP family protein
XLOC_000563	Phvul.001G119200	TSS621	Chr01:30716628-30720224	0	0	0	0	0	0	0.0285254	0	0.103995	0	0	0	0	0	0
XLOC_000564	Phvul.001G119400	TSS622	Chr01:30747630-30750894	142.659	107.424	177.895	119.679	91.078	148.281	126.714	96.0932	157.334	124.775	94.7688	154.78	141.207	106.717	175.696	Single-stranded nucleic acid binding R3H protein
XLOC_000565	Phvul.001G120100	TSS623	Chr01:30902461-30902678	149.518	88.091	210.945	194.99	123.296	266.684	143.356	83.4842	203.229	158.492	95.5202	221.463	112.891	63.6571	162.124
XLOC_000566	Phvul.001G114200	TSS624	Chr01:31229923-31234631	0	0	0	0	0	0	0	0	0	0	0	0	0	0	0	Plant protein of unknown function (DUF639)
XLOC_000567	Phvul.001G114100	TSS625	Chr01:31246025-31247153	407.905	298.666	517.144	503.754	363.566	643.943	524.315	378.487	670.144	387.585	286.718	488.453	451.687	330.958	572.416
XLOC_000568	Phvul.001G114000	TSS626	Chr01:31275210-31275444	7.29654	0.0525103	14.5406	0.980921	0.191556	1.77029	2.58221	1.20734	3.95708	0.515183	0.0450454	0.985321	3.25067	0	7.77863
XLOC_000569	Phvul.001G113900	TSS627	Chr01:31281443-31283012	10.6862	8.01052	13.362	13.125	9.8427	16.4074	10.0811	7.45604	12.7062	11.3933	8.52069	14.266	9.75886	7.21138	12.3063	Ankyrin repeat family protein
XLOC_000570	Phvul.001G113800	TSS628	Chr01:31409133-31414219	421.545	256.259	586.83	494.118	291.183	697.054	523.862	311.018	736.706	504.631	299.735	709.526	437.147	267.53	606.763	Cobalamin-independent synthase family protein
XLOC_000571	Phvul.001G113600	TSS629	Chr01:31446421-31447145	0	0	0	0	0	0	0	0	0	0	0	0	0	0	0	Cupredoxin superfamily protein
XLOC_000572	Phvul.001G113400	TSS630	Chr01:31473654-31477047	0.123962	0	0.292842	0.191948	0	0.418047	0.0104715	0	0.101067	0.145569	0	0.337587	0.153945	0	0.355731	LEM3 (ligand-effect modulator 3) family protein / CDC50 family protein
XLOC_000573	Phvul.001G113300	TSS631	Chr01:31492536-31496173	42.1239	32.4757	51.7721	42.1427	32.4783	51.8071	45.0888	34.7968	55.3809	44.3042	34.1699	54.4385	43.391	33.4211	53.3609	RNA binding (RRM/RBD/RNP motifs) family protein
XLOC_000574	Phvul.001G113200	TSS632	Chr01:31551086-31561172	11.9273	9.19727	14.6574	12.1128	9.376	14.8496	12.6406	9.76065	15.5206	12.6722	9.77837	15.5661	11.6506	8.97321	14.3281	ankyrin repeat family protein / regulator of chromosome condensation (RCC1) family protein
XLOC_000575	Phvul.001G114580	TSS633	Chr01:31589446-31590167	60.2743	13.0328	107.516	80.814	21.1275	140.501	94.4383	29.1661	159.711	72.8006	15.4392	130.162	91.0512	24.9633	157.139
XLOC_000576	Phvul.001G112700	TSS634	Chr01:31777662-31781379	5.59127	3.84324	7.33931	6.13834	4.34908	7.9276	5.86823	4.05829	7.67817	2.84632	1.8474	3.84523	2.96022	1.91745	4.00299	Glycosyl hydrolase family protein
XLOC_000577	Phvul.001G112600	TSS635	Chr01:31814811-31818319	40.4447	31.1093	49.78	42.6938	32.9161	52.4715	43.4196	33.4515	53.3876	44.3653	34.1647	54.5659	42.9398	33.1284	52.7512	Glycosyl hydrolase family protein
XLOC_000578	Phvul.001G112500	TSS636	Chr01:31880624-31882470	25.7389	19.6621	31.8158	27.3181	20.9412	33.6951	22.6076	17.2462	27.9691	22.0146	16.7653	27.264	23.8072	18.1203	29.4941	spermidine hydroxycinnamoyl transferase
XLOC_000579	Phvul.001G112300	TSS637	Chr01:32172275-32175606	0.0507295	0	0.124762	0.0433891	0	0.110148	0.0531838	0	0.130116	0.0806862	0	0.176617	0.0469209	0	0.114201	cation/hydrogen exchanger 15
XLOC_000580	Phvul.001G112200	TSS638	Chr01:32271968-32274380	95.6153	73.0415	118.189	83.7855	64.4189	103.152	85.3002	65.4105	105.19	79.814	61.1775	98.4505	85.041	65.3567	104.725	atypical CYS HIS rich thioredoxin 4
XLOC_000581	Phvul.001G111900	TSS639	Chr01:32432675-32443705	29.1372	22.3391	35.9352	30.0545	23.06	37.0489	31.4616	24.12	38.8033	29.9904	23.0342	36.9466	29.6918	22.8098	36.5738	ARM repeat superfamily protein
XLOC_000582	Phvul.001G111800	TSS640	Chr01:32466193-32467030	8.06144	5.20579	10.9171	47.0088	35.7549	58.2627	27.8104	20.3989	35.2219	42.1034	31.7834	52.4235	20.9109	15.0989	26.723	related to AP2 11
XLOC_000583	Phvul.001G111600	TSS641	Chr01:32494306-32504043	8.96122	5.98011	11.9423	9.61664	6.42801	12.8053	8.99447	5.95676	12.0322	9.03982	5.99002	12.0896	9.20667	6.10552	12.3078	APR-like 5
XLOC_000584	Phvul.001G111500	TSS642	Chr01:32516232-32518086	56.7104	43.7222	69.6985	47.5291	36.6271	58.4312	49.0564	37.7783	60.3346	51.8986	39.8937	63.9035	50.4913	38.8152	62.1674
XLOC_000585	Phvul.001G111300	TSS643	Chr01:32645764-32648120	44.0128	33.9708	54.0547	44.1946	34.1304	54.2588	47.336	36.5881	58.0839	46.8766	36.3534	57.3997	42.866	33.1364	52.5956	Protein of unknown function (DUF1639)
XLOC_000586	Phvul.001G108400	TSS644	Chr01:32994316-32994904	1.17805	0.285162	2.07095	0.697692	0.0318669	1.36352	0.708985	0.0584633	1.35951	0.679726	0.0513429	1.30811	0.826688	0.126672	1.5267	2-isopropylmalate synthase 1
XLOC_000587	Phvul.001G109780	TSS645	Chr01:33037296-33039533	0	0	0	0	0	0	0	0	0	0	0	0	0	0	0	2-isopropylmalate synthase 1
XLOC_000588	Phvul.001G120500	TSS646	Chr01:33410907-33413319	93.2012	71.3914	115.011	112.117	86.2876	137.945	98.2193	75.598	120.841	111.291	85.4323	137.15	93.587	71.8651	115.309	chaperonin 10
XLOC_000589	Phvul.001G120900	TSS647	Chr01:33448421-33449678	1.81339	0.851546	2.77524	2.12295	1.0402	3.2057	2.57088	1.3361	3.80566	1.94209	0.893125	2.99106	2.2793	1.1376	3.421
XLOC_000590	Phvul.001G121100	TSS648	Chr01:33537123-33540474	9.58845	7.11482	12.0621	8.58602	6.36187	10.8102	8.8854	6.60185	11.1689	9.11296	6.79053	11.4354	9.06068	6.69779	11.4236	Auxin efflux carrier family protein
XLOC_000591	Phvul.001G121200	TSS649	Chr01:33553690-33555719	6.91233	4.77321	9.05145	8.27351	5.83652	10.7105	7.92991	5.53821	10.3216	7.49035	5.19035	9.79035	6.75238	4.64334	8.86142	basic helix-loop-helix (bHLH) DNA-binding superfamily protein
XLOC_000592	Phvul.001G121300	TSS650	Chr01:33567133-33569035	0	0	0	0	0	0	0	0	0	0	0	0	0	0	0
XLOC_000593	Phvul.001G121501	TSS651	Chr01:33646954-33652669	37.2997	28.6733	45.926	33.9967	26.2022	41.7912	37.2814	28.6728	45.8899	38.3372	29.5518	47.1227	38.3536	29.5734	47.1338	Protein kinase superfamily protein
XLOC_000594	Phvul.001G121600	TSS652	Chr01:33704631-33708158	65.582	50.6204	80.5436	59.5764	45.8496	73.3031	53.275	41.0826	65.4675	54.9844	42.3366	67.6323	56.2707	43.1615	69.3799	dual specificity protein phosphatase-related
XLOC_000595	Phvul.001G121700	TSS653	Chr01:33710160-33715129	12.6066	8.774	16.4393	11.2567	7.68836	14.825	14.6145	10.2752	18.9538	13.7572	9.63036	17.8841	15.0292	10.6148	19.4436	Arv1-like protein
XLOC_000596	Phvul.001G122100	TSS654	Chr01:33803161-33804167	0.0270594	0	0.139508	0	0	0	0.0240425	0	0.141058	0	0	0	0	0	0	Laccase/Diphenol oxidase family protein
XLOC_000597	Phvul.001G122500,Phvul.001G122550	TSS655	Chr01:33856660-33859735	0.0275234	0	0.138826	0.0276132	0	0.132333	0.0188829	0	0.118799	0.0105742	0	0.109424	0.0272162	0	0.132879
XLOC_000598	Phvul.001G122700	TSS656	Chr01:33887213-33888677	0	0	0	0	0	0	0	0	0	0	0	0	0	0	0
XLOC_000599	Phvul.001G122800	TSS657	Chr01:33902445-33903409	0	0	0	0	0	0	0	0	0	0	0	0	0	0	0	ARF-GAP domain 11
XLOC_000600	Phvul.001G122900	TSS658	Chr01:33910000-33916897	3.35063	2.28162	4.41963	4.17367	2.90194	5.4454	3.44798	2.35294	4.54303	3.8462	2.66451	5.02788	3.70949	2.54503	4.87395	PENTATRICOPEPTIDE REPEAT 596
XLOC_000601	Phvul.001G123000	TSS659	Chr01:33920770-33925425	1.609	1.0143	2.2037	1.39824	0.848101	1.94838	2.03101	1.31926	2.74276	1.68336	1.05617	2.31056	1.81226	1.14779	2.47673	Glycosyl hydrolases family 31 protein
XLOC_000602	Phvul.001G123400	TSS660	Chr01:34113387-34114306	0.72274	0.16059	1.28489	0.797104	0.164892	1.42932	0.970263	0.261909	1.67862	0.82526	0.163352	1.48717	0.869064	0.217671	1.52046	VQ motif-containing protein
XLOC_000603	Phvul.001G123700	TSS661	Chr01:34164533-34166580	26.7565	19.7448	33.7682	25.7637	18.8282	32.6993	24.7372	17.9389	31.5354	27.2506	19.8989	34.6024	27.5876	20.2958	34.8794
XLOC_000604	Phvul.001G123800	TSS662	Chr01:34174661-34179830	0.0109762	0	0.0435831	0.0199938	0	0.0663934	0.0125097	0	0.042447	0	0	0	0	0	0	phosphatidyl inositol monophosphate 5 kinase 4
XLOC_000605	Phvul.001G123900	TSS663	Chr01:34203164-34232631	34.4349	25.9744	42.8953	34.64	26.1393	43.1407	39.7916	29.7789	49.8044	34.8693	26.2621	43.4765	36.8472	27.7219	45.9724	glutamate synthase 1
XLOC_000606	Phvul.001G124100	TSS664	Chr01:34332872-34336361	4.52214	3.19071	5.85358	8.60735	6.39689	10.8178	6.94786	5.07474	8.82097	7.86207	5.78495	9.93919	6.09047	4.40905	7.77188	Ankyrin repeat family protein / BTB/POZ domain-containing protein
XLOC_000607	Phvul.001G124150	TSS665	Chr01:34432156-34433155	0	0	0	0	0	0	0	0	0	0	0	0	0	0	0
XLOC_000608	Phvul.001G124300	TSS666	Chr01:34453640-34457290	20.7531	15.4953	26.011	19.9866	14.8929	25.0802	20.4579	15.2061	25.7097	23.12	17.3434	28.8965	20.8363	15.5461	26.1264	pyrroline-5- carboxylate (P5C) reductase
XLOC_000609	Phvul.001G124500	TSS667	Chr01:34461636-34463678	57.5239	44.2133	70.8345	57.4811	44.1881	70.7741	57.1225	43.9123	70.3328	54.4979	41.8102	67.1856	55.6519	42.7337	68.5701	SEC14 cytosolic factor family protein / phosphoglyceride transfer family protein
XLOC_000610	Phvul.001G124700	TSS668	Chr01:34524713-34525771	0.475191	0.0430286	0.907354	1.30102	0.474805	2.12723	1.05874	0.349263	1.76821	1.04442	0.348356	1.74049	1.01209	0.316496	1.70768	S-adenosyl-L-methionine-dependent methyltransferases superfamily protein
XLOC_000611	Phvul.001G124800	TSS669	Chr01:34538509-34539822	6.60777	4.41805	8.7975	10.381	7.26388	13.4982	7.39929	4.98045	9.81812	7.53171	5.08411	9.97931	6.18568	4.05506	8.31631	S-adenosyl-L-methionine-dependent methyltransferases superfamily protein
XLOC_000612	Phvul.001G124900	TSS670,TSS671,TSS672	Chr01:34548682-34552918	2.67637	1.25746	4.09529	1.92909	0.801065	3.05711	2.19911	1.0237	3.37453	2.71313	1.36318	4.06307	2.83767	1.39515	4.28019	nositol transporter 3
XLOC_000613	Phvul.001G125000	TSS673	Chr01:34561416-34562665	0.189446	0	0.417422	0.495703	0.0755877	0.915819	0.502448	0.0796791	0.925218	0.538764	0.0894345	0.988093	0.437855	0.0508994	0.824811	S-adenosyl-L-methionine-dependent methyltransferases superfamily protein
XLOC_000614	Phvul.001G125100	TSS674	Chr01:34588841-34592220	14.296	9.97301	18.619	18.1264	12.9438	23.309	16.6937	11.8254	21.562	18.743	13.4214	24.0646	17.0915	12.1214	22.0617	Tetratricopeptide repeat (TPR)-like superfamily protein
XLOC_000615	Phvul.001G125500	TSS675	Chr01:34615716-34622957	0.812116	0	3.2687	0.36338	0	1.59964	1.17276	0	4.40146	0.680833	0	3.12716	1.1927	0	4.49153
XLOC_000616	Phvul.001G125600	TSS676	Chr01:34665455-34666232	34.5679	25.4261	43.7097	34.9553	25.8878	44.0228	33.3316	24.4972	42.1661	32.1302	23.566	40.6945	35.7886	26.4264	45.1508
XLOC_000617	Phvul.001G125900	TSS677	Chr01:34805895-34809040	38.1747	29.4371	46.9123	63.5213	48.8621	78.1805	49.1161	37.775	60.4572	58.9747	45.3091	72.6403	48.8099	37.6107	60.0091	Calcium-dependent phosphotriesterase superfamily protein
XLOC_000618	Phvul.001G126000	TSS678	Chr01:34837849-34844185	0.720554	0.281056	1.16005	0.730105	0.278086	1.18212	0.621281	0.206744	1.03582	0.561888	0.184156	0.93962	0.632612	0.225298	1.03993	strictosidine synthase-like 2
XLOC_000619	Phvul.001G126100	TSS679	Chr01:34855610-34856108	0	0	0	0	0	0	0	0	0	0	0	0	0	0	0	Ribosomal protein S7p/S5e family protein
XLOC_000620	Phvul.001G126200	TSS680	Chr01:34876509-34881737	19.2238	14.6066	23.8409	17.3594	13.1299	21.5889	19.9721	15.1511	24.7931	19.2028	14.5556	23.8501	19.8767	15.0987	24.6547	Mitochondrial substrate carrier family protein
XLOC_000621	Phvul.001G126300	TSS681	Chr01:34886911-34891093	17.5933	12.8863	22.3002	19.2596	14.2488	24.2704	19.2666	14.2394	24.2937	17.1911	12.6107	21.7715	17.1665	12.6032	21.7298	Haloacid dehalogenase-like hydrolase (HAD) superfamily protein
XLOC_000622	Phvul.001G126400	TSS682	Chr01:34902349-34904631	44.2815	33.7712	54.7919	61.4613	46.6179	76.3048	58.4838	44.695	72.2726	55.1781	42.2068	68.1495	59.2784	45.3659	73.191	basic helix-loop-helix (bHLH) DNA-binding superfamily protein
XLOC_000623	Phvul.001G126600	TSS683	Chr01:35036631-35037848	50.8493	38.8525	62.846	80.743	62.145	99.3409	104.556	80.7872	128.325	65.7781	50.4832	81.0729	89.7305	68.5763	110.885
XLOC_000624	Phvul.001G127000	TSS684	Chr01:35304075-35308507	5.88612	4.44801	7.32424	5.99062	4.52607	7.45517	6.90091	5.22862	8.5732	6.91676	5.21501	8.6185	6.24638	4.72008	7.77267	calmodulin binding
XLOC_000625	Phvul.001G127100	TSS685	Chr01:35313842-35317379	16.3441	12.4233	20.265	17.2448	13.1067	21.383	15.1953	11.4972	18.8934	17.533	13.3594	21.7065	15.3779	11.63	19.1257	sulfoquinovosyldiacylglycerol 1
XLOC_000626	Phvul.001G127400	TSS686	Chr01:35362769-35364138	98.5059	75.6989	121.313	110.99	85.2252	136.754	107.351	82.4308	132.27	109.08	83.9421	134.217	107.066	82.1903	131.943	2-oxoglutarate (2OG) and Fe(II)-dependent oxygenase superfamily protein
XLOC_000627	Phvul.001G127601	TSS687	Chr01:35431637-35432285	105.138	80.6824	129.594	120.139	91.8968	148.381	152.938	119.251	186.626	141.572	110.334	172.81	132.705	101.882	163.529
XLOC_000628	Phvul.001G127900	TSS688,TSS689	Chr01:35499266-35500937	186.41	142.014	230.806	191.433	146.949	235.918	207.608	159.132	256.083	194.719	148.756	240.682	184.398	141.377	227.418	dehydration-induced protein (ERD15)
XLOC_000629	Phvul.001G128100	TSS690	Chr01:35530176-35536750	1.48221	0.828871	2.13555	1.47761	0.815244	2.13998	1.26032	0.660616	1.86002	1.89787	1.1037	2.69203	1.47508	0.808167	2.142	N-acetyltransferases;N-acetyltransferases
XLOC_000630	Phvul.001G128300	TSS691	Chr01:35590678-35597020	10.2965	7.62803	12.9649	10.6629	7.90451	13.4214	13.3861	10.0162	16.756	11.5941	8.61317	14.5751	12.4857	9.34774	15.6237	elongation defective 1 protein / ELD1 protein
XLOC_000631	Phvul.001G128550	TSS692	Chr01:35783883-35785469	0	0	0	0	0	0	0	0	0	0.0122662	0	0.0965784	0	0	0	beta-1,3-glucanase 1
XLOC_000632	Phvul.001G128700	TSS693	Chr01:35803250-35808294	40.026	30.5668	49.4852	45.4427	34.7891	56.0964	44.9099	34.4297	55.3901	49.6035	38.0715	61.1356	45.1534	34.5746	55.7322	Transmembrane proteins 14C
XLOC_000633	Phvul.001G128800	TSS694	Chr01:35997846-36000547	0.0186751	0	0.0661486	0.139937	0	0.297845	0.101121	0	0.233989	0.110461	0	0.253685	0.0508267	0	0.138591	cytokinin oxidase/dehydrogenase 1
XLOC_000634	Phvul.001G129000	TSS695	Chr01:36013296-36022002	5.14077	3.86051	6.42103	4.54271	3.37976	5.70565	5.44274	4.0817	6.80379	5.26866	3.95721	6.58011	5.31673	3.98367	6.6498	Heat shock protein DnaJ with tetratricopeptide repeat
XLOC_000635	Phvul.001G129100	TSS696	Chr01:36046291-36049499	0.356987	0.0407482	0.673226	0.190779	0	0.415883	0.416851	0.0484971	0.785206	0.623979	0.161831	1.08613	0.313078	0.0160994	0.610057	alpha carbonic anhydrase 4
XLOC_000636	Phvul.001G129200	TSS697,TSS698	Chr01:36050910-36061940	13.0879	10.0641	16.1118	11.8287	9.11286	14.5445	14.3597	11.0335	17.6859	13.6416	10.4748	16.8084	14.0192	10.778	17.2605	INO80 ortholog
XLOC_000637	Phvul.001G129300	TSS699	Chr01:36072134-36076667	5.68471	4.07381	7.29561	9.49375	7.02411	11.9634	7.17107	5.20189	9.14026	7.77709	5.6929	9.86128	6.9549	5.03278	8.87702	6-phosphogluconate dehydrogenase family protein
XLOC_000638	Phvul.001G129500	TSS700,TSS701	Chr01:36102201-36107736	41.2919	31.4777	51.1062	37.6404	28.7113	46.5695	40.8311	31.2451	50.4171	41.2654	31.6332	50.8976	39.7767	30.4083	49.1451	Nucleotide-sugar transporter family protein
XLOC_000639	Phvul.001G130100	TSS702	Chr01:36153376-36156699	16.4345	11.5999	21.269	18.771	13.3712	24.1708	18.6487	13.2703	24.027	18.4927	13.1886	23.7968	20.9506	15.1031	26.7982
XLOC_000640	Phvul.001G130200	TSS703	Chr01:36170149-36172622	8.10947	5.81179	10.4072	9.18386	6.68703	11.6807	7.83903	5.60973	10.0683	6.62606	4.67441	8.57772	6.78703	4.79869	8.77538	Glycosyltransferase family 61 protein
XLOC_000641	Phvul.001G130400	TSS704	Chr01:36202473-36204672	0.0906745	0	0.255722	0	0	0	0	0	0	0.052434	0	0.211659	0	0	0	CDC27 family protein
XLOC_000642	Phvul.001G130500	TSS705	Chr01:36209024-36215229	5.21759	3.62716	6.80803	4.48142	3.04777	5.91507	4.83466	3.31819	6.35113	5.36586	3.73823	6.99349	5.03165	3.48795	6.57536	P-loop containing nucleoside triphosphate hydrolases superfamily protein
XLOC_000643	Phvul.001G130700	TSS706	Chr01:36235621-36241937	0.00734426	0	0.0449029	0	0	0	0	0	0	0	0	0	0	0	0	ABC-2 type transporter family protein
XLOC_000644	Phvul.001G130800	TSS707	Chr01:36268094-36270851	0.0341119	0	0.0982618	0.00685608	0	0.0528639	0.0376997	0	0.104994	0.0102313	0	0.0563819	0	0	0	wall associated kinase 5
XLOC_000645	Phvul.001G130900	TSS708,TSS709	Chr01:36300536-36313533	0.325232	0.083624	0.566839	0.177843	0	0.357436	0.242467	0.0399585	0.444976	0.200254	0.0228951	0.377614	0.394313	0.112019	0.676607	ABC-2 type transporter family protein
XLOC_000646	Phvul.001G131000	TSS710	Chr01:36356215-36358683	10.7021	7.66581	13.7383	13.9387	10.1832	17.6942	13.694	9.92277	17.4652	10.5892	7.50393	13.6745	12.0479	8.71347	15.3824	heat shock transcription factor B3
XLOC_000647	Phvul.001G131400	TSS711	Chr01:36501693-36504190	0.217038	0	0.447948	0.379726	0.0483093	0.711144	0.244109	0	0.495495	0.127691	0	0.297745	0.171088	0	0.367517	2-oxoglutarate-dependent dioxygenase family protein
XLOC_000648	Phvul.001G131600	TSS712	Chr01:36571896-36573930	2.1012	1.15303	3.04937	2.56019	1.52028	3.6001	2.64321	1.57465	3.71177	2.10479	1.16572	3.04385	2.77403	1.65582	3.89225
XLOC_000649	Phvul.001G131800	TSS713	Chr01:36621077-36621993	0.961004	0.234989	1.68702	1.02129	0.257031	1.78555	0.987198	0.215373	1.75902	1.12007	0.305748	1.93439	1.42156	0.477842	2.36528
XLOC_000650	Phvul.001G132200	TSS714	Chr01:36661336-36668093	2.53924	1.80619	3.2723	5.00726	3.73622	6.2783	3.92369	2.88635	4.96104	2.31666	1.62334	3.00998	3.24721	2.33959	4.15482	magnesium-chelatase subunit chlH, chloroplast, putative / Mg-protoporphyrin IX chelatase, putative (CHLH)
XLOC_000651	Phvul.001G132301	TSS715	Chr01:36668703-36670649	0.479143	0.157676	0.80061	0.330651	0.0738927	0.587409	0.359696	0.0888165	0.630576	0.172149	0.00261395	0.341684	0.322784	0.0698879	0.57568	NB-ARC domain-containing disease resistance protein
XLOC_000652	Phvul.001G132400	TSS716	Chr01:36687477-36688902	0	0	0	0	0	0	0	0	0	0	0	0	0	0	0
XLOC_000653	Phvul.001G132516	TSS717	Chr01:36711066-36713855	0.606658	0.281481	0.931834	1.0866	0.596628	1.57657	0.689597	0.323612	1.05558	0.977742	0.52289	1.43259	0.749376	0.364143	1.13461	NB-ARC domain-containing disease resistance protein
XLOC_000654	Phvul.001G132632	TSS718	Chr01:36746098-36748726	0.178248	0.0283517	0.328145	0.243837	0.0550775	0.432597	0.248497	0.0592024	0.437791	0.223763	0.0447411	0.402785	0.201414	0.0348011	0.368027	NB-ARC domain-containing disease resistance protein
XLOC_000655	Phvul.001G132748	TSS719	Chr01:36754525-36762677	0.525455	0	1.08159	0.685673	0.0297351	1.34161	0.686801	0.0206026	1.353	0.447552	0	0.975001	0.852362	0.084413	1.62031	NB-ARC domain-containing disease resistance protein
XLOC_000656	Phvul.001G132980	TSS720,TSS721	Chr01:36797955-36800852	0.0134726	0	0.0949777	0.171668	0	0.381295	0.0793187	0	0.222474	0.0673198	0	0.21927	0.146377	0	0.336554	disease resistance protein (TIR-NBS-LRR class)
XLOC_000657	Phvul.001G133100	TSS722	Chr01:36814121-36817985	0.022451	0	0.0624195	0.0590865	0	0.136974	0.0126186	0	0.0447066	0.0343474	0	0.0890537	0.038141	0	0.101047	NB-ARC domain-containing disease resistance protein
XLOC_000658	Phvul.001G132600	TSS723	Chr01:36843402-36846206	0.195751	0.0401539	0.351348	0.0493439	0	0.121299	0.0909538	0	0.189384	0.0933871	0	0.196096	0.0564511	0	0.127271	LRR and NB-ARC domains-containing disease resistance protein
XLOC_000659	Phvul.001G132900	TSS724	Chr01:36921108-36923833	0	0	0	0	0	0	0	0	0	0	0	0	0	0	0
XLOC_000660	Phvul.001G133000	TSS725	Chr01:36940699-36943333	0.17507	0.0201271	0.330013	0.207467	0.0362324	0.378702	0.16433	0.0145414	0.314118	0.166385	0.0153844	0.317385	0.153296	0.00937307	0.297218	NB-ARC domain-containing disease resistance protein
XLOC_000661	Phvul.001G133101	TSS726	Chr01:36952669-36955214	0.80599	0.41303	1.19895	0.794598	0.396822	1.19238	0.992681	0.523674	1.46169	0.677422	0.316218	1.03863	0.87436	0.443726	1.30499	NB-ARC domain-containing disease resistance protein
XLOC_000662	Phvul.001G133700	TSS727	Chr01:37112731-37113277	0	0	0	0	0	0	0.0369516	0	0.206578	0.0485154	0	0.219943	0	0	0
XLOC_000663	Phvul.001G133800	TSS728	Chr01:37113754-37114877	0.0331232	0	0.172987	0	0	0	0	0	0	0	0	0	0	0	0
XLOC_000664	Phvul.001G133900	TSS729	Chr01:37130191-37130521	33.7707	13.5699	53.9716	45.3339	21.276	69.3918	46.5394	21.8591	71.2197	45.4477	21.023	69.8723	42.4867	19.3834	65.59
XLOC_000665	Phvul.001G134000	TSS730	Chr01:37162357-37165125	6.10116	4.43127	7.77106	5.75299	4.14479	7.36118	5.70291	4.10398	7.30183	5.9007	4.25751	7.54389	5.50162	3.94098	7.06226	NB-ARC domain-containing disease resistance protein
XLOC_000666	Phvul.001G134100	TSS731	Chr01:37171534-37176462	0.320895	0.117658	0.524132	0.361511	0.140201	0.582821	0.409738	0.163883	0.655593	0.416582	0.167159	0.666004	0.453093	0.19336	0.712826	NB-ARC domain-containing disease resistance protein
XLOC_000667	Phvul.001G134600	TSS732	Chr01:37296818-37301040	4.90636	3.59954	6.21318	5.04327	3.69966	6.38689	5.79703	4.27595	7.31812	5.06106	3.71232	6.40981	4.97483	3.64326	6.30641	Leucine-rich repeat protein kinase family protein
XLOC_000668	Phvul.001G135000	TSS733	Chr01:37333354-37334047	2.61374	1.20065	4.02683	2.30217	1.00457	3.59976	2.9057	1.38976	4.42163	2.3466	1.03312	3.66008	2.38624	1.05172	3.72076
XLOC_000669	Phvul.001G135400	TSS734	Chr01:37429626-37431640	4.21168	2.48998	5.93339	5.40698	3.30259	7.51138	5.68189	3.50534	7.85844	3.3927	1.8061	4.97929	5.77738	3.54565	8.00911	RNA-directed DNA polymerase (reverse transcriptase)-related family protein
XLOC_000670	Phvul.001G135600	TSS735	Chr01:37469094-37473200	15.1677	11.5668	18.7687	15.6301	11.9205	19.3398	16.3604	12.4954	20.2255	16.4956	12.594	20.3971	17.2116	13.1653	21.2579	guanylate kinase
XLOC_000671	Phvul.001G135900	TSS736	Chr01:37512405-37524650	9.79301	7.42098	12.165	9.89756	7.51465	12.2805	11.1361	8.44709	13.8252	10.4476	7.91837	12.9768	11.0901	8.44092	13.7394	ARM repeat superfamily protein
XLOC_000672	Phvul.001G136000	TSS737	Chr01:37526207-37526674	10.9954	5.84749	16.1433	10.7842	5.62987	15.9386	16.0458	9.44451	22.6471	14.3158	7.91401	20.7176	11.907	6.42047	17.3935
XLOC_000673	Phvul.001G136100	TSS738	Chr01:37543613-37544456	1.24732	0.438755	2.05589	0.910594	0.230797	1.59039	0.920587	0.252966	1.58821	1.14328	0.364934	1.92162	0.873565	0.231861	1.51527	Integrase-type DNA-binding superfamily protein
XLOC_000674	Phvul.001G136600	TSS739,TSS740	Chr01:37622182-37631945	60.2068	46.3698	74.0438	53.4258	41.1911	65.6605	62.517	48.2469	76.7871	63.5548	49.0205	78.0891	65.1665	50.2879	80.045	lysophosphatidyl acyltransferase 2
XLOC_000675	Phvul.001G136700	TSS741	Chr01:37662911-37665537	16.0779	11.9313	20.2245	14.3134	10.5025	18.1244	15.6309	11.5489	19.7129	15.9012	11.717	20.0855	15.8034	11.6524	19.9544	C2H2-type zinc finger family protein
XLOC_000676	Phvul.001G136800	TSS742	Chr01:37709618-37710014	0	0	0	0	0	0	0	0	0	0	0	0	0	0	0
XLOC_000677	Phvul.001G137100	TSS743	Chr01:37727446-37734683	7.29349	0.246321	14.3407	9.59995	0	48.4954	18.9004	0	80.6369	23.3074	0	88.879	16.5737	0	70.4781
XLOC_000678	Phvul.001G137300	TSS744	Chr01:37764306-37768044	5.33972	3.88142	6.79802	5.77024	4.20169	7.33879	6.1829	4.52848	7.83732	5.95922	4.3646	7.55384	5.46802	3.96072	6.97531	Leucine-rich repeat receptor-like protein kinase family protein
XLOC_000679	Phvul.001G137400	TSS745	Chr01:37773829-37774438	0	0	0	0	0	0	0	0	0	0	0	0	0	0	0
XLOC_000680	Phvul.001G137500	TSS746	Chr01:37797423-37801007	0	0	0	0	0	0	0	0	0	0	0	0	0.0119984	0	0.0524615	Integrase-type DNA-binding superfamily protein
XLOC_000681	Phvul.001G137600	TSS747	Chr01:37812249-37813251	0	0	0	0	0	0	0	0	0	0	0	0	0	0	0	Integrase-type DNA-binding superfamily protein
XLOC_000682	Phvul.001G138125	TSS748	Chr01:37861891-37867173	0	0	0	0	0	0	0.0162578	0	0.0881797	0	0	0	0	0	0	Ribosomal RNA processing Brix domain protein
XLOC_000683	Phvul.001G137925	TSS749	Chr01:37880869-37881773	1.32328	0.498713	2.14785	0.883841	0.247155	1.52053	1.81082	0.753271	2.86837	1.32238	0.468263	2.17649	1.75195	0.762379	2.74152	CONSTANS-like 2
XLOC_000684	Phvul.001G137800	TSS750,TSS751,TSS752	Chr01:37887154-37894517	0.545652	0.185445	0.905858	0.99809	0.477592	1.51859	1.69097	0.930465	2.45147	0.185235	0	0.382233	0.515638	0.160133	0.871143	Ribosomal RNA processing Brix domain protein
XLOC_000685	Phvul.001G138300	TSS753	Chr01:37904866-37915749	0.575596	0	1.47202	0.741082	0	1.8001	0.840562	0	1.90154	0.707517	0	1.64132	0.647058	0	1.65221
XLOC_000686	Phvul.001G138500	TSS754	Chr01:37960763-37964501	2.37655	1.48512	3.26798	2.82512	1.8392	3.81104	2.82423	1.82918	3.81928	2.61649	1.67851	3.55448	2.579	1.65919	3.49882	Leucine-rich repeat protein kinase family protein
XLOC_000687	Phvul.001G138600	TSS755	Chr01:37974643-37977569	28.6958	21.972	35.4196	25.6351	19.5389	31.7313	29.8614	22.7814	36.9413	29.7333	22.7075	36.759	30.3785	23.228	37.529	basic helix-loop-helix (bHLH) DNA-binding superfamily protein
XLOC_000688	Phvul.001G138700	TSS756	Chr01:37984373-37985736	7.30157	4.89546	9.70768	8.71754	6.03463	11.4004	8.17871	5.59016	10.7672	8.85626	6.08256	11.63	7.48347	5.06504	9.9019	uv-b-insensitive 4
XLOC_000689	Phvul.001G139000	TSS757	Chr01:38068962-38070844	7.03281	5.01108	9.05454	6.57035	4.64717	8.49353	6.7896	4.81943	8.75978	6.90174	4.9023	8.90118	6.84291	4.85136	8.83446	cytochrome P450, family 712, subfamily A, polypeptide 1
XLOC_000690	Phvul.001G139100	TSS758	Chr01:38091042-38092819	0.53884	0.166309	0.911372	0.522794	0.165816	0.879772	0.819706	0.343803	1.29561	0.546461	0.172655	0.920267	0.67573	0.255239	1.09622	cytochrome P450, family 712, subfamily A, polypeptide 1
XLOC_000691	Phvul.001G139200	TSS759	Chr01:38110388-38111383	0.167078	0	0.386775	0.0221808	0	0.110413	0.0283454	0	0.125793	0.0392506	0	0.126674	0.0953188	0	0.271953	cytochrome P450, family 712, subfamily A, polypeptide 1
XLOC_000692	Phvul.001G139250	TSS760	Chr01:38112175-38114223	0.813324	0.340624	1.28602	0.780212	0.323797	1.23663	0.76232	0.310723	1.21392	0.651471	0.238829	1.06411	0.660533	0.24859	1.07248	TCP-1/cpn60 chaperonin family protein
XLOC_000693	Phvul.001G139400	TSS761	Chr01:38120126-38122062	6.66233	4.68823	8.63644	6.79877	4.85329	8.74425	6.76542	4.81901	8.71182	6.59907	4.69293	8.50521	6.54513	4.65594	8.43432	cytochrome P450, family 712, subfamily A, polypeptide 1
XLOC_000694	Phvul.001G139500	TSS762	Chr01:38129082-38131078	1.79088	1.05049	2.53126	3.37071	2.21603	4.52538	2.34518	1.4504	3.23995	2.91491	1.86803	3.96179	2.02958	1.22115	2.83801	cytochrome P450, family 93, subfamily D, polypeptide 1
XLOC_000695	Phvul.001G139600	TSS763	Chr01:38131768-38134511	31.6734	24.3683	38.9784	34.587	26.6481	42.5259	30.8567	23.7769	37.9365	33.8901	26.1203	41.66	32.8658	25.3295	40.4021	cytochrome P450, family 93, subfamily D, polypeptide 1
XLOC_000696	Phvul.001G139700	TSS764	Chr01:38135060-38136427	3.18675	1.9817	4.3918	3.74764	2.39274	5.10254	3.18104	1.96835	4.39372	2.85499	1.73534	3.97463	3.11594	1.94589	4.28599	geranylgeranyl pyrophosphate synthase 1
XLOC_000697	Phvul.001G139800	TSS765	Chr01:38140380-38144383	7.21393	5.13394	9.29393	6.43357	4.51793	8.34922	7.73835	5.52574	9.95096	7.55734	5.40022	9.71447	7.17098	5.07605	9.26591
XLOC_000698	Phvul.001G139900	TSS766	Chr01:38148010-38149792	319.415	243.177	395.653	354.824	269.562	440.086	328.461	251.131	405.791	349.584	266.805	432.363	303.637	231.44	375.835	Ribosomal protein S10p/S20e family protein
XLOC_000699	Phvul.001G140300	TSS767	Chr01:38240938-38252785	16.8202	12.8047	20.8356	17.5815	13.3981	21.765	19.1842	14.6826	23.6859	18.4621	14.1358	22.7884	16.6519	12.6731	20.6308	Tubulin binding cofactor C domain-containing protein
XLOC_000700	Phvul.001G140500	TSS768	Chr01:38258195-38266200	40.8356	31.4748	50.1965	43.0924	33.2021	52.9827	45.3195	34.9621	55.677	44.4443	34.3808	54.5078	43.3637	33.4311	53.2963	Tubulin binding cofactor C domain-containing protein
XLOC_000701	Phvul.001G140600	TSS769	Chr01:38268300-38270199	3.50074	2.10045	4.90102	4.09994	2.5239	5.67597	4.62684	2.90354	6.35015	4.4146	2.73437	6.09483	4.41887	2.77895	6.05879	Pectin lyase-like superfamily protein
XLOC_000702	Phvul.001G141400	TSS770	Chr01:38370353-38371216	0.957222	0.233068	1.68138	1.02108	0.241256	1.80091	0.803098	0.129797	1.4764	1.21834	0.334007	2.10268	0.931631	0.197505	1.66576
XLOC_000703	Phvul.001G141600	TSS771	Chr01:38447266-38450242	6.85562	4.79592	8.91531	5.14979	3.4528	6.84678	5.38301	3.5928	7.17321	6.81929	4.70152	8.93706	6.48234	4.46543	8.49924	myb-like HTH transcriptional regulator family protein
XLOC_000704	Phvul.001G141700	TSS772	Chr01:38456942-38459528	0.0360305	0	0.122256	0.0685998	0	0.185327	0.120043	0	0.276362	0.0294809	0	0.0934232	0.0441046	0	0.133399	myb-like HTH transcriptional regulator family protein
XLOC_000705	Phvul.001G141800	TSS773	Chr01:38470870-38473097	0	0	0	0	0	0	0	0	0	0	0	0	0	0	0	Nse4, component of Smc5/6 DNA repair complex
XLOC_000706	Phvul.001G141900	TSS774	Chr01:38483154-38486328	28.687	21.7543	35.6197	32.5784	24.8656	40.2913	29.7815	22.6272	36.9358	30.8502	23.4765	38.2238	28.768	21.8422	35.6937	KH domain-containing protein / zinc finger (CCCH type) family protein
XLOC_000707	Phvul.001G142100	TSS775	Chr01:38509835-38515882	267.279	195.512	339.045	342.776	245.151	440.402	272.426	200.545	344.307	296.162	216.64	375.683	288.539	209.997	367.082	fatty acid desaturase 2
XLOC_000708	Phvul.001G142200	TSS776	Chr01:38528655-38534799	4.24011	2.7232	5.75702	4.87498	3.18047	6.56949	5.21962	3.4423	6.99694	5.76531	3.8581	7.67252	5.25838	3.4774	7.03936	DNA polymerase delta small subunit
XLOC_000709	Phvul.001G142300	TSS777	Chr01:38535662-38536968	19.3482	12.9346	25.7618	13.8624	8.9691	18.7556	14.7923	9.67933	19.9054	17.2431	11.5299	22.9564	16.2736	10.6922	21.855
XLOC_000710	Phvul.001G142400	TSS778	Chr01:38545271-38547673	0.183182	0	0.383494	0.135467	0	0.313904	0.200155	0	0.422245	0.136093	0	0.313786	0.213202	0	0.432875	Protein phosphatase 2C family protein
XLOC_000711	Phvul.001G142600	TSS779	Chr01:38565258-38568432	6.72746	4.45196	9.00295	7.49164	5.05371	9.92956	7.41546	4.97891	9.85201	7.07903	4.71046	9.4476	7.38231	4.96116	9.80347	Chaperone DnaJ-domain superfamily protein
XLOC_000712	Phvul.001G142700	TSS780	Chr01:38568806-38573300	11.1997	8.06217	14.3373	11.0643	7.92621	14.2025	12.9178	9.38237	16.4533	12.4238	8.99367	15.854	13.1483	9.55905	16.7376	nudix hydrolase homolog 23
XLOC_000713	Phvul.001G142750	TSS781	Chr01:38584392-38590197	14.7165	10.699	18.734	12.9846	9.33546	16.6338	15.8191	11.5454	20.0927	15.3535	11.1859	19.5211	14.3922	10.4744	18.3099	Cation efflux family protein
XLOC_000714	Phvul.001G142900	TSS782	Chr01:38603286-38605640	0.802583	0.326853	1.27831	0.82029	0.33293	1.30765	0.714865	0.261034	1.1687	0.743739	0.270979	1.2165	0.662451	0.237776	1.08713	Cysteine/Histidine-rich C1 domain family protein
XLOC_000715	Phvul.001G143200	TSS783	Chr01:38656210-38662049	3.74979	2.35321	5.14637	3.75401	2.3256	5.18243	4.24498	2.70405	5.78591	4.38472	2.8243	5.94515	4.00165	2.51553	5.48777	DNA polymerase delta small subunit
XLOC_000716	Phvul.001G143300	TSS784	Chr01:38675422-38677429	21.991	16.324	27.658	20.9414	15.5088	26.374	27.5082	20.7557	34.2608	25.9007	19.2895	32.5118	24.544	18.3503	30.7377	peroxidase 2
XLOC_000717	Phvul.001G143400	TSS785	Chr01:38685591-38688028	36.3508	28.0191	44.6825	37.3643	28.682	46.0465	37.2622	28.7137	45.8108	36.7604	28.2791	45.2417	36.828	28.3508	45.3052	RING/U-box superfamily protein
XLOC_000718	Phvul.001G143500	TSS786,TSS787	Chr01:38707129-38708728	6.12885	3.954	8.3037	6.0854	3.89638	8.27443	7.03292	4.62075	9.44509	6.98123	4.56346	9.39901	6.47839	4.23611	8.72067	homeobox from Arabidopsis thaliana
XLOC_000719	Phvul.001G143700	TSS788	Chr01:38741563-38743324	15.5941	11.3057	19.8826	12.3256	8.75743	15.8938	12.3894	8.80737	15.9715	12.7882	9.12471	16.4516	13.539	9.723	17.355	WCRKC thioredoxin 1
XLOC_000720	Phvul.001G143900	TSS789	Chr01:38761312-38764136	12.7813	9.03963	16.5229	12.2272	8.60734	15.8471	10.3693	7.16582	13.5727	12.3216	8.64492	15.9983	11.8205	8.32074	15.3203	DNA-3-methyladenine glycosylase (MAG)
XLOC_000721	Phvul.001G144300	TSS790	Chr01:38795761-38803747	10.0988	7.75963	12.438	10.6264	8.17231	13.0804	10.6372	8.16231	13.1121	10.7456	8.26148	13.2297	10.572	8.12795	13.016
XLOC_000722	Phvul.001G144500	TSS791	Chr01:38838156-38838609	0	0	0	0	0	0	0	0	0	0	0	0	0	0	0
XLOC_000723	Phvul.001G144900	TSS792	Chr01:38952473-38953343	0	0	0	0	0	0	0	0	0	0	0	0	0	0	0	C2H2 and C2HC zinc fingers superfamily protein
XLOC_000724	Phvul.001G145000	TSS793	Chr01:38968768-38969347	0.0344647	0	0.185774	0.0462406	0	0.205184	0	0	0	0.072479	0	0.262816	0	0	0	Disease resistance-responsive (dirigent-like protein) family protein
XLOC_000725	Phvul.001G145100	TSS794	Chr01:38976133-38976928	0.234469	0	0.5073	0.137272	0	0.342724	0.214975	0	0.501443	0.167657	0	0.390928	0.321122	0	0.70319	Disease resistance-responsive (dirigent-like protein) family protein
XLOC_000726	Phvul.001G145400	TSS795	Chr01:39060557-39061541	1.00578	0.0989423	1.91262	8.97086	5.24808	12.6936	4.16444	1.95844	6.37044	8.28169	4.73509	11.8283	2.72537	1.07223	4.3785
XLOC_000727	Phvul.001G146300	TSS796	Chr01:39286911-39289722	131.279	97.2225	165.336	110.664	82.7917	138.536	113.382	84.6525	142.112	108.454	81.1062	135.802	113.594	84.4073	142.781	alpha/beta-Hydrolases superfamily protein
XLOC_000728	Phvul.001G146500	TSS797	Chr01:39301518-39301767	0	0	0	0	0	0	0	0	0	0	0	0	0	0	0	Tetratricopeptide repeat (TPR)-like superfamily protein
XLOC_000729	Phvul.001G146900	TSS798	Chr01:39352830-39355118	6.09318	4.32589	7.86048	6.6336	4.76668	8.50053	7.11272	5.14162	9.08382	6.46124	4.62618	8.29631	6.93847	5.00035	8.8766	receptor-like kinase in in flowers 3
XLOC_000730	Phvul.001G147001	TSS799	Chr01:39375531-39377511	6.56757	4.51343	8.6217	6.93195	4.79401	9.06989	8.36447	5.8841	10.8448	7.41874	5.17332	9.66416	7.1476	4.96797	9.32724	receptor-like kinase in in flowers 3
XLOC_000731	Phvul.001G147100	TSS800	Chr01:39404443-39409034	33.5103	25.8802	41.1404	30.3179	23.36	37.2759	32.7499	25.2293	40.2706	33.0776	25.5451	40.6102	30.0075	23.1505	36.8645	Major facilitator superfamily protein
XLOC_000732	Phvul.001G147200	TSS801	Chr01:39416334-39420711	8.81601	6.3237	11.3083	6.67418	4.64801	8.70035	8.13052	5.79168	10.4694	8.04986	5.72791	10.3718	8.13833	5.78951	10.4872	Major facilitator superfamily protein
XLOC_000733	Phvul.001G147500	TSS802	Chr01:39443835-39445891	0.520551	0.0970323	0.94407	0.547839	0.101348	0.994331	0.500425	0.0733166	0.927534	0.752834	0.196102	1.30957	0.558859	0.103226	1.01449	resistance to phytophthora 1
XLOC_000734	Phvul.001G147700	TSS803	Chr01:39456386-39458073	1.03591	0.543414	1.52841	0.737093	0.339408	1.13478	0.895443	0.44986	1.34103	0.990475	0.517781	1.46317	1.05032	0.554761	1.54588	BSD domain-containing protein
XLOC_000735	Phvul.001G148200	TSS804	Chr01:39522441-39526636	36.4886	28.0827	44.8945	48.8787	37.6343	60.1231	44.8559	34.57	55.1418	48.0937	36.9721	59.2152	41.9621	32.3039	51.6202	GTP binding Elongation factor Tu family protein
XLOC_000736	Phvul.001G148400	TSS805	Chr01:39533463-39537890	50.6824	39.0645	62.3003	56.2571	43.292	69.2222	54.9884	42.4564	67.5203	55.4453	42.7228	68.1679	52.63	40.5425	64.7176	BTB-POZ and MATH domain 2
XLOC_000737	Phvul.001G148500	TSS806	Chr01:39543359-39545922	233.042	179.264	286.821	232.084	178.735	285.433	212.054	163.458	260.65	210.559	162.231	258.888	206.623	158.19	255.057	Small nuclear ribonucleoprotein family protein
XLOC_000738	Phvul.001G148600	TSS807	Chr01:39550591-39560032	0.983213	0.564801	1.40162	0.811259	0.455673	1.16684	0.929592	0.534875	1.32431	0.850068	0.477014	1.22312	1.00565	0.589016	1.42229	REF4-related 1
XLOC_000739	Phvul.001G148900	TSS808,TSS809,TSS810	Chr01:39584441-39598682	11.042	8.52935	13.5546	11.4734	8.84053	14.1063	12.2623	9.46027	15.0643	12.2523	9.44084	15.0638	11.6424	8.95559	14.3293	Tudor/PWWP/MBT domain-containing protein
XLOC_000740	Phvul.001G149000	TSS811	Chr01:39601912-39604892	45.5873	34.9225	56.2521	40.6376	30.9869	50.2883	42.5236	32.4662	52.5811	44.7704	34.2043	55.3365	44.7272	34.2381	55.2163	glutathione peroxidase 4
XLOC_000741	Phvul.001G149100	TSS812	Chr01:39617510-39617985	0.425839	0	0.93759	0.66857	0	1.53719	0.279502	0	0.814162	0.146146	0	0.418632	0.387566	0	1.02067	ROTUNDIFOLIA like 14
XLOC_000742	Phvul.001G149300	TSS813	Chr01:39629393-39629849	0	0	0	0	0	0	0	0	0	0	0	0	0	0	0	Tetratricopeptide repeat (TPR)-like superfamily protein
XLOC_000743	Phvul.001G149700	TSS814	Chr01:39677761-39684188	27.8035	20.2591	35.3479	33.4102	24.6544	42.1661	29.6206	21.6732	37.568	30.106	22.0568	38.1551	27.5695	20.0359	35.1031	Small nuclear ribonucleoprotein family protein
XLOC_000744	Phvul.001G149800	TSS815	Chr01:39685298-39685891	22.5523	15.757	29.3476	31.4674	22.7642	40.1707	25.051	17.6996	32.4023	22.4076	15.606	29.2093	23.0471	16.2064	29.8878	outer envelope membrane protein 7
XLOC_000745	Phvul.001G149900	TSS816	Chr01:39690621-39694573	9.175	6.50151	11.8485	10.2166	7.27563	13.1577	9.83112	6.96173	12.7005	8.88957	6.24405	11.5351	10.2955	7.33181	13.2592	F-box family protein
XLOC_000746	Phvul.001G150000	TSS817	Chr01:39705565-39709568	13.4216	10.0387	16.8045	13.7715	10.2945	17.2484	16.1078	12.1369	20.0787	15.8058	11.9091	19.7026	15.5793	11.7358	19.4228	TRICHOME BIREFRINGENCE-LIKE 11
XLOC_000747	Phvul.001G150300	TSS818	Chr01:39775880-39789912	0.140095	0.00372071	0.276469	0.133647	0	0.267658	0.244561	0.0522492	0.436873	0.20619	0.0322436	0.380137	0.219191	0.0415935	0.396789	basic helix-loop-helix (bHLH) DNA-binding superfamily protein
XLOC_000748	Phvul.001G150700	TSS819	Chr01:39829984-39838582	8.39838	6.12604	10.6707	8.14171	5.90191	10.3815	9.12554	6.65322	11.5979	9.48956	6.9544	12.0247	9.37156	6.87488	11.8682	MIRO-related GTP-ase 2
XLOC_000749	Phvul.001G150900	TSS820	Chr01:39890806-39893437	0.250037	0	0.502557	0.226853	0	0.473199	0.159521	0	0.366524	0.062788	0	0.185171	0.233131	0	0.46762
XLOC_000750	Phvul.001G151100	TSS821	Chr01:39948935-39951684	34.1501	26.2421	42.0581	36.3907	27.9894	44.792	38.23	29.3336	47.1264	33.8669	25.9956	41.7381	36.3031	27.916	44.6901	cyclin p1;1
XLOC_000751	Phvul.001G151600	TSS822	Chr01:40029274-40034724	22.0826	16.9662	27.199	15.215	11.719	18.711	21.1814	16.2459	26.117	21.8744	16.7779	26.971	20.847	15.9892	25.7048	TIC-like
XLOC_000752	Phvul.001G151900	TSS823	Chr01:40062132-40067289	0.00591953	0	0.0391165	0.00680073	0	0.0405079	0.00480958	0	0.0381285	0.0080901	0	0.041228	0.0139204	0	0.0614447	Terpenoid cyclases/Protein prenyltransferases superfamily protein
XLOC_000753	Phvul.001G152100	TSS824,TSS825	Chr01:40116699-40124264	3.72595	2.62865	4.82324	2.25498	1.47957	3.0304	2.77432	1.86689	3.68176	2.51746	1.67314	3.36177	3.52211	2.44187	4.60234	Terpenoid cyclases/Protein prenyltransferases superfamily protein
XLOC_000754	Phvul.001G152400	TSS826	Chr01:40193582-40201714	15.4683	11.7763	19.1603	15.1088	11.4664	18.7511	17.4851	13.3113	21.6589	16.4544	12.4995	20.4094	17.1687	13.0645	21.2729	RNI-like superfamily protein
XLOC_000755	Phvul.001G152500	TSS827	Chr01:40206228-40208670	7.03164	4.15602	9.90726	7.75808	4.6261	10.8901	8.37435	5.00569	11.743	7.28514	4.30254	10.2677	7.09921	4.11001	10.0884
XLOC_000756	Phvul.001G152800	TSS828	Chr01:40233631-40234393	1.50104	0.345493	2.65659	1.32638	0.19456	2.4582	2.51342	0.906364	4.12047	2.24479	0.721284	3.76829	1.44677	0.274552	2.61898
XLOC_000757	Phvul.001G152900	TSS829	Chr01:40241898-40247913	0	0	0	0	0	0	0	0	0	0	0	0	0	0	0	Acyl-CoA N-acyltransferase with RING/FYVE/PHD-type zinc finger protein
XLOC_000758	Phvul.001G153100	TSS830	Chr01:40290018-40292746	43.5574	33.5333	53.5814	34.233	26.3756	42.0903	40.8011	31.3541	50.2481	39.0838	30.0964	48.0713	43.6077	33.5888	53.6265
XLOC_000759	Phvul.001G153600	TSS831	Chr01:40365207-40366708	19.8883	13.7896	25.9871	23.4782	16.4615	30.4949	28.2157	20.1454	36.2861	35.6183	25.7969	45.4396	28.3909	20.2146	36.5673	Bifunctional inhibitor/lipid-transfer protein/seed storage 2S albumin superfamily protein
XLOC_000760	Phvul.001G153700	TSS832	Chr01:40370249-40374037	3.42269	2.41799	4.42739	3.68453	2.60701	4.76205	3.21507	2.24192	4.18822	3.63208	2.56296	4.70119	3.15966	2.19983	4.11949	Pentatricopeptide repeat (PPR) superfamily protein
XLOC_000761	Phvul.001G154100	TSS833	Chr01:40419770-40427181	3.11394	2.33281	3.89506	2.90624	2.1647	3.64779	2.96697	2.20453	3.72942	3.10936	2.3101	3.90863	2.76138	2.0346	3.48816	kinase interacting (KIP1-like) family protein
XLOC_000762	Phvul.001G154300	TSS834,TSS835,TSS836	Chr01:40485948-40493174	10.8785	8.13118	13.6258	10.0864	7.46666	12.7061	11.2729	8.36292	14.183	12.0031	8.9435	15.0628	11.6229	8.65769	14.588	NIMA-related kinase 4
XLOC_000763	Phvul.001G154400	TSS837	Chr01:40508209-40512055	0.35152	0.0940538	0.608985	0.373329	0.107525	0.639133	0.409393	0.132878	0.685907	0.359438	0.102555	0.61632	0.438493	0.147811	0.729175	Plant protein of unknown function (DUF828) with plant pleckstrin homology-like region
XLOC_000764	Phvul.001G154600	TSS838	Chr01:40520911-40530088	16.2504	12.5067	19.994	16.3896	12.5976	20.1815	17.8772	13.7619	21.9924	17.1608	13.2062	21.1153	17.0106	13.086	20.9353	ETO1-like 1
XLOC_000765	Phvul.001G154700	TSS839	Chr01:40541775-40544722	2.18168	1.36337	2.99999	3.26773	2.17278	4.36269	3.67797	2.46276	4.89317	2.80278	1.81743	3.78813	3.23046	2.15183	4.30909	heat shock transcription factor A6B
XLOC_000766	Phvul.001G154800	TSS840	Chr01:40569869-40574095	0.119238	0	0.240683	0.0565841	0	0.134679	0.0755057	0	0.176057	0.090356	0	0.2013	0.0954914	0	0.205962	indeterminate(ID)-domain 12
XLOC_000767	Phvul.001G155000	TSS841	Chr01:40603842-40605117	0	0	0	0	0	0	0.0450538	0	0.187428	0	0	0	0	0	0	emp24/gp25L/p24 family/GOLD family protein
XLOC_000768	Phvul.001G155100	TSS842	Chr01:40607909-40609621	16.2646	11.9517	20.5775	17.5511	12.9043	22.1978	18.5719	13.7104	23.4334	23.8677	17.9554	29.78	21.1539	15.7757	26.5322
XLOC_000769	Phvul.001G155500	TSS843,TSS844	Chr01:40661365-40668064	19.4791	15.0684	23.8898	20.8573	16.1992	25.5153	21.2292	16.333	26.1253	22.7759	17.6312	27.9205	20.0493	15.452	24.6465	Cyclophilin-like peptidyl-prolyl cis-trans isomerase family protein
XLOC_000770	Phvul.001G155800	TSS845	Chr01:40682538-40683489	11.0956	7.16774	15.0234	8.00092	4.83432	11.1675	8.77087	5.42405	12.1177	9.22085	5.76264	12.6791	8.38603	5.10398	11.6681
XLOC_000771	Phvul.001G155900	TSS846	Chr01:40705310-40707437	36.0979	27.9048	44.291	30.4839	23.3946	37.5732	32.7023	25.2121	40.1925	33.7986	26.0293	41.5679	33.6646	25.9067	41.4226	Protein of unknown function (DUF506)
XLOC_000772	Phvul.001G156000	TSS847	Chr01:40720399-40727728	16.5008	12.5895	20.412	16.2368	12.3623	20.1114	16.4068	12.4656	20.3481	16.827	12.7805	20.8735	15.9425	12.1206	19.7643	histone acetyltransferase of the GNAT family 1
XLOC_000773	Phvul.001G156400	TSS848	Chr01:40772078-40776019	30.1867	23.154	37.2193	31.7382	24.402	39.0744	31.2169	23.9994	38.4344	32.0252	24.6475	39.4029	30.7244	23.5982	37.8507	basic helix-loop-helix (bHLH) DNA-binding superfamily protein
XLOC_000774	Phvul.001G156600	TSS849	Chr01:40809227-40812399	40.3868	31.1318	49.6418	36.7672	28.212	45.3224	45.068	34.5637	55.5723	40.0732	30.8556	49.2908	39.2951	30.2666	48.3235	indole-3-acetic acid inducible 14
XLOC_000775	Phvul.001G156900	TSS850	Chr01:40844551-40848110	108.606	81.2218	135.991	123.24	90.5691	155.91	112.374	83.3104	141.438	95.4648	71.4186	119.511	93.0614	69.6371	116.486	alpha/beta-Hydrolases superfamily protein
XLOC_000776	Phvul.001G157300	TSS851	Chr01:40896818-40900688	2.44075	1.45512	3.42639	2.29348	1.3347	3.25227	2.96183	1.80573	4.11792	1.94595	1.07862	2.81327	3.0035	1.83802	4.16898	magnesium transporter 9
XLOC_000777	Phvul.001G157400	TSS852	Chr01:40902691-40909470	2.95173	1.95901	3.94445	3.45769	2.33623	4.57914	2.98389	1.95777	4.01	3.68284	2.48275	4.88293	3.15337	2.09088	4.21586	DREB2A-interacting protein 2
XLOC_000778	Phvul.001G157800	TSS853,TSS854	Chr01:40991704-40996397	50.9939	39.3565	62.6313	50.9893	39.2069	62.7717	58.631	45.0387	72.2232	55.0219	42.3911	67.6526	55.6292	42.9814	68.2769	RNA-binding KH domain-containing protein
XLOC_000779	Phvul.001G158000	TSS855	Chr01:41027777-41028212	0	0	0	0	0	0	0	0	0	0	0	0	0	0	0	ribosomal protein S8
XLOC_000780	Phvul.001G158200	TSS856	Chr01:41047083-41047293	2.63161	1.70381	3.5594	0	0	0	3.88743	2.22643	5.54842	0.876245	0.330446	1.42205	1.49852	0.554816	2.44223
XLOC_000781	Phvul.001G158300	TSS857	Chr01:41063787-41063994	36.7928	11.8327	61.753	95.4292	49.7339	141.124	81.0846	40.7597	121.41	57.5983	24.2152	90.9814	74.1215	34.3029	113.94
XLOC_000782	Phvul.001G158400	TSS858	Chr01:41080078-41080410	0	0	0	0	0	0	0	0	0	0	0	0	0	0	0
XLOC_000783	Phvul.001G158700	TSS859	Chr01:41132275-41133484	0	0	0	0	0	0	0.0534516	0	0.163086	0	0	0	0.0133478	0	0.0909316	C2H2 and C2HC zinc fingers superfamily protein
XLOC_000784	Phvul.001G158800	TSS860	Chr01:41148043-41149266	6.27531	4.12442	8.42619	6.18575	3.99771	8.37379	5.80759	3.71055	7.90464	6.45534	4.2011	8.70959	6.00634	3.85579	8.15688	C2H2 and C2HC zinc fingers superfamily protein
XLOC_000785	Phvul.001G159000	TSS861	Chr01:41173730-41176957	16.3025	12.082	20.523	18.1165	13.4939	22.7391	17.8914	13.287	22.4958	18.021	13.3762	22.6659	16.0394	11.8638	20.215	ARM repeat superfamily protein
XLOC_000786	Phvul.001G159100	TSS862	Chr01:41177237-41179028	0.303305	0.0488258	0.557784	0.515764	0.16443	0.867098	0.438656	0.117416	0.759895	0.415112	0.112228	0.717997	0.5146	0.160262	0.868938	Pentatricopeptide repeat (PPR) superfamily protein
XLOC_000787	Phvul.001G159200	TSS863	Chr01:41180329-41189896	2.27003	1.54325	2.99681	2.42817	1.65755	3.19879	2.87001	1.99573	3.7443	3.09905	2.17808	4.02003	3.03492	2.11031	3.95952	poly(ADP-ribose) polymerase 2
XLOC_000788	Phvul.001G159300	TSS864	Chr01:41194688-41196419	5.49668	3.31104	7.68231	33.4261	25.0248	41.8274	15.2758	10.6481	19.9034	27.7036	20.5355	34.8717	15.5335	10.9775	20.0896	lateral organ boundaries-domain 16
XLOC_000789	Phvul.001G159500	TSS865	Chr01:41247613-41250871	123.317	95.0421	151.592	113.534	87.5044	139.564	109.53	84.8246	134.236	122.216	94.0349	150.396	106.197	81.7873	130.607	HR-like lesion-inducing protein-related
XLOC_000790	Phvul.001G159900	TSS866,TSS867,TSS868,TSS869,TSS870	Chr01:41311907-41319321	22.7984	17.5693	28.0275	22.9939	17.668	28.3198	26.5212	20.3609	32.6814	24.3565	18.7626	29.9505	25.8912	19.8222	31.9603	autophagy 9 (APG9)
XLOC_000791	Phvul.001G160100	TSS871	Chr01:41325121-41325780	14.2389	9.47995	18.9979	34.6762	25.4432	43.9091	54.8679	41.2571	68.4788	14.1285	9.41103	18.8459	26.643	19.1179	34.1681	Integrase-type DNA-binding superfamily protein
XLOC_000792	Phvul.001G160200	TSS872	Chr01:41335716-41336352	0.0614563	0	0.19769	0.0723995	0	0.21195	0.104415	0	0.330646	0.197196	0	0.475664	0.0450669	0	0.182583	ethylene response factor 1
XLOC_000793	Phvul.001G160300	TSS873	Chr01:41346048-41346614	0.13267	0	0.41892	0	0	0	0	0	0	0.0735433	0	0.276459	0	0	0	ethylene response factor 1
XLOC_000794	Phvul.001G160500	TSS874	Chr01:41395840-41396809	20.6383	15.3519	25.9247	35.1981	26.7895	43.6066	50.3303	38.56	62.1006	19.876	14.6257	25.1263	24.6099	18.384	30.8359	ethylene response factor 1
XLOC_000795	Phvul.001G160600	TSS875	Chr01:41444059-41446906	82.3322	62.8108	101.854	109.243	82.4974	135.988	117.894	89.1753	146.613	104.666	79.4224	129.909	101.008	76.7577	125.259	phosphate transporter 1;7
XLOC_000796	Phvul.001G160800	TSS876	Chr01:41481250-41485141	10.2713	7.43021	13.1123	10.1309	7.30573	12.9561	9.53574	6.8255	12.246	11.1565	8.09862	14.2143	10.0817	7.25907	12.9043	Protein of unknown function, DUF647
XLOC_000797	Phvul.001G161000	TSS877	Chr01:41511762-41513727	1.42479	0.691194	2.15839	1.53423	0.771378	2.29709	1.59177	0.790443	2.3931	1.36653	0.641274	2.09179	1.26572	0.585654	1.94578	myb domain protein 15
XLOC_000798	Phvul.001G161400	TSS878	Chr01:41546532-41548192	0.40775	0.0768555	0.738644	0.608489	0.167958	1.04902	0.411466	0.0718988	0.751034	0.231516	0	0.475422	0.458225	0.0953867	0.821062	Protein of unknown function (DUF640)
XLOC_000799	Phvul.001G161500	TSS879	Chr01:41571733-41573557	8.73255	6.12319	11.3419	11.1848	8.09342	14.2763	11.6761	8.45667	14.8955	9.72987	6.92299	12.5367	10.5826	7.60764	13.5576	Sugar isomerase (SIS) family protein
XLOC_000800	Phvul.001G161800	TSS880	Chr01:41608634-41612434	0	0	0	0	0	0	0	0	0	0	0	0	0	0	0	DNAse I-like superfamily protein
XLOC_000801	Phvul.001G161900	TSS881,TSS882	Chr01:41649995-41655435	26.3866	20.3573	32.4159	27.3003	20.9636	33.6369	27.8131	21.4047	34.2216	29.3554	22.6019	36.1089	27.1209	20.8635	33.3783	S-adenosyl-L-methionine-dependent methyltransferases superfamily protein
XLOC_000802	Phvul.001G162200	TSS883	Chr01:41672201-41676844	0	0	0	0	0	0	0.00768336	0	0.0576878	0	0	0	0	0	0	Protein kinase family protein
XLOC_000803	Phvul.001G162300	TSS884	Chr01:41705428-41711643	52.7449	40.4518	65.038	52.6305	40.4043	64.8567	57.9731	44.4715	71.4747	56.7093	43.5194	69.8991	57.2157	43.8746	70.5567	casein kinase I-like 6
XLOC_000804	Phvul.001G162600	TSS885	Chr01:41723577-41727229	1.76475	0.820216	2.70927	1.98117	0.958374	3.00397	1.74226	0.796509	2.68801	1.52319	0.669115	2.37726	2.02317	0.984106	3.06223	phytochelatin synthase 1 (PCS1)
XLOC_000805	Phvul.001G162700	TSS886	Chr01:41730359-41736436	15.4135	11.6552	19.1718	13.2235	9.90672	16.5402	16.0869	12.139	20.0349	16.436	12.4316	20.4404	18.6326	14.1853	23.08	phytochelatin synthase 1 (PCS1)
XLOC_000806	Phvul.001G162800	TSS887	Chr01:41742504-41745992	23.1496	17.7908	28.5084	19.4127	14.9356	23.8898	19.5853	15.0612	24.1094	20.7681	15.9748	25.5613	21.0308	16.1977	25.8639	Long-chain fatty alcohol dehydrogenase family protein
XLOC_000807	Phvul.001G162900	TSS888	Chr01:41752118-41752810	0.885394	0.150019	1.62077	0.780659	0.114398	1.44692	0.91818	0.168405	1.66795	0.710983	0.070741	1.35122	1.00024	0.18941	1.81107
XLOC_000808	Phvul.001G163000	TSS889,TSS890,TSS891	Chr01:41760590-41765157	12.3801	9.35731	15.4028	15.3386	11.6876	18.9895	15.2014	11.5476	18.8553	16.3265	12.4598	20.1931	14.9686	11.3787	18.5584	no pollen germination related 2
XLOC_000809	Phvul.001G163100	TSS892	Chr01:41767624-41774420	21.2422	15.9853	26.4992	19.6013	14.6595	24.5431	19.9234	14.916	24.9308	20.263	15.1981	25.3279	20.657	15.4877	25.8262	Immunoglobulin E-set superfamily protein
XLOC_000810	Phvul.001G163300	TSS893	Chr01:41803773-41809356	15.6371	11.9733	19.3009	20.6896	15.9263	25.4529	20.2587	15.5352	24.9823	19.4912	15.0338	23.9487	18.9372	14.5478	23.3266	breast cancer associated RING 1
XLOC_000811	Phvul.001G163600	TSS894	Chr01:41822428-41824465	10.6949	7.84511	13.5446	9.46038	6.87211	12.0487	10.7707	7.91712	13.6242	11.4898	8.45261	14.5269	10.7221	7.86161	13.5826
XLOC_000812	Phvul.001G163800	TSS895	Chr01:41836947-41841061	1.51102	0.964518	2.05752	2.15318	1.43953	2.86683	1.88941	1.23846	2.54036	2.30039	1.54971	3.05106	2.06193	1.37167	2.75219	Leucine-rich repeat receptor-like protein kinase family protein
XLOC_000813	Phvul.001G164400	TSS896	Chr01:41873989-41875525	2.58481	1.49144	3.67819	2.77076	1.65675	3.88477	2.78833	1.65547	3.92119	2.61497	1.5464	3.68354	2.58552	1.5104	3.66064	plasmodesmata-located protein 1
XLOC_000814	Phvul.001G164500	TSS897	Chr01:41886961-41896060	73.7846	55.6767	91.8925	70.2717	53.4004	87.143	83.9647	62.8453	105.084	79.1586	59.7415	98.5756	88.9901	66.5862	111.394	Tetratricopeptide repeat (TPR)-like superfamily protein
XLOC_000815	Phvul.001G164600	TSS898	Chr01:41901312-41907224	71.8434	54.7979	88.8888	76.2478	58.1544	94.3411	78.8897	59.8994	97.8801	76.4377	58.4572	94.4182	71.1327	54.418	87.8474	Nuclear transport factor 2 (NTF2) family protein with RNA binding (RRM-RBD-RNP motifs) domain
XLOC_000816	Phvul.001G164800	TSS899	Chr01:41914742-41917641	6.35258	3.9894	8.71576	5.70844	3.47188	7.94501	5.72088	3.48066	7.96111	6.19927	3.84644	8.55211	6.89863	4.34553	9.45173
XLOC_000817	Phvul.001G164900	TSS900	Chr01:41920634-41923606	5.91864	3.83056	8.00671	9.67468	6.63938	12.71	9.07599	6.16664	11.9853	9.70542	6.65567	12.7552	7.60737	5.03559	10.1791	auxin-induced protein 13
XLOC_000818	Phvul.001G165000	TSS901	Chr01:41924124-41926874	2.27705	1.4689	3.08521	4.31539	3.0353	5.59549	3.63407	2.49934	4.7688	3.67384	2.53971	4.80797	3.21273	2.17884	4.24661	Pentatricopeptide repeat (PPR-like) superfamily protein
XLOC_000819	Phvul.001G165200	TSS902	Chr01:41938737-41939704	7.02477	4.15322	9.89632	4.5758	2.36327	6.78834	6.98246	4.06493	9.9	5.64696	3.12742	8.1665	6.34157	3.58932	9.09382	photosystem II reaction center PSB28 protein
XLOC_000820	Phvul.001G165600	TSS903	Chr01:41993408-42010485	0.734054	0.283445	1.18466	0.847631	0.356113	1.33915	0.80459	0.32488	1.2843	0.909187	0.399084	1.41929	0.632707	0.226374	1.03904	Pyridoxal phosphate (PLP)-dependent transferases superfamily protein
XLOC_000821	Phvul.001G166600	TSS904	Chr01:42191742-42195732	24.8236	19.1262	30.521	23.9353	18.4396	29.431	23.6511	18.1994	29.1028	26.6091	20.498	32.7201	25.5224	19.6589	31.3858	Transducin/WD40 repeat-like superfamily protein
XLOC_000822	Phvul.001G167000	TSS905	Chr01:42213715-42223347	0.421519	0.191413	0.651624	0.474449	0.219582	0.729315	0.499616	0.236544	0.762688	0.622298	0.3174	0.927196	0.617328	0.315451	0.919206	DENN (AEX-3) domain-containing protein
XLOC_000823	Phvul.001G167200	TSS906	Chr01:42232172-42235170	0.0242713	0	0.0706395	0.0210756	0	0.0705023	0.0248808	0	0.0731436	0.0770761	0	0.172197	0.0484385	0	0.114325	plus-3 domain-containing protein
XLOC_000824	Phvul.001G167300	TSS907	Chr01:42240906-42241887	10.2028	6.58276	13.8229	8.53655	5.2659	11.8072	9.95257	6.3267	13.5784	9.42882	5.91277	12.9449	10.8154	6.94188	14.6889	RmlC-like cupins superfamily protein
XLOC_000825	Phvul.001G167700	TSS908	Chr01:42288987-42296345	7.48082	5.56538	9.39627	7.18773	5.33302	9.04245	8.16389	6.09064	10.2371	6.99221	5.17903	8.8054	7.3655	5.46028	9.27072	Protein kinase superfamily protein
XLOC_000826	Phvul.001G167800	TSS909	Chr01:42297557-42303066	11.4733	8.33638	14.6101	13.1223	9.60673	16.6378	12.7876	9.3321	16.2431	12.7986	9.32876	16.2684	12.8111	9.32082	16.3014	pfkB-like carbohydrate kinase family protein
XLOC_000827	Phvul.001G167900	TSS910	Chr01:42309910-42328794	6.53796	4.98258	8.09335	7.03558	5.36166	8.7095	8.37471	6.41455	10.3349	8.25367	6.33294	10.1744	8.03271	6.12441	9.94102	myosin 2
XLOC_000828	Phvul.001G168000	TSS911	Chr01:42364925-42367112	7.99774	5.71987	10.2756	6.45932	4.54337	8.37528	8.04318	5.76247	10.3239	7.26994	5.1686	9.37127	6.85105	4.84548	8.85662	Flavin-binding monooxygenase family protein
XLOC_000829	Phvul.001G168100	TSS912	Chr01:42401278-42406710	57.2518	43.2213	71.2822	66.0972	49.6803	82.5141	64.6537	48.6793	80.6281	60.76	45.8918	75.6282	57.5355	43.5405	71.5305	Protein of unknown function (DUF3741)
XLOC_000830	Phvul.001G168200	TSS913	Chr01:42415701-42417540	0	0	0	0	0	0	0	0	0	0	0	0	0	0	0	GDSL-like Lipase/Acylhydrolase superfamily protein
XLOC_000831	Phvul.001G168300	TSS914	Chr01:42424430-42434302	5.72456	4.01163	7.43748	5.33902	3.68657	6.99147	6.05692	4.23566	7.87819	5.67868	3.94419	7.41317	5.82552	4.06438	7.58667	RNI-like superfamily protein
XLOC_000832	Phvul.001G168400	TSS915	Chr01:42447557-42460364	26.0733	20.0245	32.1221	22.1723	17.0579	27.2867	28.6753	21.9496	35.401	26.5296	20.379	32.6801	27.3055	20.8941	33.7169	CLIP-associated protein
XLOC_000833	Phvul.001G168500	TSS916	Chr01:42467886-42468679	0.0410441	0	0.205072	0	0	0	0	0	0	0	0	0	0.0626359	0	0.228155	response regulator 24
XLOC_000834	Phvul.001G168600	TSS917	Chr01:42507155-42508400	0	0	0	0	0	0	0	0	0	0	0	0	0	0	0
XLOC_000835	Phvul.001G168700	TSS918,TSS919	Chr01:42509552-42515317	1.79023	1.08408	2.49638	1.48118	0.839558	2.12279	2.23631	1.38176	3.09087	1.69127	0.992851	2.38969	1.95806	1.1876	2.72852	phytochrome interacting factor 3-like 5
XLOC_000836	Phvul.001G169100	TSS920	Chr01:42559542-42565217	0.0270543	0	0.0843416	0	0	0	0	0	0	0	0	0	0	0	0
XLOC_000837	Phvul.001G169200	TSS921	Chr01:42568525-42569176	38.4485	28.0562	48.8408	30.913	22.5049	39.3211	37.0212	27.2884	46.7541	32.8952	24.021	41.7693	35.7271	26.3456	45.1086	histone H4
XLOC_000838	Phvul.001G169300	TSS922	Chr01:42596674-42601381	8.58221	6.33432	10.8301	5.58237	3.98475	7.17999	19.2217	14.2145	24.2289	6.43805	4.65333	8.22278	15.2541	11.6755	18.8328	cation/H+ exchanger 20
XLOC_000839	Phvul.001G169500	TSS923	Chr01:42638795-42644307	0	0	0	0	0	0	0.0196855	0	0.0815943	0.044511	0	0.128649	0.0274234	0	0.0880541	NAD(P)-binding Rossmann-fold superfamily protein
XLOC_000840	Phvul.001G169600	TSS924	Chr01:42648873-42650393	12.0427	8.50328	15.5821	13.1061	9.26824	16.944	12.6206	8.88265	16.3586	12.3993	8.6688	16.1298	11.0188	7.65833	14.3792	Prefoldin chaperone subunit family protein
XLOC_000841	Phvul.001G170400	TSS925	Chr01:42717833-42720790	18.9812	14.2874	23.675	16.1136	11.9672	20.26	20.1111	15.1334	25.0888	22.7789	17.2937	28.2641	21.9825	16.6463	27.3187	nodulin MtN21 /EamA-like transporter family protein
XLOC_000842	Phvul.001G171000	TSS926	Chr01:42774365-42775689	0.808184	0.271301	1.34507	0.49158	0.0916688	0.891491	0.911498	0.308289	1.51471	0.896107	0.293897	1.49832	0.715978	0.200082	1.23187	Protein of unknown function (DUF1635)
XLOC_000843	Phvul.001G171100	TSS927	Chr01:42783736-42785096	28.9715	21.4098	36.5332	26.1138	18.9747	33.2529	29.6842	21.7474	37.621	35.8083	26.5713	45.0453	30.3535	22.2768	38.4302	Plant protein 1589 of unknown function
XLOC_000844	Phvul.001G171200	TSS928	Chr01:42814761-42816198	17.3521	12.942	21.7622	21.8729	16.5312	27.2146	19.0417	14.2808	23.8026	20.2437	15.1939	25.2935	17.3724	12.9589	21.7859	Tetratricopeptide repeat (TPR)-like superfamily protein
XLOC_000845	Phvul.001G171300	TSS929,TSS930	Chr01:42822938-42829303	1.75091	1.14652	2.35531	1.57501	0.993396	2.15663	1.65885	1.05975	2.25794	1.65381	1.04924	2.25839	1.55965	0.996451	2.12286
XLOC_000846	Phvul.001G171500	TSS931	Chr01:42860964-42863131	1.64882	0.963983	2.33365	2.36163	1.48341	3.23984	1.79813	1.05223	2.54403	1.64505	0.938987	2.35112	1.45851	0.82585	2.09117	exocyst subunit exo70 family protein H4
XLOC_000847	Phvul.001G171600	TSS932	Chr01:42870008-42872713	0.0219569	0	0.0768228	0	0	0	0.00554022	0	0.0443505	0.0327989	0	0.0993669	0.0181982	0	0.0723756	Ankyrin repeat family protein
XLOC_000848	Phvul.001G171700	TSS933	Chr01:42879470-42882996	9.3393	6.94653	11.7321	10.984	8.21924	13.7487	11.0335	8.24769	13.8194	10.6497	7.95269	13.3466	9.57173	7.10318	12.0403	Ankyrin repeat family protein
XLOC_000849	Phvul.001G172000	TSS934	Chr01:42907639-42909378	31.8255	24.2857	39.3654	32.8473	25.1583	40.5362	35.4926	27.357	43.6281	33.0271	25.3075	40.7468	30.4149	23.2875	37.5424	Lung seven transmembrane receptor family protein
XLOC_000850	Phvul.001G172200	TSS935	Chr01:42922655-42923696	0	0	0	0	0	0	0	0	0	0.0344437	0	0.123035	0	0	0	WEE1 kinase homolog
XLOC_000851	Phvul.001G172300	TSS936	Chr01:42935674-42942092	63.0028	47.1325	78.8732	64.1484	47.9454	80.3515	68.2574	50.8252	85.6897	64.9649	48.4836	81.4462	64.0389	47.8258	80.252	endomembrane-type CA-ATPase 4
XLOC_000852	Phvul.001G172400	TSS937	Chr01:42947312-42949713	9.24361	6.87073	11.6165	12.3043	9.27333	15.3354	10.2496	7.66292	12.8364	10.5278	7.8427	13.213	9.78702	7.29424	12.2798	ABC-2 type transporter family protein
XLOC_000853	Phvul.001G172501	TSS938	Chr01:42957086-42960704	2.26261	1.1994	3.32581	1.7295	0.815937	2.64305	1.35438	0.571586	2.13716	2.00666	0.990282	3.02303	1.86408	0.889735	2.83842
XLOC_000854	Phvul.001G172600	TSS939	Chr01:42962860-42966036	148.287	112.041	184.532	135.549	102.586	168.512	163.347	121.996	204.697	149.459	112.327	186.591	154.759	115.989	193.529	RNA-binding (RRM/RBD/RNP motifs) family protein with retrovirus zinc finger-like domain
XLOC_000855	Phvul.001G172700	TSS940	Chr01:42969243-42972551	63.1386	48.5887	77.6885	55.1966	42.4645	67.9287	62.0821	47.4655	76.6986	62.688	48.2042	77.1719	60.7451	46.6288	74.8614	RNA-binding (RRM/RBD/RNP motifs) family protein with retrovirus zinc finger-like domain
XLOC_000856	Phvul.001G173100	TSS941	Chr01:43003423-43006059	1.45635	0.810656	2.10205	1.20678	0.633905	1.77965	1.84481	1.07046	2.61916	1.3859	0.753203	2.01859	1.51711	0.844256	2.18996	Protein phosphatase 2C family protein
XLOC_000857	Phvul.001G173300	TSS942	Chr01:43013675-43015747	214.87	164.149	265.591	221.464	169.141	273.787	227.346	174.143	280.55	284.517	216.571	352.464	232.024	177.914	286.135	Glutathione S-transferase family protein
XLOC_000858	Phvul.001G173500	TSS943	Chr01:43023122-43025799	123.095	94.1172	152.072	138.13	105.206	171.055	143.84	109.726	177.955	144.109	109.735	178.484	128.855	98.5036	159.206	Glutathione S-transferase family protein
XLOC_000859	Phvul.001G173900	TSS944	Chr01:43047397-43050358	0.510966	0.103559	0.918373	3.20845	1.8256	4.5913	2.39981	1.25275	3.54686	0.820706	0.247809	1.3936	1.278	0.534822	2.02118	Thioredoxin superfamily protein
XLOC_000860	Phvul.001G174200	TSS945	Chr01:43067261-43070251	0	0	0	0	0	0	0.0073058	0	0.0534383	0	0	0	0	0	0	Homeodomain-like superfamily protein
XLOC_000861	Phvul.001G174300	TSS946	Chr01:43071448-43073196	127.65	96.6247	158.675	155.991	117.375	194.608	137.208	104.337	170.078	148.896	112.193	185.599	123.599	93.587	153.61	Ribosomal protein L4/L1 family
XLOC_000862	Phvul.001G174400	TSS947	Chr01:43085890-43088758	10.0177	7.38987	12.6455	8.93104	6.54216	11.3199	12.1294	9.02358	15.2352	9.82177	7.21408	12.4295	10.6046	7.8493	13.3599	related to AP2.7
XLOC_000863	Phvul.001G174500	TSS948	Chr01:43115763-43123172	13.8149	10.5965	17.0333	12.6767	9.69074	15.6627	14.4341	11.0364	17.8317	13.9989	10.731	17.2668	13.8833	10.5898	17.1768	Leucine-rich repeat protein kinase family protein
XLOC_000864	Phvul.001G174600	TSS949,TSS950	Chr01:43126863-43132176	25.0736	18.6783	31.4689	26.0029	19.2757	32.7302	27.0482	20.0793	34.0171	26.3885	19.6318	33.1451	30.219	22.6593	37.7788	nuclear factor Y, subunit B10
XLOC_000865	Phvul.001G174800	TSS951	Chr01:43166406-43170329	4.21791	2.94258	5.49324	4.17201	2.90675	5.43727	4.39235	3.05629	5.72842	5.35683	3.79961	6.91404	4.37361	3.0374	5.70981
XLOC_000866	Phvul.001G175350	TSS952	Chr01:43216723-43217684	0.0188828	0	0.126616	0.0236306	0	0.133104	0.0182433	0	0.132562	0.0422599	0	0.154863	0.0135398	0	0.120978
XLOC_000867	Phvul.001G175400	TSS953	Chr01:43220405-43222200	0.36427	0.0902241	0.638316	0.536167	0.177676	0.894657	0.611597	0.210681	1.01251	0.640793	0.224244	1.05734	0.476498	0.150112	0.802885
XLOC_000868	Phvul.001G175500	TSS954	Chr01:43230131-43232947	73.8152	56.8499	90.7805	73.9754	57.0254	90.9253	74.4907	57.4729	91.5085	72.0083	55.5103	88.5063	75.0571	57.8388	92.2754	PLAC8 family protein
XLOC_000869	Phvul.001G175600	TSS955	Chr01:43235159-43237816	27.0769	19.3358	34.818	27.1066	19.2461	34.967	26.6139	18.8667	34.361	29.0845	20.7687	37.4002	26.8529	19.0543	34.6514	TFIIB zinc-binding protein
XLOC_000870	Phvul.001G176200	TSS956	Chr01:43298786-43301268	12.6524	9.49673	15.8081	12.869	9.65762	16.0804	11.9616	8.90325	15.02	13.6441	10.2391	17.049	11.6349	8.62095	14.6488	C2H2-like zinc finger protein
XLOC_000871	Phvul.001G176300	TSS957	Chr01:43311114-43315415	9.64837	7.1196	12.1771	10.0888	7.46506	12.7126	11.4814	8.5567	14.4061	11.1501	8.28257	14.0176	10.1377	7.49646	12.7789	homolog of mamallian P58IPK
XLOC_000872	Phvul.001G176500	TSS958	Chr01:43329493-43336028	39.0047	30.058	47.9514	38.2067	29.4206	46.9928	39.1093	30.0922	48.1264	38.8544	29.9063	47.8025	37.4912	28.8896	46.0928	Transducin/WD40 repeat-like superfamily protein
XLOC_000873	Phvul.001G176600	TSS959	Chr01:43348730-43350745	13.6561	10.1363	17.1758	13.3338	9.90565	16.762	13.5585	10.0667	17.0503	12.373	9.14321	15.6027	12.6442	9.32949	15.9589
XLOC_000874	Phvul.001G176800	TSS960	Chr01:43366390-43368615	5.45477	3.76014	7.1494	4.55804	3.05368	6.06239	5.3526	3.64921	7.056	5.34918	3.63962	7.05875	5.98464	4.15511	7.81417	Protein kinase superfamily protein
XLOC_000875	Phvul.001G177200	TSS961	Chr01:43408758-43409877	5.91959	3.93656	7.90261	3.29177	1.92287	4.66067	4.09177	2.53201	5.65152	4.24719	2.66722	5.82715	4.91253	3.17288	6.65217	Protein of unknown function, DUF584
XLOC_000876	Phvul.001G177500	TSS962	Chr01:43453926-43463444	40.7501	30.7147	50.7855	31.5439	24.0696	39.0181	34.6867	26.3215	43.0519	35.383	26.8383	43.9276	39.4726	29.9522	48.993	NRAMP metal ion transporter family protein
XLOC_000877	Phvul.001G177600	TSS963	Chr01:43466139-43466292	105.678	27.2176	184.138	130.333	42.1606	218.505	146.136	53.2833	238.99	99.054	25.848	172.26	93.9356	20.7378	167.133
XLOC_000878	Phvul.001G177700	TSS964	Chr01:43479479-43482651	29.3762	22.6225	36.1299	38.3505	29.5481	47.153	45.2482	34.8779	55.6186	37.7817	29.2262	46.3372	38.2331	29.4923	46.9738	PHE ammonia lyase 1
XLOC_000879	Phvul.001G177800	TSS965	Chr01:43488527-43492176	60.6584	46.3354	74.9813	66.0028	50.3577	81.6479	79.1105	60.3134	97.9075	76.2253	58.2677	94.1829	70.9578	54.0206	87.895	PHE ammonia lyase 1
XLOC_000880	Phvul.001G178000	TSS966	Chr01:43527775-43531701	3.16876	1.88361	4.45392	2.352	1.29294	3.41105	3.10019	1.81293	4.38745	2.52105	1.41475	3.62735	2.73036	1.54944	3.91129	adenosine kinase 2
XLOC_000881	Phvul.001G178100	TSS967	Chr01:43534915-43537072	33.9009	26.1521	41.6498	26.9237	20.7068	33.1406	28.7157	22.1281	35.3033	25.4514	19.5658	31.337	29.0399	22.3211	35.7587
XLOC_000882	Phvul.001G178400	TSS968,TSS969	Chr01:43565750-43571473	5.78989	4.14987	7.42991	5.50559	3.92096	7.09022	5.49109	3.90358	7.07861	5.17613	3.65335	6.69891	5.79033	4.13594	7.44471	Protein kinase superfamily protein
XLOC_000883	Phvul.001G178500	TSS970	Chr01:43577379-43582257	5.93535	3.99285	7.87786	5.86197	3.90468	7.81926	7.19922	4.91726	9.48119	6.7342	4.58149	8.88691	8.3485	5.8002	10.8968	Cysteine proteinases superfamily protein
XLOC_000884	Phvul.001G178600	TSS971	Chr01:43582848-43588535	6.20672	4.49313	7.92031	6.54356	4.73777	8.34935	7.28854	5.3057	9.27138	7.28841	5.30862	9.26821	7.2023	5.25877	9.14583	RNApolymerase sigma-subunit F
XLOC_000885	Phvul.001G178700	TSS972	Chr01:43590595-43591192	0	0	0	0	0	0	0.0763769	0	0.237756	0	0	0	0	0	0	DVL family protein
XLOC_000886	Phvul.001G178800	TSS973	Chr01:43610281-43613447	65.9441	50.4475	81.4407	63.8521	48.7191	78.9852	68.0936	52.1377	84.0496	67.2694	51.4979	83.0408	66.7321	51.0622	82.4019
XLOC_000887	Phvul.001G179200	TSS974	Chr01:43682509-43696404	7.15583	4.96011	9.35155	8.65583	6.1249	11.1868	7.85236	5.47356	10.2312	7.79683	5.45264	10.141	7.05085	4.86885	9.23285	Histidyl-tRNA synthetase 1
XLOC_000888	Phvul.001G179500	TSS975	Chr01:43746031-43748537	0.876069	0.382148	1.36999	0.616606	0.220785	1.01243	0.894588	0.38531	1.40387	0.669229	0.245907	1.09255	0.759672	0.303304	1.21604	methionine adenosyltransferase 3
XLOC_000889	Phvul.001G179900	TSS976	Chr01:43781060-43783549	2.2874	1.3288	3.246	3.28553	2.01956	4.55151	3.69458	2.28781	5.10136	2.50711	1.47635	3.53788	2.4567	1.42929	3.4841	xyloglucan endotransglucosylase/hydrolase 32
XLOC_000890	Phvul.001G180100	TSS977	Chr01:43795413-43798023	55.2582	42.3922	68.1242	54.928	42.088	67.7679	55.8203	42.7772	68.8633	53.1484	40.6687	65.628	52.7508	40.3841	65.1175	Rhodanese/Cell cycle control phosphatase superfamily protein
XLOC_000891	Phvul.001G180200	TSS978	Chr01:43807343-43810524	24.3014	18.5517	30.0511	19.864	15.0726	24.6554	25.1067	19.1755	31.0379	21.6175	16.4078	26.8273	23.6521	18.0381	29.266	ACT-like superfamily protein
XLOC_000892	Phvul.001G180400	TSS979	Chr01:43822236-43823347	1.51682	0.634989	2.39866	0.431788	0.0629984	0.800577	0.464607	0.0474138	0.8818	0.407734	0.0259542	0.789513	1.09589	0.392403	1.79937	ribosomal protein L2
XLOC_000893	Phvul.001G180500	TSS980	Chr01:43830771-43832767	0.533849	0.188507	0.879192	1.09148	0.531425	1.65153	0.751474	0.315545	1.1874	0.760132	0.326471	1.19379	0.558589	0.201178	0.915999	Major facilitator superfamily protein
XLOC_000894	Phvul.001G180600	TSS981	Chr01:43841049-43847960	20.7527	15.9669	25.5384	20.9384	16.103	25.7738	21.4009	16.4811	26.3207	20.8898	16.0522	25.7273	19.3464	14.849	23.8437	Protein phosphatase 2A regulatory B subunit family protein
XLOC_000895	Phvul.001G180700	TSS982	Chr01:43849035-43852257	17.4402	12.1978	22.6826	15.4862	10.6658	20.3066	14.9078	10.2128	19.6028	15.3093	10.4977	20.121	13.981	9.51709	18.445
XLOC_000896	Phvul.001G181000	TSS983	Chr01:43871300-43875536	62.4661	48.1502	76.7819	70.1438	53.9805	86.3071	69.6375	53.779	85.4961	71.3167	55.0429	87.5905	63.8278	49.1978	78.4578	triosephosphate isomerase
XLOC_000897	Phvul.001G181200	TSS984	Chr01:43916292-43917271	3.41468	1.9148	4.91455	4.34542	2.55712	6.13373	3.94374	2.25674	5.63074	4.98722	2.97694	6.99749	4.06815	2.34395	5.79236	C2H2-type zinc finger family protein
XLOC_000898	Phvul.001G181500	TSS985	Chr01:43946562-43955628	6.36924	4.72276	8.01573	8.52568	6.41501	10.6363	8.38571	6.30017	10.4712	8.62289	6.4968	10.749	7.7877	5.81614	9.75926	transducin family protein / WD-40 repeat family protein
XLOC_000899	Phvul.001G181700	TSS986	Chr01:43963313-43972387	4.46073	3.01021	5.91124	5.08218	3.46361	6.70076	5.38887	3.69363	7.08411	5.33662	3.6522	7.02104	5.04015	3.43026	6.65004	Tudor/PWWP/MBT superfamily protein
XLOC_000900	Phvul.001G181800	TSS987	Chr01:43975330-44031639	12.3179	9.47878	15.157	10.7529	8.28269	13.2231	13.6639	10.5234	16.8044	12.3358	9.4776	15.194	13.5225	10.4334	16.6117	ARM repeat superfamily protein
XLOC_000901	Phvul.001G182100	TSS988	Chr01:44034932-44036926	0.148559	0.00161031	0.295508	0.117292	0	0.253576	0.217973	0.0282466	0.407699	0.262722	0.048309	0.477134	0.170523	0.00318748	0.337858	UDP-glucosyl transferase 73C2
XLOC_000902	Phvul.001G182200	TSS989	Chr01:44046635-44048436	0.0255995	0	0.0906008	0.129048	0	0.272683	0.0491037	0	0.132543	0.153584	0	0.313334	0.0439102	0	0.123916	UDP-glucosyl transferase 73C2
XLOC_000903	Phvul.001G182300	TSS990	Chr01:44051558-44053154	2.24529	1.30566	3.18493	3.05822	1.87943	4.23701	2.94521	1.80968	4.08074	2.30548	1.35202	3.25893	2.07101	1.18304	2.95898	UDP-glucosyl transferase 73C1
XLOC_000904	Phvul.001G182400	TSS991	Chr01:44055955-44057854	72.4468	55.3809	89.5127	82.9222	63.1976	102.647	67.4842	51.5032	83.4652	79.3127	60.2117	98.4136	68.6456	52.6433	84.6479	UDP-glucosyl transferase 73C2
XLOC_000905	Phvul.001G182500	TSS992	Chr01:44060314-44062011	30.6205	23.5336	37.7074	34.4266	26.4428	42.4104	32.1977	24.7416	39.6537	32.4232	24.9072	39.9392	28.7147	22.0474	35.3819	UDP-glucosyl transferase 73C2
XLOC_000906	Phvul.001G182600	TSS993	Chr01:44065531-44066998	0	0	0	0	0	0	0	0	0	0.0113058	0	0.0683721	0	0	0	UDP-glucosyl transferase 73C2
XLOC_000907	Phvul.001G182700	TSS994	Chr01:44069744-44071211	19.9957	15.0789	24.9124	18.7788	14.088	23.4697	18.114	13.5381	22.6899	20.3491	15.3428	25.3553	18.5309	13.8881	23.1736	UDP-glucosyl transferase 73C2
XLOC_000908	Phvul.001G182800	TSS995	Chr01:44075061-44076933	3.67018	2.46051	4.87985	4.04884	2.74862	5.34906	4.88907	3.40087	6.37726	3.41719	2.25575	4.57864	3.46832	2.3071	4.62954	UDP-Glycosyltransferase superfamily protein
XLOC_000909	Phvul.001G182900	TSS996	Chr01:44079297-44082051	76.848	58.3786	95.3174	91.5083	69.2337	113.783	118.441	88.7152	148.166	86.1177	65.4108	106.825	91.647	69.3947	113.899	don-glucosyltransferase 1
XLOC_000910	Phvul.001G183000	TSS997	Chr01:44087404-44088865	0.196522	0	0.408698	0.213058	0	0.43584	0.196601	0	0.412677	0.160646	0	0.36328	0.333043	0.0440302	0.622056	UDP-glucosyl transferase 73D1
XLOC_000911	Phvul.001G183500	TSS998	Chr01:44151369-44156846	26.4993	20.0842	32.9143	28.0201	21.2611	34.7792	29.5436	22.4633	36.624	28.7009	21.76	35.6418	25.5646	19.3097	31.8195	Modifier of rudimentary (Mod(r)) protein
XLOC_000912	Phvul.001G183700	TSS999	Chr01:44159117-44160729	5.2205	3.58488	6.85611	5.49833	3.79135	7.20531	4.87538	3.29198	6.45879	4.41347	2.91997	5.90696	5.70777	3.95966	7.45588	Eukaryotic release factor 1 (eRF1) family protein
XLOC_000913	Phvul.001G183800	TSS1000	Chr01:44164059-44170290	3.66575	2.39136	4.94014	5.13849	3.4843	6.79269	3.94412	2.60281	5.28543	4.75797	3.22299	6.29296	4.06649	2.69583	5.43716	Eukaryotic aspartyl protease family protein
XLOC_000914	Phvul.001G183900	TSS1001	Chr01:44172131-44177439	0.380879	0.131829	0.629929	0.219129	0.0388544	0.399403	0.331318	0.095616	0.56702	0.188749	0.0255661	0.351933	0.37256	0.125421	0.619699	poly(A) binding protein 7
XLOC_000915	Phvul.001G184000	TSS1002	Chr01:44199753-44205062	24.5312	18.9222	30.1402	25.6404	19.7725	31.5082	24.8493	19.1464	30.5522	24.9426	19.2235	30.6616	24.2638	18.7295	29.798
XLOC_000916	Phvul.001G184400	TSS1003	Chr01:44240561-44243590	1.31759	0.777069	1.85812	1.44387	0.873371	2.01436	1.34202	0.793612	1.89042	1.28398	0.759964	1.80799	1.3024	0.768042	1.83676	Pentatricopeptide repeat (PPR) superfamily protein
XLOC_000917	Phvul.001G184500	TSS1004	Chr01:44251370-44255066	1.9446	1.14596	2.74325	2.15321	1.30543	3.00099	1.87437	1.09855	2.65019	2.03396	1.19985	2.86808	2.27748	1.39456	3.1604	Exostosin family protein
XLOC_000918	Phvul.001G184600	TSS1005	Chr01:44257199-44258422	0.718526	0.297032	1.14002	1.63184	0.887857	2.37582	1.11174	0.527889	1.6956	0.406201	0.107836	0.704565	0.937328	0.421448	1.45321	late embryogenesis abundant protein, putative / LEA protein, putative
XLOC_000919	Phvul.001G184700	TSS1006	Chr01:44260896-44262959	240.968	181.233	300.704	298.008	223.225	372.792	278.451	209.848	347.053	309.397	231.382	387.412	254.129	191.367	316.891	ribosomal protein L24
XLOC_000920	Phvul.001G185100	TSS1007	Chr01:44308937-44310877	0.394821	0.127915	0.661727	0.653644	0.283176	1.02411	0.95005	0.481638	1.41846	0.802355	0.385593	1.21912	0.730314	0.324681	1.13595	sequence-specific DNA binding transcription factors
XLOC_000921	Phvul.001G185301	TSS1008	Chr01:44312301-44323480	0.0968576	0	0.321801	0.189869	0	0.504335	0.164966	0	0.449835	0.152406	0	0.434721	0.104517	0	0.333214
XLOC_000922	Phvul.001G185500	TSS1009	Chr01:44339366-44341273	53.1328	41.046	65.2196	59.7441	45.8604	73.6277	56.6683	43.6166	69.72	51.5902	39.6883	63.4921	53.0532	40.7323	65.3741	cytochrome P450, family 76, subfamily G, polypeptide 1
XLOC_000923	Phvul.001G185700	TSS1010	Chr01:44353038-44353974	0.176444	0	0.396929	0.769852	0.2608	1.2789	0.644541	0.173838	1.11524	0.29453	0.00908278	0.579977	0.437678	0.0789921	0.796364
XLOC_000924	Phvul.001G185800	TSS1011	Chr01:44373898-44379222	8.55064	6.35974	10.7415	11.7087	8.79903	14.6184	13.5814	10.2798	16.883	12.4048	9.39116	15.4184	11.7732	8.88937	14.657	Nucleotide-diphospho-sugar transferases superfamily protein
XLOC_000925	Phvul.001G185900	TSS1012	Chr01:44380360-44383390	2.50324	1.68137	3.32512	2.31339	1.53394	3.09283	2.63911	1.78192	3.49629	2.79555	1.90993	3.68117	2.44907	1.6356	3.26254	pentatricopeptide (PPR) repeat-containing protein
XLOC_000926	Phvul.001G186100	TSS1013	Chr01:44396950-44401435	416.409	273.952	558.866	445.552	295.047	596.058	448.846	299.4	598.293	466.96	306.132	627.788	424.457	282.014	566.899	Enolase
XLOC_000927	Phvul.001G186200	TSS1014	Chr01:44403066-44406102	57.8005	44.6392	70.9618	60.4316	46.5604	74.3027	62.4218	47.9625	76.8812	62.3994	47.9638	76.8351	57.8985	44.4804	71.3166	Zinc finger C-x8-C-x5-C-x3-H type family protein
XLOC_000928	Phvul.001G186500	TSS1015	Chr01:44449597-44460122	8.85048	6.78535	10.9156	8.58094	6.62221	10.5397	10.4474	8.05273	12.8421	10.5682	8.14018	12.9963	10.1873	7.85399	12.5207	HhH-GPD base excision DNA repair family protein
XLOC_000929	Phvul.001G186600	TSS1016	Chr01:44466762-44481161	13.0525	9.98607	16.1189	12.9908	9.92137	16.0603	14.8956	11.409	18.3821	14.1309	10.8196	17.4422	14.1995	10.8756	17.5233	Protein kinase superfamily protein
XLOC_000930	Phvul.001G186700	TSS1017	Chr01:44485046-44491299	11.801	9.09219	14.5097	12.2735	9.43119	15.1157	11.878	9.12116	14.6347	12.9738	9.99589	15.9518	11.9152	9.1533	14.6772	ENTH/VHS family protein
XLOC_000931	Phvul.001G186800	TSS1018	Chr01:44509055-44511029	51.7465	40.0808	63.4122	54.915	42.1289	67.7011	49.0433	37.678	60.4087	51.5619	39.6653	63.4584	49.2957	37.7881	60.8033	D-mannose binding lectin protein with Apple-like carbohydrate-binding domain
XLOC_000932	Phvul.001G186900	TSS1019	Chr01:44529266-44531602	4.25565	2.84772	5.66358	5.53668	3.83903	7.23433	4.27729	2.85247	5.70211	3.09082	1.97291	4.20873	3.88299	2.55042	5.21557	Plant protein of unknown function (DUF868)
XLOC_000933	Phvul.001G187100	TSS1020	Chr01:44585118-44585685	0.0800671	0	0.238878	0.0827404	0	0.258759	0	0	0	0	0	0	0	0	0	Integrase-type DNA-binding superfamily protein
XLOC_000934	Phvul.001G187500	TSS1021	Chr01:44660175-44663481	9.17435	6.58853	11.7602	6.63119	4.64889	8.61348	7.4871	5.30498	9.66921	7.33242	5.18723	9.4776	8.00148	5.70033	10.3026	growth-regulating factor 4
XLOC_000935	Phvul.001G188300	TSS1022,TSS1023	Chr01:44769510-44773895	0.0431121	0	0.136462	0	0	0	0.021869	0	0.0956978	0.0145797	0	0.0828101	0.0488098	0	0.144629	Basic-leucine zipper (bZIP) transcription factor family protein
XLOC_000936	Phvul.001G188800	TSS1024,TSS1025	Chr01:44825864-44827258	194.991	149.737	240.245	154.887	118.299	191.476	176.818	134.816	218.819	161.119	123.192	199.047	176.688	134.085	219.291	A20/AN1-like zinc finger family protein
XLOC_000937	Phvul.001G189000	TSS1026	Chr01:44837080-44840988	0.116673	0	0.267738	0.216234	0	0.437386	0.0646708	0	0.176327	0.0611109	0	0.164838	0.104402	0	0.242688	Purple acid phosphatases superfamily protein
XLOC_000938	Phvul.001G189100	TSS1027	Chr01:44844965-44846053	37.9178	29.1115	46.7241	37.821	28.8026	46.8394	35.3231	26.885	43.7612	33.2446	25.0762	41.4129	34.5266	26.0464	43.0067	Integral membrane Yip1 family protein
XLOC_000939	Phvul.001G189300	TSS1028	Chr01:44868742-44870749	0	0	0	0.0346741	0	0.161392	0.112652	0	0.29308	0.079464	0	0.258448	0.0787811	0	0.313565	alpha/beta-Hydrolases superfamily protein
XLOC_000940	Phvul.001G189400	TSS1029	Chr01:44873570-44876732	0.830775	0.395243	1.26631	0.628581	0.269788	0.987374	0.535246	0.214196	0.856296	0.554914	0.22633	0.883497	0.76819	0.365026	1.17135	Basic-leucine zipper (bZIP) transcription factor family protein
XLOC_000941	Phvul.001G189700	TSS1030	Chr01:44887857-44893383	13.7429	10.406	17.0797	14.9384	11.3345	18.5423	15.0894	11.4382	18.7405	16.2152	12.3447	20.0858	14.8968	11.2979	18.4957	Tubulin/FtsZ family protein
XLOC_000942	Phvul.001G189800	TSS1031	Chr01:44894447-44897420	17.1021	12.5061	21.6981	16.7755	12.1912	21.3599	16.0157	11.56	20.4715	18.2523	13.3287	23.1759	14.7966	10.6527	18.9404	glucose-6-phosphate acetyltransferase 1
XLOC_000943	Phvul.001G189900	TSS1032	Chr01:44904638-44912528	0.362868	0	1.30921	0.823382	0	2.65709	0.514616	0	1.75625	0.518509	0	1.7689	0.492311	0	1.70365
XLOC_000944	Phvul.001G190100	TSS1033	Chr01:44918976-44920261	8.15064	5.58056	10.7207	19.8334	14.7633	24.9035	14.054	10.208	17.9	13.6604	9.84401	17.4769	9.45532	6.63594	12.2747	Ferritin/ribonucleotide reductase-like family protein
XLOC_000945	Phvul.001G190200	TSS1034	Chr01:44923695-44926480	235.302	181.092	289.512	242.253	186.576	297.93	231.832	177.235	286.429	237.655	182.581	292.729	215.034	165.845	264.223	ubiquinol-cytochrome C reductase UQCRX/QCR9-like family protein
XLOC_000946	Phvul.001G190400	TSS1035	Chr01:44930405-44935679	3.58637	2.26695	4.90578	4.24141	2.76285	5.71996	4.27429	2.75456	5.79402	3.89885	2.39877	5.39892	3.93901	2.52096	5.35707	SOUL heme-binding family protein
XLOC_000947	Phvul.001G190600	TSS1036	Chr01:44953798-44955293	8.93359	6.41693	11.4502	7.9066	5.63886	10.1743	7.6598	5.41325	9.90636	8.79266	6.31317	11.2721	7.81807	5.55425	10.0819	Glutaredoxin family protein
XLOC_000948	Phvul.001G190800	TSS1037	Chr01:44973047-44976895	28.7241	22.0821	35.3662	28.9107	22.135	35.6865	28.0465	21.4677	34.6253	28.8956	22.155	35.6363	29.1891	22.3697	36.0086	F-box family protein
XLOC_000949	Phvul.001G191500	TSS1038	Chr01:45022532-45029452	7.10097	5.33578	8.86616	7.03301	5.27637	8.78964	7.75321	5.8325	9.67392	8.66982	6.55772	10.7819	7.76217	5.80447	9.71987	P-loop containing nucleoside triphosphate hydrolases superfamily protein
XLOC_000950	Phvul.001G191600	TSS1039	Chr01:45038437-45040759	0.227948	0.0369299	0.418967	0.0974477	0	0.210553	0.246263	0.04039	0.452137	0.2324	0.0424364	0.422364	0.291764	0.0717334	0.511795	cell wall invertase 4
XLOC_000951	Phvul.001G191900	TSS1040	Chr01:45054161-45055449	6.06663	3.9976	8.13566	6.68768	4.4176	8.95776	5.6553	3.63271	7.67789	5.49559	3.47078	7.5204	4.82314	3.01451	6.63176	Protein of unknown function, DUF584
XLOC_000952	Phvul.001G192000	TSS1041	Chr01:45081771-45083944	0.123686	0	0.304153	0.196499	0	0.435427	0.0941153	0	0.249108	0.0289775	0	0.11912	0.0134878	0	0.0995058	NAC domain containing protein 90
XLOC_000953	Phvul.001G192300	TSS1042	Chr01:45111752-45133823	17.702	13.6816	21.7223	15.9382	12.3083	19.5681	17.6831	13.64	21.7262	17.9221	13.8557	21.9884	19.0723	14.723	23.4217	Tetratricopeptide repeat (TPR)-like superfamily protein
XLOC_000954	Phvul.001G192500	TSS1043	Chr01:45135106-45142903	2.37298	0.837374	3.90858	2.81134	0.770237	4.85244	3.56272	1.51584	5.6096	2.91855	1.18495	4.65215	2.88547	0.922565	4.84838	Protein of unknown function (DUF1022)
XLOC_000955	Phvul.001G192600	TSS1044	Chr01:45145732-45152102	32.6218	25.0984	40.1451	31.712	24.3485	39.0755	35.4275	27.2547	43.6003	35.2029	27.094	43.3118	33.6695	25.8739	41.4652	decapping 1
XLOC_000956	Phvul.001G192800	TSS1045	Chr01:45158635-45160367	8.12116	5.28334	10.959	9.77978	6.51244	13.0471	8.87669	5.81249	11.9409	10.0294	6.64843	13.4105	8.23427	5.35948	11.1091	RNA binding (RRM/RBD/RNP motifs) family protein
XLOC_000957	Phvul.001G193000	TSS1046	Chr01:45170294-45179031	14.5797	10.6717	18.4876	14.9189	10.9081	18.9297	16.3882	12.0216	20.7548	14.8123	10.7816	18.843	15.0536	10.9857	19.1216	embryo defective 2735
XLOC_000958	Phvul.001G193300	TSS1047	Chr01:45205860-45209575	19.0606	14.6902	23.431	19.1936	14.7966	23.5905	17.2892	13.3035	21.275	18.7212	14.3734	23.069	17.4203	13.4327	21.4079
XLOC_000959	Phvul.001G193400	TSS1048	Chr01:45214016-45216134	113.856	87.3698	140.342	105.935	81.6178	130.252	107.458	82.5188	132.398	119.015	91.6283	146.401	117.588	90.5314	144.645	NAD(P)-binding Rossmann-fold superfamily protein
XLOC_000960	Phvul.001G193500	TSS1049	Chr01:45221462-45222759	0	0	0	0	0	0	0	0	0	0	0	0	0	0	0	NAD(P)-binding Rossmann-fold superfamily protein
XLOC_000961	Phvul.001G193700	TSS1050	Chr01:45259779-45261264	41.9703	31.885	52.0557	39.7915	30.0987	49.4842	32.7401	24.5908	40.8893	33.685	25.4381	41.932	33.8626	25.5595	42.1656
XLOC_000962	Phvul.001G193800	TSS1051	Chr01:45274274-45278447	80.0901	61.6813	98.4988	82.5508	63.575	101.527	84.1288	64.803	103.455	84.6129	65.1867	104.039	83.4248	64.2673	102.582	ubiquitin E2 variant 1D-4
XLOC_000963	Phvul.001G193900	TSS1052	Chr01:45283168-45284438	26.4707	19.934	33.0075	27.7551	20.9449	34.5653	22.779	17.004	28.554	23.8561	17.8428	29.8693	23.6902	17.7222	29.6582	Polynucleotidyl transferase, ribonuclease H-like superfamily protein
XLOC_000964	Phvul.001G194000	TSS1053	Chr01:45294535-45295535	3.50602	1.89961	5.11243	2.1661	1.01889	3.3133	2.25692	1.06497	3.44888	2.76044	1.37653	4.14436	2.21712	1.03558	3.39866	ovate family protein 13
XLOC_000965	Phvul.001G194060	TSS1054	Chr01:45336959-45339607	55.3755	42.6371	68.1139	37.8216	28.7195	46.9238	44.2247	33.8236	54.6259	50.8456	38.8487	62.8425	46.4672	35.5791	57.3552	HVA22-like protein J
XLOC_000966	Phvul.001G194080	TSS1055	Chr01:45339676-45340496	19.9347	14.8171	25.0522	15.4386	11.2884	19.5888	13.0611	9.51036	16.6118	12.2053	8.91321	15.4973	16.9989	12.5579	21.4399
XLOC_000967	Phvul.001G194100	TSS1056	Chr01:45346596-45349532	14.5853	10.4301	18.7406	15.0781	10.7682	19.3879	15.5195	11.1041	19.935	17.8648	12.9501	22.7796	15.719	11.2689	20.1692	2-cysteine peroxiredoxin B
XLOC_000968	Phvul.001G194200	TSS1057	Chr01:45352548-45355519	15.0185	10.8235	19.2135	19.7882	14.4786	25.0978	17.93	13.0617	22.7982	19.6781	14.4318	24.9244	17.3042	12.5352	22.0733	2-cysteine peroxiredoxin B
XLOC_000969	Phvul.001G194300	TSS1058	Chr01:45356492-45357483	10.6068	7.05266	14.161	12.1026	8.17364	16.0316	8.71445	5.59621	11.8327	9.65117	6.25951	13.0428	8.44054	5.40954	11.4715
XLOC_000970	Phvul.001G194500	TSS1059	Chr01:45373112-45375227	6.91918	4.91503	8.92333	7.28284	5.2084	9.35729	7.02769	4.97616	9.07922	8.21819	5.87708	10.5593	6.75611	4.78419	8.72804	Eukaryotic aspartyl protease family protein
XLOC_000971	Phvul.001G195200	TSS1060	Chr01:45423370-45424375	0.0168494	0	0.100106	0.0219237	0	0.10924	0.0278145	0	0.123878	0.0194478	0	0.10666	0.0151543	0	0.101713
XLOC_000972	Phvul.001G195400	TSS1061	Chr01:45440007-45443858	48.2684	37.2012	59.3356	41.9111	32.3026	51.5196	47.9004	36.9474	58.8534	46.7219	35.9525	57.4914	51.3029	39.4922	63.1137
XLOC_000973	Phvul.001G195600	TSS1062	Chr01:45465525-45472723	29.8704	23.0204	36.7205	29.0772	22.3555	35.7989	29.7002	22.8384	36.5619	27.5684	21.2338	33.9029	29.1106	22.4035	35.8177	UDP-Glycosyltransferase superfamily protein
XLOC_000974	Phvul.001G195800	TSS1063	Chr01:45522289-45526794	55.0482	41.8219	68.2745	56.4798	42.8579	70.1017	57.9997	43.9475	72.052	56.0216	42.5472	69.4959	54.7352	41.5826	67.8877	BEL1-like homeodomain 1
XLOC_000975	Phvul.001G196000	TSS1064	Chr01:45546428-45548033	1.18011	0.57322	1.78701	1.10335	0.51661	1.69008	2.07199	1.14406	2.99992	1.51564	0.777158	2.25412	1.66817	0.898324	2.43801	plant U-box 22
XLOC_000976	Phvul.001G196200	TSS1065	Chr01:45570234-45586073	18.0656	13.9159	22.2154	17.0432	13.1367	20.9497	20.3356	15.6363	25.0348	20.5717	15.8285	25.3148	19.8532	15.2594	24.447	Tetratricopeptide repeat (TPR)-like superfamily protein
XLOC_000977	Phvul.001G196300	TSS1066	Chr01:45588194-45589554	0.01322	0	0.0946312	0	0	0	0	0	0	0	0	0	0.0109015	0	0.0962082	syntaxin of plants 121
XLOC_000978	Phvul.001G196400	TSS1067	Chr01:45597451-45599702	4.17047	2.66011	5.68083	2.98649	1.82734	4.14564	2.84463	1.69922	3.99005	3.67723	2.30225	5.05221	3.69856	2.34621	5.05092	syntaxin of plants 121
XLOC_000979	Phvul.001G196500	TSS1068	Chr01:45601138-45612958	10.3657	7.5153	13.2161	10.4709	7.56128	13.3805	10.8492	7.85731	13.8411	10.5812	7.65262	13.5098	10.2935	7.41347	13.1735	TatD related DNase
XLOC_000980	Phvul.001G196900	TSS1069	Chr01:45638938-45640084	0	0	0	0	0	0	0	0	0	0	0	0	0	0	0	AGAMOUS-like 38
XLOC_000981	Phvul.001G197000	TSS1070	Chr01:45646780-45647560	31.2419	22.9125	39.5712	27.3945	19.6956	35.0933	33.798	24.8834	42.7125	35.057	25.7128	44.4013	37.0968	27.3901	46.8035	RING/U-box superfamily protein
XLOC_000982	Phvul.001G197100	TSS1071	Chr01:45652758-45654265	1.14946	0.520674	1.77824	1.2607	0.579593	1.9418	1.47	0.708443	2.23156	1.28395	0.588819	1.97909	1.53902	0.755522	2.32252	Glutaredoxin family protein
XLOC_000983	Phvul.001G197200	TSS1072	Chr01:45660186-45667666	12.4411	9.48671	15.3955	11.4491	8.69049	14.2077	13.0413	9.92996	16.1527	12.5164	9.53159	15.5013	12.7057	9.67822	15.7331	ubiquitin-specific protease 8
XLOC_000984	Phvul.001G197300	TSS1073	Chr01:45669195-45672613	4.91438	2.90562	6.92315	5.04893	2.97884	7.11903	4.87313	2.82618	6.92008	4.43606	2.52264	6.34949	4.73268	2.73911	6.72625	Dihydroneopterin aldolase
XLOC_000985	Phvul.001G197400	TSS1074,TSS1075,TSS1076	Chr01:45681197-45686492	6.42028	4.67702	8.16354	5.01398	3.56495	6.46301	5.55482	4.00253	7.1071	6.01593	4.34705	7.68481	6.29991	4.52328	8.07653
XLOC_000986	Phvul.001G197500	TSS1077	Chr01:45687966-45690703	17.6495	12.7943	22.5047	18.7451	13.6547	23.8355	17.6688	12.7822	22.5554	17.952	13.0364	22.8675	16.3738	11.8103	20.9374
XLOC_000987	Phvul.001G197700	TSS1078	Chr01:45693570-45697541	0.973926	0.50343	1.44442	0.655688	0.289462	1.02191	0.830698	0.394334	1.26706	1.13678	0.605422	1.66813	1.00526	0.520418	1.4901	calcium dependent protein kinase 1
XLOC_000988	Phvul.001G197800	TSS1079	Chr01:45702611-45705986	3.34122	2.20976	4.47268	3.79533	2.56556	5.0251	4.36139	2.95832	5.76446	4.22147	2.84132	5.60162	3.95259	2.66958	5.23561	TPX2 (targeting protein for Xklp2) protein family
XLOC_000989	Phvul.001G198500	TSS1080	Chr01:45775398-45782320	10.1667	7.57262	12.7607	11.353	8.50244	14.2035	12.3991	9.31695	15.4812	13.0402	9.83509	16.2454	11.5958	8.67379	14.5177
XLOC_000990	Phvul.001G199200	TSS1081	Chr01:45829108-45831123	14.8352	10.7457	18.9247	17.5133	12.7815	22.245	16.5683	12.0028	21.1337	17.5393	12.7653	22.3133	16.1195	11.685	20.554	Sterile alpha motif (SAM) domain-containing protein
XLOC_000991	Phvul.001G199300	TSS1082,TSS1083	Chr01:45834896-45837778	9.18594	6.46962	11.9023	8.08482	5.60335	10.5663	9.09245	6.40224	11.7827	8.39747	5.88993	10.905	9.08697	6.41981	11.7541	aromatic and neutral transporter 1
XLOC_000992	Phvul.001G199500	TSS1084	Chr01:45841378-45845572	20.3021	15.6115	24.9927	19.8185	15.2352	24.4018	19.0418	14.6296	23.4541	19.8379	15.2606	24.4151	19.0964	14.6193	23.5734	SWAP (Suppressor-of-White-APricot)/surp RNA-binding domain-containing protein
XLOC_000993	Phvul.001G199600	TSS1085	Chr01:45847348-45852046	36.1022	27.8455	44.359	23.8638	18.3678	29.3599	29.5706	22.7563	36.3849	27.8628	21.4057	34.3198	32.7602	25.2318	40.2886	Peptidase M28 family protein
XLOC_000994	Phvul.001G199700	TSS1086	Chr01:45852687-45855239	4.86849	2.87778	6.85921	4.28097	2.46933	6.09261	5.14471	3.04308	7.24635	5.54404	3.32889	7.75919	5.31994	3.18992	7.44995
XLOC_000995	Phvul.001G200000	TSS1087	Chr01:45877155-45881255	58.7835	44.4628	73.1043	62.1003	46.8393	77.3614	56.0768	42.4867	69.6668	60.8546	45.8964	75.8128	57.762	43.7143	71.8096	eukaryotic translation initiation factor 3C
XLOC_000996	Phvul.001G200200	TSS1088	Chr01:45900090-45915229	14.6778	11.3033	18.0524	14.4949	11.1905	17.7992	15.9741	12.2931	19.655	15.7013	12.0978	19.3047	16.7334	12.9495	20.5173	Cleavage and polyadenylation specificity factor (CPSF) A subunit protein
XLOC_000997	Phvul.001G200300	TSS1089	Chr01:45923111-45929128	72.4611	55.7567	89.1656	66.9661	51.5238	82.4085	69.3572	53.4269	85.2875	69.3459	53.3742	85.3176	71.6488	55.152	88.1455	protein phosphatase 2A-4
XLOC_000998	Phvul.001G201400	TSS1090	Chr01:46019319-46022529	4.26668	2.92897	5.6044	4.05714	2.77012	5.34416	4.48085	3.08371	5.878	4.85797	3.37977	6.33618	4.49536	3.10048	5.89024	Rho GTPase activating protein with PAK-box/P21-Rho-binding domain
XLOC_000999	Phvul.001G201800	TSS1091	Chr01:46047519-46050260	9.78481	6.9625	12.6071	10.3429	7.34814	13.3376	9.59188	6.77444	12.4093	11.8476	8.54668	15.1486	8.99784	6.30203	11.6937	NAD(P)-binding Rossmann-fold superfamily protein
XLOC_001000	Phvul.001G202300	TSS1092	Chr01:46121187-46121720	8.44113	4.68743	12.1948	4.26953	1.79019	6.74887	6.60919	3.3985	9.81987	7.83094	4.1463	11.5156	6.46605	3.09376	9.83835	arabinogalactan protein 26
XLOC_001001	Phvul.001G202600	TSS1093	Chr01:46140495-46146185	12.2241	9.38381	15.0643	11.1845	8.56234	13.8067	10.6462	8.13598	13.1565	11.2021	8.57558	13.8287	11.6337	8.89706	14.3703	F-box/RNI-like superfamily protein
XLOC_001002	Phvul.001G202700	TSS1094	Chr01:46150545-46150668	1426.61	766.807	2086.41	987.502	480.397	1494.61	1274.49	655.418	1893.56	937.232	457.017	1417.45	1241.38	636.548	1846.21
XLOC_001003	Phvul.001G202900	TSS1095	Chr01:46157291-46158866	0	0	0	0	0	0	0	0	0	0.0246777	0	0.106348	0	0	0	Uncharacterised protein family (UPF0497)
XLOC_001004	Phvul.001G203400	TSS1096,TSS1097	Chr01:46193386-46199697	54.8513	42.2203	67.4823	55.7879	42.9439	68.6318	60.2789	46.4965	74.0613	60.4678	46.6082	74.3274	53.9649	41.5851	66.3447	Cysteine proteinases superfamily protein
XLOC_001005	Phvul.001G203500	TSS1098	Chr01:46202272-46202832	0	0	0	0	0	0	0	0	0	0	0	0	0	0	0	Thioredoxin superfamily protein
XLOC_001006	Phvul.001G203600	TSS1099	Chr01:46208183-46208963	1.37798	0.391246	2.36472	1.21797	0.299413	2.13652	0.942299	0.168704	1.71589	0.405416	0	0.870383	0.837577	0.104952	1.5702	Thioredoxin superfamily protein
XLOC_001007	Phvul.001G203900	TSS1100	Chr01:46224873-46231363	3.66126	2.39206	4.93047	3.99863	2.63142	5.36584	4.13381	2.71856	5.54905	4.31095	2.85247	5.76944	3.73699	2.4363	5.03767	Peptide chain release factor 1
XLOC_001008	Phvul.001G204000	TSS1101	Chr01:46232304-46238610	12.2842	9.3744	15.194	11.908	9.06816	14.7478	14.3125	10.9565	17.6685	12.9375	9.86519	16.0098	12.8673	9.81486	15.9198	catalytics
XLOC_001009	Phvul.001G204400	TSS1102	Chr01:46251622-46259014	9.15862	6.86526	11.452	8.43294	6.28622	10.5797	10.5539	7.94835	13.1595	9.62974	7.21324	12.0462	9.88784	7.42867	12.347	peroxin 6
XLOC_001010	Phvul.001G204500	TSS1103	Chr01:46262226-46271388	17.2843	13.2062	21.3624	14.5788	11.216	17.9416	17.7636	13.6051	21.922	17.5102	13.3979	21.6226	17.5871	13.4313	21.7428	CW-type Zinc Finger
XLOC_001011	Phvul.001G204550	TSS1104	Chr01:46271748-46271889	263.198	111.679	414.716	141.431	40.9864	241.875	223.697	85.1725	362.221	231.256	89.416	373.096	243.613	95.7798	391.447
XLOC_001012	Phvul.001G204600	TSS1105	Chr01:46278021-46286465	8.8942	6.77121	11.0172	8.49437	6.43983	10.5489	9.17918	6.96559	11.3928	10.0612	7.6613	12.4611	9.47602	7.21476	11.7373	Homeodomain-like superfamily protein
XLOC_001013	Phvul.001G205000	TSS1106	Chr01:46312574-46315579	39.8253	30.7361	48.9144	40.1922	30.998	49.3865	43.7697	33.8373	53.7021	41.7668	32.2488	51.2849	40.0944	30.8705	49.3183	Transducin/WD40 repeat-like superfamily protein
XLOC_001014	Phvul.001G205200	TSS1107,TSS1108	Chr01:46318353-46319499	44.1883	33.1645	55.2121	43.4598	32.7547	54.165	43.7573	33.044	54.4707	41.0564	30.9225	51.1903	45.1936	34.1464	56.2408	dephospho-CoA kinase family
XLOC_001015	Phvul.001G205300	TSS1109	Chr01:46324640-46326784	75.3267	57.641	93.0124	57.2991	44.0423	70.5558	60.6996	46.6741	74.7251	63.0806	48.4168	77.7444	68.4337	52.5966	84.2708	Heavy metal transport/detoxification superfamily protein
XLOC_001016	Phvul.001G205400	TSS1110	Chr01:46334524-46335078	106.128	80.871	131.385	51.5081	37.1188	65.8975	78.9626	59.536	98.3893	77.6484	57.9149	97.3818	79.9442	59.487	100.401
XLOC_001017	Phvul.001G205500	TSS1111	Chr01:46336832-46339334	44.3516	34.1297	54.5735	44.2315	33.959	54.5039	41.2901	31.7046	50.8757	43.4113	33.3537	53.4688	40.716	31.1556	50.2765	Amino acid dehydrogenase family protein
XLOC_001018	Phvul.001G205600	TSS1112	Chr01:46340988-46346920	4.06453	2.72849	5.40056	4.33066	2.91045	5.75087	4.56934	3.09406	6.04463	4.5877	3.10722	6.06818	5.33657	3.68572	6.98741	tetratricopeptide repeat (TPR)-containing protein
XLOC_001019	Phvul.001G205701	TSS1113	Chr01:46348483-46349112	5.34181	2.79302	7.8906	5.56783	2.97697	8.15868	4.59631	2.33445	6.85818	4.4015	2.19685	6.60615	5.56001	2.93329	8.18673	ralf-like 33
XLOC_001020	Phvul.001G205900	TSS1114	Chr01:46358366-46359438	4.99891	3.00023	6.99758	17.2807	12.1836	22.3779	8.48239	5.41006	11.5547	3.5816	1.98978	5.17342	6.9186	4.04717	9.79003	TSPO(outer membrane tryptophan-rich sensory protein)-related
XLOC_001021	Phvul.001G206100	TSS1115	Chr01:46364126-46368645	11.2075	8.0945	14.3205	11.3859	8.22393	14.5479	11.5444	8.33691	14.7519	11.2542	8.11998	14.3884	11.0416	7.9291	14.1541	thiamin pyrophosphokinase1
XLOC_001022	Phvul.001G206200	TSS1116	Chr01:46372526-46375388	73.9208	56.8867	90.955	67.119	51.7308	82.5072	71.7652	55.306	88.2245	63.0272	48.5871	77.4674	72.9591	56.1969	89.7213	Small nuclear ribonucleoprotein family protein
XLOC_001023	Phvul.001G206550	TSS1117,TSS1118	Chr01:46392893-46399893	0.0392099	0	0.0945534	0.060398	0	0.126455	0.040606	0	0.0975961	0.0353009	0	0.0880017	0.0355548	0	0.0892278	multidrug resistance-associated protein 4
XLOC_001024	Phvul.001G206700	TSS1119	Chr01:46402802-46409300	0.0132432	0	0.0384366	0.00709331	0	0.0239686	0.0197323	0	0.0545109	0.00214936	0	0.0188513	0.0398194	0	0.0881129	multidrug resistance-associated protein 4
XLOC_001025	Phvul.001G206900	TSS1120	Chr01:46424527-46426654	3.8172	2.10131	5.53309	5.55375	3.33506	7.77245	3.38738	1.80825	4.96651	2.8239	1.42605	4.22175	3.13752	1.6002	4.67484	Adenine nucleotide alpha hydrolases-like superfamily protein
XLOC_001026	Phvul.001G207300	TSS1121	Chr01:46468547-46469573	0	0	0	0	0	0	0	0	0	0	0	0	0.0138239	0	0.096962	Plant invertase/pectin methylesterase inhibitor superfamily protein
XLOC_001027	Phvul.001G207400	TSS1122	Chr01:46473937-46480149	22.4377	17.1633	27.712	25.2815	19.3813	31.1816	25.9178	19.9299	31.9057	23.7918	18.2123	29.3713	22.7925	17.4767	28.1083	NAD(P)-binding Rossmann-fold superfamily protein
XLOC_001028	Phvul.001G207600	TSS1123	Chr01:46497363-46499986	1.10784	0.4579	1.75778	1.13312	0.464816	1.80142	1.12597	0.455365	1.79657	1.37288	0.615499	2.13026	1.13576	0.468053	1.80347	S-adenosyl-L-methionine-dependent methyltransferases superfamily protein
XLOC_001029	Phvul.001G207800	TSS1124	Chr01:46513419-46513857	0	0	0	0	0	0	0	0	0	0	0	0	0	0	0	drought-induced 21
XLOC_001030	Phvul.001G207900	TSS1125	Chr01:46515741-46516466	3.99909	1.9408	6.05738	4.81042	2.43749	7.18336	5.0515	2.58543	7.51757	4.18292	1.98339	6.38246	4.64342	2.33535	6.9515	senescence-associated gene 21
XLOC_001031	Phvul.001G208200	TSS1126	Chr01:46534499-46536612	123.204	94.1581	152.249	143.972	110.519	177.424	134.084	103.124	165.045	142.673	109.51	175.837	126.556	97.2084	155.904	ribosomal protein L18
XLOC_001032	Phvul.001G208400	TSS1127	Chr01:46544999-46546226	67.4944	51.8527	83.1362	36.3631	27.1873	45.5389	47.1347	35.8706	58.3987	51.5059	39.1883	63.8234	47.2426	35.7482	58.7369	AtL5
XLOC_001033	Phvul.001G208500	TSS1128	Chr01:46551310-46559977	1.8356	1.20021	2.47099	1.81279	1.17928	2.44631	2.11157	1.4016	2.82154	1.97461	1.30283	2.64639	2.05603	1.35386	2.75821	SET domain protein 14
XLOC_001034	Phvul.001G208600	TSS1129	Chr01:46561557-46562588	0	0	0	0	0	0	0	0	0	0	0	0	0	0	0	Plant invertase/pectin methylesterase inhibitor superfamily protein
XLOC_001035	Phvul.001G208900	TSS1130	Chr01:46578157-46579021	0	0	0	0	0	0	0	0	0	0	0	0	0	0	0	Plant invertase/pectin methylesterase inhibitor superfamily protein
XLOC_001036	Phvul.001G209000	TSS1131	Chr01:46581984-46582881	0	0	0	0	0	0	0	0	0	0	0	0	0	0	0	Plant invertase/pectin methylesterase inhibitor superfamily protein
XLOC_001037	Phvul.001G209400	TSS1132	Chr01:46608086-46612760	11.8142	8.77547	14.853	12.1705	9.10998	15.231	13.9974	10.5206	17.4742	12.3826	9.24883	15.5163	13.2997	9.97076	16.6286	Plant invertase/pectin methylesterase inhibitor superfamily
XLOC_001038	Phvul.001G209500	TSS1133	Chr01:46616687-46618925	4.16615	2.74612	5.58619	3.04014	1.91318	4.1671	3.7304	2.40754	5.05327	3.21355	2.03876	4.38834	3.76721	2.44465	5.08978	glycosyl hydrolase 9B13
XLOC_001039	Phvul.001G209700	TSS1134	Chr01:46631935-46633903	0	0	0	0	0	0	0	0	0	0	0	0	0	0	0	NADH-Ubiquinone/plastoquinone (complex I) protein
XLOC_001040	Phvul.001G209800	TSS1135,TSS1136,TSS1137	Chr01:46638547-46650178	35.4989	27.2655	43.7323	34.6084	26.288	42.9288	38.1496	29.3067	46.9924	35.2756	27.0493	43.5019	37.8879	29.2055	46.5703	aminoalcoholphosphotransferase 1
XLOC_001041	Phvul.001G209900	TSS1138	Chr01:46662295-46670112	4.27681	3.09069	5.46292	5.60704	4.12586	7.08821	5.75685	4.2292	7.2845	5.35458	3.92326	6.78589	5.06745	3.69468	6.44022	RELA/SPOT homolog 1
XLOC_001042	Phvul.001G210100	TSS1139	Chr01:46676404-46678674	188.205	141.878	234.532	226.127	170.031	282.224	216.562	163.499	269.625	241.462	181.383	301.542	201.195	151.359	251.032	Ribosomal protein L19e family protein
XLOC_001043	Phvul.001G210300	TSS1140,TSS1141	Chr01:46691472-46695199	2.09641	1.28238	2.91044	2.17021	1.33593	3.00449	3.07054	1.99021	4.15087	2.24717	1.37582	3.11853	2.56582	1.61784	3.5138	Pectin lyase-like superfamily protein
XLOC_001044	Phvul.001G210700	TSS1142	Chr01:46732279-46736365	2.19429	1.29031	3.09828	2.77718	1.67956	3.87479	2.40435	1.41792	3.39078	3.05646	1.898	4.21491	2.8949	1.7792	4.01059
XLOC_001045	Phvul.001G210900	TSS1143	Chr01:46750597-46755006	9.79644	7.02254	12.5703	7.264	5.02533	9.50267	8.99571	6.38074	11.6107	8.73379	6.15693	11.3107	8.84316	6.25101	11.4353	syntaxin of plants 43
XLOC_001046	Phvul.001G211000	TSS1144	Chr01:46756587-46761050	6.37708	4.7535	8.00065	6.76265	5.09746	8.42783	6.65346	4.99958	8.30735	7.69854	5.81983	9.57724	6.8208	5.11358	8.52803	cellulose synthase-like D5
XLOC_001047	Phvul.001G211400	TSS1145	Chr01:46785738-46786628	0.0250572	0	0.124736	0.0831813	0	0.226654	0.0602714	0	0.164216	0	0	0	0.0335343	0	0.132847	C2H2 and C2HC zinc fingers superfamily protein
XLOC_001048	Phvul.001G211500	TSS1146	Chr01:46787847-46788741	3.17734	1.65606	4.69861	3.70491	2.06005	5.34976	3.77569	2.09443	5.45694	2.60628	1.27219	3.94037	3.22726	1.7395	4.71502	Protein of unknown function (DUF3511)
XLOC_001049	Phvul.001G211800	TSS1147	Chr01:46817750-46822764	20.077	15.3614	24.7925	23.2223	17.8202	28.6244	22.8383	17.5197	28.1568	20.4569	15.6125	25.3013	21.9357	16.7734	27.098	DNAJ heat shock family protein
XLOC_001050	Phvul.001G211900	TSS1148	Chr01:46825813-46828927	0	0	0	0.0505384	0	0.128856	0.0403074	0	0.11041	0.0170622	0	0.0671687	0.0280362	0	0.0766078	alpha/beta-Hydrolases superfamily protein
XLOC_001051	Phvul.001G212400	TSS1149	Chr01:46874924-46877092	50.5806	38.634	62.5272	36.6127	27.4847	45.7407	41.1245	31.0144	51.2347	43.7002	32.9808	54.4196	48.9704	37.4022	60.5386	RING/FYVE/PHD zinc finger superfamily protein
XLOC_001052	Phvul.001G212800	TSS1150	Chr01:46924598-46925826	328.038	243.115	412.961	293.292	218.778	367.807	305.285	227.7	382.869	299.316	223.111	375.521	325.2	239.994	410.407	basic region/leucine zipper motif 53
XLOC_001053	Phvul.001G213000	TSS1151	Chr01:46937507-46944012	33.3481	25.6241	41.0721	33.7567	25.9486	41.5648	36.1229	27.7303	44.5155	34.2734	26.334	42.2128	33.6062	25.8245	41.388	Prolyl oligopeptidase family protein
XLOC_001054	Phvul.001G213200	TSS1152	Chr01:46948855-46951460	18.8188	14.3291	23.3085	15.5019	11.6941	19.3096	18.4784	14.0348	22.922	19.7882	15.0724	24.5039	19.8387	15.1014	24.576	TRICHOME BIREFRINGENCE-LIKE 6
XLOC_001055	Phvul.001G213600	TSS1153	Chr01:46977376-46979270	140.408	104.306	176.51	109.435	83.2275	135.643	117.841	89.6042	146.077	116.493	88.6282	144.358	139.486	105.894	173.078	WRKY DNA-binding protein 69
XLOC_001056	Phvul.001G214100	TSS1154	Chr01:47009508-47013906	26.1996	20.2026	32.1967	26.7928	20.6357	32.9499	25.9571	20.0043	31.9099	25.8182	19.8938	31.7426	25.2813	19.4823	31.0803	P-loop containing nucleoside triphosphate hydrolases superfamily protein
XLOC_001057	Phvul.001G214200	TSS1155	Chr01:47016116-47032876	34.3388	26.2867	42.3909	32.8434	25.1579	40.5289	35.3481	27.036	43.6602	38.0388	29.0603	47.0172	36.0575	27.5161	44.5989	Carbohydrate-binding-like fold
XLOC_001058	Phvul.001G214250	TSS1156	Chr01:47042861-47044770	0.313256	0.0161114	0.610401	0.0672805	0	0.207069	0.052502	0	0.130669	0.0178083	0	0.112369	0	0	0
XLOC_001059	Phvul.001G214300	TSS1157,TSS1158	Chr01:47048688-47052441	5.16909	3.74406	6.59411	3.98526	2.81643	5.1541	3.70854	2.59638	4.82071	3.623	2.54272	4.70329	4.61103	3.30645	5.91561	stachyose synthase
XLOC_001060	Phvul.001G214400	TSS1159	Chr01:47066879-47068941	22.1278	16.7718	27.4838	25.5844	19.5534	31.6153	21.2766	16.0512	26.5019	23.4167	17.719	29.1144	20.3961	15.4006	25.3916	WRKY DNA-binding protein 23
XLOC_001061	Phvul.001G214600	TSS1160	Chr01:47083497-47087962	11.6473	8.7089	14.5857	11.108	8.3173	13.8987	11.464	8.56666	14.3613	11.49	8.60977	14.3702	11.911	8.92052	14.9015	Zinc knuckle (CCHC-type) family protein
XLOC_001062	Phvul.001G214700	TSS1161	Chr01:47091302-47095659	30.2607	23.3147	37.2067	32.3386	24.8916	39.7855	33.6764	25.903	41.4499	35.0536	26.9995	43.1078	32.5674	25.0537	40.081	RNA helicase family protein
XLOC_001063	Phvul.001G214800	TSS1162	Chr01:47096835-47098714	27.1891	20.4412	33.937	29.3139	22.0822	36.5455	29.3838	22.0201	36.7475	29.2859	21.9193	36.6524	27.3108	20.4116	34.21	NFU domain protein 1
XLOC_001064	Phvul.001G215000	TSS1163	Chr01:47111566-47114466	0.230124	0.00076786	0.45948	0.126827	0	0.293079	0.277734	0.022433	0.533035	0.311677	0.0318178	0.591537	0.252534	0.00413023	0.500938	gibberellin 2-oxidase 6
XLOC_001065	Phvul.001G215300	TSS1164	Chr01:47166932-47168696	2.00336	1.07726	2.92945	3.45094	2.1198	4.78209	4.54535	2.92865	6.16205	1.83693	0.974445	2.69941	2.61836	1.51535	3.72137	galactinol synthase 1
XLOC_001066	Phvul.001G215600	TSS1165	Chr01:47182279-47183386	26.2471	18.3915	34.1026	28.5606	20.1608	36.9604	25.9123	18.091	33.7336	25.5082	17.83	33.1863	23.9422	16.4529	31.4316
XLOC_001067	Phvul.001G215700	TSS1166	Chr01:47196661-47201169	24.2465	18.6801	29.8129	25.6465	19.7392	31.5538	31.6074	24.4378	38.777	29.815	23.0516	36.5783	27.9301	21.5257	34.3345	HCO3- transporter family
XLOC_001068	Phvul.001G216000	TSS1167	Chr01:47231331-47232927	0.149811	0	0.314992	0.310213	0.0398584	0.580567	0.0488327	0	0.13585	0.153864	0	0.327051	0.212333	0.004697	0.419969	NAD(P)-binding Rossmann-fold superfamily protein
XLOC_001069	Phvul.001G216100	TSS1168	Chr01:47235431-47236771	0.150071	0	0.341293	0.262612	0	0.527395	0.206876	0	0.450214	0.0423834	0	0.150226	0.186809	0	0.405733	NAD(P)-binding Rossmann-fold superfamily protein
XLOC_001070	Phvul.001G216200	TSS1169	Chr01:47247933-47249309	41.2321	31.591	50.8732	41.009	31.4312	50.5869	41.8627	32.0929	51.6325	42.4796	32.6388	52.3205	40.9963	31.464	50.5287	NAD(P)-binding Rossmann-fold superfamily protein
XLOC_001071	Phvul.001G216300	TSS1170	Chr01:47252371-47256077	0.20057	0	0.405088	0.111068	0	0.270851	0.164504	0	0.358496	0.114524	0	0.276073	0.113012	0	0.276633
XLOC_001072	Phvul.001G216400	TSS1171	Chr01:47258823-47263434	17.5471	13.5144	21.5798	18.4378	14.2091	22.6665	18.0171	13.8576	22.1766	18.4743	14.2334	22.7151	18.368	14.1574	22.5786	RING/U-box superfamily protein
XLOC_001073	Phvul.001G216500	TSS1172	Chr01:47264732-47276832	2.39343	1.68926	3.0976	3.14032	2.27109	4.00956	3.08445	2.21788	3.95103	3.18149	2.30365	4.05932	3.08146	2.22264	3.94027	Transducin family protein / WD-40 repeat family protein
XLOC_001074	Phvul.001G216600	TSS1173	Chr01:47283012-47284197	65.1344	49.8998	80.369	84.6418	64.9665	104.317	76.9077	59.2597	94.5557	74.4582	57.3279	91.5884	66.2201	51.1087	81.3315	S-adenosylmethionine synthetase 2
XLOC_001075	Phvul.001G216700	TSS1174	Chr01:47291918-47294475	58.9344	45.2824	72.5863	73.1933	55.9417	90.4448	69.7816	53.5769	85.9863	65.4104	50.213	80.6078	59.819	46.0458	73.5922	S-adenosylmethionine synthetase 1
XLOC_001076	Phvul.001G216800	TSS1175,TSS1176,TSS1177	Chr01:47297709-47301075	63.3752	48.9898	77.7606	63.792	48.9234	78.6607	66.9637	51.696	82.2315	66.9938	51.7098	82.2777	64.4923	49.6207	79.3639	Protein kinase superfamily protein
XLOC_001077	Phvul.001G216900	TSS1178	Chr01:47304003-47312125	8.28488	5.90138	10.6684	8.42068	5.96103	10.8803	8.85781	6.28982	11.4258	8.02311	5.6576	10.3886	8.57483	6.06566	11.084	Nucleotide-sugar transporter family protein
XLOC_001078	Phvul.001G217000	TSS1179	Chr01:47313847-47316259	0.535824	0.206768	0.864879	0.864809	0.417751	1.31187	0.513581	0.194281	0.832882	0.640994	0.268282	1.01371	0.794919	0.373111	1.21673	Putative endonuclease or glycosyl hydrolase
XLOC_001079	Phvul.001G217300	TSS1180	Chr01:47328618-47330337	0.00815244	0	0.0539942	0.0193024	0	0.083957	0.033721	0	0.103828	0.0200382	0	0.0692787	0.0131578	0	0.060836	Plant invertase/pectin methylesterase inhibitor superfamily
XLOC_001080	Phvul.001G217400	TSS1181	Chr01:47334609-47336328	0.161672	0	0.331707	0.0504099	0	0.134551	0.141001	0	0.294438	0.0360984	0	0.104193	0.0562291	0	0.141417	Plant invertase/pectin methylesterase inhibitor superfamily
XLOC_001081	Phvul.001G217500	TSS1182	Chr01:47337986-47342410	4.29391	2.8246	5.76321	4.60093	3.04287	6.15899	4.59914	3.03002	6.16826	4.61738	3.03431	6.20044	4.89235	3.25998	6.52473	Peptide chain release factor 1
XLOC_001082	Phvul.001G217600	TSS1183	Chr01:47344623-47344998	55.4527	39.1998	71.7056	51.7454	36.3945	67.0963	48.7399	34.0194	63.4604	50.487	35.678	65.2961	52.7931	37.2971	68.289	RAD-like 6
XLOC_001083	Phvul.001G217700	TSS1184	Chr01:47348019-47350095	0.86755	0.424482	1.31062	1.166	0.622256	1.70974	0.98844	0.501306	1.47557	1.05144	0.54563	1.55725	0.847743	0.410415	1.28507	Tetratricopeptide repeat (TPR)-like superfamily protein
XLOC_001084	Phvul.001G217900	TSS1185	Chr01:47360052-47362404	29.6201	22.6893	36.5509	29.4661	22.5994	36.3328	32.4018	24.9134	39.8902	30.0398	23.0251	37.0545	30.8627	23.688	38.0375	HXXXD-type acyl-transferase family protein
XLOC_001085	Phvul.001G218000	TSS1186,TSS1187	Chr01:47365450-47372407	0.0349875	0	0.0861612	0.0738146	0	0.149982	0.031672	0	0.0796855	0.0298822	0	0.0785281	0.02811	0	0.0760401	P-glycoprotein 11
XLOC_001086	Phvul.001G218200	TSS1188	Chr01:47377083-47383130	38.4858	29.4573	47.5142	38.2098	29.2775	47.1421	38.1353	29.2276	47.0431	39.8218	30.5266	49.1169	38.4373	29.486	47.3886	Sec23/Sec24 protein transport family protein
XLOC_001087	Phvul.001G218300	TSS1189	Chr01:47384778-47389632	129.033	95.8707	162.195	133.759	99.2983	168.219	129.325	96.2451	162.404	139.085	102.889	175.281	128.527	95.5535	161.501	Class II aaRS and biotin synthetases superfamily protein
XLOC_001088	Phvul.001G218400	TSS1190,TSS1191	Chr01:47398500-47402342	12.1973	9.1066	15.288	11.6731	8.64239	14.7037	12.0641	8.95001	15.1782	11.7893	8.72777	14.8508	12.2907	9.14358	15.4379	Pectin lyase-like superfamily protein
XLOC_001089	Phvul.001G218600	TSS1192	Chr01:47419026-47420319	151.595	116.011	187.178	197.436	150.248	244.624	174.494	133.263	215.724	222.207	168.346	276.069	171.118	130.436	211.8	Chitinase family protein
XLOC_001090	Phvul.001G218800	TSS1193	Chr01:47432918-47435728	0.0631522	0	0.158036	0.0415005	0	0.110283	0.0849398	0	0.192356	0.048593	0	0.127152	0.100783	0	0.212044	phytochrome interacting factor 3
XLOC_001091	Phvul.001G219000	TSS1194	Chr01:47461265-47463229	3.20399	2.07236	4.33562	3.177	2.03551	4.31849	3.04958	1.92248	4.17668	3.02001	1.89448	4.14554	3.12618	1.97901	4.27335	myb domain protein 61
XLOC_001092	Phvul.001G219100	TSS1195	Chr01:47472195-47473555	4.72095	3.07122	6.37067	6.4544	4.4094	8.49941	5.10161	3.378	6.82523	5.29502	3.55367	7.03638	4.73025	3.11699	6.34351
XLOC_001093	Phvul.001G219300	TSS1196	Chr01:47488060-47493183	19.3288	10.788	27.8695	19.119	10.5287	27.7093	20.5852	11.6903	29.4801	20.9383	10.8354	31.0412	21.0127	11.7218	30.3035	Haloacid dehalogenase-like hydrolase (HAD) superfamily protein
XLOC_001094	Phvul.001G219500	TSS1197	Chr01:47502989-47508525	12.7537	9.78408	15.7234	12.6205	9.66682	15.5742	12.9261	9.89963	15.9526	14.6719	11.2788	18.065	12.8809	9.86748	15.8942	Protein phosphatase 2C family protein
XLOC_001095	Phvul.001G219600	TSS1198	Chr01:47509381-47513442	4.26616	2.13893	6.39339	3.15493	1.36044	4.94942	4.85881	2.45966	7.25797	4.6458	2.3286	6.963	4.79047	2.45524	7.12569	RNA polymerase II, Rpb4, core protein
XLOC_001096	Phvul.001G219800	TSS1199	Chr01:47529978-47533588	0.936737	0.380211	1.49326	0.0549442	0	0.149006	0.865376	0.351674	1.37908	0.0461963	0	0.123099	0.0973808	0	0.232787	Glycosyl hydrolase superfamily protein
XLOC_001097	Phvul.001G220300	TSS1200	Chr01:47574199-47593011	27.6171	21.1402	34.0939	26.0886	20.0006	32.1766	28.5168	21.8677	35.1658	28.6281	21.957	35.2992	26.494	20.332	32.656	Transducin/WD40 repeat-like superfamily protein
XLOC_001098	Phvul.001G220600	TSS1201	Chr01:47604359-47609556	44.8088	34.5661	55.0516	39.7809	30.6619	48.8998	41.4708	32.008	50.9336	41.285	31.8496	50.7204	42.5773	32.8816	52.2729	Protein of unknown function (DUF300)
XLOC_001099	Phvul.001G220700	TSS1202	Chr01:47614057-47615097	1.70145	0.728878	2.67403	1.39424	0.533474	2.25501	1.67691	0.704651	2.64917	1.44293	0.557971	2.3279	1.4295	0.566887	2.29211
XLOC_001100	Phvul.001G220800	TSS1203	Chr01:47622245-47622953	1.37611	0.366301	2.38592	2.05222	0.769036	3.3354	1.924	0.72212	3.12588	1.40147	0.435032	2.36791	1.7297	0.619466	2.83994
XLOC_001101	Phvul.001G220900	TSS1204	Chr01:47626041-47631886	13.0989	9.97574	16.222	13.6993	10.4324	16.9662	13.5523	10.3207	16.7839	13.325	10.1503	16.4997	13.7325	10.4556	17.0094	Translation initiation factor 2, small GTP-binding protein
XLOC_001102	Phvul.001G221000	TSS1205	Chr01:47636933-47639331	2.72016	1.60575	3.83457	3.16204	1.93829	4.38579	2.95306	1.78752	4.11861	2.70936	1.63112	3.78759	2.85852	1.7284	3.98865
XLOC_001103	Phvul.001G221100	TSS1206	Chr01:47642032-47647745	4.05451	2.96842	5.1406	3.41582	2.45105	4.3806	3.34655	2.4007	4.29239	3.37945	2.41507	4.34383	3.92168	2.85132	4.99205	phytochrome A
XLOC_001104	Phvul.001G221300	TSS1207	Chr01:47661427-47665346	7.61162	5.61495	9.60828	7.23549	5.30424	9.16674	7.81197	5.7368	9.88714	7.99713	5.90801	10.0862	7.94052	5.85561	10.0254	nitrate transporter 1:2
XLOC_001105	Phvul.001G221400	TSS1208,TSS1209	Chr01:47672973-47676956	4.53458	2.99297	6.07619	3.69356	2.32641	5.06071	4.78847	3.14306	6.43388	4.37824	2.85141	5.90507	4.11721	2.64856	5.58587	Pectinacetylesterase family protein
XLOC_001106	Phvul.001G221700	TSS1210	Chr01:47706453-47707562	171.116	131.394	210.838	263.719	201.983	325.456	249.685	192.303	307.067	249.242	192.634	305.85	208.141	161.055	255.228	Low temperature and salt responsive protein family
XLOC_001107	Phvul.001G222000	TSS1211	Chr01:47743973-47747959	17.2514	13.0571	21.4457	14.9133	11.1794	18.6472	18.6212	14.0632	23.1792	18.6826	14.0967	23.2685	19.0181	14.3441	23.6922	D111/G-patch domain-containing protein
XLOC_001108	Phvul.001G222200	TSS1212	Chr01:47757107-47759925	46.5093	35.8871	57.1315	46.9051	36.1394	57.6707	45.0652	34.7167	55.4136	41.8128	32.2281	51.3976	45.848	35.318	56.378	Pyridoxal phosphate (PLP)-dependent transferases superfamily protein
XLOC_001109	Phvul.001G222700	TSS1213	Chr01:47787397-47792095	11.2989	8.58111	14.0166	11.3856	8.64316	14.128	13.5976	10.3845	16.8108	11.6762	8.87762	14.4747	12.0518	9.1571	14.9464	Protein kinase superfamily protein
XLOC_001110	Phvul.001G223000	TSS1214	Chr01:47809529-47819582	44.8517	34.1731	55.5303	43.4133	33.123	53.7036	46.5375	35.4277	57.6473	46.9467	35.7907	58.1028	45.2197	34.5118	55.9277	Sec23/Sec24 protein transport family protein
XLOC_001111	Phvul.001G223100	TSS1215	Chr01:47823356-47825121	0	0	0	0	0	0	0	0	0	0	0	0	0	0	0	Glycosyl hydrolase superfamily protein
XLOC_001112	Phvul.001G223300	TSS1216	Chr01:47839745-47845231	6.7193	4.83211	8.6065	6.72821	4.81241	8.64401	8.0743	5.86064	10.288	8.02573	5.82913	10.2223	7.74458	5.61031	9.87885	glucose-6-phosphate dehydrogenase 4
XLOC_001113	Phvul.001G223400	TSS1217	Chr01:47849166-47850156	6.062	3.76933	8.35467	6.34372	3.95264	8.7348	6.2016	3.80793	8.59526	5.7389	3.49315	7.98465	5.54086	3.38799	7.69373
XLOC_001114	Phvul.001G223600	TSS1218	Chr01:47864396-47867324	0.106697	0	0.254078	0	0	0	0.0882152	0	0.21594	0.0338458	0	0.119645	0.083588	0	0.21844	nodulin MtN21 /EamA-like transporter family protein
XLOC_001115	Phvul.001G223900	TSS1219	Chr01:47883144-47889014	1.72988	0.721277	2.73849	1.6217	0.638538	2.60487	2.1848	0.991618	3.37799	1.84653	0.78382	2.90923	1.88366	0.799236	2.96809
XLOC_001116	Phvul.001G224000	TSS1220	Chr01:47890085-47893557	7.8406	5.57873	10.1025	8.24735	5.87023	10.6245	8.60686	6.15379	11.0599	8.48584	6.06531	10.9064	8.86126	6.35654	11.366	Clathrin adaptor complexes medium subunit family protein
XLOC_001117	Phvul.001G224200	TSS1221	Chr01:47897698-47900606	0.0206709	0	0.0736164	0.0230191	0	0.0753361	0.0161518	0	0.0537431	0.0134724	0	0.0508415	0.0107075	0	0.0478077	Plant neutral invertase family protein
XLOC_001118	Phvul.001G224800	TSS1222,TSS1223	Chr01:47952906-47957317	2.65088	1.71186	3.5899	2.98354	1.95909	4.00799	3.06098	2.0202	4.10176	3.37313	2.25234	4.49392	2.74668	1.78679	3.70658	Galactose oxidase/kelch repeat superfamily protein
XLOC_001119	Phvul.001G224900	TSS1224	Chr01:47970467-47976339	2.70686	1.56297	3.85075	2.71686	1.58075	3.85296	3.14199	1.86023	4.42376	2.25789	1.2478	3.26797	2.93105	1.73283	4.12928	KNOTTED1-like homeobox gene 6
XLOC_001120	Phvul.001G225400	TSS1225	Chr01:48014744-48017405	146.324	112.216	180.432	144.091	110.532	177.65	154.963	118.979	190.948	151.941	116.583	187.3	145.652	111.768	179.535	secretion-associated RAS super family 2
XLOC_001121	Phvul.001G225600	TSS1226	Chr01:48023764-48027727	1.87886	1.03497	2.72276	1.42066	0.719424	2.1219	1.65247	0.86415	2.4408	1.5224	0.784799	2.26	1.64232	0.866877	2.41777	thioredoxin family protein
XLOC_001122	Phvul.001G226000	TSS1227	Chr01:48069687-48073293	1.76634	1.04695	2.48574	4.05971	2.75126	5.36816	3.34345	2.17345	4.51344	3.47152	2.28458	4.65846	2.53195	1.58528	3.47863	Calmodulin-binding protein
XLOC_001123	Phvul.001G226100	TSS1228	Chr01:48077358-48080172	2.2935	1.40206	3.18494	3.23733	2.08761	4.38705	2.39781	1.46076	3.33485	2.55903	1.57536	3.5427	1.96758	1.15112	2.78403	Calmodulin-binding protein
XLOC_001124	Phvul.001G226200	TSS1229	Chr01:48082825-48085324	0.504789	0.11559	0.893988	0.615915	0.169631	1.0622	0.564082	0.135764	0.992401	0.738484	0.229842	1.24713	0.605634	0.160229	1.05104	Calmodulin-binding protein
XLOC_001125	Phvul.001G226300	TSS1230	Chr01:48090647-48091967	71.0355	54.8524	87.2185	66.5923	51.3259	81.8587	63.4005	48.815	77.986	61.8642	47.6532	76.0752	67.3095	51.8647	82.7543	Chaperone DnaJ-domain superfamily protein
XLOC_001126	Phvul.001G226400	TSS1231	Chr01:48095063-48101353	21.9955	16.926	27.065	27.3228	21.0519	33.5937	23.2443	17.8974	28.5912	27.6495	21.3228	33.9761	23.5339	18.096	28.9718	importin alpha isoform 2
XLOC_001127	Phvul.001G226500	TSS1232	Chr01:48107136-48108068	2.28793	1.08086	3.49501	2.89136	1.46578	4.31693	1.54004	0.612936	2.46714	1.91427	0.842934	2.9856	1.9867	0.887076	3.08632	GATA transcription factor 16
XLOC_001128	Phvul.001G226600	TSS1233,TSS1234	Chr01:48111276-48115013	7.97432	5.54256	10.4061	6.88954	4.64049	9.13858	7.84997	5.41293	10.287	7.07451	4.81711	9.33191	7.52295	5.17787	9.86802	Polynucleotidyl transferase, ribonuclease H-like superfamily protein
XLOC_001129	Phvul.001G226700	TSS1235	Chr01:48118657-48124359	0.0920327	0.00900669	0.175059	0.0826478	0	0.167302	0.126628	0.0204581	0.232798	0.121404	0.0191801	0.223627	0.12423	0.0209982	0.227461	P-loop nucleoside triphosphate hydrolases superfamily protein with CH (Calponin Homology) domain
XLOC_001130	Phvul.001G226800	TSS1236	Chr01:48125662-48129109	13.0301	9.73935	16.3208	14.5917	10.9697	18.2138	15.1974	11.4788	18.916	16.1659	12.2546	20.0771	14.4553	10.871	18.0397	Protein phosphatase 2C family protein
XLOC_001131	Phvul.001G227400	TSS1237	Chr01:48175583-48177361	18.2241	13.2263	23.222	24.5576	18.148	30.9673	25.072	18.5264	31.6176	28.1951	20.9867	35.4034	23.7042	17.4353	29.9732
XLOC_001132	Phvul.001G227600	TSS1238	Chr01:48183826-48189430	21.3373	16.3169	26.3576	19.7177	15.0073	24.4281	21.4058	16.3336	26.478	22.2003	16.939	27.4616	22.1943	16.9938	27.3948	protein serine/threonine kinases;ATP binding;catalytics
XLOC_001133	Phvul.001G227900	TSS1239	Chr01:48234865-48241538	9.13716	6.63322	11.6411	8.04978	5.78601	10.3135	9.53733	6.92557	12.1491	10.2778	7.52579	13.0298	10.2272	7.5152	12.9392	Homeodomain-like superfamily protein
XLOC_001134	Phvul.001G228200	TSS1240	Chr01:48254196-48258152	0.0189949	0	0.066352	0	0	0	0.00750881	0	0.0521243	0.0157616	0	0.0636737	0.00725561	0	0.0527749	ARM repeat superfamily protein
XLOC_001135	Phvul.001G228400	TSS1241	Chr01:48267646-48270290	16.0031	11.7422	20.264	16.3059	11.8799	20.7318	20.4889	15.2126	25.7653	18.4352	13.5712	23.2993	20.7442	15.4155	26.073	zinc finger protein 4
XLOC_001136	Phvul.001G228500	TSS1242	Chr01:48272180-48273841	1.40122	0.735277	2.06717	1.69831	0.948202	2.44842	2.08433	1.20919	2.95948	1.56552	0.849454	2.28158	1.41641	0.745204	2.08761	ARM repeat superfamily protein
XLOC_001137	Phvul.001G228700	TSS1243	Chr01:48278417-48285919	20.5483	15.7863	25.3102	19.7511	15.1403	24.3619	22.6768	17.4158	27.9377	22.8496	17.5731	28.1262	22.4138	17.2396	27.5879	Zn-dependent exopeptidases superfamily protein
XLOC_001138	Phvul.001G228900	TSS1244	Chr01:48295650-48297636	27.7039	19.8644	35.5433	30.8451	22.1366	39.5535	28.0251	20.0449	36.0053	31.4876	22.7256	40.2495	27.7641	19.7833	35.745	Signal peptidase subunit
XLOC_001139	Phvul.001G229000	TSS1245	Chr01:48299772-48306137	68.801	52.0987	85.5033	76.4209	57.6682	95.1736	71.1054	53.9453	88.2654	72.1818	54.6195	89.744	66.6582	50.5329	82.7834	NADH-ubiquinone dehydrogenase, mitochondrial, putative
XLOC_001140	Phvul.001G229200	TSS1246	Chr01:48319391-48321237	7.5953	5.43586	9.75473	11.9104	8.77873	15.042	10.8752	7.95561	13.7948	7.87104	5.60625	10.1358	7.29519	5.17616	9.41422	Eukaryotic aspartyl protease family protein
XLOC_001141	Phvul.001G229300	TSS1247,TSS1248	Chr01:48328122-48341576	7.7292	5.4738	9.98459	7.71501	5.4942	9.93582	9.13854	6.60042	11.6767	8.61925	6.21346	11.025	9.12081	6.58947	11.6521	Tetratricopeptide repeat (TPR)-like superfamily protein
XLOC_001142	Phvul.001G229400	TSS1249	Chr01:48342264-48343063	0.823633	0.173416	1.47385	0.257792	0	0.601261	0.558981	0.0294577	1.0885	0.221632	0	0.529146	0.570027	0.0396476	1.10041
XLOC_001143	Phvul.001G229600	TSS1250	Chr01:48361814-48368311	6.13337	4.51476	7.75198	5.13435	3.72705	6.54165	6.22956	4.57412	7.88499	6.94271	5.15381	8.73162	6.34328	4.67545	8.0111	ARM repeat superfamily protein
XLOC_001144	Phvul.001G229700	TSS1251	Chr01:48387189-48389058	10.2166	7.13085	13.3023	15.7157	11.3387	20.0926	15.6171	11.3164	19.9179	12.8724	9.14711	16.5976	12.8569	9.15403	16.5598	nudix hydrolase homolog 17
XLOC_001145	Phvul.001G229800	TSS1252	Chr01:48394684-48396653	2.52831	1.45745	3.59917	1.49603	0.771158	2.22089	2.33552	1.35164	3.3194	2.18366	1.24999	3.11733	1.96408	1.09232	2.83584	plasmodesmata-located protein 7
XLOC_001146	Phvul.001G229900	TSS1253	Chr01:48413533-48415874	4.0532	2.57519	5.53121	7.59198	5.26419	9.91977	5.72619	3.78908	7.6633	7.23062	4.92158	9.53966	5.10046	3.32871	6.8722	myb domain protein 20
XLOC_001147	Phvul.001G230000	TSS1254	Chr01:48429927-48433126	3.52478	2.31703	4.73253	3.25005	2.07456	4.42554	4.05949	2.68738	5.4316	3.85827	2.54981	5.16674	3.39326	2.1667	4.61982	O-Glycosyl hydrolases family 17 protein
XLOC_001148	Phvul.001G230100	TSS1255	Chr01:48436010-48440148	6.97002	4.95218	8.98787	6.4217	4.53593	8.30747	7.99008	5.74764	10.2325	7.25484	5.17818	9.3315	7.28293	5.20876	9.35711	alpha/beta-Hydrolases superfamily protein
XLOC_001149	Phvul.001G230500	TSS1256	Chr01:48471596-48474758	108.996	80.0584	137.934	142.741	102.926	182.556	118.783	87.1891	150.378	120.434	87.9696	152.899	107.467	78.9396	135.994	GRAS family transcription factor family protein
XLOC_001150	Phvul.001G230900	TSS1257	Chr01:48508997-48514787	6.87456	2.38502	11.3641	8.56272	2.65581	14.4696	8.07185	3.02442	13.1193	8.8346	3.38504	14.2842	6.79629	1.51711	12.0755	RNA polymerase II, Rpb4, core protein
XLOC_001151	Phvul.001G231100	TSS1258	Chr01:48519123-48519797	0.0338166	0	0.168209	0.0773535	0	0.233907	0	0	0	0.0795623	0	0.236812	0.0263213	0	0.160492	pollen calcium-binding protein 1
XLOC_001152	Phvul.001G231400	TSS1259	Chr01:48540254-48542677	0	0	0	0	0	0	0	0	0	0	0	0	0	0	0	dsRNA-binding domain-like superfamily protein
XLOC_001153	Phvul.001G231500	TSS1260	Chr01:48546351-48548367	2.6074	1.4747	3.74011	2.81572	1.61023	4.02121	2.64202	1.4799	3.80415	2.77922	1.56415	3.9943	3.00011	1.74392	4.25631	RHD SIX-LIKE 1
XLOC_001154	Phvul.001G231600	TSS1261	Chr01:48557736-48561820	9.17961	6.56746	11.7918	11.1778	8.12937	14.2262	11.0842	8.02027	14.1482	10.673	7.71116	13.6348	9.35059	6.69144	12.0097	ARM repeat superfamily protein
XLOC_001155	Phvul.001G231700	TSS1262	Chr01:48563285-48579679	25.1757	19.3501	31.0014	26.0676	20.0216	32.1135	29.5	22.6233	36.3766	28.1128	21.6027	34.6229	26.2421	20.1583	32.3259	DegP protease 7
XLOC_001156	Phvul.001G231901	TSS1263	Chr01:48584957-48585381	5.72321	2.51834	8.92808	16.9426	10.0785	23.8068	7.96004	4.0648	11.8553	4.02385	1.48239	6.56531	9.47188	4.47153	14.4722
XLOC_001157	Phvul.001G232000	TSS1264	Chr01:48586028-48590075	11.199	8.20363	14.1944	11.9198	8.73932	15.1003	11.7873	8.61679	14.9577	11.0144	8.01849	14.0103	10.9585	7.99585	13.9212	inositol 1,3,4-trisphosphate 5/6-kinase 4
XLOC_001158	Phvul.001G232200	TSS1265,TSS1266	Chr01:48600014-48607288	28.6085	21.7166	35.5004	31.4385	23.9163	38.9608	31.752	24.1002	39.4039	32.3513	24.5812	40.1214	32.2565	24.4763	40.0367	pfkB-like carbohydrate kinase family protein
XLOC_001159	Phvul.001G232300	TSS1267,TSS1268	Chr01:48611228-48615084	15.5532	11.5168	19.5895	16.061	11.8821	20.24	14.3775	10.661	18.0939	15.9096	11.9005	19.9187	15.2758	11.3621	19.1895	Protein kinase superfamily protein
XLOC_001160	Phvul.001G232400	TSS1269,TSS1270	Chr01:48617214-48623525	19.5408	15.0309	24.0508	20.8673	16.1069	25.6277	21.7884	16.7411	26.8358	20.1719	15.5035	24.8403	20.192	15.547	24.8369	XH/XS domain-containing protein
XLOC_001161	Phvul.001G232500	TSS1271	Chr01:48625573-48626567	0.10683	0	0.26486	0.422322	0.0305499	0.814094	0.291402	0	0.601167	0.232589	0	0.50361	0.237356	0	0.518223	Glycolipid transfer protein (GLTP) family protein
XLOC_001162	Phvul.001G232700	TSS1272,TSS1273	Chr01:48654725-48660376	38.2679	29.2222	47.3135	35.155	26.9463	43.3637	40.8928	31.2483	50.5374	38.2864	29.2189	47.3539	40.7475	31.1665	50.3285	TRF-like 9
XLOC_001163	Phvul.001G233000	TSS1274	Chr01:48681671-48684812	0.353161	0.113826	0.592497	0.191265	0.0264247	0.356106	0.427133	0.147193	0.707072	0.266622	0.0596904	0.473554	0.430053	0.151273	0.708834	lectin protein kinase family protein
XLOC_001164	Phvul.001G233100	TSS1275	Chr01:48687220-48690674	0.0130516	0	0.0480072	0.209533	0.0243293	0.394736	0.158377	0.00969087	0.307064	0.313525	0.0853399	0.541711	0.112961	0	0.235332	lectin protein kinase family protein
XLOC_001165	Phvul.001G233300	TSS1276	Chr01:48743430-48743697	45.6525	25.204	66.1011	57.0804	32.7833	81.3774	35.0801	17.7182	52.442	47.4892	25.9621	69.0163	38.9662	20.1343	57.7982	ROTUNDIFOLIA like 8
XLOC_001166	Phvul.001G233400	TSS1277	Chr01:48758161-48763082	42.0504	32.0166	52.0842	43.3748	33.033	53.7166	43.7655	33.3561	54.1749	45.1072	34.3667	55.8477	41.1751	31.2788	51.0714	FKBP-like peptidyl-prolyl cis-trans isomerase family protein
XLOC_001167	Phvul.001G233800	TSS1278	Chr01:48790520-48801100	5.55587	4.10312	7.00863	5.62652	4.13831	7.11473	6.33573	4.66626	8.0052	6.22347	4.60081	7.84613	6.12728	4.51713	7.73742	anaphase-promoting complex/cyclosome 2
XLOC_001168	Phvul.001G235100	TSS1279	Chr01:48866795-48872556	2.05211	1.26016	2.84406	2.40733	1.4983	3.31635	2.22422	1.35985	3.08858	2.46905	1.55051	3.38759	2.42494	1.50759	3.34229	Protein of unknown function (DUF604)
XLOC_001169	Phvul.001G235500	TSS1280	Chr01:48894984-48899156	32.3594	24.9442	39.7746	32.3259	24.8768	39.7751	30.3068	23.3366	37.277	30.7479	23.6797	37.816	30.5657	23.562	37.5693	Protein of unknown function (DUF1644)
XLOC_001170	Phvul.001G235700	TSS1281	Chr01:48904546-48908577	16.7841	12.2176	21.3507	16.6422	12.0957	21.1888	17.4236	12.6932	22.154	18.7423	13.7419	23.7426	17.9219	13.101	22.7427	NAD(P)-binding Rossmann-fold superfamily protein
XLOC_001171	Phvul.001G235800	TSS1282	Chr01:48910575-48913094	46.0823	35.131	57.0336	76.2873	58.7225	93.852	87.2545	67.1016	107.407	64.3444	49.6433	79.0454	66.8516	51.4486	82.2547	NAD(P)-binding Rossmann-fold superfamily protein
XLOC_001172	Phvul.001G236000	TSS1283,TSS1284	Chr01:48928683-48931192	29.6585	22.7873	36.5297	30.053	23.0889	37.0171	29.603	22.675	36.5311	26.4971	20.3241	32.6701	27.3634	21.0506	33.6762	highly ABA-induced PP2C gene 3
XLOC_001173	Phvul.001G236400	TSS1285	Chr01:48960539-48967630	54.8811	42.2866	67.4756	57.0618	43.9814	70.1422	57.6448	44.6102	70.6793	56.2753	43.3754	69.1752	57.0504	43.8583	70.2426	BTB/POZ/MATH-domains containing protein
XLOC_001174	Phvul.001G236500	TSS1286	Chr01:48971515-48978431	0.984824	0.533978	1.43567	0.965648	0.524588	1.40671	1.36126	0.795068	1.92745	1.01152	0.555722	1.46731	1.20556	0.690139	1.72097	Regulator of chromosome condensation (RCC1) family protein
XLOC_001175	Phvul.001G236600	TSS1287	Chr01:48981702-48984702	41.1979	31.6854	50.7103	60.9728	46.7392	75.2064	57.9619	44.7166	71.2073	54.8497	42.258	67.4414	49.0471	37.7995	60.2948	Protein kinase family protein
XLOC_001176	Phvul.001G236801	TSS1288	Chr01:48995394-48999787	46.9572	36.1869	57.7274	50.9331	39.2126	62.6535	50.279	38.7693	61.7888	49.8381	38.3992	61.277	50.0343	38.5575	61.5111	Glucose-1-phosphate adenylyltransferase family protein
XLOC_001177	Phvul.001G237100	TSS1289	Chr01:49024353-49030217	8.10296	5.8342	10.3717	7.59267	5.41147	9.77387	8.62742	6.19899	11.0558	8.71871	6.29076	11.1467	8.0322	5.74511	10.3193	DA1-related protein 2
XLOC_001178	Phvul.001G237200	TSS1290	Chr01:49032757-49035249	0	0	0	0	0	0	0	0	0	0	0	0	0	0	0	Major facilitator superfamily protein
XLOC_001179	Phvul.001G237300	TSS1291	Chr01:49044827-49047414	0.0382846	0	0.117091	0	0	0	0	0	0	0.00992816	0	0.0561089	0	0	0	Major facilitator superfamily protein
XLOC_001180	Phvul.001G237400	TSS1292	Chr01:49054023-49058935	0	0	0	0	0	0	0	0	0	0	0	0	0	0	0	Major facilitator superfamily protein
XLOC_001181	Phvul.001G237500	TSS1293	Chr01:49062236-49065464	0.0176122	0	0.0624648	1.28317	0.630123	1.93622	0.305582	0.0571024	0.554061	1.87375	1.0479	2.69959	0.184509	0.0036543	0.365364	Major facilitator superfamily protein
XLOC_001182	Phvul.001G237600	TSS1294	Chr01:49066893-49068397	0	0	0	0.0502013	0	0.179269	0.0168985	0	0.109421	0.027983	0	0.11813	0	0	0	Major facilitator superfamily protein
XLOC_001183	Phvul.001G237800	TSS1295	Chr01:49120700-49121858	0	0	0	0	0	0	0.0170048	0	0.111211	0.0216353	0	0.115252	0.0437932	0	0.135189	Major facilitator superfamily protein
XLOC_001184	Phvul.001G238100	TSS1296	Chr01:49136840-49141466	4.14548	2.88908	5.40189	3.25006	2.1953	4.30482	3.64621	2.47269	4.81972	4.45301	3.0774	5.82862	3.77022	2.58722	4.95322	subtilase 4.12
XLOC_001185	Phvul.001G238200	TSS1297	Chr01:49149019-49149436	0	0	0	0	0	0	0.223997	0	0.634759	0	0	0	0	0	0
XLOC_001186	Phvul.001G238300	TSS1298	Chr01:49160271-49163121	25.0418	18.5826	31.501	24.0178	17.6411	30.3945	16.1672	11.527	20.8073	22.3675	16.4712	28.2637	18.2776	13.3235	23.2316
XLOC_001187	Phvul.001G238600	TSS1299	Chr01:49178483-49187999	11.0844	8.02214	14.1467	10.7052	7.69194	13.7184	11.9208	8.62946	15.2121	12.75	9.29944	16.2005	13.0013	9.49935	16.5032	guanylyl cyclase 1
XLOC_001188	Phvul.001G238700	TSS1300	Chr01:49205778-49208210	11.1079	8.25469	13.9611	21.8893	16.7811	26.9974	18.8258	14.3701	23.2815	20.9014	16.0176	25.7852	15.0963	11.4395	18.7532
XLOC_001189	Phvul.001G238900	TSS1301	Chr01:49219446-49222079	7.36472	5.23475	9.4947	9.19212	6.65058	11.7337	8.2897	5.92934	10.65	8.39342	6.00737	10.7795	8.10988	5.78714	10.4326	UDP-Glycosyltransferase superfamily protein
XLOC_001190	Phvul.001G239100	TSS1302	Chr01:49237486-49241452	1.48079	0.590132	2.37144	1.11488	0.364111	1.86566	0.960607	0.282481	1.63873	1.10801	0.36271	1.85331	1.32622	0.476538	2.1759
XLOC_001191	Phvul.001G239200	TSS1303	Chr01:49244672-49246082	1.85946	0.989459	2.72946	1.68698	0.878086	2.49588	1.78361	0.93621	2.63102	1.57649	0.795152	2.35782	1.69302	0.878578	2.50746	Concanavalin A-like lectin family protein
XLOC_001192	Phvul.001G239300	TSS1304	Chr01:49251641-49256931	18.0587	13.6492	22.4681	26.732	20.44	33.0239	25.2871	19.3238	31.2504	25.0761	19.2561	30.8962	23.3645	17.8627	28.8663	proline transporter 1
XLOC_001193	Phvul.001G239500	TSS1305,TSS1306	Chr01:49259754-49268066	50.6726	39.0215	62.3236	58.2576	44.9106	71.6046	62.9109	48.856	76.9657	63.2637	49.0967	77.4306	60.1735	46.5129	73.8342	Nucleotide-sugar transporter family protein
XLOC_001194	Phvul.001G239800	TSS1307,TSS1308	Chr01:49282419-49285788	57.6237	44.3866	70.8609	59.4219	45.7769	73.067	63.3088	48.8015	77.8161	63.6882	49.0774	78.299	62.7352	48.297	77.1733	Transport protein particle (TRAPP) component
XLOC_001195	Phvul.001G239900	TSS1309	Chr01:49288005-49290756	0.692177	0.288406	1.09595	15.0693	11.2683	18.8702	2.12483	1.2367	3.01295	8.93542	6.4455	11.4253	1.69018	0.942948	2.43741	cellulase 2
XLOC_001196	Phvul.001G240000	TSS1310	Chr01:49293205-49296402	2.09645	1.36793	2.82496	2.28918	1.50212	3.07625	1.87319	1.18542	2.56097	2.31305	1.51882	3.10729	2.47594	1.64103	3.31084
XLOC_001197	Phvul.001G240200	TSS1311	Chr01:49301860-49304743	1.68401	0.894633	2.47339	3.17895	1.95052	4.40738	2.49491	1.45966	3.53016	1.56777	0.814415	2.32112	2.31581	1.32921	3.3024	sedoheptulose-bisphosphatase
XLOC_001198	Phvul.001G240300	TSS1312,TSS1313	Chr01:49306787-49309225	53.0749	41.0359	65.1139	46.8325	36.2823	57.3827	69.053	53.0831	85.023	50.3012	38.771	61.8313	69.8128	53.813	85.8125	Duplicated homeodomain-like superfamily protein
XLOC_001199	Phvul.001G240600	TSS1314	Chr01:49337120-49338478	85.5537	66.5132	104.594	88.7459	68.6348	108.857	88.4789	68.349	108.609	78.9406	60.9353	96.9458	80.9483	62.1556	99.741	Calcium-dependent lipid-binding (CaLB domain) family protein
XLOC_001200	Phvul.001G240700	TSS1315	Chr01:49351994-49353764	3.3373	2.06757	4.60702	3.40024	2.13275	4.66774	4.66704	3.06867	6.26541	3.52555	2.20544	4.84567	5.06192	3.35097	6.77288	HXXXD-type acyl-transferase family protein
XLOC_001201	Phvul.001G240800	TSS1316	Chr01:49361482-49363807	0	0	0	0.0258494	0	0.0858352	0	0	0	0.0271638	0	0.0872477	0.0233523	0	0.0795951	HXXXD-type acyl-transferase family protein
XLOC_001202	Phvul.001G241500	TSS1317	Chr01:49414768-49418811	7.16732	5.14353	9.1911	5.4568	3.79199	7.12161	7.94076	5.74218	10.1393	6.92055	4.94334	8.89775	6.34654	4.49341	8.19967	Transmembrane amino acid transporter family protein
XLOC_001203	Phvul.001G241600	TSS1318	Chr01:49420587-49424828	2.00089	1.17049	2.83129	1.9526	1.12739	2.77781	2.03488	1.17935	2.89042	2.23832	1.33252	3.14413	2.10603	1.23504	2.97701	anthranilate synthase alpha subunit 1
XLOC_001204	Phvul.001G241700	TSS1319	Chr01:49425856-49431370	0.0650843	0	0.152525	0.00896256	0	0.0517649	0.0264853	0	0.0884866	0.0426054	0	0.118234	0.0628114	0	0.15428	anthranilate synthase alpha subunit 1
XLOC_001205	Phvul.001G241900	TSS1320	Chr01:49441199-49446040	16.4584	12.5551	20.3616	15.6742	11.9078	19.4405	17.6649	13.472	21.8578	17.0819	13.0183	21.1455	17.3787	13.2572	21.5002	arginine-tRNA protein transferase 1
XLOC_001206	Phvul.001G242200	TSS1321	Chr01:49468473-49474115	2.56754	1.55193	3.58314	3.40743	2.2133	4.60156	3.86862	2.55622	5.18101	3.12084	1.98673	4.25495	3.06199	1.95646	4.16751	Cytochrome P450 superfamily protein
XLOC_001207	Phvul.001G242500	TSS1322	Chr01:49501101-49507125	7.48397	5.32193	9.64602	8.34862	5.9834	10.7138	9.14847	6.60611	11.6908	8.24149	5.90608	10.5769	8.52984	6.13102	10.9287	ABC2 homolog 9
XLOC_001208	Phvul.001G242700	TSS1323,TSS1324	Chr01:49523354-49527672	29.4396	22.0396	36.8396	32.5986	24.4416	40.7555	33.4286	25.2372	41.62	37.3804	28.3298	46.431	31.4699	23.6864	39.2534	SGNH hydrolase-type esterase superfamily protein
XLOC_001209	Phvul.001G242800	TSS1325	Chr01:49529545-49533284	6.1948	3.93012	8.45948	5.28427	3.23109	7.33744	6.88009	4.43122	9.32896	7.60598	4.9604	10.2516	6.11971	3.86137	8.37806	GINS complex protein
XLOC_001210	Phvul.001G242900	TSS1326	Chr01:49536311-49537058	30.6034	22.4485	38.7584	19.0314	13.402	24.6607	17.8992	12.4816	23.3167	33.5817	24.7058	42.4576	21.2276	15.1141	27.341	Protein of unknown function (DUF1313)
XLOC_001211	Phvul.001G243100	TSS1327	Chr01:49544086-49548295	2.0593	1.29558	2.82302	5.58309	3.97156	7.19462	3.72192	2.52302	4.92082	5.83255	4.16141	7.50369	2.98703	1.96423	4.00982	Phosphoinositide-specific phospholipase C family protein
XLOC_001212	Phvul.001G243200	TSS1328	Chr01:49549213-49555780	25.4266	19.5963	31.2568	28.242	21.7675	34.7165	27.8428	21.4706	34.215	29.8173	22.9782	36.6563	27.847	21.4936	34.2003	Phosphoinositide-specific phospholipase C family protein
XLOC_001213	Phvul.001G243300	TSS1329	Chr01:49557520-49562825	10.2564	7.68699	12.8258	11.7344	8.83289	14.6359	11.0573	8.27835	13.8363	10.038	7.49557	12.5804	11.5405	8.66113	14.42	phospholipase C 2
XLOC_001214	Phvul.001G243400	TSS1330	Chr01:49563532-49570789	8.959	6.75764	11.1603	8.31252	6.24923	10.3758	9.31895	7.01618	11.6217	9.3849	7.08466	11.6851	9.40934	7.11438	11.7043	sequence-specific DNA binding transcription factors;zinc ion binding;sequence-specific DNA binding transcription factors
XLOC_001215	Phvul.001G243500	TSS1331	Chr01:49571728-49573385	3.64828	2.3382	4.95835	4.52	2.98594	6.05407	3.81758	2.47144	5.16372	4.02112	2.6276	5.41464	4.53324	3.00252	6.06396	CRINKLY4 related 3
XLOC_001216	Phvul.001G243900	TSS1332	Chr01:49613453-49618830	17.8821	13.7448	22.0195	18.3576	14.1448	22.5704	17.5037	13.4358	21.5715	16.7227	12.8853	20.56	17.2571	13.3013	21.213	Double Clp-N motif-containing P-loop nucleoside triphosphate hydrolases superfamily protein
XLOC_001217	Phvul.001G244100	TSS1333,TSS1334,TSS1335	Chr01:49636821-49639871	8.51469	5.80607	11.2233	8.8272	6.01831	11.6361	9.80135	6.72003	12.8827	8.83995	6.01605	11.6638	9.29627	6.37411	12.2184	phosphoribosylanthranilate isomerase 1
XLOC_001218	Phvul.001G244200	TSS1336	Chr01:49642086-49644707	267.51	200.687	334.333	313.573	234.77	392.377	307.212	230.457	383.967	321.374	239.644	403.105	270.212	203.336	337.089	Ribosomal protein L1p/L10e family
XLOC_001219	Phvul.001G244300	TSS1337	Chr01:49646710-49658925	53.1981	39.2787	67.1175	51.1905	37.965	64.4161	57.6327	42.5727	72.6927	59.8389	44.1131	75.5648	56.8044	41.8664	71.7424	Clathrin, heavy chain
XLOC_001220	Phvul.001G244400	TSS1338	Chr01:49660143-49662487	49.04	37.6686	60.4114	48.8526	37.3234	60.3818	42.194	32.1322	52.2558	41.963	31.9282	51.9978	45.3792	34.5404	56.2179
XLOC_001221	Phvul.001G244500	TSS1339,TSS1340	Chr01:49666635-49669090	3.1477	1.99061	4.30479	3.71564	2.40281	5.02847	3.67955	2.34408	5.01501	3.046	1.87524	4.21676	3.18309	1.98707	4.37912	basic helix-loop-helix (bHLH) DNA-binding superfamily protein
XLOC_001222	Phvul.001G244800	TSS1341	Chr01:49698852-49700855	21.06	16.2227	25.8974	17.4274	13.3175	21.5373	17.0883	13.0447	21.1318	15.3417	11.6754	19.008	17.6943	13.5094	21.8792	HXXXD-type acyl-transferase family protein
XLOC_001223	Phvul.001G245100	TSS1342	Chr01:49722531-49725081	1.15228	0.606173	1.69838	1.56468	0.873138	2.25622	1.63959	0.925588	2.35358	1.81786	1.04733	2.58839	1.45825	0.801603	2.11489	Mad3/BUB1 homology region 1
XLOC_001224	Phvul.001G245800	TSS1343	Chr01:49772044-49772953	5.95335	3.36769	8.53901	5.41202	2.91169	7.91236	7.13628	4.18792	10.0846	6.36817	3.63085	9.10548	7.19801	4.19441	10.2016	Lateral organ boundaries (LOB) domain family protein
XLOC_001225	Phvul.001G246100	TSS1344	Chr01:49800524-49807673	9.04119	6.30889	11.7735	8.86791	6.16787	11.568	9.24993	6.45312	12.0467	8.75082	6.07333	11.4283	10.3501	7.3133	13.3868
XLOC_001226	Phvul.001G246200	TSS1345	Chr01:49810024-49814381	51.7629	39.8904	63.6354	36.7938	28.2366	45.3509	43.033	33.1198	52.9462	41.3723	31.83	50.9146	44.0494	33.8616	54.2372	TRICHOME BIREFRINGENCE-LIKE 33
XLOC_001227	Phvul.001G246500	TSS1346	Chr01:49834420-49837364	0.0864183	0	0.180484	0.0938027	0	0.191615	0.0955247	0	0.201231	0.0299293	0	0.0869664	0.051319	0	0.124694	cation/hydrogen exchanger 15
XLOC_001228	Phvul.001G246600	TSS1347	Chr01:49839449-49842338	0	0	0	0	0	0	0.00537061	0	0.0408317	0	0	0	0.00498983	0	0.0400559	cation/hydrogen exchanger 15
XLOC_001229	Phvul.001G246900	TSS1348	Chr01:49863999-49866550	0	0	0	0	0	0	0	0	0	0	0	0	0.00839891	0	0.0565535
XLOC_001230	Phvul.001G247000	TSS1349	Chr01:49867384-49874530	42.1412	32.2448	52.0377	42.0092	32.1726	51.8458	42.1906	32.2909	52.0903	46.1391	35.3115	56.9667	41.9275	32.0725	51.7824	biotin/lipoyl attachment domain-containing protein
XLOC_001231	Phvul.001G247100	TSS1350	Chr01:49877728-49883033	8.52438	6.37274	10.676	8.77898	6.55165	11.0063	7.9289	5.87173	9.98606	7.8707	5.83115	9.91026	7.57985	5.60627	9.55344	Protein of unknown function (DUF399 and DUF3411)
XLOC_001232	Phvul.001G247600	TSS1351	Chr01:49900071-49900691	0	0	0	0	0	0	0	0	0	0	0	0	0	0	0	Gibberellin-regulated family protein
XLOC_001233	Phvul.001G248000	TSS1352	Chr01:49933842-49936818	78.6761	60.1536	97.1987	85.488	65.2669	105.709	76.1193	58.2408	93.9977	62.1612	47.7109	76.6114	75.3052	56.9597	93.6507	Transmembrane amino acid transporter family protein
XLOC_001234	Phvul.001G248200	TSS1353	Chr01:49942196-49943998	0	0	0	0	0	0	0	0	0	0.0325458	0	0.153993	0.0547584	0	0.189771
XLOC_001235	Phvul.001G248500	TSS1354	Chr01:49957059-49958001	0.0574054	0	0.255857	0	0	0	0.0442343	0	0.243585	0.0557665	0	0.255464	0	0	0
XLOC_001236	Phvul.001G248600	TSS1355	Chr01:49966960-49971238	0.100815	0	0.219409	0.116932	0	0.24597	0.1447	0	0.292445	0.0955657	0	0.20821	0.053988	0	0.134126	Major facilitator superfamily protein
XLOC_001237	Phvul.001G249100	TSS1356	Chr01:50002173-50004770	0.483493	0.0541885	0.912798	0.446943	0.00467448	0.889212	1.08762	0.313379	1.86186	0.46908	0.00376924	0.93439	0.50739	0.0127467	1.00203
XLOC_001238	Phvul.001G249200	TSS1357,TSS1358	Chr01:50013281-50017960	13.8313	10.4331	17.2296	23.8526	18.3244	29.3809	21.8237	16.7261	26.9213	25.5357	19.6929	31.3786	16.0113	12.1332	19.8894	gamma-glutamyl transpeptidase 1
XLOC_001239	Phvul.001G249400	TSS1359	Chr01:50035491-50041656	39.6727	30.5713	48.774	32.8232	25.2294	40.417	33.2078	25.5339	40.8816	34.1534	26.206	42.1008	33.4457	25.6937	41.1977	RING/FYVE/PHD zinc finger superfamily protein
XLOC_001240	Phvul.001G249500	TSS1360	Chr01:50043856-50044502	91.2817	69.9413	112.622	57.6494	43.0562	72.2426	68.877	51.823	85.931	63.389	47.6943	79.0837	70.2137	53.3155	87.112
XLOC_001241	Phvul.001G249700	TSS1361	Chr01:50056249-50056838	13.5743	8.69105	18.4576	24.6097	16.7316	32.4878	21.344	14.3926	28.2953	7.88629	4.57065	11.2019	13.0462	8.36159	17.7308
XLOC_001242	Phvul.001G249900	TSS1362	Chr01:50064882-50067043	39.9327	30.5901	49.2754	44.0318	33.7998	54.2638	42.3451	32.4735	52.2167	40.2437	30.7947	49.6927	39.1173	29.9306	48.3041	NAD(P)-binding Rossmann-fold superfamily protein
XLOC_001243	Phvul.001G250100	TSS1363	Chr01:50079461-50089959	18.0754	13.8862	22.2646	16.5749	12.733	20.4169	18.533	14.304	22.762	19.4184	14.9502	23.8865	17.3359	13.3423	21.3295	binding
XLOC_001244	Phvul.001G250200	TSS1364	Chr01:50092536-50097390	9.68207	7.11257	12.2516	7.25403	5.2059	9.30216	9.57225	7.02049	12.124	8.71857	6.35733	11.0798	9.18022	6.72492	11.6355	Eukaryotic aspartyl protease family protein
XLOC_001245	Phvul.001G250300	TSS1365,TSS1366,TSS1367	Chr01:50100938-50102262	5.35184	3.09283	7.61086	5.55232	3.16827	7.93638	6.38629	3.80718	8.96539	6.29373	3.6762	8.91126	5.3928	3.03911	7.74649	Heavy metal transport/detoxification superfamily protein
XLOC_001246	Phvul.001G250400	TSS1368	Chr01:50103680-50105073	21.5477	16.3116	26.7837	21.7256	16.3884	27.0628	22.6236	17.0715	28.1757	20.4323	15.3887	25.476	19.6808	14.7847	24.5768	Tetratricopeptide repeat (TPR)-like superfamily protein
XLOC_001247	Phvul.001G250500	TSS1369	Chr01:50108967-50112837	6.00089	4.22371	7.77806	6.54638	4.61115	8.48162	7.89184	5.6441	10.1396	7.54401	5.39315	9.69487	7.67336	5.48734	9.85938	aspartate aminotransferase
XLOC_001248	Phvul.001G250600	TSS1370	Chr01:50113484-50117612	3.8558	2.55424	5.15736	3.75509	2.46285	5.04732	4.75468	3.21766	6.29171	4.51682	3.03198	6.00167	4.77661	3.2371	6.31612	aspartate aminotransferase
XLOC_001249	Phvul.001G250900	TSS1371	Chr01:50140016-50141185	52.5127	40.1976	64.8277	50.0851	38.2409	61.9292	50.6105	38.5782	62.6429	48.4134	36.8995	59.9273	35.9584	27.0808	44.836	Protein of unknown function (DUF581)
XLOC_001250	Phvul.001G251200	TSS1372	Chr01:50169998-50171267	13.6148	9.90876	17.3208	12.4746	9.00514	15.9441	14.088	10.2014	17.9746	11.3134	8.01297	14.6138	14.5742	10.6464	18.5021	Integrase-type DNA-binding superfamily protein
XLOC_001251	Phvul.001G251300	TSS1373	Chr01:50183859-50186673	5.741	3.93303	7.54898	5.4991	3.72285	7.27534	4.82126	3.19508	6.44744	7.36541	5.15316	9.57767	4.09455	2.65084	5.53827	Haloacid dehalogenase-like hydrolase (HAD) superfamily protein
XLOC_001252	Phvul.001G251400	TSS1374	Chr01:50198215-50199284	29.4531	22.0305	36.8757	36.8215	27.8177	45.8252	32.2641	24.213	40.3152	28.6465	21.2362	36.0568	29.0647	21.6312	36.4982	Lipase/lipooxygenase, PLAT/LH2 family protein
XLOC_001253	Phvul.001G251600	TSS1375	Chr01:50209077-50211945	4.73814	3.36709	6.10919	7.84041	5.80388	9.87694	6.5454	4.75201	8.3388	6.96203	5.07468	8.84938	6.45838	4.69367	8.22309	VQ motif-containing protein
XLOC_001254	Phvul.001G251700	TSS1376	Chr01:50223671-50225409	9.74964	7.09194	12.4074	15.6933	11.8246	19.562	16.8559	12.6348	21.077	16.0067	11.8449	20.1685	12.9951	9.60795	16.3822
XLOC_001255	Phvul.001G251800	TSS1377	Chr01:50227698-50243382	14.1022	10.861	17.3434	14.2917	11.0132	17.5702	16.0277	12.3346	19.7209	15.5506	11.9793	19.1219	16.1699	12.4609	19.879	peroxisomal ABC transporter 1
XLOC_001256	Phvul.001G251900	TSS1378	Chr01:50246290-50247009	104.162	79.5771	128.747	122.017	93.891	150.143	83.2744	64.0319	102.517	87.4894	67.5824	107.396	98.8222	76.2828	121.362
XLOC_001257	Phvul.001G252000	TSS1379	Chr01:50248860-50252227	39.246	30.2202	48.2718	38.1145	29.3699	46.8591	39.5374	30.5505	48.5244	44.8584	34.5963	55.1205	37.2585	28.6902	45.8268
XLOC_001258	Phvul.001G252100	TSS1380	Chr01:50253202-50257128	30.1858	23.0608	37.3108	26.0935	19.8525	32.3344	26.3392	20.0633	32.6151	28.4446	21.6395	35.2497	30.1224	22.9243	37.3204	TLD-domain containing nucleolar protein
XLOC_001259	Phvul.001G252500	TSS1381	Chr01:50284495-50285967	14.4506	10.892	18.0091	12.8847	9.50989	16.2594	12.977	9.53897	16.4151	14.072	10.3626	17.7813	12.7762	9.41187	16.1404	C2H2 and C2HC zinc fingers superfamily protein
XLOC_001260	Phvul.001G252600	TSS1382	Chr01:50288045-50288384	0	0	0	0	0	0	0	0	0	0	0	0	0	0	0
XLOC_001261	Phvul.001G252700	TSS1383	Chr01:50291351-50291678	0	0	0	0	0	0	0	0	0	0	0	0	0	0	0
XLOC_001262	Phvul.001G252900	TSS1384	Chr01:50307423-50312535	14.6737	11.0735	18.2739	15.6581	11.8541	19.4621	15.5667	11.7797	19.3537	16.0767	12.1916	19.9618	15.9623	12.0882	19.8364	DNAJ heat shock family protein
XLOC_001263	Phvul.001G253300	TSS1385	Chr01:50350187-50354056	22.2522	16.6776	27.8269	23.2964	17.4865	29.1062	22.5678	16.8718	28.2639	22.027	16.4375	27.6165	20.0156	14.8727	25.1585	RAB GTPase homolog A4A
XLOC_001264	Phvul.001G253900	TSS1386	Chr01:50383975-50385010	26.5039	19.8792	33.1286	21.3146	15.6925	26.9367	26.1589	19.4029	32.9148	20.3314	14.9713	25.6914	22.8795	17.0279	28.731
XLOC_001265	Phvul.001G254100	TSS1387	Chr01:50419087-50425942	10.0787	7.73567	12.4216	10.0592	7.75269	12.3657	9.69411	7.46547	11.9227	9.62323	7.40518	11.8413	9.63297	7.41664	11.8493	helicase domain-containing protein / IBR domain-containing protein / zinc finger protein-related
XLOC_001266	Phvul.001G254300	TSS1388	Chr01:50430003-50430959	0.0858823	0	0.278394	0.240162	0	0.57093	0.1277	0	0.377748	0.251609	0	0.587275	0.0937383	0	0.288417	RING/U-box superfamily protein
XLOC_001267	Phvul.001G254400	TSS1389	Chr01:50434137-50439304	2.1275	1.31194	2.94306	1.60883	0.92517	2.29248	2.21727	1.36286	3.07168	1.83977	1.10132	2.57821	2.26092	1.39082	3.13103
XLOC_001268	Phvul.001G254600	TSS1390	Chr01:50447843-50448416	0.0746415	0	0.230278	0.191062	0	0.518713	0.250843	0	0.581301	0.139811	0	0.46735	0.293521	0	0.731015	carbon/nitrogen insensitive 1
XLOC_001269	Phvul.001G254650,Phvul.001G254700	TSS1391,TSS1392	Chr01:50457753-50459952	18.8639	13.79	23.9377	13.9969	9.90786	18.0859	17.0995	12.2985	21.9004	18.7445	13.767	23.722	18.321	13.363	23.279
XLOC_001270	Phvul.001G254800	TSS1393	Chr01:50461857-50464100	4.87903	3.23829	6.51978	6.31905	4.30871	8.32939	5.6681	3.82109	7.5151	5.93291	4.02122	7.84461	6.51057	4.46955	8.55159	beta-1,4-N-acetylglucosaminyltransferase family protein
XLOC_001271	Phvul.001G254900	TSS1394	Chr01:50466400-50467110	219.07	165.579	272.56	196.922	150.604	243.241	177.247	134.656	219.838	161.997	121.913	202.081	191.148	144.99	237.307
XLOC_001272	Phvul.001G255000	TSS1395	Chr01:50467495-50468510	6.33525	4.03336	8.63715	5.47214	3.36162	7.58266	4.63936	2.7453	6.53342	4.66021	2.75082	6.56961	5.46837	3.32794	7.60881
XLOC_001273	Phvul.001G255100	TSS1396	Chr01:50469814-50470364	53.373	39.5265	67.2196	40.1911	29.1923	51.1899	38.3591	27.7767	48.9416	46.9283	34.4128	59.4439	46.9444	34.3867	59.5021
XLOC_001274	Phvul.001G255700	TSS1397	Chr01:50509722-50519922	6.3623	2.62267	10.1019	6.65878	2.90626	10.4113	6.92418	2.71701	11.1313	7.01498	3.04971	10.9803	7.07299	2.95254	11.1934	sphere organelles protein-related
XLOC_001275	Phvul.001G255900	TSS1398	Chr01:50524832-50530075	55.5461	42.6615	68.4306	50.9118	39.3393	62.4843	55.1536	42.6076	67.6996	51.3339	39.5749	63.0929	54.6557	42.1866	67.1247	Copine (Calcium-dependent phospholipid-binding protein) family
XLOC_001276	Phvul.001G256100	TSS1399	Chr01:50539604-50548919	0.279719	0.0603196	0.499119	0.314111	0.0499578	0.578264	0.273332	0.0541077	0.492557	0.331172	0.0426709	0.619673	0.407069	0.0842767	0.729862
XLOC_001277	Phvul.001G256500	TSS1400	Chr01:50567650-50572423	19.4538	14.9902	23.9174	19.3862	14.9339	23.8386	19.3785	14.9085	23.8484	21.9306	16.8789	26.9823	19.2429	14.8333	23.6525	ARM repeat superfamily protein
XLOC_001278	Phvul.001G256700	TSS1401	Chr01:50584332-50588802	89.6965	67.7457	111.647	101.057	76.0642	126.05	98.0905	74.0263	122.155	103.773	77.8563	129.69	92.8458	69.9584	115.733	TCP-1/cpn60 chaperonin family protein
XLOC_001279	Phvul.001G257100	TSS1402	Chr01:50615287-50616052	8.75536	5.63462	11.8761	5.68653	3.3108	8.06226	6.08171	3.66568	8.49774	6.04346	3.62748	8.45943	5.70553	3.35829	8.05277	photosystem II BY
XLOC_001280	Phvul.001G257900	TSS1403	Chr01:50665922-50668506	0.870549	0.300824	1.44027	1.31247	0.540535	2.08441	1.1984	0.475613	1.92118	0.968273	0.342496	1.59405	0.709062	0.190481	1.22764	RING/U-box superfamily protein
XLOC_001281	Phvul.001G258000	TSS1404	Chr01:50674266-50677657	7.29158	5.25994	9.32321	7.06325	5.05736	9.06914	7.81096	5.62633	9.99559	7.74765	5.56998	9.92532	6.94607	4.9519	8.94023	response regulator 11
XLOC_001282	Phvul.001G258700	TSS1405	Chr01:50722963-50727180	12.2017	9.04145	15.3619	11.8073	8.72476	14.8898	12.8458	9.51899	16.1726	12.4374	9.20291	15.6718	11.6699	8.61921	14.7205	Homeodomain-like superfamily protein
XLOC_001283	Phvul.001G259000	TSS1406	Chr01:50743594-50746614	315.646	225.787	405.506	408.333	281.609	535.056	446.338	305.766	586.911	370.561	262.144	478.978	371.568	261.806	481.33	glyceraldehyde-3-phosphate dehydrogenase C subunit 1
XLOC_001284	Phvul.001G259100	TSS1407	Chr01:50753454-50756553	3.75705	2.57499	4.93911	3.38152	2.28304	4.48	3.45763	2.3435	4.57175	3.69055	2.52735	4.85375	3.15747	2.10964	4.20529	Ankyrin repeat family protein
XLOC_001285	Phvul.001G259200	TSS1408	Chr01:50757690-50762301	0	0	0	0	0	0	0	0	0	0	0	0	0	0	0	lysine histidine transporter 2
XLOC_001286	Phvul.001G259300	TSS1409	Chr01:50763583-50769575	3.53988	2.39411	4.68564	4.64289	3.22572	6.06006	4.68143	3.2434	6.11945	4.52543	3.12398	5.92687	4.48435	3.09078	5.87792	DNA polymerase alpha 2
XLOC_001287	Phvul.001G259600	TSS1410	Chr01:50787121-50793965	7.09886	5.39922	8.79849	7.00732	5.3167	8.69794	7.04598	5.34108	8.75088	7.74891	5.89335	9.60448	6.92501	5.25184	8.59817
XLOC_001288	Phvul.001G259700	TSS1411	Chr01:50794914-50799277	23.1462	17.1927	29.0997	22.4447	16.6321	28.2573	22.2318	16.4456	28.0179	22.8438	16.9383	28.7492	23.0814	17.1234	29.0395	Acid phosphatase/vanadium-dependent haloperoxidase-related protein
XLOC_001289	Phvul.001G260400	TSS1412	Chr01:50847435-50850120	43.7001	32.7614	54.6387	48.0552	36.2242	59.8862	45.2587	34.0034	56.5141	44.5694	33.4205	55.7184	41.0151	30.6916	51.3387
XLOC_001290	Phvul.001G260800	TSS1413	Chr01:50864320-50867591	21.6344	16.6087	26.6601	18.2208	13.8831	22.5585	17.8693	13.5935	22.145	18.4594	14.051	22.8678	18.491	14.0957	22.8864	Minichromosome maintenance (MCM2/3/5) family protein
XLOC_001291	Phvul.001G261100	TSS1414,TSS1415	Chr01:50876319-50880498	6.47039	4.3253	8.61548	5.05701	3.19747	6.91655	6.2413	4.08167	8.40093	7.04867	4.66764	9.4297	7.47907	5.00799	9.95015	ELMO/CED-12 family protein
XLOC_001292	Phvul.001G261200	TSS1416	Chr01:50885736-50890681	4.08045	2.8813	5.2796	3.98674	2.80675	5.16674	4.42219	3.10886	5.73552	4.89174	3.48332	6.30016	4.26232	2.99227	5.53237	microtubule-associated protein 65-8
XLOC_001293	Phvul.001G261400	TSS1417	Chr01:50892605-50896565	3.48133	1.96484	4.99782	3.1862	1.76114	4.61125	4.04288	2.32179	5.76397	4.63425	2.76826	6.50024	3.82644	2.20765	5.44524	translocase of outer membrane 20 kDa subunit 3
XLOC_001294	Phvul.001G261500	TSS1418	Chr01:50901609-50903533	5.65655	3.92211	7.39099	176.733	129.957	223.509	64.3656	48.3585	80.3727	142.462	105.124	179.8	65.8257	49.9654	81.686	cytochrome P450, family 78, subfamily A, polypeptide 5
XLOC_001295	Phvul.001G261600	TSS1419	Chr01:50905206-50909563	14.1983	10.6621	17.7345	14.8435	11.0809	18.606	16	12.0304	19.9696	15.6562	11.7944	19.518	15.1134	11.3406	18.8863	SCP1-like small phosphatase 5
XLOC_001296	Phvul.001G261701	TSS1420	Chr01:50913554-50915707	0.44618	0.0619908	0.830369	0.265422	0	0.560479	0.367347	0.0134988	0.721194	0.245331	0	0.519336	0.075617	0	0.233592	DNA-binding HORMA family protein
XLOC_001297	Phvul.001G261800	TSS1421	Chr01:50916435-50918648	242.788	178.353	307.223	230.995	171.223	290.768	211.488	156.978	265.999	212.45	157.4	267.499	229.723	169.669	289.777	Rubber elongation factor protein (REF)
XLOC_001298	Phvul.001G262200	TSS1422	Chr01:50950374-50954250	11.5225	7.8914	15.1535	11.8851	8.19411	15.5761	11.0751	7.57136	14.5789	11.2849	7.74269	14.8271	11.4779	7.87158	15.0841
XLOC_001299	Phvul.001G262400	TSS1423	Chr01:50960828-50963919	7.31043	4.68643	9.93443	17.5774	12.712	22.4427	9.77957	6.58846	12.9707	11.0205	7.57429	14.4667	7.1798	4.64057	9.71902	glycosylphosphatidylinositol-anchored lipid protein transfer 1
XLOC_001300	Phvul.001G262500	TSS1424	Chr01:50966512-50970055	60.4396	46.5814	74.2977	58.474	45.0679	71.88	63.5041	48.9233	78.0848	63.3582	48.8675	77.8489	62.0736	47.838	76.3093	Ran BP2/NZF zinc finger-like superfamily protein
XLOC_001301	Phvul.001G262700	TSS1425	Chr01:50985048-50989628	24.3071	18.7386	29.8756	23.9619	18.4556	29.4681	22.3313	17.1911	27.4715	23.1184	17.8029	28.434	23.6374	18.1934	29.0813	Galactose oxidase/kelch repeat superfamily protein
XLOC_001302	Phvul.001G262800	TSS1426	Chr01:50990521-50992098	116.356	89.0156	143.696	129.246	99.8952	158.597	121.526	93.5728	149.48	127.206	97.8897	156.523	109.555	84.3176	134.792	nuclear transport factor 2B
XLOC_001303	Phvul.001G263100	TSS1427	Chr01:51011294-51011504	8.41651	0	18.1927	13.5164	0.0422731	26.9906	8.04413	0	16.9148	3.6993	0	9.93616	10.0241	0	20.4466	Protein of unknown function (DUF 3339)
XLOC_001304	Phvul.001G263200	TSS1428	Chr01:51013314-51013524	41.8118	16.0615	67.5621	44.7312	19.1303	70.3322	34.8256	14.0687	55.5825	21.9097	6.30463	37.5147	27.8856	9.25953	46.5117	Protein of unknown function (DUF 3339)
XLOC_001305	Phvul.001G263500	TSS1429	Chr01:51031382-51034520	0.638147	0.190131	1.08616	0.301867	0.00860628	0.595127	0.489433	0.0927292	0.886136	0.318324	0.0118308	0.624818	0.283966	0.0150303	0.552902	Transmembrane amino acid transporter family protein
XLOC_001306	Phvul.001G263700	TSS1430	Chr01:51040497-51042273	22.511	16.8442	28.1779	24.4534	18.3135	30.5933	28.2601	21.2985	35.2218	29.2194	22.0357	36.4031	22.9807	17.0957	28.8656	Immunoglobulin E-set superfamily protein
XLOC_001307	Phvul.001G263900	TSS1431	Chr01:51056915-51058300	0.0743681	0	0.204186	0.199668	0	0.425091	0.253442	0	0.519673	0.404981	0.0539933	0.755968	0.295618	0.00275225	0.588484	Protein of unknown function (DUF1264)
XLOC_001308	Phvul.001G264500	TSS1432	Chr01:51092080-51098813	4.15069	3.06285	5.23852	4.46929	3.30805	5.63054	4.80775	3.56412	6.05137	5.59808	4.17923	7.01694	4.22931	3.1026	5.35601	phragmoplast-associated kinesin-related protein, putative
XLOC_001309	Phvul.001G264600	TSS1433	Chr01:51100228-51102999	8.18389	5.81531	10.5525	7.84322	5.54731	10.1391	8.30987	5.90678	10.713	8.5776	6.11868	11.0365	8.43887	6.01804	10.8597	zinc finger (C2H2 type) family protein
XLOC_001310	Phvul.001G264700	TSS1434	Chr01:51104326-51110532	50.8884	38.8987	62.8781	46.6733	35.6795	57.6671	52.4446	39.9262	64.9631	50.8122	38.7563	62.868	51.4225	39.167	63.678	Sec23/Sec24 protein transport family protein
XLOC_001311	Phvul.001G264900	TSS1435	Chr01:51116255-51117409	0	0	0	0	0	0	0	0	0	0	0	0	0	0	0	F-box family protein
XLOC_001312	Phvul.001G265000	TSS1436	Chr01:51118567-51125184	0.0650341	0	0.134528	0.0712496	0	0.144042	0.0471621	0	0.101946	0.0973371	0.00705648	0.187618	0.0810466	0.000669385	0.161424	putative recombination initiation defect 1
XLOC_001313	Phvul.001G265300	TSS1437	Chr01:51135477-51137319	167.921	127.595	208.248	132.035	101.212	162.858	140.735	107.953	173.518	162.193	124.467	199.918	145.362	111.693	179.032	xyloglucan endotransglucosylase/hydrolase 15
XLOC_001314	Phvul.001G265400	TSS1438	Chr01:51139331-51141183	3.51455	2.27987	4.74923	5.67039	3.96136	7.37942	4.9983	3.43181	6.5648	5.70235	3.97593	7.42876	3.66803	2.41041	4.92564	indole-3-acetate beta-D-glucosyltransferase
XLOC_001315	Phvul.001G265500	TSS1439	Chr01:51145200-51148970	17.7637	13.6507	21.8766	21.3182	16.4251	26.2112	21.188	16.3466	26.0293	20.8887	16.085	25.6924	18.1336	13.9397	22.3276	Leucine-rich repeat protein kinase family protein
XLOC_001316	Phvul.001G265700	TSS1440	Chr01:51162967-51174185	12.4756	9.43637	15.5149	12.3031	9.3018	15.3044	14.3978	10.9256	17.87	13.6321	10.3289	16.9353	14.3912	10.9191	17.8633	AMP-dependent synthetase and ligase family protein
XLOC_001317	Phvul.001G265900	TSS1441	Chr01:51178109-51182312	164.534	120.618	208.449	196.225	143.126	249.323	164.019	121.433	206.605	158.035	117.041	199.028	159.717	117.202	202.233	selenium-binding protein 2
XLOC_001318	Phvul.001G266300	TSS1442	Chr01:51197118-51199162	9.63553	7.07885	12.1922	10.3137	7.57209	13.0554	10.7132	7.875	13.5514	10.5037	7.69835	13.3091	11.2241	8.3078	14.1404	winged-helix DNA-binding transcription factor family protein
XLOC_001319	Phvul.001G266400	TSS1443	Chr01:51199985-51201030	6.2619	3.9318	8.592	7.28113	4.68373	9.87853	8.25431	5.38744	11.1212	7.46927	4.79877	10.1398	5.14735	3.09152	7.20317	ralf-like 24
XLOC_001320	Phvul.001G266600	TSS1444	Chr01:51207297-51210131	30.3209	23.3673	37.2746	40.9543	31.4654	50.4432	34.4598	26.5565	42.3632	30.6344	23.5944	37.6745	29.4893	22.6276	36.351	serine hydroxymethyltransferase 4
XLOC_001321	Phvul.001G266700	TSS1445	Chr01:51211173-51212694	0.653082	0.215529	1.09064	0.757581	0.276789	1.23837	0.690697	0.232031	1.14936	0.887563	0.353973	1.42115	0.744734	0.262834	1.22663	Pentatricopeptide repeat (PPR) superfamily protein
XLOC_001322	Phvul.001G266900	TSS1446	Chr01:51226151-51229640	5.27099	3.42288	7.11911	5.87411	3.8501	7.89811	6.11866	4.01944	8.21787	6.09119	3.9967	8.18568	5.18634	3.33758	7.03511	Werner syndrome-like exonuclease
XLOC_001323	Phvul.001G267000	TSS1447	Chr01:51235464-51237292	139.519	105.085	173.953	152.048	113.128	190.968	150.424	112.414	188.433	129.971	97.6463	162.296	121.182	90.6851	151.679	UDP-D-glucuronate 4-epimerase 6
XLOC_001324	Phvul.001G267200	TSS1448,TSS1449	Chr01:51244563-51251500	11.2072	8.40801	14.0065	12.17	9.14136	15.1987	11.9463	8.91254	14.98	10.6591	7.896	13.4221	11.5019	8.62584	14.3779	Rhodanese/Cell cycle control phosphatase superfamily protein
XLOC_001325	Phvul.001G267300	TSS1450	Chr01:51252105-51254130	0.172124	0	0.379101	0.202998	0	0.436086	0.321194	0.0242445	0.618143	0.248302	3.15E-005	0.496573	0.219832	0	0.457939	Protein of unknown function (DUF803)
XLOC_001326	Phvul.001G267700	TSS1451	Chr01:51276756-51282462	3.896	0	9.30526	3.43563	0	9.16153	4.17008	0	10.1092	4.38476	0	10.9413	5.06808	0	11.9847
XLOC_001327	Phvul.001G267900	TSS1452	Chr01:51283748-51289552	2.0888	0.566298	3.6113	1.88474	0.609783	3.15969	1.93105	0.622044	3.24005	1.97154	0.748904	3.19417	2.2505	0.827326	3.67367	purple acid phosphatase 15
XLOC_001328	Phvul.001G268100	TSS1453	Chr01:51294413-51295045	0	0	0	0	0	0	0	0	0	0	0	0	0	0	0	Gibberellin-regulated family protein
XLOC_001329	Phvul.001G268150	TSS1454	Chr01:51301320-51302038	0	0	0	0	0	0	0.125873	0	0.503884	0	0	0	0	0	0	Gibberellin-regulated family protein
XLOC_001330	Phvul.001G268200	TSS1455	Chr01:51305158-51310592	11.0539	8.40966	13.6981	11.1556	8.45281	13.8583	12.8074	9.70365	15.9112	13.6875	10.4469	16.9281	12.2983	9.36888	15.2277	RNA-binding KH domain-containing protein
XLOC_001331	Phvul.001G268300	TSS1456	Chr01:51311750-51312917	32.3892	24.2613	40.5172	34.3608	25.883	42.8386	36.64	27.5525	45.7274	34.0254	25.5155	42.5352	26.9526	20.0127	33.8925	Bifunctional inhibitor/lipid-transfer protein/seed storage 2S albumin superfamily protein
XLOC_001332	Phvul.001G268700	TSS1457	Chr01:51331116-51332430	169.31	124.685	213.936	139.499	105.261	173.738	159.834	119.255	200.413	131.466	99.4115	163.52	142.563	107.141	177.984	O-methyltransferase family protein
XLOC_001333	Phvul.001G269400	TSS1458,TSS1459	Chr01:51380888-51392676	13.8155	10.0514	17.5796	11.8276	8.45956	15.1957	15.0698	10.9875	19.1521	15.0104	10.9113	19.1095	16.1743	11.8982	20.4504	elongation factor P (EF-P) family protein
XLOC_001334	Phvul.001G269300	TSS1460	Chr01:51396132-51417242	16.504	12.6721	20.3359	14.9052	11.4687	18.3416	17.1012	13.0999	21.1026	16.62	12.7625	20.4774	17.2356	13.2547	21.2166	RNA polymerase II transcription mediators
XLOC_001335	Phvul.001G269200	TSS1461	Chr01:51418972-51420622	0	0	0	0	0	0	0	0	0	0	0	0	0	0	0	SKU5 similar 12
XLOC_001336	Phvul.001G269100	TSS1462	Chr01:51429074-51431145	0	0	0	0.0504246	0	0.130894	0.0214621	0	0.0672151	0	0	0	0.0190068	0	0.0631687	SKU5 similar 12
XLOC_001337	Phvul.001G269000	TSS1463	Chr01:51432229-51433843	8.68041	5.36819	11.9926	12.5508	8.20357	16.8981	12.1325	7.8603	16.4048	8.81315	5.38393	12.2424	10.1554	6.4247	13.8862	alpha/beta-Hydrolases superfamily protein
XLOC_001338	Phvul.001G000400	TSS1464	Chr01:705-6715	11.0932	7.80139	14.385	10.6792	7.54908	13.8093	11.6502	8.2169	15.0836	10.885	7.69456	14.0755	11.5397	8.2218	14.8576	Chlorophyll A-B binding family protein
XLOC_001339	Phvul.001G000700	TSS1465	Chr01:31236-33701	21.2927	16.2742	26.3113	22.2251	17.0422	27.4079	21.2782	16.2831	26.2733	22.4496	17.2143	27.6848	20.0144	15.3018	24.727	NAD(P)-binding Rossmann-fold superfamily protein
XLOC_001340	Phvul.001G001000	TSS1466	Chr01:48547-51335	133.83	99.6479	168.012	119.587	89.274	149.9	119.541	89.1604	149.922	123.634	92.0536	155.215	126.448	94.5949	158.301	catalase 2
XLOC_001341	Phvul.001G001700	TSS1467	Chr01:113563-117603	8.31964	6.16762	10.4717	9.10378	6.7816	11.426	8.84785	6.57755	11.1181	9.6522	7.2081	12.0963	9.23449	6.86777	11.6012	Prolyl oligopeptidase family protein
XLOC_001342	Phvul.001G001900	TSS1468	Chr01:133559-137332	17.0923	12.9886	21.1961	17.7414	13.5247	21.9581	15.2962	11.5563	19.0361	15.0293	11.3984	18.6603	15.9251	12.0704	19.7798	alpha-amylase-like 2
XLOC_001343	Phvul.001G002200	TSS1469	Chr01:147537-148588	12.5222	9.13416	15.9102	12.8081	9.2512	16.3649	15.3331	11.1837	19.4826	11.8464	8.41585	15.277	11.4393	8.19073	14.6878
XLOC_001344	Phvul.001G002400	TSS1470	Chr01:152590-157772	19.0945	14.2808	23.9082	23.0949	17.3867	28.8031	23.0659	17.3701	28.7617	23.9912	18.1175	29.8649	22.5691	16.9761	28.1622	Tetrapyrrole (Corrin/Porphyrin) Methylases
XLOC_001345	Phvul.001G002500	TSS1471	Chr01:159125-159401	0	0	0	0	0	0	0	0	0	0	0	0	0	0	0
XLOC_001346	Phvul.001G002600	TSS1472	Chr01:161176-162323	10.1287	4.47515	15.7823	6.9298	2.47268	11.3869	6.95403	2.45472	11.4533	11.6283	5.28133	17.9753	6.35879	1.9724	10.7452	LYR family of Fe/S cluster biogenesis protein
XLOC_001347	Phvul.001G002700	TSS1473,TSS1474	Chr01:162679-170716	4.91225	2.63391	7.19058	5.0182	3.17028	6.86612	4.68461	2.62826	6.74095	6.02803	3.82815	8.22791	4.86945	2.7477	6.99121	Tetratricopeptide repeat (TPR)-like superfamily protein
XLOC_001348	Phvul.001G003000	TSS1475	Chr01:175025-176750	15.3857	11.0494	19.722	14.6773	10.3948	18.9597	13.697	9.5151	17.8789	14.9133	10.4604	19.3662	12.4227	8.62082	16.2246	LYR family of Fe/S cluster biogenesis protein
XLOC_001349	Phvul.001G003100	TSS1476	Chr01:178024-181466	11.9898	8.68162	15.298	14.1427	10.3799	17.9055	12.469	9.04996	15.8881	13.8034	10.1223	17.4844	12.9289	9.40573	16.4521	Dihydrodipicolinate reductase, bacterial/plant
XLOC_001350	Phvul.001G003200	TSS1477	Chr01:182275-184741	210.254	155.81	264.697	248.274	182.462	314.085	232.813	172.358	293.267	243.885	179.387	308.382	218.352	161.604	275.099	ribosomal protein L5 B
XLOC_001351	Phvul.001G003300	TSS1478	Chr01:186669-188717	2.53997	1.47209	3.60784	1.70796	0.900883	2.51503	2.19488	1.24362	3.14614	1.8977	1.05183	2.74356	2.45591	1.44576	3.46606	calcium-dependent protein kinase 29
XLOC_001352	Phvul.001G003400	TSS1479	Chr01:195582-195969	93.1416	67.4442	118.839	85.5067	61.6112	109.402	78.5996	56.5069	100.692	86.4045	61.8676	110.942	75.7109	54.2063	97.2155	RING/U-box superfamily protein
XLOC_001353	Phvul.001G003900	TSS1480	Chr01:218380-220010	0.736145	0.278142	1.19415	0.875419	0.375792	1.37505	0.928179	0.410731	1.44563	0.707886	0.273	1.14277	1.25571	0.611982	1.89945	Protein of unknown function (DUF677)
XLOC_001354	Phvul.001G004000	TSS1481	Chr01:225987-227886	29.1167	22.1481	36.0853	26.3425	20.1479	32.5372	24.5971	18.7908	30.4034	30.3512	23.1549	37.5475	23.5118	17.7862	29.2373	cinnamyl alcohol dehydrogenase 9
XLOC_001355	Phvul.001G004066	TSS1482	Chr01:240379-241803	0	0	0	0	0	0	0	0	0	0	0	0	0	0	0	GDSL-like Lipase/Acylhydrolase superfamily protein
XLOC_001356	Phvul.001G004200	TSS1483	Chr01:255439-257985	0	0	0	0	0	0	0	0	0	0	0	0	0	0	0	GDSL-like Lipase/Acylhydrolase superfamily protein
XLOC_001357	Phvul.001G004300	TSS1484	Chr01:260433-262919	0	0	0	0	0	0	0	0	0	0	0	0	0	0	0	GDSL-like Lipase/Acylhydrolase superfamily protein
XLOC_001358	Phvul.001G004400	TSS1485	Chr01:266727-269949	0.0263583	0	0.0926859	0.137618	0	0.307253	0.11518	0	0.271081	0.0492954	0	0.150403	0.108299	0	0.260896	GDSL-like Lipase/Acylhydrolase superfamily protein
XLOC_001359	Phvul.001G004500	TSS1486	Chr01:271489-275181	0.0257778	0	0.087816	0	0	0	0	0	0	0.116089	0	0.281025	0	0	0	SGNH hydrolase-type esterase superfamily protein
XLOC_001360	Phvul.001G004600	TSS1487	Chr01:282559-288952	0.0143453	0	0.079464	0	0	0	0	0	0	0	0	0	0.0103049	0	0.0738472	GDSL-like Lipase/Acylhydrolase superfamily protein
XLOC_001361	Phvul.001G004800	TSS1488	Chr01:307060-309561	28.6738	21.9613	35.3863	33.2678	25.6376	40.8981	29.0734	22.3498	35.7971	30.5894	23.5003	37.6784	28.3017	21.7278	34.8755	tubulin beta-1 chain
XLOC_001362	Phvul.001G005200	TSS1489	Chr01:348365-353066	110.406	80.4415	140.371	123.778	90.0569	157.499	119.583	87.2279	151.938	117.755	85.0271	150.483	108.091	79.1283	137.054	Chaperone protein htpG family protein
XLOC_001363	Phvul.001G005400	TSS1490	Chr01:359878-366858	11.2691	8.64845	13.8898	11.9563	9.18898	14.7237	11.6847	8.95189	14.4176	11.5043	8.83472	14.174	11.1167	8.52981	13.7035	Transcription elongation factor (TFIIS) family protein
XLOC_001364	Phvul.001G005500	TSS1491	Chr01:368566-373684	15.4011	11.6955	19.1067	13.2632	9.94492	16.5816	14.4055	10.86	17.951	15.3732	11.6166	19.1298	16.7268	12.702	20.7517	Calcium-dependent lipid-binding (CaLB domain) family protein
XLOC_001365	Phvul.001G006000	TSS1492	Chr01:396326-404392	21.0345	16.1592	25.9098	21.0946	16.1999	25.9892	22.9421	17.6479	28.2363	22.5774	17.3693	27.7855	23.851	18.3455	29.3564	VPS35 homolog B
XLOC_001366	Phvul.001G006700	TSS1493	Chr01:438158-439203	6.8022	3.49211	10.1123	4.71236	2.1042	7.32052	6.4895	3.23039	9.74861	5.46844	2.55304	8.38383	6.87424	3.47517	10.2733	Gibberellin-regulated family protein
XLOC_001367	Phvul.001G006900	TSS1494	Chr01:442705-449679	78.8225	59.9976	97.6474	74.8716	56.8143	92.9288	80.2642	61.1843	99.3441	79.6334	59.9151	99.3516	80.1088	61.0204	99.1972	SNARE-like superfamily protein
XLOC_001368	Phvul.001G007000	TSS1495	Chr01:450223-453962	10.4321	7.74338	13.1207	9.04754	6.6513	11.4438	10.4033	7.71205	13.0945	10.28	7.62302	12.9369	10.0303	7.41763	12.643	hexokinase 3
XLOC_001369	Phvul.001G007100	TSS1496	Chr01:458677-461891	44.7171	34.4993	54.9348	46.2458	35.6933	56.7983	54.0498	41.6492	66.4504	44.5746	34.3544	54.7949	45.5157	35.07	55.9614	C2H2-like zinc finger protein
XLOC_001370	Phvul.001G007300	TSS1497	Chr01:486902-490039	27.0925	20.7556	33.4294	21.6597	16.4385	26.8809	22.8341	17.3732	28.2949	28.1247	21.5327	34.7167	24.5169	18.7046	30.3291	Abscisic acid-responsive (TB2/DP1, HVA22) family protein
XLOC_001371	Phvul.001G007600	TSS1498	Chr01:503141-505431	17.3544	12.9761	21.7327	15.7161	11.6518	19.7803	16.8976	12.5689	21.2263	17.3285	12.9006	21.7564	18.0792	13.4939	22.6644
XLOC_001372	Phvul.001G007700	TSS1499	Chr01:506428-508711	151.359	115.31	187.408	175.183	132.781	217.585	162.048	123.353	200.743	168.734	128.46	209.008	152.862	116.284	189.441	Translation elongation factor EF1B/ribosomal protein S6 family protein
XLOC_001373	Phvul.001G007800	TSS1500	Chr01:511541-515679	187.056	142.202	231.909	225.977	170.559	281.395	233.257	175.062	291.452	206.643	156.163	257.123	223.311	168.634	277.987	Putative lysine decarboxylase family protein
XLOC_001374	Phvul.001G007900	TSS1501	Chr01:523237-536788	17.8098	13.7298	21.8898	17.229	13.2736	21.1845	20.0672	15.4427	24.6917	19.2717	14.8517	23.6916	19.1245	14.7268	23.5221	5\'-3\' exoribonuclease 3
XLOC_001375	Phvul.001G008000	TSS1502	Chr01:537600-543715	22.7793	17.5239	28.0348	20.3874	15.7202	25.0545	21.3694	16.4736	26.2652	23.0091	17.6973	28.3209	21.5264	16.525	26.5278	Plant protein of unknown function (DUF869)
XLOC_001376	Phvul.001G008100	TSS1503	Chr01:566288-566738	20.231	12.8037	27.6583	21.2166	13.5731	28.8602	21.6025	14.0951	29.1098	22.834	14.8954	30.7726	17.8207	11.2233	24.418	SAUR-like auxin-responsive protein family
XLOC_001377	Phvul.001G008400	TSS1504	Chr01:624010-625273	28.4777	21.631	35.3244	30.0754	22.8412	37.3096	29.0552	22.0176	36.0928	28.6812	21.6808	35.6817	28.2175	21.273	35.162	S-adenosyl-L-methionine-dependent methyltransferases superfamily protein
XLOC_001378	Phvul.001G008500	TSS1505	Chr01:628473-629510	15.6835	10.4786	20.8885	20.2916	14.0832	26.5001	18.742	12.8477	24.6364	13.2317	8.72858	17.7348	19.3278	13.4085	25.2471	60S acidic ribosomal protein family
XLOC_001379	Phvul.001G008600	TSS1506	Chr01:633403-638115	17.1969	13.2443	21.1496	18.5558	14.2796	22.8319	18.4648	14.2087	22.7208	16.9457	13.0422	20.8492	16.9396	13.0636	20.8156	RNA helicase family protein
XLOC_001380	Phvul.001G008700	TSS1507	Chr01:644571-645006	0	0	0	0	0	0	0	0	0	0	0	0	0	0	0
XLOC_001381	Phvul.001G008800	TSS1508	Chr01:649289-650675	0	0	0	0	0	0	0	0	0	0	0	0	0	0	0
XLOC_001382	Phvul.001G009000	TSS1509,TSS1510	Chr01:659829-663281	54.3185	41.5616	67.0754	62.6596	47.9878	77.3315	65.9988	50.3875	81.6101	61.6092	46.9957	76.2226	59.0827	45.1696	72.9958	Basic-leucine zipper (bZIP) transcription factor family protein
XLOC_001383	Phvul.001G009200	TSS1511	Chr01:683874-685742	0.32672	0.0629099	0.59053	0.680552	0.283375	1.07773	0.816573	0.361565	1.27158	0.609721	0.218825	1.00062	0.503777	0.180603	0.826951	glyoxal oxidase-related protein
XLOC_001384	Phvul.001G009700	TSS1512	Chr01:724598-726049	49.0923	37.6322	60.5524	47.8806	36.6755	59.0857	58.0629	44.5758	71.5499	54.202	41.6317	66.7723	58.0176	44.6768	71.3583	salt tolerance homolog2
XLOC_001385	Phvul.001G009900	TSS1513	Chr01:754605-757201	1769.61	834.917	2704.3	1810.27	824.63	2795.9	1701.67	802.151	2601.19	1556.32	760.052	2352.59	1697.13	755.758	2638.51	Papain family cysteine protease
XLOC_001386	Phvul.001G010200	TSS1514	Chr01:795525-796665	24.4555	18.2299	30.681	18.1166	13.2717	22.9616	18.3614	13.4229	23.2998	18.1885	13.3059	23.0711	19.374	14.2598	24.4882
XLOC_001387	Phvul.001G010400	TSS1515	Chr01:811115-812517	0.332941	0.0494384	0.616443	0.310845	0.0381803	0.583509	0.576521	0.164888	0.988153	0.385933	0.0572232	0.714643	0.326128	0.0462755	0.605981	Integrase-type DNA-binding superfamily protein
XLOC_001388	Phvul.001G010500	TSS1516	Chr01:813742-819462	8.52804	6.22288	10.8332	8.00449	5.81259	10.1964	7.75528	5.59384	9.91671	8.13535	5.9055	10.3652	7.11402	5.10621	9.12183	GTP1/OBG family protein
XLOC_001389	Phvul.001G010600	TSS1517	Chr01:822006-824637	0.112631	0	0.299117	0.157642	0	0.380574	0.289843	0	0.639104	0.304915	0	0.655776	0.14498	0	0.340795	LisH and RanBPM domains containing protein
XLOC_001390	Phvul.001G010700	TSS1518	Chr01:825594-826789	0.718562	0.204337	1.23279	0.678859	0.212394	1.14532	0.819218	0.287805	1.35063	0.517949	0.116284	0.919614	0.537555	0.135207	0.939902	ATP-dependent protease La (LON) domain protein
XLOC_001391	Phvul.001G010900	TSS1519	Chr01:830549-836614	94.5021	70.3988	118.605	70.3065	53.077	87.536	84.0953	62.8647	105.326	88.4151	66.3937	110.436	85.7715	64.0003	107.543	beta-galactosidase 5
XLOC_001392	Phvul.001G011500	TSS1520	Chr01:885917-888497	0.0349132	0	0.113327	0.0952985	0	0.243365	0.0721886	0	0.206678	0.0692028	0	0.192809	0.077071	0	0.199117	TRAM, LAG1 and CLN8 (TLC) lipid-sensing domain containing protein
XLOC_001393	Phvul.001G011700	TSS1521	Chr01:895113-899151	17.9741	13.7308	22.2175	17.2137	13.1032	21.3242	17.4972	13.3019	21.6926	18.4522	14.0826	22.8219	17.939	13.6738	22.2041	RING/U-box superfamily protein
XLOC_001394	Phvul.001G011800	TSS1522	Chr01:901677-902148	9.38342	5.32245	13.4444	11.9853	7.21155	16.7591	15.3837	9.58492	21.1824	11.9653	7.07636	16.8543	10.985	6.42813	15.542	basic leucine-zipper 44
XLOC_001395	Phvul.001G011900	TSS1523	Chr01:902314-902440	78.0229	73.1691	82.8767	165.637	7.44856	323.826	126.749	0	261.51	99.0112	0	213.73	87.9198	0	196.216	conserved peptide upstream open reading frame 5
XLOC_001396	Phvul.001G012200	TSS1524	Chr01:928511-932896	7.46036	5.28479	9.63594	8.21723	5.83551	10.599	8.50035	6.04788	10.9528	7.80936	5.54192	10.0768	7.949	5.63913	10.2589	inositol-pentakisphosphate 2-kinase 1
XLOC_001397	Phvul.001G012400	TSS1525	Chr01:951052-951795	21.5333	15.2775	27.7891	25.2923	18.4096	32.175	23.1219	16.6652	29.5787	20.8749	14.9735	26.7763	20.644	14.7462	26.5418	Ribosomal protein L31
XLOC_001398	Phvul.001G012600	TSS1526	Chr01:958423-962045	0.290915	0.045409	0.53642	0.216255	0.00533068	0.427178	0.370144	0.05747	0.682818	0.327174	0.0577194	0.596628	0.332308	0.0552396	0.609377	Glycosyl hydrolase superfamily protein
XLOC_001399	Phvul.001G012900	TSS1527,TSS1528	Chr01:978501-985035	18.4679	14.2357	22.7001	16.8489	12.9814	20.7164	19.1827	14.7614	23.604	19.0956	14.6955	23.4958	17.2205	13.2151	21.2259	auxin-like 1 protein
XLOC_001400	Phvul.001G013100	TSS1529	Chr01:1000436-1003967	18.282	13.7487	22.8153	16.6981	12.4946	20.9015	18.55	13.896	23.2039	20.8417	15.7646	25.9189	17.8346	13.3272	22.3421	pfkB-like carbohydrate kinase family protein
XLOC_001401	Phvul.001G013200	TSS1530	Chr01:1008630-1010528	363.979	266.331	461.628	345.903	257.253	434.553	302.998	227.133	378.864	297.168	223.621	370.716	348.107	256.29	439.924
XLOC_001402	Phvul.001G013600	TSS1531	Chr01:1035244-1037089	12.5911	9.44031	15.7419	11.8804	8.89037	14.8704	13.9569	10.4553	17.4585	14.6512	11.0007	18.3018	12.5253	9.37128	15.6793	oxidoreductases, acting on NADH or NADPH
XLOC_001403	Phvul.001G013700	TSS1532	Chr01:1038061-1040704	13.698	10.4589	16.937	18.2804	14.069	22.4918	14.5379	11.138	17.9378	14.5804	11.1497	18.0111	14.5876	11.1678	18.0074	pentatricopeptide (PPR) repeat-containing protein
XLOC_001404	Phvul.001G013800	TSS1533	Chr01:1041644-1043940	11.6192	8.23791	15.0005	10.1009	6.97806	13.2238	10.3805	7.20528	13.5558	11.9707	8.42638	15.5151	11.017	7.71103	14.3231	ARM repeat superfamily protein
XLOC_001405	Phvul.001G014100	TSS1534	Chr01:1058332-1061570	33.6657	25.9106	41.4208	38.2411	29.4204	47.0617	33.9025	26.1806	41.6245	34.6464	26.7474	42.5455	35.157	27.0929	43.221	3-ketoacyl-CoA synthase 4
XLOC_001406	Phvul.001G014200	TSS1535	Chr01:1064025-1069515	23.051	17.1405	28.9616	21.9327	16.2408	27.6247	22.4086	16.6019	28.2154	22.2225	16.444	28.001	22.1284	16.3901	27.8667	Maf-like protein
XLOC_001407	Phvul.001G014300	TSS1536	Chr01:1073243-1074353	0.674324	0.0110102	1.33764	0.210381	0	0.559748	0.344841	0	0.747313	0.416044	0	0.926984	0.174619	0	0.449232	RAD-like 1
XLOC_001408	Phvul.001G014600	TSS1537	Chr01:1112001-1113385	3.1801	1.86266	4.49755	3.23692	1.88792	4.58591	3.05837	1.75692	4.35982	2.71218	1.52604	3.89831	3.64574	2.19798	5.09349
XLOC_001409	Phvul.001G014800	TSS1538	Chr01:1131778-1138237	34.6465	20.7181	48.5749	31.2683	19.2761	43.2604	31.4632	19.6249	43.3016	30.1816	19.3711	40.9922	33.1852	20.7469	45.6236	Sec14p-like phosphatidylinositol transfer family protein
XLOC_001410	Phvul.001G015200	TSS1539	Chr01:1173861-1177209	0	0	0	0	0	0	0	0	0	0.00787621	0	0.0656834	0.0136612	0	0.0723344	Protein of unknown function (DUF620)
XLOC_001411	Phvul.001G015700	TSS1540	Chr01:1205438-1209405	30.3594	22.8042	37.9146	26.381	19.6736	33.0883	29.8518	22.4207	37.2828	31.4044	23.6836	39.1252	29.6373	22.238	37.0367	PPPDE putative thiol peptidase family protein
XLOC_001412	Phvul.001G015800	TSS1541	Chr01:1217059-1220917	68.0888	52.331	83.8466	68.3059	52.5359	84.0758	66.2462	51.1198	81.3726	70.7326	54.5221	86.9431	67.6334	51.9592	83.3076	Nucleotide-diphospho-sugar transferase family protein
XLOC_001413	Phvul.001G015900	TSS1542	Chr01:1221650-1225074	18.5131	14.1268	22.8993	19.0362	14.5432	23.5293	19.0534	14.5525	23.5543	18.0522	13.7426	22.3617	18.6967	14.2631	23.1303	Protein phosphatase 2C family protein
XLOC_001414	Phvul.001G016000,Phvul.001G016050	TSS1543,TSS1544,TSS1545	Chr01:1226649-1233402	52.8456	38.6408	67.0505	53.0155	40.1025	65.9286	57.5401	43.4643	71.6159	51.4697	38.3855	64.5539	51.905	37.6563	66.1536
XLOC_001415	Phvul.001G016100	TSS1546	Chr01:1239942-1242129	44.4377	34.279	54.5964	41.7182	32.0441	51.3922	42.2766	32.4005	52.1527	44.513	34.1269	54.8992	44.5772	34.2429	54.9115	Brassinosteroid signalling positive regulator (BZR1) family protein
XLOC_001416	Phvul.001G016200	TSS1547	Chr01:1245052-1249074	5.12665	3.44983	6.80348	5.60128	3.81378	7.38877	6.00319	4.12351	7.88287	5.38407	3.67132	7.09682	4.94236	3.35236	6.53235	Methyltransferase MT-A70 family protein
XLOC_001417	Phvul.001G016600	TSS1548	Chr01:1286461-1288451	0	0	0	0.0727792	0	0.217131	0.105553	0	0.258717	0	0	0	0.142101	0	0.327592	thaumatin-like protein 3
XLOC_001418	Phvul.001G016700	TSS1549	Chr01:1291022-1292591	1.24117	0.507816	1.97452	0.703666	0.206185	1.20115	1.28514	0.537973	2.03231	0.966912	0.33599	1.59783	0.886502	0.288212	1.48479	thaumatin-like protein 3
XLOC_001419	Phvul.001G016800	TSS1550	Chr01:1296010-1300008	13.2512	9.76708	16.7354	13.1593	9.64814	16.6705	14.2758	10.5041	18.0476	14.4986	10.7117	18.2856	14.8404	10.9838	18.697	lysophosphatidyl acyltransferase 4
XLOC_001420	Phvul.001G017100	TSS1551	Chr01:1324514-1330517	14.8116	11.2112	18.412	13.3922	10.0579	16.7265	17.3955	13.1766	21.6145	15.7253	11.9024	19.5483	16.6151	12.5765	20.6537	DA1
XLOC_001421	Phvul.001G017200	TSS1552	Chr01:1334344-1338816	0.30713	0.00563564	0.608624	0.942335	0.315029	1.56964	0.97877	0.32267	1.63487	0.36937	0.0487075	0.690032	0.0953592	0	0.256986	inositol polyphosphate 5-phosphatase 11
XLOC_001422	Phvul.001G018000	TSS1553	Chr01:1432355-1442721	2.21716	1.42632	3.008	2.68557	1.77376	3.59738	2.42748	1.57212	3.28284	2.2812	1.45858	3.10381	2.19227	1.39495	2.9896	Protein kinase protein with adenine nucleotide alpha hydrolases-like domain
XLOC_001423	Phvul.001G018300	TSS1554	Chr01:1452658-1456404	7.67429	5.23733	10.1113	9.50641	6.64921	12.3636	9.05236	6.26019	11.8445	10.7891	7.59522	13.9831	9.18057	6.38601	11.9751	Homeodomain-like superfamily protein
XLOC_001424	Phvul.001G018400	TSS1555	Chr01:1469173-1472177	0.0112945	0	0.069372	0	0	0	0	0	0	0	0	0	0	0	0	AP2/B3-like transcriptional factor family protein
XLOC_001425	Phvul.001G018500	TSS1556	Chr01:1478692-1482594	11.0851	8.25087	13.9192	11.258	8.42273	14.0933	10.0508	7.45697	12.6445	10.3135	7.67047	12.9566	11.2889	8.45047	14.1274	AP2/B3-like transcriptional factor family protein
XLOC_001426	Phvul.001G018800	TSS1557	Chr01:1504827-1509098	40.2668	30.8137	49.72	47.581	36.2413	58.9208	46.0127	35.1089	56.9165	38.4614	29.4724	47.4504	41.9211	31.9852	51.857	ADR1-like 1
XLOC_001427	Phvul.001G018900	TSS1558	Chr01:1510964-1515073	7.0799	5.22107	8.93872	6.80259	5.00334	8.60184	6.56829	4.8138	8.32277	6.76094	4.9668	8.55507	6.82101	5.01583	8.62619	ADR1-like 1
XLOC_001428	Phvul.001G019000	TSS1559	Chr01:1520340-1523359	7.73898	5.40302	10.0749	6.75661	4.61196	8.90125	7.69365	5.32444	10.0629	7.54211	5.19042	9.89381	7.82609	5.42319	10.229	Primosome PriB/single-strand DNA-binding
XLOC_001429	Phvul.001G019200	TSS1560	Chr01:1532442-1533052	0.0269519	0	0.162911	0.328404	0	0.737732	0.193583	0	0.499705	0.0945742	0	0.295408	0.0707865	0	0.271378	myb domain protein 73
XLOC_001430	Phvul.001G019300	TSS1561	Chr01:1535868-1537122	23.8344	18.0407	29.628	20.7744	15.5242	26.0246	24.5775	18.3667	30.7882	20.9419	15.6501	26.2337	24.3894	18.4568	30.322	Protein of unknown function (DUF1645)
XLOC_001431	Phvul.001G019400	TSS1562	Chr01:1546194-1550468	3.89533	2.65803	5.13262	3.74263	2.53449	4.95078	4.90174	3.4158	6.38768	4.47478	3.07916	5.8704	4.54377	3.13727	5.95027	Protein of unknown function, DUF547
XLOC_001432	Phvul.001G019600	TSS1563	Chr01:1570069-1574546	56.6663	43.5248	69.8079	52.0488	40.0177	64.0799	56.1616	43.1634	69.1598	54.7795	42.1215	67.4375	56.1823	43.1064	69.2582	RNA-binding protein 47C
XLOC_001433	Phvul.001G019700	TSS1564	Chr01:1579390-1580108	0	0	0	0.0333645	0	0.158212	0.0723337	0	0.216323	0.0830339	0	0.323968	0	0	0
XLOC_001434	Phvul.001G019900	TSS1565	Chr01:1616620-1620414	6.92715	4.55234	9.30197	8.24066	5.56951	10.9118	8.79581	5.97205	11.6196	7.87588	5.27417	10.4776	8.08091	5.44835	10.7135	heme oxygenase 2
XLOC_001435	Phvul.001G020000	TSS1566	Chr01:1622127-1629968	8.63269	6.55824	10.7071	7.37234	5.55567	9.18902	8.5579	6.47316	10.6426	8.75944	6.64139	10.8775	8.73883	6.64557	10.8321	alpha/beta-Hydrolases superfamily protein
XLOC_001436	Phvul.001G020300	TSS1567	Chr01:1649600-1651798	0	0	0	0	0	0	0	0	0	0	0	0	0	0	0	phospholipase A 2A
XLOC_001437	Phvul.001G020501	TSS1568	Chr01:1665681-1666963	0.392051	0.0473	0.736801	0.523865	0.140879	0.906851	0.349259	0.0493395	0.649178	0.234025	0	0.472178	0.39865	0.0752335	0.722067	alpha/beta-Hydrolases superfamily protein
XLOC_001438	Phvul.001G020800	TSS1569	Chr01:1675392-1676775	6.35485	3.99163	8.71808	6.91946	4.38706	9.45186	7.47026	4.79635	10.1442	8.30823	5.41377	11.2027	7.62615	4.91391	10.3384
XLOC_001439	Phvul.001G020900	TSS1570	Chr01:1679606-1680844	15.7067	10.9332	20.4802	11.8158	7.87003	15.7615	16.3281	11.3489	21.3073	15.5335	10.6924	20.3745	13.8647	9.47894	18.2505
XLOC_001440	Phvul.001G021000	TSS1571	Chr01:1681632-1686786	2.10491	1.2928	2.91701	2.194	1.35076	3.03723	2.2758	1.41042	3.14117	2.40562	1.50524	3.306	2.2511	1.39394	3.10826
XLOC_001441	Phvul.001G021500	TSS1572	Chr01:1724388-1724727	192.509	145.395	239.624	169.414	126.97	211.858	157.811	117.467	198.155	158.909	118.232	199.586	164.481	123.069	205.893
XLOC_001442	Phvul.001G021550	TSS1573	Chr01:1729199-1729875	2.78699	1.33243	4.24155	2.58575	1.15222	4.01929	3.18346	1.4967	4.87021	1.90735	0.710545	3.10416	2.40706	1.09252	3.72159
XLOC_001443	Phvul.001G021600	TSS1574	Chr01:1738514-1739183	23.6043	16.7952	30.4134	30.7162	22.313	39.1194	20.2446	13.9953	26.4939	19.3621	13.3027	25.4214	21.9284	15.4089	28.4479	Calcium-binding EF-hand family protein
XLOC_001444	Phvul.001G021700	TSS1575	Chr01:1750341-1751095	66.8781	50.9796	82.7767	68.7943	52.4142	85.1744	61.6593	46.637	76.6817	67.76	51.4514	84.0685	63.1053	47.8649	78.3457	Calcium-binding EF-hand family protein
XLOC_001445	Phvul.001G021750	TSS1576	Chr01:1753172-1753780	96.3175	73.6404	118.995	97.6409	74.534	120.748	90.8168	68.7941	112.839	87.7328	66.5133	108.952	86.4523	65.8326	107.072
XLOC_001446	Phvul.001G022000	TSS1577	Chr01:1798965-1800964	70.496	54.21	86.782	80.9145	62.3413	99.4877	74.6404	57.3508	91.93	76.7316	59.0233	94.4399	70.2956	54.0397	86.5514	sterol carrier protein 2
XLOC_001447	Phvul.001G022100	TSS1578	Chr01:1803644-1808291	18.1648	12.5959	23.7337	5.84294	4.01128	7.67459	2.59487	1.58036	3.60938	3.797	2.43031	5.16369	4.78815	3.13898	6.43731	cytochrome P450, family 707, subfamily A, polypeptide 4
XLOC_001448	Phvul.001G022200	TSS1579	Chr01:1835693-1839208	20.5747	15.2394	25.91	5.59946	3.60599	7.59293	7.4528	4.91315	9.99245	14.4965	10.3572	18.6358	13.2941	9.47725	17.111	cold regulated gene 27
XLOC_001449	Phvul.001G022300	TSS1580	Chr01:1841479-1849477	31.6888	24.5159	38.8616	30.8761	23.802	37.9501	35.4576	27.3449	43.5704	34.4148	26.5427	42.287	34.0603	26.3194	41.8011	Protein kinase family protein
XLOC_001450	Phvul.001G022400	TSS1581	Chr01:1851795-1857416	7.48022	5.48777	9.47267	7.69697	5.65855	9.7354	9.38548	6.96411	11.8069	9.68163	7.17027	12.193	10.0434	7.49809	12.5887	glutamate receptor 2
XLOC_001451	Phvul.001G022500	TSS1582	Chr01:1858251-1861618	18.6421	14.1474	23.1367	18.9588	14.363	23.5546	18.9263	14.3401	23.5125	18.1306	13.6986	22.5625	17.3147	13.0779	21.5515	THO complex, subunit 5
XLOC_001452	Phvul.001G022800	TSS1583	Chr01:1877106-1886682	2.58504	1.04405	4.12603	2.78156	0.832242	4.73088	3.23212	1.23028	5.23396	2.72981	0.533752	4.92588	2.40221	0.698606	4.10581	alpha/beta-Hydrolases superfamily protein
XLOC_001453	Phvul.001G023000	TSS1584	Chr01:1922739-1924816	0.428257	0.10908	0.747434	0.683914	0.256611	1.11122	0.895353	0.379457	1.41125	0.741336	0.28424	1.19843	0.75299	0.28669	1.21929
XLOC_001454	Phvul.001G023100	TSS1585	Chr01:1926638-1929423	22.4275	16.9226	27.9325	24.4921	18.5142	30.4701	22.3899	16.8484	27.9314	23.8316	17.9792	29.684	22.9016	17.2391	28.5641	S-ribonuclease binding protein 1
XLOC_001455	Phvul.001G023200	TSS1586	Chr01:1931950-1935673	0.162942	0	0.346655	0.270978	0.00862711	0.533328	0.369121	0.0581382	0.680104	0.0926066	0	0.241635	0.235435	0	0.474288	basic helix-loop-helix (bHLH) DNA-binding superfamily protein
XLOC_001456	Phvul.001G023300	TSS1587	Chr01:1942168-1947552	29.6967	22.9116	36.4818	30.5547	23.5406	37.5689	32.6081	25.1186	40.0976	32.6392	25.1601	40.1183	33.2932	25.6618	40.9246	RING/U-box superfamily protein
XLOC_001457	Phvul.001G023400	TSS1588	Chr01:1959505-1963042	4.83192	3.24661	6.41723	5.84539	4.00956	7.68121	6.32183	4.37201	8.27165	5.91796	4.06149	7.77444	5.70897	3.91254	7.5054	NAC domain containing protein 11
XLOC_001458	Phvul.001G023500	TSS1589	Chr01:1965729-1970809	157.573	113.617	201.529	197.125	139.284	254.966	186.431	133.094	239.768	193.338	136.854	249.823	172.112	122.936	221.288	poly(A) binding protein 2
XLOC_001459	Phvul.001G023600	TSS1590	Chr01:1974827-1976841	5.11239	3.36296	6.86182	6.59984	4.4922	8.70748	7.34412	5.0217	9.66654	4.79557	3.09597	6.49517	6.67259	4.51679	8.82838	WUSCHEL related homeobox 4
XLOC_001460	Phvul.001G023700	TSS1591	Chr01:1997593-1998704	37.236	28.4686	46.0033	41.5304	31.7207	51.3402	30.9056	23.1899	38.6213	32.4397	24.3822	40.4972	36.9851	27.8403	46.13	related to AP2 1
XLOC_001461	Phvul.001G023900	TSS1592	Chr01:2015040-2016678	3.3204	2.14614	4.49466	3.14543	2.03695	4.25391	2.51439	1.55957	3.46921	2.29025	1.40593	3.17458	2.80074	1.78004	3.82144	C2H2-like zinc finger protein
XLOC_001462	Phvul.001G024100	TSS1593	Chr01:2026892-2033562	29.1864	22.4848	35.888	29.4181	22.6671	36.1691	33.2948	25.656	40.9336	32.9411	25.379	40.5031	33.1624	25.5614	40.7633	long-chain base1
XLOC_001463	Phvul.001G024300	TSS1594	Chr01:2061632-2064426	9.1919	6.30536	12.0784	10.7067	7.41984	13.9935	10.3249	7.14394	13.5059	9.50186	6.50917	12.4945	10.3921	7.18324	13.601
XLOC_001464	Phvul.001G024400	TSS1595	Chr01:2067281-2068773	8.16127	5.71869	10.6038	7.12489	4.85715	9.39264	8.35219	5.81721	10.8872	6.98698	4.74929	9.22468	8.35632	5.76746	10.9452	Leucine-rich repeat (LRR) family protein
XLOC_001465	Phvul.001G024700	TSS1596	Chr01:2101337-2103740	46.7194	36.0619	57.3768	45.3636	34.8315	55.8958	41.1393	31.6373	50.6414	41.5898	31.9841	51.1955	42.2293	32.3832	52.0753	VIER F-box proteine 1
XLOC_001466	Phvul.001G025101	TSS1597	Chr01:2160515-2161650	1.68381	0.846564	2.52105	1.17251	0.532008	1.81301	1.32677	0.633369	2.02017	1.14124	0.538894	1.74359	1.32996	0.625708	2.03422	Domain of unknown function (DUF303)
XLOC_001467	Phvul.001G025400	TSS1598	Chr01:2205609-2206014	18.9197	11.23	26.6094	28.2471	18.1245	38.3696	21.2747	13.3521	29.1974	22.2153	13.765	30.6655	17.4954	10.5181	24.4727	WPP domain protein 2
XLOC_001468	Phvul.001G025500	TSS1599	Chr01:2209585-2209819	13.0136	2.56431	23.4629	7.61582	0	15.7709	20.8832	5.19308	36.5734	13.2851	1.96273	24.6076	13.6811	2.00652	25.3556
XLOC_001469	Phvul.001G025600	TSS1600	Chr01:2217927-2222014	5.27424	3.55075	6.99773	7.13411	4.97454	9.29368	7.46026	5.23036	9.69016	7.20875	5.02059	9.39691	6.34998	4.38439	8.31558	CYCLIN A3;4
XLOC_001470	Phvul.001G025700	TSS1601	Chr01:2247201-2251123	6.2578	4.35471	8.1609	6.07386	4.19454	7.95319	5.90888	4.10601	7.71176	6.42316	4.49796	8.34835	6.34033	4.43813	8.24252	CYCLIN A3;4
XLOC_001471	Phvul.001G025800	TSS1602	Chr01:2254342-2255928	0.0974858	0	0.300205	0.174884	0	0.398626	0.385245	0	0.800334	0.108047	0	0.331854	0.0954808	0	0.316408	Gibberellin-regulated family protein
XLOC_001472	Phvul.001G026000	TSS1603	Chr01:2278971-2281630	17.5816	13.2086	21.9547	15.6821	11.6578	19.7065	17.918	13.4344	22.4016	17.4491	13.0663	21.8319	19.5309	14.7272	24.3345	Syntaxin/t-SNARE family protein
XLOC_001473	Phvul.001G026100	TSS1604	Chr01:2282280-2284614	40.8639	31.4719	50.2558	33.5111	25.7644	41.2578	32.693	25.1051	40.2809	32.6236	25.088	40.1592	29.8117	22.9204	36.7029	Subtilase family protein
XLOC_001474	Phvul.001G026200	TSS1605	Chr01:2298076-2301984	56.0896	43.2138	68.9653	30.9678	23.7927	38.1429	38.1785	29.3536	47.0033	41.305	31.7751	50.8349	43.8579	33.7785	53.9374	acyl-CoA-binding domain 3
XLOC_001475	Phvul.001G026300	TSS1606	Chr01:2302683-2311853	14.1565	10.8939	17.4191	13.3569	10.2632	16.4507	15.8232	12.1554	19.4909	16.2448	12.4695	20.0201	14.8968	11.4492	18.3444	TBP-associated factor 4
XLOC_001476	Phvul.001G026700	TSS1607	Chr01:2348629-2349584	45.6435	34.8158	56.4712	48.4726	37.1163	59.8289	50.6738	38.6039	62.7437	36.1523	27.0224	45.2822	39.2643	29.5165	49.012	salt tolerance zinc finger
XLOC_001477	Phvul.001G026800	TSS1608	Chr01:2355944-2357656	1.7265	0.843563	2.60943	3.22425	1.84578	4.60272	3.17068	1.79942	4.54194	3.05627	1.7077	4.40484	2.47624	1.30762	3.64486	basic helix-loop-helix (bHLH) DNA-binding superfamily protein
XLOC_001478	Phvul.001G027000	TSS1609	Chr01:2404630-2404834	0	0	0	0.559361	0.0161586	1.10256	0	0	0	0.466564	0	1.00987	1.68167	0.422381	2.94096
XLOC_001479	Phvul.001G027200	TSS1610	Chr01:2417576-2420077	7.04534	4.66779	9.42289	8.57596	5.82029	11.3316	8.32833	5.59717	11.0595	8.86852	6.03886	11.6982	8.00552	5.36511	10.6459	voltage dependent anion channel 2
XLOC_001480	Phvul.001G027400	TSS1611	Chr01:2452815-2454956	81.678	63.3681	99.9878	79.0484	60.338	97.7589	70.4003	54.0678	86.7328	65.095	50.005	80.1849	68.7659	52.4005	85.1313	alpha/beta-Hydrolases superfamily protein
XLOC_001481	Phvul.001G027800	TSS1612	Chr01:2487736-2490386	46.1552	34.4874	57.823	38.2315	28.1769	48.2862	43.5502	32.2767	54.8237	40.4889	29.785	51.1928	44.2628	32.9602	55.5654
XLOC_001482	Phvul.001G027900	TSS1613	Chr01:2491493-2493666	0	0	0	0.0976702	0	0.294788	0.0650694	0	0.208284	0.0916493	0	0.275202	0.147968	0	0.398706
XLOC_001483	Phvul.001G028100	TSS1614	Chr01:2508968-2509748	20.6654	14.7651	26.5658	25.1763	18.242	32.1106	19.9731	14.073	25.8732	22.0679	15.7452	28.3907	23.5171	16.9721	30.0621	ZCF37
XLOC_001484	Phvul.001G028300	TSS1615	Chr01:2519818-2522233	24.9895	19.1877	30.7914	24.735	18.9863	30.4836	25.9944	19.9747	32.0142	24.3585	18.6839	30.033	25.9568	19.9426	31.9709	F-box family protein
XLOC_001485	Phvul.001G028400	TSS1616	Chr01:2523633-2526013	0	0	0	0	0	0	0.00967539	0	0.0462062	0.0106711	0	0.042626	0	0	0	exocyst subunit exo70 family protein G1
XLOC_001486	Phvul.001G028500	TSS1617	Chr01:2532597-2533824	0.0142409	0	0.0830647	0	0	0	0	0	0	0	0	0	0	0	0
XLOC_001487	Phvul.001G028900	TSS1618	Chr01:2565348-2573783	15.1244	11.583	18.6658	20.893	16.0911	25.6949	18.9207	14.5494	23.2921	20.0786	15.4731	24.684	18.3079	14.0879	22.528	Transducin family protein / WD-40 repeat family protein
XLOC_001488	Phvul.001G029000	TSS1619	Chr01:2576321-2582955	6.16125	4.44123	7.88126	5.67275	4.05335	7.29214	6.29455	4.55584	8.03326	5.94791	4.27699	7.61884	6.0108	4.31249	7.7091	rotamase FKBP 1
XLOC_001489	Phvul.001G029100	TSS1620	Chr01:2586810-2587734	61.187	47.7829	74.5911	52.6291	40.2824	64.9758	54.4266	41.7971	67.056	41.7043	32.0808	51.3278	51.6709	39.8076	63.5341	Uncharacterised conserved protein UCP031279
XLOC_001490	Phvul.001G029200	TSS1621	Chr01:2599025-2599738	2.36973	0.133406	4.60605	6.36272	2.21821	10.5072	5.26909	1.54728	8.99089	2.20917	0.0505576	4.36778	1.88087	0	3.83892	phytosulfokine 4 precursor
XLOC_001491	Phvul.001G029800	TSS1622	Chr01:2647369-2661871	19.6792	15.1667	24.1917	17.9453	13.8259	22.0647	20.0449	15.3707	24.7191	21.2243	16.2965	26.152	19.365	14.8612	23.8688	pre-mRNA-processing protein 40A
XLOC_001492	Phvul.001G030000	TSS1623	Chr01:2664778-2670586	56.3405	43.2752	69.4058	63.1891	48.4855	77.8927	60.6056	46.6208	74.5905	67.0898	51.504	82.6757	58.1253	44.6164	71.6341	Class II aminoacyl-tRNA and biotin synthetases superfamily protein
XLOC_001493	Phvul.001G030200	TSS1624	Chr01:2671496-2678186	11.2101	8.57327	13.847	12.1835	9.32656	15.0405	11.5999	8.85831	14.3416	11.4251	8.72206	14.1281	10.9394	8.35165	13.5272	GC-rich sequence DNA-binding factor-like protein
XLOC_001494	Phvul.001G030400	TSS1625	Chr01:2702621-2704317	0.0811138	0	0.265907	0.062421	0	0.196652	0.059791	0	0.180894	0.184115	0	0.449122	0.0523041	0	0.186723	Protein of unknown function (DUF607)
XLOC_001495	Phvul.001G030500	TSS1626	Chr01:2713493-2715448	0.104285	0	0.319162	0.0766047	0	0.235254	0.318113	0	0.689756	0.19231	0	0.490471	0.169604	0	0.436154	Protein of unknown function (DUF607)
XLOC_001496	Phvul.001G030800	TSS1627	Chr01:2733282-2734106	35.5019	26.3136	44.6902	55.1639	41.8492	68.4787	38.9961	29.0517	48.9405	42.0353	31.3785	52.6921	39.0999	28.993	49.2068
XLOC_001497	Phvul.001G030900	TSS1628	Chr01:2735186-2735603	0.0783933	0	0.312528	0.501954	0	1.28882	0.395285	0	0.89085	0.264985	0	0.690656	0.3479	0	0.846566
XLOC_001498	Phvul.001G031000	TSS1629	Chr01:2747439-2751979	20.893	16.0723	25.7138	16.7041	12.7708	20.6374	17.9161	13.6965	22.1357	19.8382	15.2089	24.4675	19.6774	15.0885	24.2664	growth-regulating factor 1
XLOC_001499	Phvul.001G031500	TSS1630	Chr01:2850689-2854559	4.83372	3.01618	6.65127	4.67416	2.89791	6.45042	4.49901	2.73954	6.25849	5.60358	3.5578	7.64936	4.79138	2.97365	6.60912	DNA binding
XLOC_001500	Phvul.001G031700	TSS1631	Chr01:2891261-2895643	10.3489	7.38156	13.3162	9.45964	6.68226	12.237	10.1803	7.27462	13.086	9.81512	6.99606	12.6342	10.0441	7.0976	12.9907	Chaperone DnaJ-domain superfamily protein
XLOC_001501	Phvul.001G032000	TSS1632	Chr01:2916174-2918042	16.9683	12.1603	21.7764	18.5963	13.3803	23.8123	16.2993	11.6054	20.9932	20.1795	14.6481	25.7109	17.2902	12.3628	22.2175	embryo defective 1273
XLOC_001502	Phvul.001G032100	TSS1633	Chr01:2926822-2928940	7.65524	5.38938	9.92109	6.58561	4.53222	8.639	7.51802	5.23987	9.79616	6.62689	4.54708	8.7067	7.14936	4.96412	9.33459	myb domain protein 84
XLOC_001503	Phvul.001G032200	TSS1634	Chr01:2986014-2991724	9.85701	7.19862	12.5154	9.14618	6.61262	11.6798	10.0896	7.30719	12.8721	9.15934	6.56649	11.7522	8.84571	6.37131	11.3201	KNOTTED-like from Arabidopsis thaliana
XLOC_001504	Phvul.001G032300	TSS1635	Chr01:3029170-3035228	25.1044	19.4281	30.7807	27.6351	21.358	33.9123	27.3403	21.1259	33.5546	27.9039	21.5283	34.2794	28.9059	22.3015	35.5102	glycosyl hydrolase family 10 protein / carbohydrate-binding domain-containing protein
XLOC_001505	Phvul.001G032400	TSS1636	Chr01:3039575-3041303	8.0079	5.08935	10.9265	7.15865	4.32852	9.98877	8.59513	5.43371	11.7565	13.5657	9.13401	17.9975	8.6905	5.51578	11.8652	glycosyl hydrolase family 10 protein / carbohydrate-binding domain-containing protein
XLOC_001506	Phvul.001G032500	TSS1637	Chr01:3043043-3050942	3.1303	1.89819	4.36242	3.02588	1.813	4.23877	3.32046	2.01314	4.62778	3.48077	2.13443	4.8271	3.76506	2.34281	5.1873	Pseudouridine synthase family protein
XLOC_001507	Phvul.001G032800	TSS1638	Chr01:3072218-3077087	58.6603	45.2004	72.1201	63.3827	48.8338	77.9316	57.3727	44.2127	70.5327	58.7865	45.2362	72.3368	56.8996	43.8064	69.9927	3\'-5\' exonuclease domain-containing protein / K homology domain-containing protein / KH domain-containing protein
XLOC_001508	Phvul.001G033000	TSS1639	Chr01:3091808-3097516	0	0	0	0	0	0	0	0	0	0	0	0	0	0	0	Protein of Unknown Function (DUF239)
XLOC_001509	Phvul.001G033200	TSS1640	Chr01:3107707-3111729	9.71849	6.98724	12.4497	9.7351	6.98356	12.4866	10.3855	7.48271	13.2882	10.4734	7.57165	13.3752	9.51979	6.80232	12.2373	Core-2/I-branching beta-1,6-N-acetylglucosaminyltransferase family protein
XLOC_001510	Phvul.001G033500	TSS1641	Chr01:3138525-3144426	652.528	399.015	906.04	784.592	460.764	1108.42	791.92	467.281	1116.56	642.066	398.402	885.731	754.787	437.893	1071.68	gamma vacuolar processing enzyme
XLOC_001511	Phvul.001G033800	TSS1642	Chr01:3164632-3167849	155.786	118.126	193.446	206.903	144.49	269.316	193.609	140.423	246.795	195.25	144.445	246.055	200.421	145.871	254.97	Protein phosphatase 2C family protein
XLOC_001512	Phvul.001G033900	TSS1643	Chr01:3197000-3198924	0.0386762	0	0.124202	0	0	0	0.0372156	0	0.131231	0.0205528	0	0.108429	0.059443	0	0.198211	NADH-ubiquinone oxidoreductase 20 kDa subunit, mitochondrial
XLOC_001513	Phvul.001G034200	TSS1644	Chr01:3219786-3223533	0.097833	0	0.206858	0.0475977	0	0.121658	0.0867454	0	0.191743	0.0271698	0	0.0833513	0.0638196	0	0.151314	homeobox gene 1
XLOC_001514	Phvul.001G034300	TSS1645	Chr01:3231689-3232253	0.679596	0	1.39158	0.615343	0	1.26401	0.839311	0.0579868	1.62063	0.561582	0	1.18409	0.371852	0	0.850323	PYR1-like 2
XLOC_001515	Phvul.001G034400	TSS1646	Chr01:3237081-3248736	12.3162	9.27737	15.3551	10.585	7.89153	13.2786	12.4198	9.3451	15.4945	12.5202	9.43691	15.6034	12.5746	9.47973	15.6694	K+ efflux antiporter 6
XLOC_001516	Phvul.001G034500	TSS1647,TSS1648	Chr01:3255276-3261464	15.5294	11.3912	19.6676	14.0317	10.1379	17.9255	15.6004	11.4428	19.7579	16.6817	12.2389	21.1245	18.0722	13.4182	22.7262	histone deacetylase 2
XLOC_001517	Phvul.001G034800	TSS1649	Chr01:3276992-3280975	53.6628	41.4789	65.8467	48.4091	37.2546	59.5635	61.8246	47.7245	75.9246	55.57	42.8192	68.3208	57.7055	44.4681	70.9428	Protein of unknown function (DUF778)
XLOC_001518	Phvul.001G034900,Phvul.001G035000	TSS1650	Chr01:3284936-3290570	5.69576	3.38588	8.00565	4.27471	2.38742	6.162	4.41502	2.56811	6.26193	4.70804	2.86348	6.5526	5.23176	3.19239	7.27113
XLOC_001519	Phvul.001G035100	TSS1651	Chr01:3291275-3302178	13.4634	10.3457	16.581	14.4823	11.1269	17.8376	15.6381	12.0479	19.2284	16.0577	12.3893	19.7261	15.3612	11.8123	18.9101	Protein kinase superfamily protein
XLOC_001520	Phvul.001G035200	TSS1652	Chr01:3303055-3307495	1.64951	1.03576	2.26326	1.59239	0.984075	2.2007	1.79017	1.12879	2.45155	1.97022	1.25982	2.68063	1.73908	1.08225	2.3959	Hydroxyproline-rich glycoprotein family protein
XLOC_001521	Phvul.001G035400	TSS1653	Chr01:3316121-3317293	2.58136	1.1625	4.00022	2.24791	0.953718	3.54211	1.85431	0.702473	3.00615	3.53293	1.76986	5.29601	2.42144	1.06349	3.77938
XLOC_001522	Phvul.001G035500	TSS1654	Chr01:3319211-3326311	76.6104	56.8224	96.3984	76.4711	56.7322	96.21	78.9223	58.5837	99.2609	84.2197	62.5772	105.862	77.7068	57.8211	97.5924	glycine decarboxylase P-protein 2
XLOC_001523	Phvul.001G035600	TSS1655	Chr01:3333686-3335909	0	0	0	0	0	0	0	0	0	0	0	0	0	0	0	GATA type zinc finger transcription factor family protein
XLOC_001524	Phvul.001G035800	TSS1656	Chr01:3346889-3351178	14.8407	10.9519	18.7295	13.2678	9.76206	16.7734	14.653	10.8144	18.4916	13.5692	9.9869	17.1515	14.0798	10.4163	17.7433	zinc transporter 4 precursor
XLOC_001525	Phvul.001G035900	TSS1657,TSS1658	Chr01:3354336-3358496	30.9894	23.752	38.2268	32.9139	25.2427	40.5851	30.8382	23.5821	38.0943	30.9037	23.6107	38.1967	31.7368	24.2754	39.1982	nucleotide binding protein 35
XLOC_001526	Phvul.001G036000	TSS1659	Chr01:3362271-3366335	30.6163	22.5332	38.6993	38.124	28.4866	47.7614	33.7973	25.0292	42.5655	34.7417	25.7837	43.6996	32.7135	24.2005	41.2265	Small nuclear ribonucleoprotein family protein
XLOC_001527	Phvul.001G036200	TSS1660	Chr01:3377342-3380753	12.6907	9.55619	15.8252	11.3109	8.49645	14.1254	11.7999	8.90497	14.6948	11.3808	8.53438	14.2272	10.4558	7.80316	13.1084	Fatty acid/sphingolipid desaturase
XLOC_001528	Phvul.001G036300	TSS1661	Chr01:3391214-3396328	20.4386	15.5383	25.339	16.9684	12.7751	21.1617	18.4049	13.8998	22.91	18.2715	13.7972	22.7457	18.9947	14.3744	23.6149	alpha/beta-Hydrolases superfamily protein
XLOC_001529	Phvul.001G036400	TSS1662	Chr01:3397545-3409703	27.0946	20.8842	33.305	32.4016	24.9488	39.8544	28.2192	21.778	34.6603	30.8911	23.8508	37.9313	27.8806	21.4876	34.2735	FTSH protease 4
XLOC_001530	Phvul.001G036500	TSS1663	Chr01:3417903-3422329	1.2052	0.618806	1.79158	1.34795	0.697351	1.99856	1.17433	0.578067	1.77059	1.19165	0.583366	1.79994	1.17564	0.580782	1.7705	indeterminate(ID)-domain 2
XLOC_001531	Phvul.001G036700	TSS1664	Chr01:3435432-3438180	27.8888	21.3828	34.3949	23.7833	18.1637	29.4029	25.512	19.4682	31.5558	25.0313	19.1319	30.9308	25.2117	19.3375	31.0858	beta-fructofuranosidase 5
XLOC_001532	Phvul.001G036900	TSS1665	Chr01:3452861-3454495	9.58926	6.38363	12.7949	10.8027	7.39799	14.2075	10.4311	7.07825	13.7839	8.17076	5.3526	10.9889	9.45047	6.33883	12.5621	Thioredoxin superfamily protein
XLOC_001533	Phvul.001G037201	TSS1666	Chr01:3491267-3495084	1.59663	0.989826	2.20344	2.13188	1.37819	2.88556	2.3091	1.50508	3.11312	2.49669	1.64783	3.34555	2.3846	1.56507	3.20413	IQ-domain 6
XLOC_001534	Phvul.001G037300	TSS1667	Chr01:3501985-3502804	0	0	0	0	0	0	0.0432917	0	0.144308	0.0750413	0	0.232764	0	0	0
XLOC_001535	Phvul.001G037500	TSS1668	Chr01:3511928-3516933	11.829	8.56423	15.0939	9.03519	6.36344	11.7069	12.2749	8.8967	15.6532	10.6678	7.67581	13.6598	12.5907	9.16399	16.0174	Protein of unknown function (DUF803)
XLOC_001536	Phvul.001G037600	TSS1669	Chr01:3519168-3519528	147.696	110.18	185.212	125.457	92.8132	158.102	105.91	77.3684	134.451	101.901	74.1068	129.695	106.721	77.9956	135.446	Protein of unknown function (DUF3511)
XLOC_001537	Phvul.001G092600	TSS1670	Chr01:3537838-3542958	8.93611	6.5479	11.3243	8.63009	6.28243	10.9777	10.3286	7.6176	13.0396	9.97374	7.33354	12.6139	10.1692	7.48852	12.8498	S-adenosyl-L-methionine-dependent methyltransferases superfamily protein
XLOC_001538	Phvul.001G038000	TSS1671	Chr01:3579520-3592273	7.12955	4.8423	9.4168	7.51763	5.11822	9.91704	8.80622	6.09125	11.5212	8.81936	6.11301	11.5257	8.76178	6.06852	11.455	myosin, putative
XLOC_001539	Phvul.001G040501	TSS1672	Chr01:3620110-3631134	0	0	0	0	0	0	0	0	0	0	0	0	0	0	0	myosin, putative
XLOC_001540	Phvul.001G043001	TSS1673	Chr01:3636085-3654975	2.31425	1.51077	3.11773	2.16074	1.39143	2.93006	2.19213	1.4063	2.97796	2.2877	1.47426	3.10114	2.13662	1.36952	2.90372	myosin, putative
XLOC_001541	Phvul.001G045400	TSS1674	Chr01:3677579-3680026	44.0055	33.7836	54.2275	39.2102	30.1709	48.2494	38.0941	29.2631	46.9252	37.4767	28.8238	46.1297	43.8895	33.6808	54.0982	Concanavalin A-like lectin protein kinase family protein
XLOC_001542	Phvul.001G045300	TSS1675	Chr01:3683855-3688739	27.7595	21.4303	34.0887	25.5482	19.7154	31.3811	29.5614	22.7665	36.3563	27.2923	21.0437	33.541	30.3269	23.3584	37.2953	homology to ABI1
XLOC_001543	Phvul.001G045200	TSS1676	Chr01:3705172-3714386	11.9806	9.0724	14.8888	11.7231	8.85957	14.5867	11.7679	8.86986	14.6659	12.4943	9.45033	15.5383	12.2856	9.31791	15.2533	Cyclophilin-like peptidyl-prolyl cis-trans isomerase family protein
XLOC_001544	Phvul.001G044700	TSS1677	Chr01:3764311-3765606	27.4051	20.6616	34.1486	23.6908	17.737	29.6445	27.4111	20.6223	34.2	23.8547	17.8622	29.8473	28.642	21.6573	35.6268	Protein of unknown function (DUF1677)
XLOC_001545	Phvul.001G044500	TSS1678	Chr01:3805612-3806302	0	0	0	0	0	0	0	0	0	0	0	0	0	0	0	Integrase-type DNA-binding superfamily protein
XLOC_001546	Phvul.001G044400	TSS1679	Chr01:3835435-3836623	0	0	0	0.0217807	0	0.0986415	0	0	0	0	0	0	0	0	0	hydroxyproline-rich glycoprotein family protein
XLOC_001547	Phvul.001G044300	TSS1680	Chr01:3847967-3848579	0	0	0	0	0	0	0	0	0	0	0	0	0	0	0	hydroxyproline-rich glycoprotein family protein
XLOC_001548	Phvul.001G044200	TSS1681	Chr01:3863347-3864531	0	0	0	0	0	0	0	0	0	0	0	0	0	0	0	hydroxyproline-rich glycoprotein family protein
XLOC_001549	Phvul.001G044100	TSS1682	Chr01:3893966-3900161	4.97024	3.27027	6.67021	4.85082	3.14617	6.55547	4.55701	2.90048	6.21353	5.06988	3.33749	6.80227	4.46957	2.8454	6.09375	Protein of unknown function (DUF1350)
XLOC_001550	Phvul.001G043900	TSS1683	Chr01:3910689-3914039	37.167	28.5861	45.7479	42.0063	32.332	51.6805	41.0512	31.6185	50.484	40.4032	31.0243	49.782	39.306	30.1792	48.4328	RING/U-box superfamily protein
XLOC_001551	Phvul.001G043800	TSS1684	Chr01:3921304-3924197	6.09921	4.34014	7.85828	6.01528	4.26214	7.76841	6.2023	4.39943	8.00516	6.66417	4.75172	8.57663	6.70442	4.76395	8.6449	F-box family protein
XLOC_001552	Phvul.001G043700	TSS1685	Chr01:3924908-3931637	7.77249	5.74475	9.80023	8.66974	6.4532	10.8863	9.01045	6.70966	11.3112	9.12277	6.81601	11.4295	9.11658	6.80777	11.4254	ubiquitin-specific protease 19
XLOC_001553	Phvul.001G043400	TSS1686	Chr01:3986502-3991888	93.2667	71.2824	115.251	105.082	80.1017	130.062	106.752	81.4031	132.102	102.337	78.0856	126.588	106.432	81.061	131.803	HOPW1-1-interacting 2
XLOC_001554	Phvul.001G043100	TSS1687	Chr01:4016060-4018434	0.0183346	0	0.129904	0.158433	0	0.388537	0.0713879	0	0.227057	0.150939	0	0.379218	0.0642111	0	0.217388	Peroxidase superfamily protein
XLOC_001555	Phvul.001G042300	TSS1688	Chr01:4125104-4139019	9.8559	7.38526	12.3265	9.51682	7.09221	11.9414	10.1621	7.56891	12.7553	10.2564	7.6563	12.8565	10.2568	7.66463	12.849	TBP-associated factor 5
XLOC_001556	Phvul.001G042000	TSS1689	Chr01:4175136-4198384	0.823453	0.500667	1.14624	0.69654	0.399861	0.993219	0.835068	0.495375	1.17476	0.898673	0.544441	1.25291	0.725705	0.421046	1.03036	Actin-binding FH2 (Formin Homology) protein
XLOC_001557	Phvul.001G041800	TSS1690	Chr01:4227181-4238471	19.1227	14.3967	23.8487	21.8929	16.5282	27.2575	21.9884	16.6484	27.3284	23.1977	17.5669	28.8286	21.1149	15.9683	26.2615	ATP-dependent caseinolytic (Clp) protease/crotonase family protein
XLOC_001558	Phvul.001G041700	TSS1691	Chr01:4239450-4244391	4.35526	3.08447	5.62606	4.10496	2.87495	5.33496	4.00907	2.79736	5.22078	4.46258	3.14967	5.77548	3.70353	2.56335	4.84371	Phototropic-responsive NPH3 family protein
XLOC_001559	Phvul.001G041500	TSS1692	Chr01:4270728-4271258	0.385856	0	0.905344	0.398039	0	0.930143	0.397792	0	0.944944	0.533534	0	1.11811	0.531656	0	1.17542
XLOC_001560	Phvul.001G041300	TSS1693	Chr01:4274940-4279243	17.4256	12.3512	22.4999	16.7546	11.7854	21.7238	19.4633	13.8637	25.0629	18.9301	13.4512	24.409	18.5524	13.1177	23.9871	Sas10/Utp3/C1D family
XLOC_001561	Phvul.001G041200	TSS1694	Chr01:4288229-4295546	11.3362	8.23846	14.4339	13.1507	9.63985	16.6616	13.0272	9.52207	16.5323	11.3559	8.22588	14.486	11.9809	8.6882	15.2736	Protein phosphatase 2C family protein
XLOC_001562	Phvul.001G040800	TSS1695	Chr01:4327633-4329496	0.353173	0.0941351	0.61221	0.258117	0.0461544	0.470079	0.162018	0	0.324475	0.168194	0.0095125	0.326875	0.182351	0.0118486	0.352853	Concanavalin A-like lectin protein kinase family protein
XLOC_001563	Phvul.001G040600	TSS1696	Chr01:4339155-4340979	0	0	0	0.0108367	0	0.0564076	0	0	0	0	0	0	0	0	0	Concanavalin A-like lectin protein kinase family protein
XLOC_001564	Phvul.001G040100	TSS1697	Chr01:4394206-4396266	2.65284	1.69562	3.61006	4.80504	3.34663	6.26345	3.56744	2.39035	4.74453	3.68596	2.48766	4.88426	3.21914	2.12586	4.31242	Concanavalin A-like lectin protein kinase family protein
XLOC_001565	Phvul.001G040000	TSS1698	Chr01:4399519-4401949	13.6055	10.1975	17.0134	19.9467	15.2385	24.655	19.9581	15.2676	24.6486	15.7774	11.9591	19.5957	19.62	14.8871	24.3528	Concanavalin A-like lectin protein kinase family protein
XLOC_001566	Phvul.001G039900	TSS1699	Chr01:4409992-4411458	0.0577771	0	0.188045	0.958162	0.126296	1.79003	0.225141	0	0.548611	0.311079	0	0.6914	0.221166	0	0.504551	WRKY DNA-binding protein 50
XLOC_001567	Phvul.001G039800	TSS1700	Chr01:4420207-4421138	0.36783	0.0135949	0.722066	0.434481	0.0359047	0.833057	0.58357	0.124543	1.0426	0.331947	0	0.664477	0.271185	0	0.569249	17.6 kDa class II heat shock protein
XLOC_001568	Phvul.001G039700	TSS1701	Chr01:4422499-4423347	2.1866	1.07507	3.29813	3.80997	2.15829	5.46164	2.34334	1.14962	3.53706	1.81595	0.813162	2.81874	1.47657	0.623779	2.32935	17.6 kDa class II heat shock protein
XLOC_001569	Phvul.001G039500	TSS1702	Chr01:4440540-4444766	17.3053	12.7803	21.8304	17.6586	12.9912	22.3259	16.9025	12.4112	21.3937	18.2209	13.4497	22.992	17.6751	13.0211	22.3291	alfin-like 5
XLOC_001570	Phvul.001G039100	TSS1703	Chr01:4510888-4515611	4.96008	3.32644	6.59373	14.7567	10.9406	18.5729	10.2393	7.36549	13.1131	13.6881	10.0948	17.2814	9.42718	6.73584	12.1185	S-adenosyl-L-methionine-dependent methyltransferases superfamily protein
XLOC_001571	Phvul.001G039000	TSS1704	Chr01:4552733-4557258	23.4326	17.67	29.1952	18.2385	13.5459	22.9312	21.3265	15.9434	26.7096	21.1343	15.7635	26.5052	21.2668	15.9474	26.5862	peroxin 10
XLOC_001572	Phvul.001G038600	TSS1705	Chr01:4622621-4624035	0.717494	0.146441	1.28855	0.453471	0.0140493	0.892893	0.591243	0.0659739	1.11651	0.778482	0.164493	1.39247	0.923554	0.273003	1.57411
XLOC_001573	Phvul.001G038500	TSS1706	Chr01:4624155-4624745	0.468811	0	1.00805	0.242429	0	0.617176	0.532155	0	1.10173	0.329373	0	0.733692	0.476523	0	1.01015
XLOC_001574	Phvul.001G045700	TSS1707	Chr01:4677485-4682150	2.91531	1.88669	3.94392	3.2361	2.0911	4.3811	2.7651	1.76056	3.76964	3.00864	1.94265	4.07462	3.36301	2.19305	4.53296	aldehyde dehydrogenase 11A3
XLOC_001575	Phvul.001G045800	TSS1708	Chr01:4684844-4685288	0	0	0	0	0	0	0	0	0	0	0	0	0	0	0	Beta-1,3-N-Acetylglucosaminyltransferase family protein
XLOC_001576	Phvul.001G045900	TSS1709	Chr01:4700947-4704329	27.4918	21.1824	33.8012	34.9639	26.8923	43.0354	28.9031	22.2754	35.5307	34.9993	27.0138	42.9848	30.6373	23.5952	37.6794	ARM repeat superfamily protein
XLOC_001577	Phvul.001G046300	TSS1710	Chr01:4793934-4798437	16.4335	12.5007	20.3663	19.6036	14.9952	24.212	18.2116	13.9066	22.5166	22.2416	17.0624	27.4207	20.0767	15.354	24.7995	response regulator 12
XLOC_001578	Phvul.001G046400	TSS1711	Chr01:4817632-4819959	9.08295	6.49082	11.6751	71.0209	54.503	87.5388	32.536	24.9473	40.1248	65.2148	49.9933	80.4362	23.6404	17.9687	29.3121	Glycosyl hydrolase family protein with chitinase insertion domain
XLOC_001579	Phvul.001G046600	TSS1712	Chr01:4851740-4853736	5.82022	3.24252	8.39792	7.55033	4.40796	10.6927	6.26871	3.13828	9.39914	6.28486	3.23169	9.33802	6.11959	3.10373	9.13544	Mitochondrial glycoprotein family protein
XLOC_001580	Phvul.001G046800	TSS1713	Chr01:4872186-4874180	12.2463	9.01136	15.4812	13.315	9.87694	16.7531	15.8735	11.9013	19.8457	11.8439	8.72025	14.9675	13.6624	10.1625	17.1623	Plant protein of unknown function (DUF868)
XLOC_001581	Phvul.001G046900	TSS1714	Chr01:4924735-4926129	3.54838	2.05759	5.03917	3.11206	1.73115	4.49297	2.81909	1.53195	4.10622	3.33126	1.87253	4.78999	3.46597	1.96321	4.96874	Integrase-type DNA-binding superfamily protein
XLOC_001582	Phvul.001G047100	TSS1715	Chr01:4955649-4961025	8.42171	6.04852	10.7949	7.61262	5.39354	9.8317	8.72637	6.24875	11.204	9.38708	6.75575	12.0184	8.35305	5.97175	10.7344	Protein kinase superfamily protein
XLOC_001583	Phvul.001G047200	TSS1716	Chr01:4966055-4972213	9.87487	7.31325	12.4365	11.0494	8.19856	13.9003	12.6423	9.42424	15.8605	11.4066	8.47824	14.3349	12.3047	9.18886	15.4206	aberrant lateral root formation 4
XLOC_001584	Phvul.001G047400	TSS1717	Chr01:4985484-4986274	0.16539	0	0.440237	0.376171	0	0.793065	0.264516	0	0.599739	0.206645	0	0.464857	0.310469	0	0.670752
XLOC_001585	Phvul.001G047700	TSS1718	Chr01:5001309-5019579	2.13978	1.54133	2.73823	1.78808	1.26143	2.31473	2.4053	1.73563	3.07496	2.17632	1.55086	2.80178	2.41051	1.74102	3.08001	SET domain group 29
XLOC_001586	Phvul.001G047800	TSS1719	Chr01:5025081-5026077	0.26155	0	0.567047	0.591019	0.0891291	1.09291	0.200457	0	0.466782	0.121013	0	0.325097	0.146847	0	0.38331	PR5-like receptor kinase
XLOC_001587	Phvul.001G047900	TSS1720	Chr01:5042112-5046099	0.0564058	0	0.142011	0.0660595	0	0.156565	0.0695871	0	0.160752	0.0966903	0	0.215694	0.127039	0	0.264434	Protein kinase superfamily protein
XLOC_001588	Phvul.001G048050	TSS1721	Chr01:5065950-5077978	0.0528933	0	0.157183	0.184806	0	0.376359	0.0951583	0	0.225779	0.132811	0	0.293031	0.116358	0	0.264882	Protein kinase superfamily protein
XLOC_001589	Phvul.001G048200	TSS1722	Chr01:5092277-5094941	0.0400384	0	0.121395	0.108759	0	0.238219	0.0330278	0	0.10746	0.118875	0	0.269055	0.102673	0	0.234577	Protein kinase superfamily protein
XLOC_001590	Phvul.001G048300	TSS1723	Chr01:5098054-5098405	0.641966	0	1.63855	0.340763	0	0.74135	0.571517	0.0754738	1.06756	0.285082	0	1.12284	0.553025	0	1.22016	Protein kinase superfamily protein
XLOC_001591	Phvul.001G048400	TSS1724	Chr01:5105751-5106651	0.0472906	0	0.157717	0.0295313	0	0.129981	0.0543503	0	0.169435	0.0911096	0	0.284837	0	0	0	receptor serine/threonine kinase, putative
XLOC_001592	Phvul.001G048500	TSS1725	Chr01:5124233-5126845	0.038826	0	0.124333	0.159059	0	0.353054	0.0472452	0	0.13988	0.0340255	0	0.133972	0.0695366	0	0.188318	PR5-like receptor kinase
XLOC_001593	Phvul.001G048600	TSS1726	Chr01:5137893-5140798	0.0369804	0	0.120404	0	0	0	0.0267631	0	0.109854	0.0746495	0	0.187938	0.0427805	0	0.129019	Protein kinase superfamily protein
XLOC_001594	Phvul.001G048701	TSS1727	Chr01:5156425-5162916	0.109181	0	0.241125	0.112495	0	0.25898	0.17673	0	0.360537	0.199243	0.00290076	0.395585	0.158835	0	0.327195	Protein kinase superfamily protein
XLOC_001595	Phvul.001G048800	TSS1728	Chr01:5168434-5171461	0.242912	0.0140677	0.471756	0.130135	0	0.291887	0.198704	0.0011373	0.396271	0.252141	0.0286131	0.475668	0.175483	0	0.361688	Protein kinase superfamily protein
XLOC_001596	Phvul.001G049000	TSS1729	Chr01:5251882-5254873	0.0661516	0	0.155382	0.0791156	0	0.18385	0.049627	0	0.130505	0.067885	0	0.15978	0.0339328	0	0.10006	Protein kinase superfamily protein
XLOC_001597	Phvul.001G049101	TSS1730	Chr01:5266819-5270057	0.0308103	0	0.10334	0.03311	0	0.10913	0.0709413	0	0.204716	0.0201696	0	0.0921156	0.021923	0	0.0945531	Protein kinase superfamily protein
XLOC_001598	Phvul.001G049200	TSS1731	Chr01:5278211-5279204	0	0	0	0.0246586	0	0.113528	0.0329004	0	0.121552	0	0	0	0.0537861	0	0.196236	PR5-like receptor kinase
XLOC_001599	Phvul.001G049300	TSS1732	Chr01:5286092-5287952	0	0	0	0.110518	0	0.310255	0	0	0	0	0	0	0.0163421	0	0.12007	Protein kinase superfamily protein
XLOC_001600	Phvul.001G049800	TSS1733	Chr01:5348406-5353209	0.108731	0	0.237372	0.0604833	0	0.152597	0.0688006	0	0.168681	0.0182483	0	0.0647833	0.0716746	0	0.17441	TOPLESS-related 1
XLOC_001601	Phvul.001G049900	TSS1734	Chr01:5363228-5371592	24.8724	19.0395	30.7053	23.3122	17.8039	28.8205	24.6944	18.8922	30.4965	23.8025	18.2132	29.3919	24.2246	18.4942	29.9549	Galactosyltransferase family protein
XLOC_001602	Phvul.001G050000	TSS1735	Chr01:5376686-5383378	3.80267	2.47863	5.12672	2.93333	1.83012	4.03654	3.07589	1.91152	4.24027	3.31704	2.10607	4.52801	3.30671	2.10031	4.51312	EamA-like transporter family
XLOC_001603	Phvul.001G050200	TSS1736	Chr01:5403082-5405291	0.159026	0	0.357286	0.218317	0	0.455285	0.27967	0.00449248	0.554848	0.209778	0	0.448133	0.118879	0	0.284529	ACT-like superfamily protein
XLOC_001604	Phvul.001G050500	TSS1737	Chr01:5456381-5459597	2.7989	1.42759	4.17021	2.40121	1.17315	3.62927	2.64087	1.31546	3.96628	2.50042	1.21894	3.78191	2.56019	1.24434	3.87604	adenine phosphoribosyl transferase 2
XLOC_001605	Phvul.001G050700	TSS1738	Chr01:5481455-5489717	8.14269	5.94423	10.3411	8.09503	5.89619	10.2939	7.51731	5.42868	9.60593	7.31143	5.273	9.34986	7.94403	5.77154	10.1165	Protein kinase superfamily protein
XLOC_001606	Phvul.001G050800	TSS1739	Chr01:5496451-5499624	6.20165	4.09361	8.30969	5.91955	3.85056	7.98854	6.64273	4.3821	8.90336	6.6902	4.40224	8.97817	6.92651	4.61485	9.23816	Ubiquitin-like superfamily protein
XLOC_001607	Phvul.001G050900	TSS1740	Chr01:5503144-5512165	23.0145	17.2475	28.7814	19.1809	14.3328	24.029	24.1345	18.2191	30.0498	24.5575	18.5693	30.5458	25.6697	19.4868	31.8527	Nucleotide/sugar transporter family protein
XLOC_001608	Phvul.001G051000	TSS1741	Chr01:5515698-5518632	0	0	0	0.0287467	0	0.106972	0.0409785	0	0.134325	0.0173399	0	0.0827511	0.00687898	0	0.0689545
XLOC_001609	Phvul.001G051300	TSS1742	Chr01:5570532-5574219	265.111	180.603	349.62	265.317	180.434	350.2	343.7	224.168	463.232	247.982	171.42	324.543	296.985	199.332	394.637	EIN3-binding F box protein 1
XLOC_001610	Phvul.001G051400	TSS1743,TSS1744,TSS1745	Chr01:5594763-5598249	5.69633	3.41993	7.97273	4.95602	2.82682	7.08522	5.77309	3.41162	8.13456	6.19371	3.74978	8.63764	6.02186	3.64553	8.39819
XLOC_001611	Phvul.001G051800	TSS1746	Chr01:5644463-5651660	0.802614	0.375481	1.22975	1.14048	0.609669	1.67129	1.23112	0.670658	1.79158	1.37014	0.768356	1.97192	1.16675	0.629592	1.70391	Tetratricopeptide repeat (TPR)-like superfamily protein
XLOC_001612	Phvul.001G052100	TSS1747	Chr01:5695144-5699567	0	0	0	0	0	0	0	0	0	0	0	0	0.0328161	0	0.101907	cytochrome P450, family 71, subfamily B, polypeptide 35
XLOC_001613	Phvul.001G052200	TSS1748	Chr01:5710683-5712150	5.23973	3.31651	7.16295	5.20798	3.26175	7.15421	3.76904	2.19687	5.34121	4.74588	2.86424	6.62752	3.9514	2.34018	5.56263	Basic helix-loop-helix (bHLH) DNA-binding family protein
XLOC_001614	Phvul.001G052300	TSS1749	Chr01:5722038-5722931	8.31685	5.23348	11.4002	9.55896	6.13096	12.987	11.1807	7.37039	14.9911	8.57604	5.32747	11.8246	8.76791	5.49623	12.0396	tracheary element differentiation-related 7
XLOC_001615	Phvul.001G052350	TSS1750	Chr01:5746580-5747402	0.451157	0	0.971564	0.22877	0	0.601656	0.192137	0	0.559661	0.645275	0	1.49266	0.538686	0	1.32402
XLOC_001616	Phvul.001G052700	TSS1751	Chr01:5770915-5800368	0.0484062	0	0.304249	0.0622996	0	0.32241	0.0400204	0	0.301361	0.0523637	0	0.313849	0.143367	0	0.676484	senescence associated gene 24
XLOC_001617	Phvul.001G052800	TSS1752	Chr01:5803310-5810235	8.67895	6.61133	10.7466	8.51791	6.47086	10.565	9.50791	7.22579	11.79	10.2512	7.80617	12.6963	9.17762	6.96392	11.3913	Cyclophilin-like peptidyl-prolyl cis-trans isomerase family protein
XLOC_001618	Phvul.001G052900	TSS1753	Chr01:5813988-5822118	9.95715	7.63068	12.2836	9.81031	7.52704	12.0936	10.0455	7.67959	12.4115	10.8624	8.29159	13.4331	9.74383	7.46668	12.021	Cyclophilin-like peptidyl-prolyl cis-trans isomerase family protein
XLOC_001619	Phvul.001G053000	TSS1754	Chr01:5830433-5837607	25.0564	19.2909	30.8218	21.4557	16.5388	26.3726	24.9242	19.1078	30.7407	25.8459	19.8178	31.8739	23.9995	18.4962	29.5028	Cyclophilin-like peptidyl-prolyl cis-trans isomerase family protein
XLOC_001620	Phvul.001G053100	TSS1755,TSS1756	Chr01:5844020-5849862	0.687549	0.271148	1.10395	0.525261	0.183995	0.866527	0.566837	0.21186	0.921815	0.610965	0.248644	0.973287	0.611402	0.239773	0.983031	Protein of unknown function, DUF642
XLOC_001621	Phvul.001G121500	TSS1757	Chr01:5879692-5882409	279.538	212.069	347.006	284.645	216.822	352.468	290.765	220.719	360.81	294.336	223.827	364.845	268.325	204.551	332.098	Cytochrome bd ubiquinol oxidase, 14kDa subunit
XLOC_001622	Phvul.001G053300	TSS1758	Chr01:5911059-5916913	0	0	0	0	0	0	0.0103141	0	0.0478091	0.0363752	0	0.101527	0	0	0	HCO3- transporter family
XLOC_001623	Phvul.001G053400	TSS1759	Chr01:5924544-5933082	5.92535	4.31788	7.53282	6.11116	4.46402	7.7583	6.54234	4.78338	8.3013	6.72867	4.93867	8.51867	6.0684	4.4245	7.7123	DNAse I-like superfamily protein
XLOC_001624	Phvul.001G054000	TSS1760	Chr01:5988221-5991096	136.153	104.591	167.715	138.538	106.396	170.68	139.679	107.798	171.56	138.427	106.559	170.295	140.891	108.303	173.478	ATPase, F0/V0 complex, subunit C protein
XLOC_001625	Phvul.001G055000	TSS1761	Chr01:6168025-6170084	1.6648	0.809873	2.51973	9.06991	6.2776	11.8622	4.18458	2.5385	5.83065	6.75159	4.4841	9.01907	3.31224	1.93622	4.68825	gibberellin 3-oxidase 1
XLOC_001626	Phvul.001G055100	TSS1762	Chr01:6204460-6218849	2.18637	1.23165	3.1411	2.00437	1.08649	2.92224	2.43181	1.3724	3.49123	2.47939	1.41944	3.53934	2.09538	1.15313	3.03762	TIFY domain protein 8
XLOC_001627	Phvul.001G055200	TSS1763	Chr01:6225691-6228945	8.06726	5.95893	10.1756	7.94472	5.8509	10.0385	7.7126	5.66398	9.76122	7.61815	5.59105	9.64526	7.62427	5.60107	9.64747	Pentatricopeptide repeat (PPR) superfamily protein
XLOC_001628	Phvul.001G055500	TSS1764	Chr01:6258120-6261126	22.5525	17.303	27.8021	24.0995	18.4982	29.7007	22.9874	17.653	28.3217	23.7438	18.2424	29.2452	21.813	16.7223	26.9036	Protein phosphatase 2A regulatory B subunit family protein
XLOC_001629	Phvul.001G055700	TSS1765,TSS1766	Chr01:6291927-6294381	50.3586	38.6051	62.1121	50.1463	38.3798	61.9128	49.8797	38.0439	61.7155	49.2042	37.4668	60.9415	50.2743	38.3417	62.2069	CTC-interacting domain 5
XLOC_001630	Phvul.001G055800	TSS1767	Chr01:6309381-6362027	7.45969	5.74716	9.17222	6.19793	4.76709	7.62877	7.64276	5.88536	9.40016	7.64908	5.89808	9.40008	7.30153	5.61192	8.99114	embryo defective 2410
XLOC_001631	Phvul.001G056100	TSS1768	Chr01:6400845-6402437	0.0584672	0	0.155157	0.0534276	0	0.149654	0.117897	0	0.257347	0.0130242	0	0.0637455	0.174104	0	0.357384	molybdate transporter 1
XLOC_001632	Phvul.001G056300	TSS1769	Chr01:6410549-6412013	192.729	143.576	241.882	85.0085	64.84	105.177	134.195	100.503	167.886	94.5098	70.9022	118.117	190.899	142.685	239.114	molybdate transporter 1
XLOC_001633	Phvul.001G056500	TSS1770	Chr01:6428835-6431566	24.4018	18.2758	30.5278	22.8948	17.004	28.7856	26.3153	19.7406	32.89	26.229	19.6631	32.7949	24.6272	18.4298	30.8246	TBP-associated factor 7
XLOC_001634	Phvul.001G056600	TSS1771	Chr01:6452040-6454315	10.7089	6.29693	15.1209	12.6325	7.74493	17.5201	11.4868	6.84438	16.1292	11.0445	6.65217	15.4369	12.9954	7.88632	18.1046	TBP-associated factor 7
XLOC_001635	Phvul.001G056750	TSS1772	Chr01:6454480-6454615	0	0	0	0	0	0	0	0	0	0	0	0	0	0	0
XLOC_001636	Phvul.001G056900	TSS1773	Chr01:6466602-6469390	1.62719	0.928989	2.32539	1.78927	1.01481	2.56373	1.81563	1.03452	2.59673	1.69537	0.947297	2.44344	1.62704	0.901279	2.3528	Protein of unknown function (DUF581)
XLOC_001637	Phvul.001G057100	TSS1774	Chr01:6486574-6489964	41.1873	31.8239	50.5506	35.7256	27.5906	43.8606	36.1209	27.8682	44.3737	36.4799	28.133	44.8267	38.4902	29.585	47.3955	O-Glycosyl hydrolases family 17 protein
XLOC_001638	Phvul.001G057200	TSS1775	Chr01:6500027-6503312	56.2581	43.3178	69.1985	65.517	50.5055	80.5285	58.1342	44.7779	71.4906	62.6973	48.2135	77.1811	59.061	45.4433	72.6786	fibrillarin 1
XLOC_001639	Phvul.001G057500	TSS1776	Chr01:6521627-6527018	4.51875	3.04512	5.99239	4.29771	2.87775	5.71766	4.50914	3.01374	6.00454	4.78912	3.23015	6.34809	4.06387	2.69181	5.43594	mraW methylase family protein
XLOC_001640	Phvul.001G057700	TSS1777	Chr01:6541405-6551779	1.06911	0.643678	1.49454	1.31627	0.815085	1.81746	1.26141	0.771728	1.75109	1.24073	0.763101	1.71835	1.27527	0.786533	1.76402	ubiquitin-specific protease 26
XLOC_001641	Phvul.001G057800	TSS1778	Chr01:6558022-6562892	17.7435	13.4515	22.0355	16.3961	12.3694	20.4228	16.0484	12.0779	20.0188	15.8158	11.8862	19.7454	15.4342	11.5781	19.2903	Protein of unknown function (DUF2296)
XLOC_001642	Phvul.001G057900	TSS1779	Chr01:6567808-6571380	2.02037	0.891258	3.14948	1.73613	0.731904	2.74036	2.14504	0.954739	3.33535	2.42685	1.1444	3.7093	1.64177	0.669144	2.6144	methyltransferases
XLOC_001643	Phvul.001G058350	TSS1780	Chr01:6649066-6650310	1.09638	0.360604	1.83215	0.207426	0	0.445883	0.197369	0	0.419202	0.243757	0	0.536523	0.375968	0.0347068	0.717229	chloroplast ribosomal protein S15
XLOC_001644	Phvul.001G058500	TSS1781	Chr01:6675868-6680192	11.9407	8.49781	15.3836	14.8293	10.7811	18.8775	16.535	12.1064	20.9636	16.854	12.3664	21.3415	15.0468	10.9112	19.1824	replicon protein A2
XLOC_001645	Phvul.001G058800	TSS1782	Chr01:6731106-6734124	39.551	30.4827	48.6192	42.0785	32.43	51.7271	39.775	30.6513	48.8986	42.3509	32.6367	52.0651	40.3915	31.113	49.6699	Zinc finger protein 622
XLOC_001646	Phvul.001G059100	TSS1783	Chr01:6810535-6812910	11.754	8.47748	15.0305	8.49587	5.92955	11.0622	10.2495	7.26569	13.2334	12.4999	9.0287	15.9711	11.4602	8.20144	14.7189	Peroxidase superfamily protein
XLOC_001647	Phvul.001G059300	TSS1784	Chr01:6832049-6837388	13.5882	10.2451	16.9314	10.4827	7.78125	13.1841	11.9303	8.90909	14.9516	12.2272	9.14422	15.3102	12.2882	9.19074	15.3857	RING/U-box superfamily protein
XLOC_001648	Phvul.001G059500	TSS1785	Chr01:6870611-6880228	2.21644	1.37373	3.05914	1.85507	1.09737	2.61276	2.84925	1.8223	3.87621	2.50056	1.57326	3.42785	2.49291	1.56854	3.41729	pentatricopeptide (PPR) repeat-containing protein / CBS domain-containing protein
XLOC_001649	Phvul.001G059600	TSS1786	Chr01:6882278-6882479	3.43563	1.76631	5.10496	9.86808	6.6993	13.0369	1.87266	0	6.10068	3.85498	0	9.72531	2.15071	0.816897	3.48452
XLOC_001650	Phvul.001G059900	TSS1787,TSS1788	Chr01:6961514-6964635	5.83008	3.9667	7.69347	4.57691	3.00096	6.15286	5.6367	3.79388	7.47953	5.75688	3.85237	7.6614	6.05639	4.13272	7.98006	NAC domain containing protein 38
XLOC_001651	Phvul.001G060001	TSS1789	Chr01:6969775-6976598	13.132	8.91448	17.3495	17.6523	12.3574	22.9472	15.2083	10.4425	19.9741	15.9318	10.973	20.8906	13.689	9.29085	18.0872	hemoglobin 3
XLOC_001652	Phvul.001G060100	TSS1790	Chr01:6982281-6985989	15.1799	11.6453	18.7144	16.2036	12.4683	19.939	18.3402	14.1404	22.54	15.7139	12.0901	19.3378	16.7299	12.89	20.5698	exocyst subunit exo70 family protein G1
XLOC_001653	Phvul.001G060200	TSS1791	Chr01:7010368-7013139	192.251	146.707	237.794	210.382	156.825	263.939	231.938	172.735	291.141	200.627	150.271	250.982	203.944	151.615	256.274	WRKY DNA-binding protein 11
XLOC_001654	Phvul.001G060400	TSS1792	Chr01:7091079-7093236	0.162931	0.0150314	0.310831	0.162266	0.00667781	0.317855	0.213009	0.0298363	0.396182	0.131536	0	0.269862	0.223685	0.0296463	0.417723	rhamnose biosynthesis 1
XLOC_001655	Phvul.001G060500	TSS1793	Chr01:7115103-7118302	84.0778	64.4869	103.669	90.0735	69.4078	110.739	95.3929	73.4789	117.307	91.9602	70.9365	112.984	88.8646	68.4127	109.316	serine/arginine-rich 22
XLOC_001656	Phvul.001G060700	TSS1794	Chr01:7159184-7167599	5.25077	3.54691	6.95462	4.46688	2.97352	5.96024	4.88947	3.32205	6.45689	5.31353	3.63965	6.98741	5.18233	3.51341	6.85125	Folylpolyglutamate synthetase family protein
XLOC_001657	Phvul.001G060750	TSS1795	Chr01:7169226-7172217	0.0991003	0	0.317818	0	0	0	0.106481	0	0.397256	0.0666844	0	0.222716	0.116717	0	0.366219	actin related protein 2
XLOC_001658	Phvul.001G060800	TSS1796	Chr01:7182688-7189331	0.0990867	0	0.221428	0.163529	0	0.342557	0.163898	0	0.342156	0.174596	0	0.361655	0.17107	0	0.356411	actin related protein 2
XLOC_001659	Phvul.001G060900	TSS1797	Chr01:7207298-7224064	15.1194	11.2988	18.94	14.3605	10.6758	18.0452	13.6877	10.1534	17.222	14.5257	10.8381	18.2134	14.394	10.6927	18.0954	actin related protein 2
XLOC_001660	Phvul.001G061200	TSS1798	Chr01:7264062-7272807	8.31165	6.27778	10.3455	8.40594	6.34113	10.4708	8.99336	6.79143	11.1953	10.4803	7.98247	12.9781	9.53358	7.21676	11.8504	Homeodomain-like protein
XLOC_001661	Phvul.001G061500	TSS1799	Chr01:7317473-7323787	5.35436	3.72531	6.98341	5.64553	3.92297	7.3681	5.39057	3.71397	7.06718	6.07449	4.23217	7.91682	5.33555	3.68608	6.98502
XLOC_001662	Phvul.001G061600	TSS1800	Chr01:7334551-7339608	71.8348	54.5106	89.1589	68.4936	52.3829	84.6044	63.6573	48.5129	78.8018	65.0421	49.78	80.3042	65.634	50.1282	81.1398
XLOC_001663	Phvul.001G062800	TSS1801	Chr01:7547517-7550286	13.9923	10.3199	17.6647	16.6156	12.3567	20.8744	15.9351	11.7802	20.09	17.8981	13.3228	22.4733	14.116	10.3932	17.8388	HSP20-like chaperones superfamily protein
XLOC_001664	Phvul.001G063050	TSS1802	Chr01:7600801-7629446	4.6568	3.25985	6.05376	4.16606	2.87141	5.4607	4.82572	3.37504	6.2764	4.81675	3.35841	6.27509	5.05627	3.57508	6.53747	Putative serine esterase family protein
XLOC_001665	Phvul.001G063300	TSS1803	Chr01:7645579-7651963	25.5809	18.6067	32.555	21.5108	15.4317	27.5899	23.259	16.8316	29.6863	25.0686	18.1541	31.9831	24.2672	17.656	30.8783	Thioredoxin superfamily protein
XLOC_001666	Phvul.001G063400	TSS1804	Chr01:7654394-7667824	52.0918	39.8999	64.2837	50.6015	38.8091	62.394	56.4475	43.1546	69.7405	55.2858	42.3161	68.2554	54.2221	41.5128	66.9313	ENTH/VHS/GAT family protein
XLOC_001667	Phvul.001G063600	TSS1805,TSS1806	Chr01:7713829-7717641	29.1127	22.2195	36.0058	29.4133	22.416	36.4106	29.0076	22.0681	35.947	32.5737	24.8746	40.2727	31.889	24.3416	39.4363	D-aminoacid aminotransferase-like PLP-dependent enzymes superfamily protein
XLOC_001668	Phvul.001G063700	TSS1807	Chr01:7724635-7732040	8.84982	6.59258	11.1071	8.59426	6.36459	10.8239	9.79422	7.30839	12.28	9.43777	7.03161	11.8439	9.33119	6.92218	11.7402	cyclic nucleotide gated channel 1
XLOC_001669	Phvul.001G063800	TSS1808	Chr01:7741112-7750090	23.3502	17.9605	28.7398	22.9281	17.6736	28.1825	25.5627	19.7231	31.4022	25.4794	19.6427	31.3161	23.7435	18.3011	29.1859	Exostosin family protein
XLOC_001670	Phvul.001G064100	TSS1809	Chr01:7787718-7789469	6.98297	4.94615	9.01979	7.94745	5.72452	10.1704	8.66526	6.25327	11.0773	8.71808	6.3016	11.1346	8.43711	6.08825	10.786	Plant stearoyl-acyl-carrier-protein desaturase family protein
XLOC_001671	Phvul.001G064200	TSS1810	Chr01:7797854-7809456	21.6182	16.6473	26.5891	21.7114	16.7309	26.6918	22.563	17.3787	27.7474	22.6447	17.504	27.7853	21.9521	16.9189	26.9853	SEUSS transcriptional co-regulator
XLOC_001672	Phvul.001G064300	TSS1811	Chr01:7827855-7831134	0.616024	0.162842	1.06921	0.389411	0.041446	0.737375	0.728525	0.223894	1.23316	0.29551	0	0.59929	0.523672	0.128308	0.919036	Nodulin MtN3 family protein
XLOC_001673	Phvul.001G064500	TSS1812,TSS1813	Chr01:7870303-7874365	45.1444	34.3881	55.9007	48.5874	37.3277	59.8472	41.8808	32.2433	51.5184	41.2621	31.724	50.8003	43.7968	33.632	53.9616	SCARECROW-like 1
XLOC_001674	Phvul.001G064600	TSS1814	Chr01:7904198-7906045	0	0	0	0	0	0	0	0	0	0	0	0	0	0	0	myb domain protein 56
XLOC_001675	Phvul.001G065900	TSS1815	Chr01:8165085-8165466	0	0	0	0	0	0	0	0	0	0	0	0	0	0	0	Bifunctional inhibitor/lipid-transfer protein/seed storage 2S albumin superfamily protein
XLOC_001676	Phvul.001G066000	TSS1816	Chr01:8171434-8175619	0.439033	0.0876768	0.79039	0.503879	0.118618	0.88914	0.329865	0.0395513	0.620178	0.219242	0	0.446081	0.52753	0.137127	0.917932	gibberellin 20-oxidase 3
XLOC_001677	Phvul.001G067001	TSS1817	Chr01:8413909-8429280	5.39802	3.95815	6.83789	5.48617	4.00382	6.96852	5.59576	4.08932	7.10219	5.44025	3.97781	6.90269	5.5566	4.07584	7.03736	RING/FYVE/PHD-type zinc finger family protein
XLOC_001678	Phvul.001G067200	TSS1818	Chr01:8435879-8441691	6.29765	4.5672	8.02811	6.45475	4.69055	8.21894	7.17783	5.26859	9.08708	6.42638	4.6763	8.17646	6.56748	4.77501	8.35995	S-adenosyl-L-methionine-dependent methyltransferases superfamily protein
XLOC_001679	Phvul.001G067300	TSS1819	Chr01:8461118-8465727	20.4824	15.2271	25.7376	14.9321	11.1059	18.7584	15.1109	11.1295	19.0924	7.52578	5.23405	9.8175	13.1089	9.41425	16.8036	alcohol dehydrogenase 1
XLOC_001680	Phvul.001G067400	TSS1820	Chr01:8479701-8480477	0.946483	0.224427	1.66854	2.13209	0.949042	3.31514	0.965338	0.246422	1.68425	0.814185	0.184914	1.44346	1.0501	0.297727	1.80248	Calcium-binding EF-hand family protein
XLOC_001681	Phvul.001G067600	TSS1821	Chr01:8547470-8557028	16.3708	12.576	20.1655	13.6112	10.4617	16.7607	18.231	13.9909	22.4711	17.088	13.0765	21.0995	18.4741	14.0723	22.8759	Zinc finger C-x8-C-x5-C-x3-H type family protein
XLOC_001682	Phvul.001G067700	TSS1822	Chr01:8564737-8569283	5.22265	3.79436	6.65093	6.03901	4.40929	7.66873	6.94924	5.12291	8.77556	6.21883	4.56761	7.87005	6.79386	5.00986	8.57786	Protein kinase protein with adenine nucleotide alpha hydrolases-like domain
XLOC_001683	Phvul.001G067800	TSS1823	Chr01:8612564-8613862	0	0	0	0	0	0	0	0	0	0	0	0	0	0	0	Chalcone and stilbene synthase family protein
XLOC_001684	Phvul.001G067950	TSS1824	Chr01:8657703-8659078	0	0	0	0	0	0	0	0	0	0	0	0	0	0	0	Chalcone and stilbene synthase family protein
XLOC_001685	Phvul.001G068400	TSS1825	Chr01:8740252-8742103	0.0501521	0	0.136722	0.148015	0	0.303058	0.0668471	0	0.16623	0.0440688	0	0.119093	0.0794626	0	0.180161	Pentatricopeptide repeat (PPR) superfamily protein
XLOC_001686	Phvul.001G068500	TSS1826	Chr01:8769452-8771679	0.0481914	0	0.120414	0.104118	0	0.224078	0.0514417	0	0.133156	0.0371125	0	0.103486	0.0346253	0	0.0993454	Protein kinase superfamily protein
XLOC_001687	Phvul.001G069100	TSS1827	Chr01:8871358-8871697	0	0	0	0	0	0	0	0	0	0	0	0	0	0	0
XLOC_001688	Phvul.001G069232	TSS1828	Chr01:8935895-8940385	0.00750999	0	0.0477271	0.055245	0	0.13908	0	0	0	0.0176558	0	0.0601729	0.0147863	0	0.0574811	receptor serine/threonine kinase, putative
XLOC_001689	Phvul.001G069264	TSS1829	Chr01:8969223-8971213	0.0469379	0	0.134548	0.259358	0.0272072	0.491508	0.0663141	0	0.173989	0.0418444	0	0.129977	0.0641354	0	0.155902	receptor serine/threonine kinase, putative
XLOC_001690	Phvul.001G069300	TSS1830	Chr01:9010514-9011606	0.0596425	0	0.20037	0.231278	0	0.497973	0.167477	0	0.395956	0.226999	0	0.505064	0.191476	0	0.441407	Protein kinase superfamily protein
XLOC_001691	Phvul.001G069600	TSS1831	Chr01:9054284-9056275	0.118274	0	0.257651	0.181957	0	0.366993	0.185748	0.00851812	0.362978	0.12416	0	0.263843	0.120486	0	0.258477	receptor serine/threonine kinase, putative
XLOC_001692	Phvul.001G070000	TSS1832	Chr01:9183863-9186095	0.140068	0.000967183	0.279169	0.307516	0.0433855	0.571646	0.177206	0.00505024	0.349361	0.216697	0.0273794	0.406015	0.205637	0.0225166	0.388758	Protein kinase superfamily protein
XLOC_001693	Phvul.001G070300	TSS1833	Chr01:9229734-9232009	0	0	0	0	0	0	0	0	0	0	0	0	0.0736095	0	0.247005	N2,N2-dimethylguanosine tRNA methyltransferase
XLOC_001694	Phvul.001G071000	TSS1834	Chr01:9359436-9361049	0	0	0	0	0	0	0.0148221	0	0.0716434	0	0	0	0	0	0	myb domain protein 5
XLOC_001695	Phvul.001G071200	TSS1835	Chr01:9411996-9413823	0.245703	0.0375838	0.453823	0.313449	0.0636515	0.563246	0.628601	0.241256	1.01595	0.250427	0.028292	0.472562	0.248202	0.0331879	0.463217	Protein kinase superfamily protein
XLOC_001696	Phvul.001G071300	TSS1836	Chr01:9428012-9429797	0.0368917	0	0.106815	0.0418368	0	0.125308	0.0673987	0	0.169918	0.0307892	0	0.103165	0.0280482	0	0.0967026	Protein kinase superfamily protein
XLOC_001697	Phvul.001G071401	TSS1837	Chr01:9438059-9439221	2.99088	1.6625	4.31926	2.68921	1.42369	3.95473	3.75634	2.16595	5.34672	3.27793	1.84266	4.7132	3.0155	1.64792	4.38309	Protein kinase superfamily protein
XLOC_001698	Phvul.001G071500	TSS1838,TSS1839	Chr01:9451272-9460051	4.95238	3.3412	6.56356	6.89241	4.83446	8.95037	5.97813	4.11113	7.84514	5.90636	4.08594	7.72678	5.31914	3.61338	7.02489	amino acid permease 2
XLOC_001699	Phvul.001G071600	TSS1840	Chr01:9491222-9495214	0.910127	0.431106	1.38915	0.838867	0.374033	1.3037	1.01339	0.482356	1.54443	0.862424	0.382922	1.34193	0.93106	0.42793	1.43419	Cyclin A1;1
XLOC_001700	Phvul.001G071700	TSS1841	Chr01:9506677-9507157	0	0	0	0	0	0	0	0	0	0	0	0	0	0	0	Protein of unknown function (DUF784)
XLOC_001701	Phvul.001G071800	TSS1842	Chr01:9520333-9520711	0	0	0	0	0	0	0	0	0	0	0	0	0	0	0	Protein of unknown function (DUF784)
XLOC_001702	Phvul.001G071900	TSS1843	Chr01:9524523-9530384	19.478	15.0263	23.9297	18.8598	14.5482	23.1715	21.0306	16.1927	25.8685	21.3483	16.4403	26.2563	18.9835	14.619	23.348	SWITCH/sucrose nonfermenting 3C
XLOC_001703	Phvul.001G072500	TSS1844	Chr01:9649484-9672262	3.78962	1.18353	6.3957	3.17259	1.03948	5.30569	3.45716	1.12169	5.79263	4.17079	0.860857	7.48071	3.80265	1.08569	6.51962	Eukaryotic aspartyl protease family protein
XLOC_001704	Phvul.001G072600	TSS1845,TSS1846	Chr01:9698265-9716878	175.249	131.107	219.391	164.688	123.591	205.785	160.498	120.9	200.096	163.985	122.957	205.013	168.159	125.785	210.533	aldehyde dehydrogenase 3H1
XLOC_001705	Phvul.001G073000	TSS1847	Chr01:9823983-9830469	12.6182	9.44564	15.7907	10.5526	7.80653	13.2987	11.3669	8.43843	14.2954	12.1774	9.09471	15.2601	12.2983	9.1738	15.4229	Protein of unknown function (DUF300)
XLOC_001706	Phvul.001G073100	TSS1848	Chr01:9848318-9851808	15.5591	11.87	19.2482	19.4311	14.8843	23.978	17.5979	13.4622	21.7337	19.0922	14.6334	23.551	17.0451	13.0129	21.0773	plant glycogenin-like starch initiation protein 2
XLOC_001707	Phvul.001G073600	TSS1849	Chr01:9952600-9954012	24.7135	18.742	30.6849	19.9743	14.9036	25.0449	23.2026	17.4661	28.9391	25.1376	18.9302	31.3449	26.8998	20.3882	33.4114	RING/U-box superfamily protein
XLOC_001708	Phvul.001G073900	TSS1850	Chr01:10034967-10036436	0	0	0	0	0	0	0	0	0	0	0	0	0	0	0	Protein of unknown function (DUF498/DUF598)
XLOC_001709	Phvul.001G074000	TSS1851	Chr01:10073891-10096927	12.223	9.30349	15.1425	12.5283	9.53435	15.5223	12.3949	9.41398	15.3758	14.1421	10.8142	17.4699	12.5261	9.51692	15.5352
XLOC_001710	Phvul.001G074200	TSS1852	Chr01:10097383-10102861	3.5128	2.21392	4.81168	5.16444	3.47333	6.85555	4.50124	2.97473	6.02775	3.16665	1.98998	4.34332	4.26069	2.77566	5.74572	Regulator of chromosome condensation (RCC1) family protein
XLOC_001711	Phvul.001G074400	TSS1853	Chr01:10161788-10164195	0	0	0	0.030723	0	0.0960467	0.0592301	0	0.178665	0.036383	0	0.134284	0	0	0	Calcium-binding EF hand family protein
XLOC_001712	Phvul.001G074600	TSS1854	Chr01:10241429-10244013	38.4319	29.0119	47.8518	39.9912	30.1581	49.8243	38.6607	29.1472	48.1743	40.654	30.7304	50.5776	39.4453	29.713	49.1775	early nodulin-related
XLOC_001713	Phvul.001G074700	TSS1855	Chr01:10250390-10273322	10.5605	7.6692	13.4518	10.3714	7.51534	13.2275	10.9011	7.93807	13.8642	11.4123	8.31144	14.5132	12.5236	9.23344	15.8138	TLC ATP/ADP transporter
XLOC_001714	Phvul.001G075900	TSS1856	Chr01:10469774-10470233	0	0	0	0	0	0	0	0	0	0	0	0	0	0	0
XLOC_001715	Phvul.001G075800	TSS1857	Chr01:10518955-10526760	12.8364	9.61525	16.0576	9.3139	6.80763	11.8202	13.9776	10.4736	17.4816	13.0333	9.7384	16.3282	15.2492	11.4802	19.0182	Protein kinase superfamily protein
XLOC_001716	Phvul.001G075100	TSS1858	Chr01:10620619-10622703	4.1131	2.52614	5.70006	4.23262	2.60587	5.85938	3.12199	1.7913	4.45268	3.87122	2.30994	5.4325	3.57602	2.12104	5.031
XLOC_001717	Phvul.001G075200	TSS1859	Chr01:10633701-10642210	26.7114	20.4322	32.9906	30.4889	23.3927	37.5851	29.8129	22.8573	36.7685	29.0219	22.2434	35.8005	28.0851	21.475	34.6951	P-loop containing nucleoside triphosphate hydrolases superfamily protein
XLOC_001718	Phvul.001G075400	TSS1860	Chr01:10685629-10688176	18.6941	14.0359	23.3523	23.7424	17.8394	29.6455	20.2514	15.3115	25.1913	11.8368	8.80501	14.8687	14.2578	10.6413	17.8744	highly ABA-induced PP2C gene 3
XLOC_001719	Phvul.001G075500	TSS1861	Chr01:10740497-10742728	4.70928	3.25648	6.16208	6.61829	4.73351	8.50306	5.35685	3.72774	6.98597	5.62108	3.93268	7.30948	6.03347	4.27532	7.79162	Protein kinase superfamily protein
XLOC_001720	Phvul.001G076200	TSS1862	Chr01:10888382-10890490	32.4792	24.7627	40.1958	28.248	21.6542	34.8419	25.7907	19.7959	31.7855	26.7074	20.5165	32.8983	30.0305	23.0469	37.0142	suppressor of npr1-1 constitutive 4
XLOC_001721	Phvul.001G076300	TSS1863	Chr01:10917931-10923562	0.512219	0.210625	0.813812	0.883812	0.439738	1.32789	0.682491	0.310161	1.05482	0.714795	0.333009	1.09658	0.709025	0.330128	1.08792	Protein kinase superfamily protein
XLOC_001722	Phvul.001G076400	TSS1864	Chr01:10956971-10969727	24.4513	18.3478	30.5548	26.2705	19.6841	32.8569	36.1425	26.7226	45.5625	28.011	20.9772	35.0449	28.8762	21.337	36.4155	NADH-dependent glutamate synthase 1
XLOC_001723	Phvul.001G076600	TSS1865	Chr01:11075433-11094987	17.1862	12.6946	21.6779	18.2836	13.5583	23.0088	17.6929	13.1522	22.2336	18.69	13.8474	23.5327	18.6729	13.787	23.5588	amino acid permease 1
XLOC_001724	Phvul.001G076800	TSS1866	Chr01:11140156-11144365	13.7831	9.99566	17.5705	14.7747	10.7337	18.8157	15.8908	11.6076	20.1741	16.0736	11.7321	20.4152	16.2268	11.878	20.5756	TATA binding protein 2
XLOC_001725	Phvul.001G077200	TSS1867	Chr01:11352418-11365834	23.6355	17.7915	29.4796	22.445	16.8018	28.0882	19.9026	14.7978	25.0074	21.6895	16.182	27.197	21.7707	16.3058	27.2357	basic leucine zipper 9
XLOC_001726	Phvul.001G077300	TSS1868	Chr01:11440762-11447230	0.165078	0	0.360631	0.224677	0	0.46047	0.0560182	0	0.159619	0.0906299	0	0.225289	0.0595314	0	0.154277	non-ATPase subunit 9
XLOC_001727	Phvul.001G077400	TSS1869	Chr01:11458140-11462425	73.7897	56.7329	90.8465	86.9414	66.9298	106.953	80.5425	61.9823	99.1027	78.1173	60.3602	95.8743	74.5659	57.3443	91.7874	Protein of unknown function, DUF599
XLOC_001728	Phvul.001G077500	TSS1870	Chr01:11521610-11522382	11.6603	7.74436	15.5762	9.08815	5.80709	12.3692	9.32638	5.94535	12.7074	9.93053	6.38709	13.474	11.3228	7.48268	15.163	SAUR-like auxin-responsive protein family
XLOC_001729	Phvul.001G077900	TSS1871	Chr01:11653016-11657853	7.51967	5.23593	9.80341	8.16951	5.72404	10.615	7.3706	5.08756	9.65364	7.66957	5.2919	10.0472	6.75603	4.63505	8.877	sequence-specific DNA binding transcription factors
XLOC_001730	Phvul.001G078000	TSS1872	Chr01:11662416-11666013	11.4036	8.44509	14.362	10.8223	7.96594	13.6786	12.1293	8.98036	15.2783	11.9061	8.80639	15.0058	11.2195	8.27482	14.1641	Major facilitator superfamily protein
XLOC_001731	Phvul.001G078401	TSS1873,TSS1874	Chr01:11758099-11774247	4.2238	2.82681	5.62078	3.27491	2.07938	4.47044	4.41239	2.93639	5.8884	3.06603	1.93737	4.1947	4.27174	2.82813	5.71536	Sulfite exporter TauE/SafE family protein
XLOC_001732	Phvul.001G078501	TSS1875	Chr01:11847930-11855611	3.93538	2.25198	5.61878	4.05166	2.33191	5.77141	5.00627	3.00003	7.01251	4.05225	2.28317	5.82133	5.4127	3.2987	7.5267
XLOC_001733	Phvul.001G078800	TSS1876	Chr01:11890051-11892555	0.0947911	0	0.241067	1.23933	0.534082	1.94459	0.712193	0.23707	1.18732	1.24523	0.53669	1.95377	0.527201	0.0961159	0.958287	Pentatricopeptide repeat (PPR) superfamily protein
XLOC_001734	Phvul.001G079100	TSS1877	Chr01:11974628-11975961	250.669	193.088	308.251	315.547	240.919	390.175	278.069	213.84	342.298	298.126	227.134	369.117	265.339	203.451	327.227	ribosomal protein S27
XLOC_001735	Phvul.001G079200	TSS1878	Chr01:12009948-12013454	2.79164	1.76051	3.82277	3.99505	2.66456	5.32553	4.01778	2.67449	5.36106	3.28624	2.13873	4.43374	3.59836	2.3588	4.83793	Mitochondrial substrate carrier family protein
XLOC_001736	Phvul.001G079300	TSS1879	Chr01:12042116-12044858	1.56713	0.906409	2.22785	1.79685	1.05421	2.53948	1.25771	0.681475	1.83395	1.47898	0.829949	2.12801	1.33266	0.735509	1.92982	GRF zinc finger / Zinc knuckle protein
XLOC_001737	Phvul.001G081632	TSS1880	Chr01:12159318-12160837	37.6118	29.3061	45.9176	36.4843	28.1165	44.8521	40.5848	31.2408	49.9288	32.6075	25.0342	40.1808	35.9417	27.6263	44.2571	AT-hook motif nuclear-localized protein 20
XLOC_001738	Phvul.001G083050	TSS1881	Chr01:12631664-12636321	0.338655	0	1.62074	0.316266	0	1.45535	0.399458	0	1.87016	0.399558	0	1.89438	0.350029	0	1.79338
XLOC_001739	Phvul.001G083400	TSS1882	Chr01:12738561-12747355	31.589	24.341	38.8371	28.0884	21.5993	34.5774	34.6021	26.6655	42.5387	33.0874	25.5009	40.6739	35.9003	27.6562	44.1444	Protein of unknown function (DUF3754)
XLOC_001740	Phvul.001G083666	TSS1883	Chr01:12775019-12777525	0.102586	0	0.270362	0	0	0	0.0194096	0	0.112003	0.110118	0	0.310911	0.114761	0	0.288045	SET domain group 4
XLOC_001741	Phvul.001G083800	TSS1884	Chr01:12802269-12815745	396.626	293.088	500.165	264.517	201.713	327.322	235.394	180.396	290.393	258.905	197.871	319.94	300.5	226.665	374.336	Uncharacterised protein family (UPF0041)
XLOC_001742	Phvul.001G083900	TSS1885	Chr01:12832422-12835141	139.949	106.814	173.085	156.891	119.489	194.294	144.282	110.567	177.997	150.08	114.783	185.377	134.777	102.888	166.667	Ubiquinol-cytochrome C reductase iron-sulfur subunit
XLOC_001743	Phvul.001G084000	TSS1886	Chr01:12888837-12890955	1.6729	0.740489	2.60532	2.09358	0.997391	3.18977	2.40052	1.17788	3.62316	1.5366	0.612758	2.46044	1.41552	0.564844	2.26619	Integrase-type DNA-binding superfamily protein
XLOC_001744	Phvul.001G084100	TSS1887	Chr01:12947977-12948244	1.60285	0.353149	2.85255	1.22104	0.120639	2.32144	0.739677	0	1.63117	1.15862	0	3.22037	2.01256	0	5.24618	RING/U-box superfamily protein
XLOC_001745	Phvul.001G084200	TSS1888	Chr01:12957527-12958496	71.5121	54.8485	88.1758	75.5308	58.1882	92.8733	70.2908	54.495	86.0866	68.7935	52.9748	84.6122	71.4948	55.0648	87.9249	Family of unknown function (DUF716)
XLOC_001746	Phvul.001G084300	TSS1889	Chr01:12975728-12978031	25.5824	19.6531	31.5117	26.8687	20.6232	33.1142	25.5312	19.5494	31.513	25.5714	19.5876	31.5553	25.6047	19.6454	31.564
XLOC_001747	Phvul.001G085000	TSS1890	Chr01:13113770-13123104	1.01071	0	2.59968	0.743829	0	2.1679	1.0778	0	2.7116	0.685756	0	1.93717	0.801753	0	2.20916
XLOC_001748	Phvul.001G085400	TSS1891	Chr01:13154098-13154953	37.2923	28.8894	45.6952	44.3141	34.1584	54.4698	36.7925	27.9895	45.5955	39.3006	30.1349	48.4663	34.8856	26.7839	42.9873
XLOC_001749	Phvul.001G085500	TSS1892	Chr01:13171212-13174931	3.05787	1.9659	4.14984	3.05959	1.9726	4.14659	3.04138	1.96802	4.11474	3.39404	2.23686	4.55123	2.67332	1.68993	3.65671	basic helix-loop-helix (bHLH) DNA-binding superfamily protein
XLOC_001750	Phvul.001G085600	TSS1893	Chr01:13185367-13188114	18.8933	14.0396	23.7469	19.4561	14.5145	24.3976	22.0633	16.461	27.6656	22.4883	16.9084	28.0683	18.8615	14.0339	23.6891	NAD(P)-binding Rossmann-fold superfamily protein
XLOC_001751	Phvul.001G085700	TSS1894	Chr01:13231231-13231447	0	0	0	0	0	0	0	0	0	0	0	0	0	0	0
XLOC_001752	Phvul.001G086000	TSS1895	Chr01:13279104-13281310	1.23812	0.545701	1.93054	0.98555	0.410752	1.56035	1.80755	0.914593	2.7005	1.98054	1.02688	2.9342	1.55429	0.776968	2.33161
XLOC_001753	Phvul.001G086400	TSS1896	Chr01:13354604-13356661	10.8096	7.80664	13.8125	12.4942	9.05935	15.9291	15.0217	11.0257	19.0178	13.3695	9.68852	17.0504	13.5868	9.8817	17.292	Kinase interacting (KIP1-like) family protein
XLOC_001754	Phvul.001G086466	TSS1897	Chr01:13386846-13390845	2.04133	0.0377746	4.04488	2.44666	0.159845	4.73348	2.11867	0.078005	4.15934	2.10798	0.0937869	4.12218	3.07208	0.462545	5.68161	actin related protein 2
XLOC_001755	Phvul.001G086532	TSS1898	Chr01:13391207-13391898	3.32388	0.738121	5.90963	4.39846	1.2711	7.52583	2.84644	0.45835	5.23453	2.7451	0.44847	5.04172	2.31135	0.300474	4.32223	actin related protein 2
XLOC_001756	Phvul.001G086700	TSS1899	Chr01:13420741-13429462	71.3289	54.8642	87.7936	69.0299	53.1408	84.9191	72.4392	55.7232	89.1552	71.3245	54.8628	87.7863	67.8726	52.197	83.5482	vacuolar ATP synthase subunit C (VATC) / V-ATPase C subunit / vacuolar proton pump C subunit (DET3)
XLOC_001757	Phvul.001G086800	TSS1900	Chr01:13447899-13451049	0	0	0	0	0	0	0	0	0	0	0	0	0	0	0	AP2/B3-like transcriptional factor family protein
XLOC_001758	Phvul.001G087200	TSS1901	Chr01:13526553-13529107	279.597	210.626	348.568	294.594	221.473	367.716	295.127	224.348	365.906	320.493	242.764	398.223	281.64	213.285	349.996	translocon-associated protein beta (TRAPB) family protein
XLOC_001759	Phvul.001G087600	TSS1902	Chr01:13639242-13640935	10.1585	6.65327	13.6637	12.6125	8.44969	16.7752	13.7913	9.27932	18.3033	10.8533	7.10175	14.6049	11.8808	7.93695	15.8247	Uncharacterised protein family (UPF0497)
XLOC_001760	Phvul.001G087900	TSS1903	Chr01:13759454-13759985	0	0	0	0	0	0	0	0	0	0	0	0	0	0	0	C2H2 and C2HC zinc fingers superfamily protein
XLOC_001761	Phvul.001G088000	TSS1904	Chr01:13784219-13792314	34.2657	26.2332	42.2982	29.1159	22.4042	35.8277	30.1344	23.1755	37.0933	30.8487	23.7018	37.9955	31.6092	24.2901	38.9283
XLOC_001762	Phvul.001G088100	TSS1905	Chr01:13837407-13845018	20.564	15.7905	25.3375	18.7897	14.384	23.1954	21.7585	16.6504	26.8667	22.7145	17.4791	27.9499	21.6254	16.6033	26.6475	hydroxyproline-rich glycoprotein family protein
XLOC_001763	Phvul.001G088200	TSS1906	Chr01:13863295-13865033	48.988	36.271	61.705	38.1399	28.281	47.9987	40.8255	30.4529	51.198	28.6329	20.9844	36.2813	47.2741	35.6081	58.9401	WRKY DNA-binding protein 75
XLOC_001764	Phvul.001G088300	TSS1907	Chr01:13891258-13892212	0	0	0	0	0	0	0	0	0	0	0	0	0	0	0
XLOC_001765	Phvul.001G088600	TSS1908	Chr01:13936114-13956760	1.02668	0.00102883	2.05233	0.957041	0.198022	1.71606	1.15432	0.0205654	2.28807	1.65645	0.389285	2.92362	1.58283	0	3.18699
XLOC_001766	Phvul.001G088800	TSS1909	Chr01:14069614-14079319	4.27157	2.50468	6.03845	3.74965	2.13392	5.36537	4.22032	2.43811	6.00254	3.79426	2.14115	5.44736	4.14896	2.40247	5.89545	Protein of unknown function (DUF1997)
XLOC_001767	Phvul.001G089500	TSS1910	Chr01:14465377-14473673	20.7911	15.8713	25.711	19.9997	15.376	24.6234	20.6724	15.9261	25.4188	21.7001	16.65	26.7503	21.2992	16.3549	26.2434	GYF domain-containing protein
XLOC_001768	Phvul.001G089800	TSS1911	Chr01:14615781-14617287	11.4904	8.01478	14.966	12.9739	9.0614	16.8864	13.4391	9.46513	17.4131	16.6364	11.921	21.3518	13.0008	9.09836	16.9033	Pollen Ole e 1 allergen and extensin family protein
XLOC_001769	Phvul.001G089900	TSS1912	Chr01:14661480-14663300	0	0	0	0.039145	0	0.120315	0.0519305	0	0.13937	0.0509939	0	0.138388	0.032364	0	0.0990182	RGA-like 1
XLOC_001770	Phvul.001G090000	TSS1913,TSS1914	Chr01:14686317-14693367	7.67936	5.52512	9.8336	8.03496	5.77956	10.2903	8.53298	6.1533	10.9127	7.88669	5.6842	10.0892	7.8186	5.6095	10.0277
XLOC_001771	Phvul.001G090500	TSS1915	Chr01:14853496-14854111	0	0	0	0	0	0	0	0	0	0	0	0	0	0	0	RING/U-box superfamily protein
XLOC_001772	Phvul.001G090600	TSS1916	Chr01:14867015-14869940	7.32022	5.27954	9.36089	5.82949	4.12104	7.53794	7.44406	5.35828	9.52983	6.87567	4.93523	8.81611	7.05664	5.08009	9.03319	Pentatricopeptide repeat (PPR) superfamily protein
XLOC_001773	Phvul.001G090700	TSS1917	Chr01:14879911-14886414	30.9708	23.8657	38.076	31.8457	24.5451	39.1462	30.8817	23.8262	37.9372	31.9801	24.6624	39.2977	31.1532	24.0118	38.2946	DHHC-type zinc finger family protein
XLOC_001774	Phvul.001G090800	TSS1918	Chr01:14976074-14981852	2.03594	1.22558	2.8463	2.06517	1.24255	2.88779	1.90508	1.1357	2.67446	2.09253	1.26401	2.92106	2.18177	1.33678	3.02677	Protein kinase superfamily protein
XLOC_001775	Phvul.001G090900	TSS1919	Chr01:14989857-14998441	4.46443	0	10.6093	8.86585	0	18.5291	8.26051	0	17.7426	3.45963	0	8.93381	6.16287	0	13.6432
XLOC_001776	Phvul.001G091150	TSS1920	Chr01:15332003-15332719	1.25622	0.42698	2.08546	0.678328	0.0858275	1.27083	1.44226	0.51649	2.36803	1.15291	0.330792	1.97502	1.31165	0.443653	2.17964
XLOC_001777	Phvul.001G091400	TSS1921	Chr01:15552499-15556152	9.38185	6.85493	11.9088	9.44337	6.88908	11.9977	10.2124	7.47765	12.9472	10.5418	7.75171	13.3319	10.0444	7.36438	12.7243	Squamosa promoter-binding protein-like (SBP domain) transcription factor family protein
XLOC_001778	Phvul.001G091900	TSS1922	Chr01:15759696-15760898	2.04098	1.00669	3.07527	1.3225	0.532188	2.11281	1.6214	0.716751	2.52604	1.45365	0.610889	2.29642	1.67619	0.770814	2.58157	aminoacyl-tRNA ligases;ATP binding;nucleotide binding
XLOC_001779	Phvul.001G092100	TSS1923	Chr01:15934309-15934644	6.8663	1.98418	11.7484	14.4524	6.39726	22.5076	8.31652	2.95745	13.6756	10.4063	4.16644	16.6461	10.0016	3.63376	16.3695	Protein of unknown function (DUF 3339)
XLOC_001780	Phvul.001G092300	TSS1924	Chr01:15977232-15977878	60.664	45.1176	76.2105	53.3829	39.7869	66.979	53.8679	40.2788	67.4569	55.9345	41.7925	70.0764	52.0005	38.4883	65.5128
XLOC_001781	Phvul.001G092500	TSS1925	Chr01:16002308-16002518	249.736	165.041	334.432	183.486	115.926	251.045	191.368	122.82	259.915	141.824	85.5088	198.139	199.291	126.669	271.913	Protein of unknown function (DUF 3339)
XLOC_001782	Phvul.001G038100	TSS1926	Chr01:16151456-16151984	0	0	0	0	0	0	0	0	0	0	0	0	0	0	0	pectin methylesterase inhibitor 2
XLOC_001783	Phvul.001G093900	TSS1927	Chr01:16463978-16469620	1.05542	0.629718	1.48111	1.03225	0.609767	1.45474	1.01032	0.590695	1.42994	1.07802	0.645664	1.51038	1.09036	0.651689	1.52903	disease resistance protein (TIR-NBS-LRR class), putative
XLOC_001784	Phvul.001G094000	TSS1928	Chr01:16531225-16532623	0.628506	0.183974	1.07304	0.539144	0.156097	0.92219	0.399793	0.0770201	0.722566	0.650438	0.214625	1.08625	0.495293	0.129441	0.861144	Tetratricopeptide repeat (TPR)-like superfamily protein
XLOC_001785	Phvul.001G094300	TSS1929	Chr01:16831120-16833532	11.22	8.33635	14.1036	12.7893	9.56807	16.0106	11.1221	8.24944	13.9948	11.7474	8.73849	14.7562	10.4796	7.74833	13.2109	SWIB/MDM2 domain superfamily protein
XLOC_001786	Phvul.001G092900	TSS1930	Chr01:17124458-17127397	95.0429	73.0829	117.003	70.3265	54.0506	86.6024	87.4502	67.068	107.832	79.0964	60.6043	97.5884	89.1664	68.3235	110.009	Peroxidase superfamily protein
XLOC_001787	Phvul.001G093200	TSS1931	Chr01:17175802-17186279	7.45268	4.98015	9.92522	8.21732	5.47792	10.9567	8.03231	5.3928	10.6718	8.0425	5.32442	10.7606	7.4313	4.93066	9.93194
XLOC_001788	Phvul.001G093300	TSS1932	Chr01:17186444-17187699	28.5729	21.4864	35.6594	33.6613	25.7594	41.5633	31.2453	23.8154	38.6751	31.3657	23.8322	38.8993	28.5035	21.605	35.402	Ferritin/ribonucleotide reductase-like family protein
XLOC_001789	Phvul.001G093500	TSS1933	Chr01:17245657-17268843	2.94764	1.71738	4.1779	4.0266	2.47194	5.58126	3.38796	1.99952	4.77639	3.61205	2.14404	5.08007	3.2221	1.89104	4.55317	DHBP synthase RibB-like alpha/beta domain
XLOC_001790	Phvul.001G094600	TSS1934,TSS1935	Chr01:17656313-17659151	2.61128	1.402	3.82056	2.19954	1.09148	3.3076	2.30346	1.15087	3.45604	2.31127	1.18402	3.43852	2.68256	1.42057	3.94454
XLOC_001791	Phvul.001G094800	TSS1936	Chr01:17680815-17700507	5.20566	0	14.9053	5.12412	0	11.0277	6.12175	0	13.3811	5.6171	0	13.815	6.04889	0	15.4278	S-adenosyl-L-methionine-dependent methyltransferases superfamily protein
XLOC_001792	Phvul.001G095300	TSS1937	Chr01:17761594-17765323	129.018	99.2038	158.831	102.443	78.8341	126.051	107.362	82.7225	132.001	116.522	89.7191	143.324	111.815	85.7424	137.887
XLOC_001793	Phvul.001G095350	TSS1938	Chr01:17820839-17822321	0	0	0	0	0	0	0	0	0	0	0	0	0	0	0
XLOC_001794	Phvul.001G095600	TSS1939	Chr01:17908397-17908820	2.40563	0.689803	4.12146	2.90332	1.01815	4.78849	2.4107	0.714248	4.10714	1.69355	0.399845	2.98725	2.35034	0.688622	4.01207	calmodulin-like 38
XLOC_001795	Phvul.001G095700	TSS1940,TSS1941	Chr01:18028930-18036264	15.0042	11.5991	18.4093	12.629	9.68351	15.5745	14.6658	11.2775	18.0542	15.6147	12.023	19.2064	14.1065	10.8105	17.4026
XLOC_001796	Phvul.001G095800	TSS1942	Chr01:18072151-18094811	16.5907	12.5584	20.623	14.6503	10.9945	18.306	15.496	11.6623	19.3297	16.4689	12.4235	20.5142	16.1235	12.1714	20.0757	Flavin containing amine oxidoreductase family
XLOC_001797	Phvul.001G096000	TSS1943	Chr01:18113934-18144587	2.01053	1.21943	2.80162	2.2416	1.38818	3.09501	2.15795	1.31346	3.00245	2.16442	1.32555	3.0033	2.60886	1.66246	3.55526	Rad21/Rec8-like family protein
XLOC_001798	Phvul.001G096100	TSS1944	Chr01:18209117-18225106	19.9732	15.3937	24.5526	20.9061	16.0972	25.715	21.1519	16.3205	25.9833	19.5627	15.0757	24.0498	18.3116	14.094	22.5291	ARM repeat superfamily protein
XLOC_001799	Phvul.001G096300	TSS1945	Chr01:18304648-18306859	33.4302	25.6209	41.2396	38.4453	29.5263	47.3642	39.6217	30.5004	48.743	42.4341	32.7024	52.1657	37.2322	28.5969	45.8675	12-oxophytodienoate reductase 2
XLOC_001800	Phvul.001G096500	TSS1946	Chr01:18381466-18382006	0	0	0	0	0	0	0	0	0	0	0	0	0	0	0
XLOC_001801	Phvul.001G096600	TSS1947	Chr01:18383637-18402482	12.3865	9.17452	15.5985	12.8222	9.5181	16.1262	13.2208	9.82761	16.6139	13.2591	9.82798	16.6901	12.9876	9.65093	16.3243	Protein kinase superfamily protein
XLOC_001802	Phvul.001G096800	TSS1948	Chr01:18472836-18488683	1.41761	0.816105	2.01911	1.14397	0.615749	1.67218	1.43703	0.815889	2.05817	1.67297	0.99609	2.34985	1.16891	0.630833	1.70699	Tetratricopeptide repeat (TPR)-like superfamily protein
XLOC_001803	Phvul.001G096900	TSS1949	Chr01:18489943-18496965	21.0167	16.1297	25.9036	22.6447	17.4467	27.8427	23.088	17.8018	28.3741	22.6454	17.3881	27.9027	20.5204	15.7644	25.2765	apyrase 2
XLOC_001804	Phvul.001G097000	TSS1950	Chr01:18518192-18522142	171.996	130.982	213.009	162.875	124.307	201.442	166.551	128.002	205.1	180.294	138.384	222.203	174.442	133.53	215.354	small and basic intrinsic protein 1A
XLOC_001805	Phvul.001G097200	TSS1951	Chr01:18585106-18586231	0	0	0	0	0	0	0	0	0	0	0	0	0	0	0	PEBP (phosphatidylethanolamine-binding protein) family protein
XLOC_001806	Phvul.001G097300	TSS1952	Chr01:18602291-18604694	0	0	0	0	0	0	0	0	0	0	0	0	0	0	0	PEBP (phosphatidylethanolamine-binding protein) family protein
XLOC_001807	Phvul.001G097400	TSS1953	Chr01:18670253-18671138	0	0	0	0	0	0	0	0	0	0	0	0	0	0	0	HXXXD-type acyl-transferase family protein
XLOC_001808	Phvul.001G097500	TSS1954	Chr01:18678311-18678896	0	0	0	0	0	0	0	0	0	0	0	0	0	0	0	HXXXD-type acyl-transferase family protein
XLOC_001809	Phvul.001G097800	TSS1955	Chr01:18757570-18767519	48.8893	37.4942	60.2845	45.0301	34.549	55.5113	48.8996	37.5093	60.2899	51.653	39.5635	63.7425	51.409	39.3595	63.4585	acetyl-CoA synthetase
XLOC_001810	Phvul.001G097900	TSS1956	Chr01:18842806-18844773	0.780567	0.343174	1.21796	0.805892	0.347987	1.2638	0.661075	0.265922	1.05623	1.06419	0.525968	1.60241	0.67221	0.270837	1.07358	Tetratricopeptide repeat (TPR)-like superfamily protein
XLOC_001811	Phvul.001G098200	TSS1957	Chr01:18918810-18920538	122.056	92.5319	151.579	117.479	89.4469	145.511	109.699	83.2937	136.105	115.393	87.9439	142.841	106.867	81.7331	132	xyloglucan endotransglucosylase/hydrolase 5
XLOC_001812	Phvul.001G098300	TSS1958	Chr01:18931312-18932870	15.6827	11.4067	19.9587	17.4171	12.6907	22.1435	17.0331	12.1164	21.9498	14.2043	10.271	18.1377	16.6493	11.7234	21.5752	xyloglucan endotransglucosylase/hydrolase 5
XLOC_001813	Phvul.001G098400	TSS1959	Chr01:19015812-19018119	0	0	0	0	0	0	0	0	0	0	0	0	0	0	0	Cysteine proteinases superfamily protein
XLOC_001814	Phvul.001G098500	TSS1960	Chr01:19029893-19030496	16.1489	10.7904	21.5074	19.0397	12.972	25.1073	17.5453	11.8493	23.2414	15.9933	10.6296	21.3569	16.5845	11.1138	22.0551
XLOC_001815	Phvul.001G098700	TSS1961	Chr01:19131374-19132241	3.57665	2.01951	5.13379	5.04177	3.08009	7.00345	3.36878	1.85217	4.88539	3.93268	2.25348	5.61189	3.13521	1.72429	4.54614	Calcium-dependent lipid-binding (CaLB domain) family protein
XLOC_001816	Phvul.001G098801	TSS1962	Chr01:19156891-19160566	0	0	0	0	0	0	0	0	0	0	0	0	0	0	0
XLOC_001817	Phvul.001G099200	TSS1963	Chr01:19292480-19293770	24.9616	18.682	31.2411	25.7317	19.3631	32.1004	23.101	17.19	29.0121	24.8675	18.5755	31.1595	23.805	17.7398	29.8702	Family of unknown function (DUF716)
XLOC_001818	Phvul.001G099300	TSS1964	Chr01:19307176-19309845	20.1673	14.9852	25.3494	20.8049	15.4691	26.1408	22.3266	16.6603	27.9929	21.5294	15.9962	27.0627	20.4368	15.1655	25.7082	Syntaxin/t-SNARE family protein
XLOC_001819	Phvul.001G099500	TSS1965	Chr01:19328811-19358325	4.69492	3.2762	6.11363	5.61973	4.05827	7.18119	6.6787	4.87988	8.47753	4.8793	3.4551	6.3035	5.73552	4.13603	7.33502	DEAD/DEAH box helicase, putative
XLOC_001820	Phvul.001G099600	TSS1966	Chr01:19372178-19377507	61.8824	47.2301	76.5347	66.6227	50.7062	82.5392	69.3394	52.8684	85.8103	63.9609	48.871	79.0508	65.1988	49.7294	80.6682	K+ uptake transporter 3
XLOC_001821	Phvul.001G099700	TSS1967	Chr01:19568489-19569185	2.57871	1.06029	4.09714	2.69607	1.18916	4.20298	4.31629	2.23792	6.39466	3.45089	1.62232	5.27946	2.29917	0.935883	3.66247	Integrase-type DNA-binding superfamily protein
XLOC_001822	Phvul.001G099800	TSS1968	Chr01:19833435-19837997	45.3585	34.9932	55.7238	40.4437	31.0645	49.823	43.2648	33.2196	53.31	43.5009	33.4371	53.5647	43.4429	33.4498	53.4359	nudix hydrolase homolog 12
XLOC_001823	Phvul.001G099900	TSS1969	Chr01:19872431-19877867	46.168	35.5357	56.8003	37.6507	28.8871	46.4143	41.2587	31.8039	50.7135	37.0336	28.4157	45.6515	39.2788	30.0602	48.4973	apyrase 2
XLOC_001824	Phvul.001G100800	TSS1970	Chr01:20556092-20556311	1.74967	0.496339	3.003	1.44087	0.547402	2.33434	1.04566	0.140523	1.9508	2.20562	1.46931	2.94193	2.209	0	6.95972
XLOC_001825	Phvul.001G101100	TSS1971	Chr01:20669624-20673653	18.8257	14.0813	23.5701	19.9733	14.8914	25.0553	19.6942	14.73	24.6584	19.3414	14.4452	24.2375	20.008	15.0348	24.9811	myb-like HTH transcriptional regulator family protein
XLOC_001826	Phvul.001G101200	TSS1972	Chr01:20674327-20681345	43.5995	33.5822	53.6168	45.0902	34.754	55.4264	43.8855	33.8266	53.9444	48.9824	37.7517	60.213	44.6228	34.3819	54.8637	translocon at the outer envelope membrane of chloroplasts 34
XLOC_001827	Phvul.001G101600	TSS1973	Chr01:20823503-20824226	0	0	0	0	0	0	0	0	0	0	0	0	0	0	0
XLOC_001828	Phvul.001G101800	TSS1974	Chr01:20839746-20846068	14.2767	10.997	17.5565	15.0378	11.5966	18.479	14.3635	11.0626	17.6644	15.4925	11.9397	19.0452	13.9113	10.7237	17.0989
XLOC_001829	Phvul.001G101900	TSS1975	Chr01:20854043-20857155	0	0	0	0.176603	0	0.383033	0.0110784	0	0.0795223	0.0370396	0	0.133185	0.0316664	0	0.128843	Sec14p-like phosphatidylinositol transfer family protein
XLOC_001830	Phvul.001G102100	TSS1976	Chr01:20885949-20891176	11.3414	8.61149	14.0714	11.3449	8.59225	14.0975	11.4969	8.71086	14.2828	12.336	9.38009	15.2919	11.7023	8.87357	14.5311	Protein kinase superfamily protein
XLOC_001831	Phvul.001G102300	TSS1977	Chr01:20911112-20912989	48.4881	37.347	59.6292	45.8817	35.3341	56.4292	50.517	38.814	62.2201	52.7885	40.5512	65.0257	46.0273	35.3487	56.7059
XLOC_001832	Phvul.001G102700	TSS1978	Chr01:21020493-21022086	136.028	104.051	168.005	150.223	115.076	185.37	141.141	108.02	174.262	141.997	108.947	175.047	133.358	102.448	164.268	calmodulin 5
XLOC_001833	Phvul.001G103200	TSS1979	Chr01:21360111-21363279	30.1538	23.145	37.1625	31.1639	23.7983	38.5295	35.1511	27.0482	43.2539	31.8597	24.4409	39.2786	33.8635	25.9448	41.7822	MATE efflux family protein
XLOC_001834	Phvul.001G103300	TSS1980	Chr01:21696984-21702932	0.330095	0.0605307	0.599659	0.577471	0.185307	0.969635	0.526616	0.148792	0.904441	0.49609	0.141081	0.8511	0.571781	0.16431	0.979253	MATE efflux family protein
XLOC_001835	Phvul.001G105101	TSS1981	Chr01:21931279-21937295	0.114592	0	0.263177	0.063539	0	0.171044	0.0911832	0	0.218333	0.0584152	0	0.152945	0	0	0	MATE efflux family protein
XLOC_001836	Phvul.001G106900	TSS1982	Chr01:22197686-22198839	2.62835	1.18134	4.07536	3.00604	1.38004	4.63204	4.45955	2.34273	6.57636	3.24265	1.50664	4.97866	2.33445	0.960802	3.70809
XLOC_001837	Phvul.001G107600	TSS1983	Chr01:22536973-22538834	0.283606	0.0430949	0.524117	0.453486	0.117065	0.789908	0.258521	0.0228598	0.494181	0.170649	0	0.354733	0.234045	0.0105378	0.457553	myb domain protein 60
XLOC_001838	Phvul.001G107700	TSS1984	Chr01:22596807-22599716	14.813	10.6781	18.948	12.3489	8.6895	16.0084	12.7042	9.00214	16.4062	14.5909	10.4212	18.7607	12.9118	9.18259	16.641	F-box family protein
XLOC_001839	Phvul.001G107800	TSS1985	Chr01:22623833-22625584	19.5312	14.787	24.2754	18.9915	14.369	23.614	17.4598	13.1458	21.7738	17.3303	13.0435	21.6171	17.2635	12.9805	21.5466	Presenilin-1
XLOC_001840	Phvul.001G107900	TSS1986	Chr01:22625925-22631426	34.3219	26.42	42.2238	29.213	22.315	36.1109	31.8135	24.3683	39.2588	30.5243	23.3651	37.6835	35.0517	26.8882	43.2152	GDSL-like Lipase/Acylhydrolase superfamily protein
XLOC_001841	Phvul.001G108101	TSS1987	Chr01:23191559-23195119	2.00991	1.13457	2.88525	3.259	2.01828	4.49972	3.45207	2.16348	4.74067	2.68589	1.61726	3.75451	2.55032	1.50913	3.5915	MATE efflux family protein
XLOC_001842	Phvul.001G108200	TSS1988	Chr01:23373308-23377304	9.03093	6.39071	11.6712	9.18419	6.4823	11.8861	9.15077	6.47148	11.8301	11.4005	8.28472	14.5163	9.97291	7.09019	12.8556	MATE efflux family protein
XLOC_001843	Phvul.001G091600	TSS1989	Chr01:24026689-24034147	0.702371	0.214287	1.19046	0.688044	0.197332	1.17876	0.776031	0.248014	1.30405	0.759445	0.23505	1.28384	0.558975	0.1268	0.99115	2-isopropylmalate synthase 1
XLOC_001844	Phvul.001G094701	TSS1990	Chr01:25168043-25180792	0	0	0	0	0	0	0	0	0	0	0	0	0	0	0	DHHC-type zinc finger family protein
XLOC_001845	Phvul.001G100501,Phvul.001G103400	TSS1991,TSS1992	Chr01:25259271-25263547	52.505	32.0343	72.9757	48.8208	30.7379	66.9037	53.076	31.9396	74.2124	49.8948	30.8701	68.9194	48.3681	23.2674	73.4688
XLOC_001846	Phvul.001G105102	TSS1993	Chr01:25471771-25472131	0	0	0	0	0	0	0	0	0	0.0637924	0	0.33608	0	0	0
XLOC_001847	Phvul.001G106700	TSS1994	Chr01:25567126-25569535	0.0646866	0	0.187212	0	0	0	0.0190484	0	0.0923901	0.117242	0	0.285733	0.0293186	0	0.110272	WUSCHEL related homeobox 11
XLOC_001848	Phvul.001G106600	TSS1995	Chr01:25623943-25625989	6.91347	4.61409	9.21284	6.13763	4.01746	8.2578	6.90966	4.58506	9.23425	7.78768	5.2435	10.3319	5.77221	3.72274	7.82169	Peroxidase superfamily protein
XLOC_001849	Phvul.001G106933	TSS1996	Chr01:25640137-25643019	0	0	0	0.00675063	0	0.0361762	0	0	0	0	0	0	0	0	0
XLOC_001850	Phvul.001G106500	TSS1997	Chr01:25680313-25682458	0.0173016	0	0.104916	0.0420221	0	0.132285	0	0	0	0	0	0	0	0	0	Peroxidase superfamily protein
XLOC_001851	Phvul.001G106400	TSS1998	Chr01:25706905-25709629	5.44332	3.78091	7.10573	6.20093	4.34492	8.05695	5.68984	3.94374	7.43593	6.74277	4.74013	8.74541	5.71885	3.97836	7.45935	cycling DOF factor 3
XLOC_001852	Phvul.001G106300	TSS1999	Chr01:25891006-25892483	4.79735	2.77974	6.81497	7.51315	4.7246	10.3017	7.39247	4.61488	10.1701	7.72723	4.90494	10.5495	5.99371	3.60369	8.38374
XLOC_001853	Phvul.001G106000	TSS2000,TSS2001	Chr01:26033782-26042013	6.96361	4.37293	9.55428	6.5058	3.85913	9.15248	6.39445	3.7394	9.0495	6.68551	3.76478	9.60624	6.24688	3.69728	8.79649	Cyclin/Brf1-like TBP-binding protein
XLOC_001854	Phvul.001G106433	TSS2002,TSS2003	Chr01:26046439-26069325	6.45655	4.68982	8.22329	6.78521	4.91902	8.6514	7.35426	5.3542	9.35431	7.20477	5.2623	9.14724	7.444	5.44762	9.44039	Cyclin/Brf1-like TBP-binding protein
XLOC_001855	Phvul.001G105800	TSS2004	Chr01:26074621-26077806	9.82143	6.95407	12.6888	8.85421	6.18008	11.5283	10.5039	7.44121	13.5666	10.5759	7.51152	13.6402	11.0425	7.86498	14.22	Core-2/I-branching beta-1,6-N-acetylglucosaminyltransferase family protein
XLOC_001856	Phvul.001G105600	TSS2005	Chr01:26156692-26160858	31.2092	23.2655	39.153	30.6077	22.7319	38.4836	29.459	21.8879	37.03	31.7277	23.6421	39.8133	29.3239	21.7708	36.8769	DnaJ/Hsp40 cysteine-rich domain superfamily protein
XLOC_001857	Phvul.001G105400	TSS2006	Chr01:26290092-26292316	4.12817	2.78865	5.46768	4.09931	2.75791	5.44072	3.02556	1.92619	4.12494	3.45702	2.23723	4.67681	3.36725	2.15601	4.57848	calcium exchanger 7
XLOC_001858	Phvul.001G105300	TSS2007,TSS2008	Chr01:26326716-26332355	0.0735734	0	0.22798	0.185946	0	0.426478	0.19694	0	0.449193	0.112782	0	0.300053	0.233231	0	0.49923	Emsy N Terminus (ENT) domain-containing protein
XLOC_001859	Phvul.001G104700	TSS2009	Chr01:26480808-26488283	0.335638	0.104353	0.566923	0.18621	0.0170994	0.35532	0.30108	0.0740254	0.528135	0.272906	0.0702157	0.475596	0.248665	0.0532321	0.444097	cationic amino acid transporter 2
XLOC_001860	Phvul.001G104600	TSS2010	Chr01:26496239-26512274	19.6296	15.082	24.1771	20.124	15.4451	24.8028	21.0185	16.1439	25.8931	18.9266	14.5036	23.3497	20.9499	16.0771	25.8226	cationic amino acid transporter 2
XLOC_001861	Phvul.001G104500	TSS2011	Chr01:26567140-26572091	52.5317	40.3771	64.6863	48.09	37.0167	59.1633	49.3599	37.9581	60.7618	47.1091	36.2565	57.9616	48.2371	37.0565	59.4177	BTB-POZ and MATH domain 4
XLOC_001862	Phvul.001G104400	TSS2012	Chr01:26579261-26581966	0	0	0	0	0	0	0	0	0	0.014701	0	0.0878957	0	0	0	BTB-POZ and MATH domain 4
XLOC_001863	Phvul.001G103600	TSS2013	Chr01:26649006-26652517	0.0346555	0	0.112556	0.117024	0	0.274247	0.090373	0	0.220011	0.0436328	0	0.133729	0.0884089	0	0.220418	MATE efflux family protein
XLOC_001864	Phvul.001G104033	TSS2014	Chr01:26741216-26756520	6.84444	4.82157	8.86732	5.41185	3.71345	7.11024	5.04467	3.43099	6.65836	6.17442	4.30443	8.04442	5.54372	3.81647	7.27096	2-isopropylmalate synthase 1
XLOC_001865	Phvul.001G108800	TSS2015	Chr01:28183705-28186277	80.7073	62.271	99.1436	67.3611	51.8976	82.8246	73.4147	56.7228	90.1065	74.6323	57.6745	91.59	77.3163	59.5022	95.1304	small and basic intrinsic protein 2;1
XLOC_001866	Phvul.001G109000	TSS2016	Chr01:28285477-28288038	0.0947055	0	0.256622	0.252471	0	0.509338	0.179965	0	0.388042	0.0754664	0	0.22256	0.171109	0	0.374154
XLOC_001867	Phvul.001G109500	TSS2017	Chr01:28671292-28672700	9.00458	6.27161	11.7376	8.17836	5.61668	10.74	9.03837	6.25681	11.8199	9.24128	6.42972	12.0529	8.65398	5.96549	11.3425	GATA transcription factor 9
XLOC_001868	Phvul.001G109600	TSS2018	Chr01:28679407-28686033	8.81349	6.2879	11.3391	11.8431	8.65423	15.032	11.4784	8.36282	14.594	8.50586	6.03893	10.9728	10.5018	7.5954	13.4083	HNH endonuclease
XLOC_001869	Phvul.001G109700	TSS2019	Chr01:28729955-28731060	29.8402	23.1838	36.4965	37.378	28.6452	46.1109	33.0614	25.1438	40.979	30.2861	22.9679	37.6043	26.5729	20.095	33.0508	NAD(P)-binding Rossmann-fold superfamily protein
XLOC_001870	Phvul.001G109800	TSS2020	Chr01:28792204-28794677	0	0	0	0	0	0	0	0	0	0	0	0	0	0	0	Nucleic acid-binding, OB-fold-like protein
XLOC_001871	Phvul.001G110100	TSS2021	Chr01:28847738-28849618	0.0222818	0	0.0789182	0.0933988	0	0.226177	0.0195111	0	0.0766027	0.0545384	0	0.141088	0.063801	0	0.164265	NDH-dependent cyclic electron flow 1
XLOC_001872	Phvul.001G110200	TSS2022	Chr01:28850742-28855032	51.5052	39.4216	63.5888	51.1419	39.272	63.0118	48.6772	37.443	59.9113	50.4547	38.7652	62.1441	50.65	38.8856	62.4144	evolutionarily conserved C-terminal region 2
XLOC_001873	Phvul.001G110500	TSS2023,TSS2024	Chr01:28955523-28961647	79.0469	59.7015	98.3923	147.528	110.524	184.532	97.7296	73.9341	121.525	147.111	110.244	183.979	94.9708	72.1255	117.816	glutamate dehydrogenase 1
XLOC_001874	Phvul.001G110601	TSS2025	Chr01:28982311-28984767	0.604278	0	1.34958	0.158736	0	0.623371	0.625554	0	1.34126	0.608583	0	1.33034	0.810219	0.0094624	1.61098
XLOC_001875	Phvul.001G110800	TSS2026	Chr01:28993428-29000132	8.73092	6.05544	11.4064	7.69127	5.24874	10.1338	9.3364	6.48977	12.183	8.75699	6.03871	11.4753	8.73222	6.03689	11.4276	Chaperone DnaJ-domain superfamily protein
XLOC_001876	Phvul.001G114600	TSS2027	Chr01:29317668-29318686	0	0	0	0	0	0	0	0	0	0	0	0	0	0	0
XLOC_001877	Phvul.001G115000	TSS2028	Chr01:29355567-29363560	1.93987	0	6.2602	0.52128	0	2.32124	0.749135	0	2.94077	1.04676	0	3.68077	1.2907	0	4.10602	sodium hydrogen exchanger 2
XLOC_001878	Phvul.001G115300	TSS2029	Chr01:29471369-29477163	13.3436	9.83502	16.8522	13.2124	9.7116	16.7133	13.1503	9.64315	16.6575	15.1562	11.2408	19.0716	14.8868	11.0203	18.7532	Formyl transferase
XLOC_001879	Phvul.001G115400	TSS2030	Chr01:29478818-29486536	9.83036	7.25761	12.4031	9.54329	7.02621	12.0604	10.1037	7.45148	12.7559	9.73632	7.17859	12.294	9.8091	7.22495	12.3933	Peptidase M50 family protein
XLOC_001880	Phvul.001G116150	TSS2031	Chr01:29703370-29704262	0	0	0	0	0	0	0.162731	0	0.481766	0	0	0	0	0	0	alpha-L-arabinofuranosidase 2
XLOC_001881	Phvul.001G116500	TSS2032	Chr01:29772025-29772924	30.0084	22.2205	37.7963	30.1448	22.3294	37.9602	28.1829	20.732	35.6337	31.3123	23.1915	39.433	30.7837	22.8639	38.7035
XLOC_001882	Phvul.001G116600	TSS2033	Chr01:29774179-29780681	6.0653	4.21438	7.91621	6.87807	4.84831	8.90783	6.83195	4.77523	8.88868	6.49571	4.57082	8.42059	6.96721	4.90004	9.03438	Transducin/WD40 repeat-like superfamily protein
XLOC_001883	Phvul.001G116900	TSS2034	Chr01:29827948-29830030	7.87861	5.64949	10.1077	7.49483	5.33671	9.65296	7.72261	5.51476	9.93046	7.5473	5.367	9.72761	8.66115	6.22007	11.1022	calmodulin (CAM)-binding protein of 25 kDa
XLOC_001884	Phvul.001G117000	TSS2035	Chr01:29878831-29881502	148.749	113.157	184.34	177.978	134.832	221.124	166.538	126.09	206.985	168.843	127.741	209.946	154.169	117.374	190.964	Nascent polypeptide-associated complex (NAC), alpha subunit family protein
XLOC_001885	Phvul.001G117100	TSS2036	Chr01:29922687-29925897	35.6342	27.4598	43.8086	42.3507	32.6803	52.021	39.5613	30.4808	48.6418	41.5281	31.9527	51.1034	37.9347	29.2252	46.6441	Nascent polypeptide-associated complex (NAC), alpha subunit family protein
XLOC_001886	Phvul.001G117200	TSS2037	Chr01:29926897-29936663	23.6657	17.9896	29.3419	21.0223	16.0547	25.9899	23.2113	17.6893	28.7333	22.4787	17.1226	27.8348	22.1817	16.9093	27.4542	global transcription factor group B1
XLOC_001887	Phvul.001G117300	TSS2038	Chr01:29963098-29963584	0	0	0	0	0	0	0	0	0	0	0	0	0	0	0	Aluminium activated malate transporter family protein
XLOC_001888	Phvul.001G117900	TSS2039	Chr01:30132860-30137157	47.7777	36.5163	59.0391	52.6777	40.46	64.8954	57.0042	43.661	70.3474	48.7682	37.4561	60.0803	52.3383	40.1572	64.5193	cytochrome P450, family 98, subfamily A, polypeptide 3
XLOC_001889	Phvul.001G118200	TSS2040	Chr01:30198222-30203679	0	0	0	0.00848893	0	0.0508541	0.0100698	0	0.0541802	0	0	0	0	0	0	FKBP-type peptidyl-prolyl cis-trans isomerase family protein
XLOC_001890	Phvul.001G118300	TSS2041	Chr01:30222424-30224907	109.718	83.5118	135.925	101.295	77.5281	125.063	119.517	90.8094	148.224	96.8316	74.095	119.568	114.143	87.0517	141.234	nodulin MtN21 /EamA-like transporter family protein
XLOC_001891	Phvul.001G118400	TSS2042	Chr01:30322954-30323500	0	0	0	0	0	0	0	0	0	0.086064	0	0.309626	0	0	0
XLOC_001892	Phvul.001G118500	TSS2043	Chr01:30444511-30446247	0	0	0	0	0	0	0	0	0	0	0	0	0	0	0
XLOC_001893	Phvul.001G118800	TSS2044	Chr01:30518284-30538377	9.34002	7.07571	11.6043	9.16771	6.932	11.4034	9.82532	7.44209	12.2086	10.049	7.62676	12.4712	9.47194	7.18722	11.7567	ubiquitin-specific protease 5
XLOC_001894	Phvul.001G118900	TSS2045	Chr01:30550669-30555350	61.4486	47.3536	75.5437	45.0299	34.6654	55.3943	52.2909	40.2837	64.2982	66.378	51.0705	81.6855	49.3702	38.0146	60.7258	Major facilitator superfamily protein
XLOC_001895	Phvul.001G119000	TSS2046	Chr01:30602387-30611838	0.641868	0.25451	1.02923	0.817409	0.362808	1.27201	0.918541	0.428766	1.40832	0.649778	0.258684	1.04087	0.670862	0.272216	1.06951	Major facilitator superfamily protein
XLOC_001896	Phvul.001G119300	TSS2047	Chr01:30727200-30730675	27.6717	21.3072	34.0362	27.7439	21.3757	34.112	24.2908	18.7177	29.8638	24.7734	19.0933	30.4535	25.4546	19.6108	31.2985	basic region/leucine zipper motif protein 49
XLOC_001897	Phvul.001G119500	TSS2048	Chr01:30757441-30758377	37.8381	29.0075	46.6686	37.0291	28.1816	45.8766	38.5333	29.3669	47.6997	37.6126	28.4316	46.7935	34.0887	25.7773	42.4	Homeodomain-like superfamily protein
XLOC_001898	Phvul.001G119600	TSS2049	Chr01:30760651-30770406	3.656	2.62344	4.68857	4.38588	3.19257	5.57918	4.87547	3.5698	6.18113	4.53748	3.30862	5.76634	4.35016	3.15937	5.54095	Cam interacting protein 111
XLOC_001899	Phvul.001G119700	TSS2050	Chr01:30771969-30774768	18.2454	13.8227	22.6681	17.486	13.2602	21.7118	18.3778	13.8916	22.8639	23.2969	17.7854	28.8084	17.953	13.5556	22.3504	Cyclin family protein
XLOC_001900	Phvul.001G119800	TSS2051	Chr01:30792358-30795220	0.291181	0.0446656	0.537696	0.260951	0.0272237	0.494678	0.36775	0.0849315	0.650569	0.341584	0.0625096	0.620658	0.272668	0.0322497	0.513085	Cyclin family protein
XLOC_001901	Phvul.001G119900	TSS2052	Chr01:30842474-30853319	29.7303	22.9382	36.5225	25.8933	19.9517	31.835	32.4797	25.0324	39.9271	31.7806	24.4963	39.065	30.7176	23.6245	37.8106
XLOC_001902	Phvul.001G120000	TSS2053	Chr01:30897940-30900243	0	0	0	0	0	0	0	0	0	0	0	0	0	0	0
XLOC_001903	Phvul.001G120200	TSS2054,TSS2055	Chr01:30953943-30957950	11.8093	8.92394	14.6946	9.99504	7.46615	12.5239	11.4766	8.64692	14.3062	10.8819	8.1707	13.593	10.6986	8.02523	13.372	Transcription elongation factor (TFIIS) family protein
XLOC_001904	Phvul.001G120300	TSS2056	Chr01:31041875-31046003	0.630309	0.303181	0.957437	0.627164	0.291412	0.962917	0.911341	0.488535	1.33415	0.753888	0.383122	1.12465	0.833544	0.441529	1.22556	DNA/RNA helicase protein
XLOC_001905	Phvul.001G114400	TSS2057	Chr01:31076327-31100590	5.28188	3.8519	6.71186	5.25499	3.81362	6.69635	5.83998	4.2585	7.42146	6.01961	4.41564	7.62358	5.74159	4.19794	7.28524	Polynucleotidyl transferase, ribonuclease H fold protein with HRDC domain
XLOC_001906	Phvul.001G114300	TSS2058	Chr01:31161597-31164911	42.3644	32.6857	52.0431	44.3184	34.1493	54.4876	38.4271	29.6421	47.2121	40.6393	31.3687	49.9098	38.9584	29.9069	48.0099	Transducin/WD40 repeat-like superfamily protein
XLOC_001907	Phvul.001G113700	TSS2059	Chr01:31415990-31422260	6.43798	4.75323	8.12273	6.22379	4.56841	7.87917	6.41526	4.71254	8.11799	7.27381	5.39637	9.15124	6.84191	5.0446	8.63922	MIF4G domain-containing protein / MA3 domain-containing protein
XLOC_001908	Phvul.001G113500	TSS2060	Chr01:31451190-31452831	2.7997	1.3757	4.22369	3.76954	2.03737	5.50171	3.95157	2.15138	5.75175	3.80123	2.03106	5.57139	3.79	2.07103	5.50896	HSP20-like chaperones superfamily protein
XLOC_001909	Phvul.001G114880	TSS2061	Chr01:31453967-31457135	0.455691	0.154248	0.757134	0.340294	0.0909133	0.589675	0.535313	0.191429	0.879196	0.513824	0.184086	0.843562	0.512311	0.188114	0.836508
XLOC_001910	Phvul.001G112400	TSS2062	Chr01:32062901-32064627	57.0581	43.8244	70.2918	69.5195	53.2887	85.7502	87.0082	66.2637	107.753	57.8216	44.4487	71.1946	69.0009	52.8823	85.1195	spermidine hydroxycinnamoyl transferase
XLOC_001911	Phvul.001G112100	TSS2063	Chr01:32402481-32405011	24.6319	19.1057	30.1582	19.3139	14.7774	23.8504	20.0126	15.4811	24.5441	18.2381	14.0225	22.4537	16.6142	13.1493	20.079
XLOC_001912	Phvul.001G113480	TSS2064	Chr01:32409243-32413485	0	0	0	0.00917523	0	0.0500829	0.0589412	0	0.150468	0.0549376	0	0.14577	0.0555851	0	0.145126	Exostosin family protein
XLOC_001913	Phvul.001G111700	TSS2065	Chr01:32469459-32472511	69.9494	53.8868	86.0119	81.3721	62.3406	100.404	81.8036	62.8067	100.801	80.2815	61.6753	98.8877	78.4973	60.2744	96.7201	tubulin alpha-3
XLOC_001914	Phvul.001G111400	TSS2066	Chr01:32576837-32577011	4755.18	3653.75	5856.6	4367.49	3354.2	5380.78	4419.63	3397.84	5441.42	4436.43	3418.5	5454.35	4148.51	3191.18	5105.84	arabinogalactan protein 14
XLOC_001915	Phvul.001G111200	TSS2067	Chr01:32650090-32654821	33.4191	25.6794	41.1589	35.5146	27.2435	43.7857	35.5847	27.3272	43.8423	34.8647	26.7654	42.9639	36.259	27.8588	44.6593	FMN binding
XLOC_001916	Phvul.001G111100	TSS2068	Chr01:32663104-32664624	13.1404	8.19095	18.0899	11.054	6.60523	15.5028	12.2477	7.39017	17.1053	11.9695	7.19867	16.7402	12.2793	7.55975	16.9988
XLOC_001917	Phvul.001G111000	TSS2069,TSS2070,TSS2071	Chr01:32762232-32767250	14.9064	10.6133	19.1996	13.6377	9.56257	17.7129	14.9969	10.6167	19.377	17.4849	12.6485	22.3213	16.4902	11.8818	21.0986	adenosine-5\'-phosphosulfate (APS) kinase 3
XLOC_001918	Phvul.001G120400	TSS2072	Chr01:33325226-33326119	6.44197	3.65353	9.2304	6.20815	3.39263	9.02367	8.39458	4.96754	11.8216	6.02853	3.26944	8.78762	6.56016	3.65048	9.46984	RAD-like 1
XLOC_001919	Phvul.001G120600	TSS2073	Chr01:33413390-33415968	8.79682	6.32389	11.2697	12.1374	8.80493	15.47	13.9399	10.3075	17.5723	14.4459	10.7129	18.1788	12.7451	9.36088	16.1294	serine carboxypeptidase-like 45
XLOC_001920	Phvul.001G120700	TSS2074	Chr01:33418374-33421662	46.4612	35.8088	57.1136	66.887	51.3831	82.3909	63.5448	48.87	78.2196	63.836	49.1397	78.5323	58.7684	45.21	72.3268	serine carboxypeptidase-like 45
XLOC_001921	Phvul.001G120800	TSS2075	Chr01:33422703-33423811	38.554	28.7055	48.4025	45.0977	34.0039	56.1914	43.8967	33.0504	54.743	47.5151	35.6751	59.355	43.0173	32.2433	53.7914	AtGCP3 interacting protein 1
XLOC_001922	Phvul.001G121000	TSS2076	Chr01:33453844-33462529	47.0408	36.4352	57.6464	37.0513	28.5433	45.5593	39.5834	30.434	48.7328	42.2389	32.4244	52.0535	47.4129	36.6531	58.1727	Aldolase superfamily protein
XLOC_001923	Phvul.001G121400	TSS2077	Chr01:33627150-33631117	6.55626	4.6314	8.48112	7.20194	5.10436	9.29952	6.07263	4.24255	7.90271	6.58633	4.64837	8.52429	6.43358	4.52922	8.33793	general transcription factor II H2
XLOC_001924	Phvul.001G121800	TSS2078	Chr01:33716847-33724535	34.5153	26.3178	42.7128	39.2581	29.9704	48.5458	39.7902	30.4906	49.0898	41.2028	31.6448	50.7607	39.5771	30.2774	48.8768	Ubiquitin-associated (UBA) protein
XLOC_001925	Phvul.001G121900	TSS2079	Chr01:33759748-33762499	6.7873	4.76918	8.80542	7.04285	4.92718	9.15853	7.9807	5.66569	10.2957	7.19995	5.05995	9.33995	7.88786	5.59436	10.1814	F-box family protein
XLOC_001926	Phvul.001G122000	TSS2080	Chr01:33776724-33789337	0.0493986	0	0.162312	0	0	0	0.0104308	0	0.0860585	0.0170152	0	0.0930846	0	0	0	F-box family protein
XLOC_001927	Phvul.001G122200	TSS2081	Chr01:33816621-33818766	0	0	0	0	0	0	0	0	0	0	0	0	0	0	0	F-box family protein
XLOC_001928	Phvul.001G122300	TSS2082	Chr01:33828333-33830461	0.0536598	0	0.181085	0.0198047	0	0.103306	0.0229172	0	0.106615	0.0368186	0	0.12948	0	0	0	F-box family protein
XLOC_001929	Phvul.001G122400	TSS2083	Chr01:33839405-33840497	2.06561	1.01284	3.11838	3.06356	1.6771	4.45001	2.69054	1.41057	3.9705	1.85036	0.860464	2.84025	1.66627	0.746575	2.58597
XLOC_001930	Phvul.001G122600	TSS2084	Chr01:33871371-33873495	0.429686	0.00802995	0.851343	0.729888	0.168071	1.29171	0.642449	0.1035	1.1814	0.486422	0.0442913	0.928554	0.668199	0.132616	1.20378	F-box family protein
XLOC_001931	Phvul.001G123100	TSS2085	Chr01:33928069-33945017	7.16491	5.29305	9.03676	8.6184	6.42934	10.8075	8.75672	6.52648	10.987	8.78531	6.55237	11.0182	8.51802	6.33585	10.7002	DNA GYRASE B2
XLOC_001932	Phvul.001G123200	TSS2086	Chr01:33959566-33964382	6.07092	4.40943	7.73241	7.49535	5.5143	9.4764	7.13401	5.21551	9.0525	7.81234	5.7492	9.87548	6.71073	4.8879	8.53356	microtubule-associated proteins 70-1
XLOC_001933	Phvul.001G123300	TSS2087	Chr01:34014908-34021329	91.9778	69.8157	114.14	87.9583	66.7332	109.183	93.6331	70.9369	116.329	89.376	67.7115	111.04	93.6236	71.0583	116.189	TGACG motif-binding factor 6
XLOC_001934	Phvul.001G123500	TSS2088	Chr01:34123954-34124242	0	0	0	0	0	0	0	0	0	0	0	0	0	0	0
XLOC_001935	Phvul.001G123600	TSS2089	Chr01:34153283-34155952	0	0	0	0	0	0	0	0	0	0	0	0	0	0	0	Transmembrane amino acid transporter family protein
XLOC_001936	Phvul.001G124000	TSS2090	Chr01:34235110-34235380	0.799523	0.23266	1.36639	0.330257	0	0.732433	1.34374	0.261155	2.42633	0.271852	0	0.674193	0.569034	0.00730376	1.13076
XLOC_001937	Phvul.001G124200	TSS2091	Chr01:34434600-34435222	0	0	0	0	0	0	0	0	0	0	0	0	0.110749	0	0.444415	SEC14 cytosolic factor family protein / phosphoglyceride transfer family protein
XLOC_001938	Phvul.001G124400	TSS2092	Chr01:34458498-34460022	12.4027	9.09667	15.7087	11.6562	8.51159	14.8009	11.3244	8.25024	14.3986	10.743	7.7983	13.6878	11.3826	8.27622	14.489	lycopene cyclase
XLOC_001939	Phvul.001G124600	TSS2093	Chr01:34464711-34465713	0	0	0	0	0	0	0	0	0	0	0	0	0	0	0
XLOC_001940	Phvul.001G125200	TSS2094	Chr01:34593472-34597782	44.7594	34.2038	55.3149	47.3861	36.2947	58.4775	43.2613	33.0079	53.5147	44.5911	34.0362	55.1459	44.9789	34.3681	55.5896	Eukaryotic rpb5 RNA polymerase subunit family protein
XLOC_001941	Phvul.001G125300	TSS2095	Chr01:34609127-34610363	4.47574	2.82014	6.13134	4.84681	3.08188	6.61174	4.50756	2.8049	6.21022	5.6162	3.64713	7.58527	4.62438	2.89743	6.35133	Glutaredoxin family protein
XLOC_001942	Phvul.001G125400	TSS2096	Chr01:34615716-34622957	14.2338	10.6321	17.8354	15.8467	11.8821	19.8113	17.3297	13.0279	21.6315	16.6484	12.5443	20.7525	16.761	12.5879	20.9341	cystathionine beta-lyase
XLOC_001943	Phvul.001G125700	TSS2097,TSS2098	Chr01:34670655-34678827	58.7751	45.1916	72.3586	60.3098	46.4797	74.14	63.8272	49.0194	78.6349	65.6992	50.6013	80.7971	68.4789	52.5737	84.3841	Plant protein 1589 of unknown function
XLOC_001944	Phvul.001G125800	TSS2099	Chr01:34724682-34726762	102.705	78.7309	126.678	135.93	103.875	167.985	125.065	95.7103	154.42	140.228	107.209	173.247	122.36	93.5248	151.196	response regulator 9
XLOC_001945	Phvul.001G126500	TSS2100	Chr01:35031242-35033441	0	0	0	0	0	0	0	0	0	0	0	0	0	0	0
XLOC_001946	Phvul.001G126700	TSS2101	Chr01:35205475-35206884	90.9198	70.4135	111.426	109.533	83.8085	135.258	97.7811	75.0144	120.548	81.4085	62.656	100.161	87.0607	66.749	107.372	Calcium-binding EF-hand family protein
XLOC_001947	Phvul.001G126800	TSS2102	Chr01:35269846-35274304	49.349	37.6218	61.0763	30.5665	23.4669	37.6661	32.9401	25.3476	40.5325	36.786	28.204	45.3679	41.68	31.9997	51.3602	Patatin-like phospholipase family protein
XLOC_001948	Phvul.001G126900	TSS2103	Chr01:35295567-35296421	0	0	0	0	0	0	0	0	0	0	0	0	0	0	0
XLOC_001949	Phvul.001G127200	TSS2104	Chr01:35347736-35349719	136.244	103.439	169.049	146.218	110.975	181.461	152.57	115.551	189.589	156.797	118.517	195.076	140.431	106.676	174.186	2-oxoglutarate (2OG) and Fe(II)-dependent oxygenase superfamily protein
XLOC_001950	Phvul.001G127300	TSS2105	Chr01:35360324-35361943	275.259	203.807	346.71	234.111	175.492	292.73	285.852	211.594	360.109	257.87	192.403	323.338	264.589	197.164	332.014	2-oxoglutarate (2OG) and Fe(II)-dependent oxygenase superfamily protein
XLOC_001951	Phvul.001G127500	TSS2106	Chr01:35384185-35385880	0	0	0	0	0	0	0.043475	0	0.150616	0.0137082	0	0.110591	0.0409619	0	0.148639	2-oxoglutarate (2OG) and Fe(II)-dependent oxygenase superfamily protein
XLOC_001952	Phvul.001G127700	TSS2107	Chr01:35455532-35457780	0.332209	0	0.677053	0.119755	0	0.31664	0.335505	0	0.688757	0.183597	0	0.42519	0.15795	0	0.372844	Gibberellin-regulated family protein
XLOC_001953	Phvul.001G127800	TSS2108	Chr01:35470989-35479391	6.90509	4.98971	8.82048	6.88035	4.95415	8.80655	7.86284	5.68906	10.0366	8.215	6.00828	10.4217	8.15497	5.96611	10.3438	N-acetylglucosaminyl transferase component family protein / Gpi1 family protein
XLOC_001954	Phvul.001G128000	TSS2109	Chr01:35501096-35505774	2.25218	1.45451	3.04986	2.86411	1.91177	3.81645	2.42531	1.58081	3.26982	2.2544	1.45873	3.05007	2.35459	1.52988	3.1793	P-loop containing nucleoside triphosphate hydrolases superfamily protein
XLOC_001955	Phvul.001G128200	TSS2110	Chr01:35568118-35575452	0.373838	0.175163	0.572514	0.440121	0.217198	0.663045	0.39967	0.189755	0.609585	0.41493	0.200177	0.629683	0.401295	0.191787	0.610803	disease resistance protein (TIR-NBS-LRR class), putative
XLOC_001956	Phvul.001G128400	TSS2111	Chr01:35646036-35649270	5.48166	3.73546	7.22787	5.07534	3.42891	6.72177	5.1099	3.45612	6.76368	4.21031	2.7786	5.64202	4.84898	3.24739	6.45058
XLOC_001957	Phvul.001G128500	TSS2112	Chr01:35694656-35696430	7.87373	5.27445	10.473	8.25369	5.60199	10.9054	9.16065	6.29405	12.0272	10.9757	7.6805	14.271	9.50541	6.55298	12.4578	beta-1,3-glucanase 1
XLOC_001958	Phvul.001G128600	TSS2113	Chr01:35796740-35802432	3.26847	2.05188	4.48506	4.11626	2.6703	5.56222	3.83546	2.46983	5.20108	4.38964	2.8801	5.89917	4.27348	2.78162	5.76534	RECA homolog 3
XLOC_001959	Phvul.001G128900	TSS2114	Chr01:36001501-36004876	17.9965	13.1119	22.8812	19.2002	14.0457	24.3546	18.3897	13.4021	23.3774	17.4669	12.6889	22.245	17.521	12.7069	22.3352
XLOC_001960	Phvul.001G129400	TSS2115	Chr01:36085375-36091595	1.92197	1.1965	2.64744	2.15773	1.35819	2.95727	2.19107	1.37564	3.00651	2.24625	1.41189	3.08062	2.27278	1.45078	3.09478
XLOC_001961	Phvul.001G129600	TSS2116	Chr01:36109265-36113810	23.8196	18.2335	29.4057	24.8025	19.0906	30.5145	25.9018	19.9246	31.8789	25.2889	19.4157	31.162	26.5711	20.4416	32.7005	autoinhibited Ca(2+)-ATPase, isoform 4
[truncated: 25,316 more rows]

## Sheet: Sheet2
Expression values obtained for all NAG12 genes in each replicate. Values are expressed in fragments per kilobase per million reads (FPKM) for each gene. Expression values were calculated from samples mock-inoculated with culture media (YEM) or inoculated with the R. etli strains SC15, CE3, 55N1 and 124N1. The replicate number and the condition are provided for each tracking ID.
[truncated: 409,156+ more rows]
