# Supplementary material for: Transcriptomic analysis of Mesoamerican and Andean Phaseolus vulgaris accessions revealed mRNAs and lncRNAs associated with strain selectivity during symbiosis
Source: Sci Rep. 2022 Feb 16;12:2614. doi: 10.1038/s41598-022-06566-0 (PMC8850587; doi:10.1038/s41598-022-06566-0)
Supplement: Supplementary file 4 — Supplementary Table S3. [file 41598_2022_6566_MOESM4_ESM.xlsx]

## Sheet: Sheet1
Tracking ID	Gene ID	TSS	Locus	YEM_FPKM	YEM_conf_lo	YEM_conf_hi	SC15_FPKM	SC15_conf_lo	SC15_conf_hi	CE3_FPKM	CE3_conf_lo	CE3_conf_hi	55N1_FPKM	55N1_conf_lo	55N1_conf_hi	124N1_FPKM	124N1_conf_lo	124N1_conf_hi	Annotation
XLOC_000001	Phvul.001G000500	TSS1	Chr01:10460-12321	17.3095	11.7432	22.8759	32.4361	23.4757	41.3964	24.7314	17.527	31.9357	31.475	22.636	40.314	18.021	12.3961	23.6459	cyclin-dependent kinase B2;2
XLOC_000002	Phvul.001G000600	TSS2	Chr01:16060-28781	3.54339	2.3364	4.75038	4.77355	3.27341	6.27369	3.68483	2.46495	4.90472	4.06511	2.71889	5.41133	3.28266	2.16571	4.39961	RAD3-like DNA-binding helicase protein
XLOC_000003	Phvul.001G000800	TSS3,TSS4	Chr01:35238-37775	14.4392	9.89337	18.9851	7.21504	4.58988	9.8402	8.95276	5.79887	12.1067	7.20469	4.54043	9.86895	10.0583	6.701	13.4156	12-oxophytodienoate reductase 1
XLOC_000004	Phvul.001G000900	TSS5	Chr01:46092-47534	0.00828605	0	0.0665682	0.00780775	0	0.0660087	0	0	0	0	0	0	0	0	0	Protein kinase superfamily protein
XLOC_000005	Phvul.001G001100	TSS6,TSS7	Chr01:53364-59929	55.1922	40.8001	69.5843	43.8836	32.7711	54.9962	50.8424	37.9228	63.7619	34.4742	25.7477	43.2006	49.0665	36.5378	61.5953	BTB/POZ domain-containing protein
XLOC_000006	Phvul.001G001200	TSS8,TSS9	Chr01:62007-69638	7.0239	4.77396	9.27384	7.5028	5.14124	9.86436	7.05934	4.79592	9.32277	7.02957	4.80052	9.25862	6.59641	4.47789	8.71494	Tetratricopeptide repeat (TPR)-like superfamily protein
XLOC_000007	Phvul.001G001300	TSS10	Chr01:72051-74934	16.0183	11.5457	20.4909	19.1128	13.9532	24.2725	17.4827	12.7763	22.1891	18.6139	13.4849	23.743	16.9986	12.3638	21.6334	OPC-8:0 CoA ligase1
XLOC_000008	Phvul.001G001400	TSS11	Chr01:76627-87923	43.0303	31.9534	54.1072	41.9667	31.2192	52.7142	40.3001	30.0625	50.5377	41.0736	30.5764	51.5708	41.6887	31.0042	52.3733	Ubiquitin-like superfamily protein
XLOC_000009	Phvul.001G001500	TSS12	Chr01:103924-108226	22.7583	16.5966	28.92	52.9934	39.3568	66.63	35.4877	25.9157	45.0597	50.8593	37.9445	63.7741	30.4452	22.495	38.3955	SKU5 similar 5
XLOC_000010	Phvul.001G001600	TSS13	Chr01:108826-113303	14.7061	10.3572	19.0551	13.0552	9.1211	16.9893	13.5203	9.46903	17.5716	11.6959	8.06668	15.3251	12.5855	8.77495	16.3961	Pseudouridine synthase family protein
XLOC_000011	Phvul.001G001800	TSS14	Chr01:130163-130763	0	0	0	0	0	0	0	0	0	0	0	0	0	0	0
XLOC_000012	Phvul.001G002000	TSS15	Chr01:138927-140068	56.9167	42.0743	71.759	44.8391	32.7504	56.9278	50.6134	37.4756	63.7512	41.2198	29.9637	52.4758	54.3162	40.2327	68.3998	glutathione S-transferase phi 8
XLOC_000013	Phvul.001G002100	TSS16	Chr01:143366-145324	0.459987	0.113959	0.806014	0.190722	0	0.382838	0.157113	0	0.321348	0.245028	0.0182171	0.47184	0.192578	0.00161297	0.383544	chloroplastic drought-induced stress protein of 32 kD
XLOC_000014	Phvul.001G002300	TSS17	Chr01:149984-151461	3.33507	1.19477	5.47537	3.0703	1.05034	5.09025	3.14775	1.05859	5.23692	3.66488	1.35265	5.9771	2.96327	0.981586	4.94495	LYR family of Fe/S cluster biogenesis protein
XLOC_000015	Phvul.001G002800	TSS18,TSS19,TSS20	Chr01:162679-170716	4.94268	1.964	7.92136	5.32372	2.71137	7.93606	5.45209	2.37836	8.52582	4.06509	1.38998	6.7402	4.57587	2.18391	6.96783	calcium-dependent protein kinase 29
XLOC_000016	Phvul.001G002900	TSS21	Chr01:171533-174640	0.591658	0.174163	1.00915	0.677405	0.222784	1.13203	0.591144	0.177423	1.00487	0.494385	0.126737	0.862033	0.536211	0.148808	0.923615	calcium-dependent protein kinase 29
XLOC_000017	Phvul.001G003500	TSS22	Chr01:201000-205334	137.474	100.953	173.996	135.396	100.035	170.757	124.241	91.9393	156.543	130.839	97.0444	164.634	122.468	90.5556	154.38	Alba DNA/RNA-binding protein
XLOC_000018	Phvul.001G003600	TSS23	Chr01:206054-211107	29.5552	21.7808	37.3297	35.0682	26.0086	44.1278	32.0584	23.7093	40.4075	32.9856	24.4587	41.5125	30.4665	22.5211	38.4118	PAM domain (PCI/PINT associated module) protein
XLOC_000019	Phvul.001G003700	TSS24,TSS25	Chr01:211726-214060	12.7819	8.55548	17.0084	27.4729	19.9167	35.029	13.9494	9.37729	18.5215	15.9702	11.0527	20.8877	11.7384	7.83131	15.6455	expansin 11
XLOC_000020	Phvul.001G003800	TSS26	Chr01:215818-217774	19.3298	13.3129	25.3467	28.8364	20.6423	37.0305	28.5619	20.4755	36.6482	32.6018	23.5291	41.6745	26.5721	18.7736	34.3707	Peroxidase superfamily protein
XLOC_000021	Phvul.001G004033	TSS27	Chr01:233177-236908	8.49512	5.52904	11.4612	8.58847	5.59061	11.5863	9.28717	6.10076	12.4736	8.84112	5.7709	11.9113	8.92045	5.84886	11.992	winged-helix DNA-binding transcription factor family protein
XLOC_000022	Phvul.001G004100	TSS28	Chr01:244430-248769	8.75321	5.89639	11.61	8.70607	5.88337	11.5288	8.19191	5.479	10.9048	7.87608	5.23839	10.5138	8.45584	5.69377	11.2179	winged-helix DNA-binding transcription factor family protein
XLOC_000023	Phvul.001G004700	TSS29,TSS30	Chr01:302418-305742	35.5661	26.5801	44.5521	28.9731	21.5777	36.3685	30.7827	22.9548	38.6106	29.3098	21.8597	36.7598	30.8912	23.0606	38.7217
XLOC_000024	Phvul.001G004900	TSS31,TSS32	Chr01:313038-318459	59.3973	44.0054	74.7893	52.4866	38.9467	66.0265	65.2595	48.5671	81.9519	62.2052	46.2939	78.1165	61.7043	45.8567	77.5519	Protein of unknown function (DUF668)
XLOC_000025	Phvul.001G005000	TSS33	Chr01:322066-324434	162.706	119.073	206.339	113.395	84.0415	142.749	86.8247	64.9344	108.715	93.4896	69.258	117.721	77.5622	57.4797	97.6446	Pathogenesis-related thaumatin superfamily protein
XLOC_000026	Phvul.001G005100	TSS34	Chr01:344324-346664	0.948841	0.31263	1.58505	1.07735	0.39174	1.76296	1.08101	0.369972	1.79204	1.37353	0.54003	2.20703	0.596248	0.138944	1.05355	THAUMATIN-LIKE PROTEIN 1
XLOC_000027	Phvul.001G005300	TSS35	Chr01:357215-357873	13.952	8.02317	19.8809	11.3991	6.12486	16.6734	10.5387	5.55848	15.519	10.9988	5.92369	16.074	13.7839	7.96954	19.5983
XLOC_000028	Phvul.001G005600	TSS36	Chr01:374999-378044	30.5962	22.1911	39.0013	24.5019	17.5666	31.4372	27.564	19.9831	35.145	24.6008	17.6551	31.5466	27.2551	19.7002	34.8101	Family of unknown function (DUF572)
XLOC_000029	Phvul.001G005700	TSS37,TSS38	Chr01:378958-381470	9.68738	6.21147	13.1633	11.0628	7.20486	14.9207	9.84879	6.32683	13.3707	10.7116	6.97785	14.4454	10.0779	6.49942	13.6564
XLOC_000030	Phvul.001G005800	TSS39	Chr01:383319-384056	1.18866	0.179144	2.19818	0.719426	0.00246725	1.43639	0.244038	0	0.582481	0.192274	0	0.485627	0.244088	0	0.578505
XLOC_000031	Phvul.001G005900	TSS40	Chr01:387848-394055	1.06184	0.552034	1.57165	1.07466	0.566916	1.58241	1.02168	0.521317	1.52204	1.32017	0.721384	1.91895	0.874997	0.433766	1.31623	P-glycoprotein 13
XLOC_000032	Phvul.001G006100	TSS41	Chr01:407787-409061	0	0	0	0	0	0	0	0	0	0	0	0	0	0	0	basic helix-loop-helix (bHLH) DNA-binding superfamily protein
XLOC_000033	Phvul.001G006200	TSS42	Chr01:412080-413265	0	0	0	0	0	0	0	0	0	0	0	0	0	0	0	basic helix-loop-helix (bHLH) DNA-binding superfamily protein
XLOC_000034	Phvul.001G006300	TSS43	Chr01:418630-419541	34.195	22.4646	45.9254	74.8436	52.0137	97.6734	54.452	37.8482	71.0559	73.6059	52.0516	95.1602	59.4151	41.7391	77.0912	GAST1 protein homolog 1
XLOC_000035	Phvul.001G006400	TSS44	Chr01:421938-428836	0	0	0	0	0	0	0	0	0	0	0	0	0	0	0	GAST1 protein homolog 1
XLOC_000036	Phvul.001G006500	TSS45	Chr01:432352-432885	0	0	0	0	0	0	0	0	0	0	0	0	0	0	0	GAST1 protein homolog 1
XLOC_000037	Phvul.001G006600	TSS46	Chr01:435597-436139	0	0	0	0	0	0	0	0	0	0	0	0	0	0	0	Gibberellin-regulated family protein
XLOC_000038	Phvul.001G006800	TSS47,TSS48	Chr01:442705-449679	5.54349	2.68004	8.40694	4.78474	1.9324	7.63708	4.76348	1.59147	7.93549	4.03408	1.37786	6.6903	4.34022	1.60752	7.07293
XLOC_000039	Phvul.001G007200	TSS49	Chr01:477378-483478	11.6027	8.04429	15.1611	13.2539	9.30978	17.198	10.7854	7.43251	14.1384	12.9189	9.03122	16.8066	9.93438	6.78726	13.0815	eukaryotic initiation factor 3 gamma subunit family protein
XLOC_000040	Phvul.001G007400	TSS50,TSS51,TSS52	Chr01:493652-496568	19.0448	11.4735	26.616	26.2494	16.9652	35.5337	21.9657	13.7145	30.2169	25.6813	16.5295	34.8331	19.9157	12.4089	27.4224	Small nuclear ribonucleoprotein family protein
XLOC_000041	Phvul.001G007500	TSS53	Chr01:497884-501252	11.0392	6.59588	15.4825	7.73388	4.30164	11.1661	7.70307	4.25867	11.1475	7.00965	3.77713	10.2422	9.71568	5.63657	13.7948	DnaJ/Hsp40 cysteine-rich domain superfamily protein
XLOC_000042	Phvul.001G008200	TSS54	Chr01:599467-604822	10.7737	7.85009	13.6974	9.35326	6.75285	11.9537	11.0937	8.08657	14.1008	10.9065	7.94108	13.872	10.0131	7.26925	12.7569	Transcriptional factor B3 family protein / auxin-responsive factor AUX/IAA-related
XLOC_000043	Phvul.001G008300	TSS55	Chr01:619172-620063	0	0	0	0	0	0	0	0	0	0	0	0	0	0	0	Transcriptional factor B3 family protein / auxin-responsive factor AUX/IAA-related
XLOC_000044	Phvul.001G008900	TSS56	Chr01:655551-657347	9.64106	6.34472	12.9374	4.22454	2.54566	5.90341	3.88406	2.32274	5.44538	3.93369	2.33886	5.52852	5.47129	3.50513	7.43745	cytochrome P450, family 71, subfamily B, polypeptide 36
XLOC_000045	Phvul.001G009100	TSS57	Chr01:676070-677486	463.429	338.523	588.335	427.21	313.942	540.478	485.067	350.785	619.349	501.678	366.194	637.162	513.344	371.824	654.865	Histone superfamily protein
XLOC_000046	Phvul.001G009300	TSS58	Chr01:694455-705450	13.8492	10.3235	17.375	14.2565	10.585	17.9281	14.3338	10.6378	18.0298	13.6268	10.1245	17.1291	13.7496	10.2223	17.2768	LSD1-like 3
XLOC_000047	Phvul.001G009400	TSS59	Chr01:709103-712781	53.4897	39.4057	67.5737	45.1738	33.0907	57.2569	49.0072	36.0255	61.989	54.7073	40.2694	69.1452	48.4573	35.6859	61.2286	alpha/beta-Hydrolases superfamily protein
XLOC_000048	Phvul.001G009500	TSS60	Chr01:713974-719080	16.196	11.808	20.584	15.2712	11.1323	19.4101	17.856	13.0681	22.6439	17.321	12.6781	21.9638	16.7507	12.244	21.2574	Chaperone DnaJ-domain superfamily protein
XLOC_000049	Phvul.001G009600	TSS61	Chr01:721755-722514	0.288359	0	0.684788	0.0911183	0	0.293981	0.226833	0	0.591778	0.443866	0	0.971919	0.350409	0	0.814137	glycine-rich protein
XLOC_000050	Phvul.001G009800	TSS62	Chr01:745647-747517	0.900608	0.299087	1.50213	0.971023	0.339436	1.60261	0.820223	0.257511	1.38294	0.922539	0.298746	1.54633	0.646969	0.163894	1.13004	SHI-related sequence 5
XLOC_000051	Phvul.001G010000	TSS63	Chr01:771758-773794	2.53051	1.39747	3.66355	3.12856	1.85799	4.39914	2.64951	1.4881	3.81092	3.15466	1.84945	4.45987	2.371	1.31179	3.43022	Ubiquitin carboxyl-terminal hydrolase family protein
XLOC_000052	Phvul.001G010100	TSS64	Chr01:787741-791802	66.9951	50.0224	83.9677	74.5214	54.8753	94.1676	75.0679	55.8553	94.2806	80.9803	60.238	101.723	55.0894	41.0401	69.1386	Walls Are Thin 1
XLOC_000053	Phvul.001G010300	TSS65	Chr01:801889-804078	0.0279667	0	0.117283	0.054088	0	0.193966	0.195541	0	0.459251	0.214242	0	0.545051	0.0577484	0	0.171617	ribonuclease P family protein / Rpp14 family protein
XLOC_000054	Phvul.001G010800	TSS66	Chr01:829099-830330	274.551	204.096	345.006	202.172	150.262	254.082	215.897	160.755	271.039	208.536	155.361	261.712	244.256	181.381	307.13	thioredoxin H-type 1
XLOC_000055	Phvul.001G011000	TSS67,TSS68	Chr01:850225-855005	33.7254	25.1485	42.3022	30.9431	23.0133	38.873	33.982	25.3412	42.6228	35.3429	26.2027	44.4832	34.5029	25.7186	43.2873	BEL1-like homeodomain 10
XLOC_000056	Phvul.001G011100	TSS69	Chr01:861317-866004	23.0537	17.0421	29.0653	21.2357	15.6371	26.8343	22.9474	16.938	28.9568	23.0032	16.9758	29.0306	23.098	17.0691	29.1268	BEL1-like homeodomain 10
XLOC_000057	Phvul.001G011200	TSS70	Chr01:868495-876568	22.0256	16.0948	27.9563	17.5539	12.6776	22.4303	20.6963	15.0829	26.3096	18.5249	13.3919	23.6578	20.5673	15.0025	26.1321	GTP-binding protein, HflX
XLOC_000058	Phvul.001G011300	TSS71	Chr01:879574-881195	0.286481	0	0.611586	0.179671	0	0.42925	0.164166	0	0.388781	0.113524	0	0.288886	0.280864	0	0.607035	Peroxidase superfamily protein
XLOC_000059	Phvul.001G011400	TSS72	Chr01:882448-885149	14.2131	9.75575	18.6705	16.4671	11.5407	21.3935	13.0904	8.91926	17.2615	20.8054	14.7463	26.8645	12.7474	8.69102	16.8038	AAA-type ATPase family protein
XLOC_000060	Phvul.001G011600	TSS73	Chr01:890236-893901	7.27995	4.49655	10.0633	7.3732	4.58096	10.1654	6.99465	4.29973	9.68956	7.54356	4.70922	10.3779	7.06476	4.34247	9.78705	NAD(P)-binding Rossmann-fold superfamily protein
XLOC_000061	Phvul.001G012000	TSS74	Chr01:914891-920114	92.077	68.3427	115.811	69.7478	51.9371	87.5585	77.4912	57.6513	97.3311	63.9236	47.5828	80.2645	78.146	58.0941	98.1979	bifunctional nuclease in basal defense response 1
XLOC_000062	Phvul.001G012100	TSS75	Chr01:922228-927084	40.3055	30.0236	50.5874	43.6967	32.5653	54.8281	47.6515	35.4817	59.8214	45.3223	33.7889	56.8556	44.502	33.1758	55.8283	Sec14p-like phosphatidylinositol transfer family protein
XLOC_000063	Phvul.001G012300	TSS76	Chr01:937848-941738	0.0979398	0	0.248529	0.0340917	0	0.120304	0.133721	0	0.319763	0.0149484	0	0.0750829	0.116886	0	0.272352	jasmonic acid carboxyl methyltransferase
XLOC_000064	Phvul.001G012500	TSS77	Chr01:953034-957813	0	0	0	0.00780832	0	0.0588404	0	0	0	0.00921346	0	0.0602059	0	0	0	ADPGLC-PPase large subunit
XLOC_000065	Phvul.001G012700	TSS78	Chr01:967099-970852	0	0	0	0	0	0	0	0	0	0	0	0	0	0	0	dihydroflavonol 4-reductase
XLOC_000066	Phvul.001G012800	TSS79	Chr01:973812-977395	0.0219613	0	0.0874874	0.00873925	0	0.0712752	0.0117084	0	0.0747056	0.0531847	0	0.152188	0.0323772	0	0.124074	dihydroflavonol 4-reductase
XLOC_000067	Phvul.001G013000	TSS80	Chr01:990795-993459	76.8217	57.1582	96.4853	87.6212	65.2088	110.033	73.6264	54.7911	92.4616	103.401	76.4171	130.385	70.1234	52.2069	88.0399	proteasome alpha subunit F1
XLOC_000068	Phvul.001G013300	TSS81	Chr01:1013312-1014870	19.251	12.737	25.765	25.2246	17.2283	33.2208	26.7104	18.4068	35.014	25.3896	17.1389	33.6403	29.0167	20.1614	37.872	phloem protein 2-B10
XLOC_000069	Phvul.001G013400	TSS82	Chr01:1020942-1023173	17.4232	12.2873	22.5592	16.0313	11.2917	20.7709	16.4027	11.5595	21.2459	16.391	11.5347	21.2474	17.7684	12.5886	22.9481	phloem protein 2-B10
XLOC_000070	Phvul.001G013500	TSS83	Chr01:1031136-1035051	6.5035	4.23979	8.76721	7.54157	5.02054	10.0626	5.94468	3.83572	8.05363	6.83605	4.47581	9.19629	5.73813	3.66109	7.81517	tubby like protein 6
XLOC_000071	Phvul.001G013900	TSS84	Chr01:1046308-1047915	0.514055	0.054964	0.973146	0.399321	0.0150521	0.78359	0.408296	0.0141977	0.802393	0.411379	0.00939541	0.813362	0.728311	0.147325	1.3093
XLOC_000072	Phvul.001G014000	TSS85	Chr01:1051618-1056861	100.843	74.5135	127.173	102.696	75.9415	129.45	116.127	85.5484	146.705	103.117	76.0642	130.169	122.819	90.5338	155.105	Major facilitator superfamily protein
XLOC_000073	Phvul.001G014400	TSS86	Chr01:1086176-1091497	63.5907	46.4044	80.7769	59.6169	43.5405	75.6934	72.2394	52.3339	92.1449	56.5456	41.4212	71.67	68.5681	49.7365	87.3996	Leucine-rich repeat protein kinase family protein
XLOC_000074	Phvul.001G014466	TSS87	Chr01:1095838-1102074	14.8576	10.8784	18.8368	13.8606	10.1342	17.587	13.7482	10.0217	17.4747	12.6523	9.1898	16.1148	12.8778	9.3337	16.4219	S-adenosyl-L-methionine-dependent methyltransferases superfamily protein
XLOC_000075	Phvul.001G014532	TSS88	Chr01:1103521-1108340	13.2268	9.50277	16.9509	12.8826	9.26948	16.4958	12.4075	8.87755	15.9374	13.0116	9.35528	16.668	12.1553	8.70244	15.6082	flavodoxin family protein / radical SAM domain-containing protein
XLOC_000076	Phvul.001G014700	TSS89,TSS90	Chr01:1131778-1138237	82.5658	43.9666	121.165	68.9482	36.635	101.261	78.3588	42.4451	114.273	66.6781	37.8027	95.5534	83.1362	42.2301	124.042	Erythronate-4-phosphate dehydrogenase family protein
XLOC_000077	Phvul.001G014900	TSS91	Chr01:1148575-1151843	83.6918	61.5884	105.795	79.0912	58.62	99.5624	85.2614	63.0179	107.505	86.2894	63.7561	108.823	79.8164	59.0887	100.544	O-Glycosyl hydrolases family 17 protein
XLOC_000078	Phvul.001G015000	TSS92	Chr01:1152268-1154846	0.0231866	0	0.111182	0.0916938	0	0.273523	0.0206986	0	0.108243	0.0422478	0	0.148167	0.0441019	0	0.131052	like COV 3
XLOC_000079	Phvul.001G015100	TSS93,TSS94	Chr01:1158148-1166514	18.794	14.0052	23.5828	17.8068	13.2722	22.3413	17.7477	13.1911	22.3043	16.8928	12.5778	21.2077	17.7546	13.2146	22.2947	GYF domain-containing protein
XLOC_000080	Phvul.001G015300	TSS95	Chr01:1178068-1180462	71.3123	52.8215	89.8032	66.31	49.1822	83.4379	70.3577	52.2592	88.4562	73.5087	54.524	92.4935	70.9671	52.6915	89.2426
XLOC_000081	Phvul.001G015400	TSS96	Chr01:1182592-1184882	17.1852	12.5101	21.8603	16.2074	11.7531	20.6617	16.9084	12.2988	21.518	15.4417	11.1869	19.6966	16.6541	12.1127	21.1956
XLOC_000082	Phvul.001G015500	TSS97	Chr01:1193325-1196104	6.22639	4.03577	8.41702	6.14591	3.98767	8.30414	6.4173	4.18132	8.65329	5.55919	3.53834	7.58004	6.66565	4.38714	8.94415	Arabidopsis thaliana protein of unknown function (DUF794)
XLOC_000083	Phvul.001G015600	TSS98	Chr01:1197593-1205126	5.70736	3.50693	7.90779	5.95735	3.70898	8.20572	5.73184	3.49449	7.96919	5.44666	3.32941	7.5639	7.02697	4.47571	9.57824	Phospholipid/glycerol acyltransferase family protein
XLOC_000084	Phvul.001G016300	TSS99	Chr01:1251451-1253155	0	0	0	0	0	0	0.0351212	0	0.126621	0	0	0	0	0	0	Protein of unknown function (DUF607)
XLOC_000085	Phvul.001G016400	TSS100	Chr01:1264966-1267367	0.38242	0.0141464	0.750694	0.255393	0	0.538216	0.467967	0.0428285	0.893105	0.232513	0	0.505087	0.33137	0.00508727	0.657652	Protein of unknown function (DUF607)
XLOC_000086	Phvul.001G016450	TSS101	Chr01:1269255-1270670	7.48139	3.57135	11.3914	7.32526	3.47244	11.1781	7.72013	3.71717	11.7231	7.7785	3.7463	11.8107	6.09191	2.72674	9.45708	RNApolymerase 14 kDa subunit
XLOC_000087	Phvul.001G016500	TSS102	Chr01:1276279-1285583	24.1797	18.0138	30.3456	22.173	16.4896	27.8564	24.8863	18.5334	31.2392	22.2171	16.4966	27.9376	23.572	17.5348	29.6092	metalloendopeptidases;zinc ion binding
XLOC_000088	Phvul.001G016900	TSS103	Chr01:1308880-1309982	2.83664	1.34452	4.32877	4.68759	2.57559	6.79959	3.05392	1.47817	4.62968	4.90126	2.60087	7.20164	2.31095	1.01636	3.60554	galacturonosyltransferase-like 2
XLOC_000089	Phvul.001G017000	TSS104	Chr01:1321871-1323783	5.71974	3.56368	7.8758	6.02016	3.78582	8.2545	8.56684	5.66193	11.4717	11.3529	7.73776	14.9681	9.75055	6.52909	12.972	protein kinase family protein / peptidoglycan-binding LysM domain-containing protein
XLOC_000090	Phvul.001G017300	TSS105	Chr01:1340810-1344072	7.51175	4.74759	10.2759	8.59335	5.5499	11.6368	7.53162	4.76774	10.2955	9.46743	6.21391	12.7209	7.50936	4.74857	10.2702	F-box/RNI-like superfamily protein
XLOC_000091	Phvul.001G017400	TSS106	Chr01:1350656-1357584	0	0	0	0	0	0	0	0	0	0	0	0	0	0	0	MATE efflux family protein
XLOC_000092	Phvul.001G017500	TSS107	Chr01:1358748-1362254	18.9023	12.789	25.0156	16.8739	11.2561	22.4918	17.7905	11.9566	23.6244	19.6017	13.242	25.9614	18.5602	12.563	24.5573	ribosomal protein S9
XLOC_000093	Phvul.001G017600	TSS108	Chr01:1363664-1367657	11.0637	7.73183	14.3956	11.6516	8.19394	15.1093	11.3707	7.99348	14.7478	11.7264	8.24193	15.2109	10.3738	7.23373	13.5139	Protein of unknown function (DUF616)
XLOC_000094	Phvul.001G017700	TSS109,TSS110	Chr01:1379570-1395938	33.5079	24.9539	42.0618	34.7024	25.8793	43.5256	34.5392	25.7209	43.3575	33.8727	25.2437	42.5017	36.1301	26.9494	45.3108	exocyst complex component sec3A
XLOC_000095	Phvul.001G017800	TSS111	Chr01:1411883-1413869	17.6098	12.7874	22.4323	22.6881	16.7648	28.6114	18.2368	13.3344	23.1392	20.0977	14.648	25.5475	18.3412	13.3986	23.2837	allene oxide synthase
XLOC_000096	Phvul.001G017900	TSS112	Chr01:1426150-1428210	3.15266	1.83834	4.46698	3.62395	2.19098	5.05692	3.60765	2.16549	5.0498	3.27057	1.91121	4.62994	2.84079	1.64071	4.04088	Transducin/WD40 repeat-like superfamily protein
XLOC_000097	Phvul.001G018200	TSS113	Chr01:1451891-1452562	7.17045	3.24874	11.0922	11.76	6.17162	17.3484	5.73213	2.4048	9.05946	12.3739	6.55217	18.1957	8.67977	4.17319	13.1863
XLOC_000098	Phvul.001G018600	TSS114	Chr01:1484566-1487820	8.13103	5.27132	10.9907	8.67186	5.66052	11.6832	8.2116	5.32995	11.0933	8.23442	5.34001	11.1288	8.79701	5.77423	11.8198
XLOC_000099	Phvul.001G018700	TSS115	Chr01:1496476-1502930	62.9087	46.979	78.8384	62.5141	46.6149	78.4133	65.3572	48.6084	82.106	63.5317	47.0272	80.0362	56.7265	42.2629	71.1902	Xanthine/uracil permease family protein
XLOC_000100	Phvul.001G019100	TSS116	Chr01:1526244-1531664	0.526541	0.170651	0.882431	0.621492	0.210977	1.03201	0.47933	0.146925	0.811734	0.552018	0.181319	0.922716	0.595404	0.20302	0.987788	mitogen-activated protein kinase kinase kinase 5
XLOC_000101	Phvul.001G019500	TSS117	Chr01:1564687-1570025	1.66725	0.784181	2.55031	1.23153	0.521908	1.94116	1.06381	0.38216	1.74545	0.777418	0.265085	1.28975	1.37901	0.587967	2.17006	serine carboxypeptidase-like 40
XLOC_000102	Phvul.001G019800	TSS118	Chr01:1590252-1600428	33.1896	24.6922	41.687	31.1827	23.2424	39.1231	35.3987	26.3563	44.4411	31.5491	23.5211	39.577	36.2972	27.0116	45.5829	Calcineurin-like metallo-phosphoesterase superfamily protein
XLOC_000103	Phvul.001G020100	TSS119	Chr01:1636793-1640682	73.1017	53.7806	92.4227	93.88	66.7822	120.978	82.536	61.108	103.964	66.4456	49.1006	83.7906	79.4431	58.8681	100.018	phospholipase A 2A
XLOC_000104	Phvul.001G020200	TSS120	Chr01:1644710-1648235	245.612	174.181	317.043	246.063	174.768	317.358	300.125	209.896	390.355	271.496	193.101	349.891	344.925	237.466	452.384	phospholipase A 2A
XLOC_000105	Phvul.001G020350	TSS121	Chr01:1657460-1659599	0	0	0	0	0	0	0	0	0	0	0	0	0	0	0	phospholipase A 2A
XLOC_000106	Phvul.001G020400	TSS122	Chr01:1662261-1665577	51.2384	38.0325	64.4444	57.101	42.4235	71.7785	51.4925	38.2319	64.753	63.5519	47.0992	80.0046	47.7252	35.4074	60.043	Mov34/MPN/PAD-1 family protein
XLOC_000107	Phvul.001G020600	TSS123	Chr01:1668683-1671456	65.0356	48.1709	81.9003	70.5245	52.3749	88.6742	66.4373	49.0503	83.8243	78.6696	58.4714	98.8677	65.2701	48.4548	82.0854	succinate dehydrogenase 5
XLOC_000108	Phvul.001G021100	TSS124	Chr01:1688699-1694416	11.0589	7.45999	14.6577	12.4944	8.57865	16.4101	12.232	8.38559	16.0784	14.6234	10.2275	19.0194	11.9297	8.15944	15.6999	origin recognition complex second largest subunit 2
XLOC_000109	Phvul.001G021200	TSS125	Chr01:1699915-1704928	6.41756	4.20377	8.63135	10.713	7.51338	13.9125	9.78784	6.77743	12.7983	11.0506	7.76944	14.3318	9.20597	6.34415	12.0678	Protein phosphatase 2C family protein
XLOC_000110	Phvul.001G021300	TSS126	Chr01:1711091-1712179	9.99749	6.10457	13.8904	8.96831	5.34332	12.5933	10.5186	6.52529	14.5119	9.58215	5.76957	13.3947	12.3703	7.83783	16.9028	BRI1 kinase inhibitor 1
XLOC_000111	Phvul.001G021400	TSS127	Chr01:1718108-1723755	1.10953	0.515585	1.70348	0.970967	0.436545	1.50539	0.871211	0.371015	1.37141	0.753136	0.305834	1.20044	0.963716	0.42897	1.49846	phosphatidic acid phosphohydrolase 2
XLOC_000112	Phvul.001G021800	TSS128	Chr01:1783110-1787535	5.93058	3.94761	7.91355	6.19781	4.19127	8.20435	5.66255	3.74687	7.57823	6.97323	4.74271	9.20375	5.08762	3.34006	6.83518	plant glycogenin-like starch initiation protein 3
XLOC_000113	Phvul.001G021900	TSS129,TSS130	Chr01:1791409-1796384	22.502	16.6151	28.389	19.2546	14.2731	24.2362	21.7461	16.1432	27.349	20.6797	15.3939	25.9654	22.9423	17.1399	28.7448	Plant protein of unknown function (DUF827)
XLOC_000114	Phvul.001G022600	TSS131	Chr01:1865748-1873339	16.4803	11.8597	21.1009	13.6828	9.72222	17.6434	13.9343	9.91638	17.9523	11.9831	8.43077	15.5355	13.6345	9.67928	17.5896	S-adenosyl-L-methionine-dependent methyltransferases superfamily protein
XLOC_000115	Phvul.001G022700	TSS132	Chr01:1877106-1886682	3.87154	2.31432	5.42875	7.36593	4.98747	9.74438	4.33413	2.70365	5.9646	5.70849	3.64129	7.7757	3.36129	1.95786	4.76473	Remorin family protein
XLOC_000116	Phvul.001G022900	TSS133	Chr01:1895757-1897514	7.4436	4.53507	10.3521	6.1485	3.57308	8.72392	6.33092	3.75335	8.90849	5.75264	3.30948	8.19579	5.74299	3.29332	8.19267	heat shock transcription factor B4
XLOC_000117	Phvul.001G023800	TSS134	Chr01:2009097-2013649	6.16251	3.98452	8.34051	6.24808	4.13226	8.36389	5.66793	3.66934	7.66653	5.6973	3.70853	7.68607	5.8684	3.82422	7.91259	proteinaceous RNase P 1
XLOC_000118	Phvul.001G024000	TSS135	Chr01:2021244-2023290	10.4172	6.5965	14.238	7.77856	4.74544	10.8117	9.14663	5.69687	12.5964	9.17512	5.74905	12.6012	10.3057	6.53934	14.072	SPla/RYanodine receptor (SPRY) domain-containing protein
XLOC_000119	Phvul.001G024200	TSS136	Chr01:2050105-2060837	5.9448	4.209	7.6806	9.65955	7.07261	12.2465	6.40796	4.58558	8.23033	7.87511	5.71696	10.0333	5.68857	4.0323	7.34485	P-loop containing nucleoside triphosphate hydrolases superfamily protein
XLOC_000120	Phvul.001G024500	TSS137	Chr01:2086776-2091039	955.403	466.13	1444.68	823.338	418.589	1228.09	774.623	404.596	1144.65	831.452	432.963	1229.94	774.439	409.219	1139.66	Granulin repeat cysteine protease family protein
XLOC_000121	Phvul.001G024600	TSS138	Chr01:2092310-2098262	41.5963	30.3151	52.8776	40.8066	29.6105	52.0027	42.8009	31.1984	54.4034	44.0522	32.1454	55.959	40.8806	29.7708	51.9904	Mannose-P-dolichol utilization defect 1 protein
XLOC_000122	Phvul.001G024800	TSS139	Chr01:2108974-2113729	10.4336	6.33066	14.5364	8.70364	5.14046	12.2668	10.4325	6.35566	14.5094	11.4451	7.10383	15.7865	10.3296	6.29577	14.3634	Protein of unknown function (DUF3223)
XLOC_000123	Phvul.001G024900	TSS140	Chr01:2123159-2124921	3.16717	1.61678	4.71756	5.75307	3.40114	8.10499	4.6247	2.60962	6.63978	5.77756	3.40718	8.14793	3.90243	2.10795	5.6969	CYCLIN D3;1
XLOC_000124	Phvul.001G025000	TSS141	Chr01:2149084-2151142	65.2928	48.5827	82.0029	134.14	98.561	169.719	73.0107	54.188	91.8334	105.678	76.8955	134.46	62.2902	46.2574	78.3229	N-terminal nucleophile aminohydrolases (Ntn hydrolases) superfamily protein
XLOC_000125	Phvul.001G025200	TSS142	Chr01:2173413-2175140	50.4333	37.5409	63.3256	48.7491	36.1314	61.3668	66.6389	49.5338	83.7439	57.4575	42.9664	71.9485	64.7903	48.4089	81.1718	myb domain protein 73
XLOC_000126	Phvul.001G025300	TSS143	Chr01:2187061-2187697	2.17685	0.473345	3.88035	2.81661	0.83636	4.79685	2.79344	0.652106	4.93478	8.0473	3.5502	12.5444	1.10526	0.0620545	2.14846
XLOC_000127	Phvul.001G025900	TSS144	Chr01:2269764-2272639	12.4655	8.94193	15.989	14.7133	10.6691	18.7574	14.7092	10.6667	18.7516	15.2546	11.043	19.4663	13.1935	9.50354	16.8834	Protein of unknown function (DUF620)
XLOC_000128	Phvul.001G026400	TSS145,TSS146	Chr01:2315730-2318054	0	0	0	0	0	0	0	0	0	0	0	0	0	0	0	Glycosyl hydrolase family 35 protein
XLOC_000129	Phvul.001G026500	TSS147	Chr01:2323862-2326221	0.0171616	0	0.114926	0.188771	0	0.484077	0	0	0	0.130218	0	0.339226	0.0870135	0	0.246287	Glycosyl hydrolase family 35 protein
XLOC_000130	Phvul.001G026600	TSS148	Chr01:2334961-2340885	8.27122	5.75726	10.7852	8.23344	5.74831	10.7186	8.75131	6.12207	11.3805	8.42872	5.86827	10.9892	8.20445	5.72893	10.68	Family of unknown function (DUF566)
XLOC_000131	Phvul.001G026900	TSS149	Chr01:2385032-2396818	17.4766	12.9743	21.9789	15.0447	11.1646	18.9247	16.1142	11.9237	20.3046	14.1377	10.4771	17.7983	16.8763	12.5361	21.2164	nucleic acid binding
XLOC_000132	Phvul.001G027100	TSS150	Chr01:2408846-2410069	9.9561	6.17367	13.7385	7.99061	4.76239	11.2188	8.1849	4.85328	11.5165	9.53627	5.84873	13.2238	9.83055	6.09304	13.5681	Galactose oxidase/kelch repeat superfamily protein
XLOC_000133	Phvul.001G027300	TSS151	Chr01:2428188-2430282	27.4754	20.2152	34.7357	26.1493	19.2793	33.0193	27.1674	20.0647	34.27	31.6629	23.4612	39.8646	28.8652	21.3333	36.3971	ARM repeat superfamily protein
XLOC_000134	Phvul.001G027600	TSS152	Chr01:2473660-2479912	17.1754	12.2276	22.1232	17.6929	12.6445	22.7414	14.8018	10.4241	19.1795	17.8933	12.8012	22.9853	13.3326	9.31724	17.348	interferon-related developmental regulator family protein / IFRD protein family
XLOC_000135	Phvul.001G027700	TSS153	Chr01:2482825-2487311	5.38579	3.6249	7.14668	7.34948	5.12369	9.57527	6.24271	4.26512	8.22031	7.74218	5.42363	10.0607	5.10507	3.39343	6.8167	no pollen germination related 1
XLOC_000136	Phvul.001G028000	TSS154	Chr01:2496854-2504376	17.1768	12.0679	22.2857	16.9752	11.9554	21.995	16.9842	11.9487	22.0197	16.9952	11.9538	22.0366	18.4103	13.0802	23.7404	ZCW7
XLOC_000137	Phvul.001G028200	TSS155,TSS156	Chr01:2516887-2519122	14.697	9.82371	19.5703	28.9395	20.7502	37.1288	22.1936	15.5814	28.8058	30.7199	22.1724	39.2675	22.7835	16.046	29.5209	GATA type zinc finger transcription factor family protein
XLOC_000138	Phvul.001G028600	TSS157	Chr01:2539836-2540529	7.27072	3.98927	10.5522	6.25687	3.33879	9.17495	6.48006	3.50123	9.45889	6.86632	3.72593	10.0067	6.79301	3.70512	9.88091
XLOC_000139	Phvul.001G028700	TSS158	Chr01:2544971-2549514	0.191535	0	0.415502	0.139865	0	0.327739	0.431735	0.0652394	0.79823	0.148025	0	0.330243	0.281979	0.00921478	0.554744	Xanthine/uracil permease family protein
XLOC_000140	Phvul.001G028800	TSS159	Chr01:2561425-2564146	1.65154	0.812128	2.49095	1.41577	0.682082	2.14945	1.65079	0.84659	2.45499	1.25878	0.589585	1.92798	1.57093	0.792625	2.34924
XLOC_000141	Phvul.001G029300	TSS160	Chr01:2606381-2606873	25.1909	15.2524	35.1294	22.9883	13.5905	32.3862	26.4904	16.1179	36.8629	23.5158	13.8849	33.1467	25.1054	15.1287	35.082
XLOC_000142	Phvul.001G029400	TSS161	Chr01:2609504-2613876	5.89623	3.82268	7.96977	5.21793	3.37028	7.06559	5.61743	3.63042	7.60444	5.20724	3.33994	7.07454	4.95814	3.1453	6.77098	Ubiquitin carboxyl-terminal hydrolase family protein
XLOC_000143	Phvul.001G029500	TSS162	Chr01:2621708-2622329	7.00001	3.17763	10.8224	3.60743	1.3503	5.86457	7.35157	3.63665	11.0665	3.42484	1.19322	5.65646	7.6489	3.9878	11.31	basic leucine-zipper 5
XLOC_000144	Phvul.001G029600	TSS163	Chr01:2632815-2639979	6.50744	4.47262	8.54226	7.5766	5.31187	9.84132	7.36945	5.09073	9.64817	6.92528	4.78349	9.06706	6.22834	4.28329	8.17339	P-loop containing nucleoside triphosphate hydrolases superfamily protein
XLOC_000145	Phvul.001G029700	TSS164	Chr01:2645464-2646962	1.7979	0.72567	2.87013	1.36398	0.48398	2.24398	1.69832	0.67299	2.72366	1.36527	0.495777	2.23476	1.06382	0.329194	1.79844
XLOC_000146	Phvul.001G029900	TSS165	Chr01:2647369-2661871	0.19509	0	2.1403	0.0628827	0	0.850769	0	0	0	0.0532935	0	0.735443	0	0	0
XLOC_000147	Phvul.001G030100	TSS166	Chr01:2664778-2670586	0	0	0	0	0	0	0.198953	0	1.82921	0	0	0	0.294808	0	2.14811
XLOC_000148	Phvul.001G030300	TSS167	Chr01:2680445-2684252	77.4891	57.5341	97.4442	86.435	64.3826	108.487	76.4873	56.8164	96.1581	100.162	74.0039	126.321	71.6417	53.2283	90.0551	20S proteasome beta subunit PBB2
XLOC_000149	Phvul.001G030600	TSS168	Chr01:2716352-2720732	11.0108	6.79735	15.2243	13.4932	8.57367	18.4128	10.9635	6.75219	15.1749	11.5114	7.09676	15.926	10.0373	6.0788	13.9958	Ribosomal protein S10p/S20e family protein
XLOC_000150	Phvul.001G030700	TSS169	Chr01:2722747-2726432	15.7208	10.5354	20.9063	13.5861	8.98046	18.1917	14.9018	9.999	19.8047	16.1332	10.8852	21.3811	15.0567	10.1148	19.9987	G10 family protein
XLOC_000151	Phvul.001G031100	TSS170	Chr01:2778955-2781697	39.8715	28.9673	50.7756	39.8406	28.9579	50.7234	39.2425	28.4983	49.9867	40.546	29.3311	51.761	41.3337	30.1201	52.5473
XLOC_000152	Phvul.001G031200	TSS171	Chr01:2806614-2811127	7.28779	5.14477	9.43082	5.87393	4.07085	7.67701	7.7385	5.49172	9.98527	6.60693	4.63747	8.57639	7.56537	5.36021	9.77054	Integrase-type DNA-binding superfamily protein
XLOC_000153	Phvul.001G031300	TSS172	Chr01:2840507-2844729	44.297	32.6083	55.9857	54.3741	40.1861	68.5621	50.4933	37.277	63.7095	54.2444	40.051	68.4379	56.3221	41.6663	70.9779	basic helix-loop-helix (bHLH) DNA-binding superfamily protein
XLOC_000154	Phvul.001G031400	TSS173	Chr01:2846837-2848042	273.788	195.278	352.298	128.574	94.6588	162.489	114.283	84.9222	143.643	120.855	90.7305	150.979	183.387	131.514	235.261	hydroxyproline-rich glycoprotein family protein
XLOC_000155	Phvul.001G031600	TSS174	Chr01:2880527-2885246	37.5838	27.8478	47.3198	54.1557	40.2256	68.0858	45.6515	33.899	57.404	58.3572	43.3803	73.3341	45.8804	34.1403	57.6204	FAD/NAD(P)-binding oxidoreductase family protein
XLOC_000156	Phvul.001G031800	TSS175	Chr01:2897709-2901912	13.7624	9.11352	18.4113	18.3048	12.6104	23.9993	15.8547	10.6676	21.0418	19.8279	13.7752	25.8806	13.0901	8.67414	17.506
XLOC_000157	Phvul.001G031900	TSS176	Chr01:2905945-2915984	19.6511	14.3646	24.9376	18.9473	13.8296	24.0651	19.7349	14.3949	25.075	19.4815	14.3179	24.6452	18.8321	13.7478	23.9164	lipases;hydrolases, acting on ester bonds
XLOC_000158	Phvul.001G032150	TSS177	Chr01:2960449-2962894	48.9212	36.0145	61.828	43.8694	32.0556	55.6831	58.039	42.9473	73.1307	42.2045	30.9563	53.4527	68.9364	51.2417	86.6311	Homeobox-leucine zipper protein family
XLOC_000159	Phvul.001G032350	TSS178	Chr01:3035523-3036039	1.82952	0.232029	3.42701	2.50057	0.544728	4.45642	2.46023	0.533176	4.38728	2.00797	0.265787	3.75016	3.44619	1.03265	5.85973
XLOC_000160	Phvul.001G032600	TSS179	Chr01:3055104-3057897	10.7043	6.62812	14.7806	14.1998	9.20758	19.192	17.1569	11.4605	22.8533	16.6619	11.0421	22.2817	20.0973	13.6289	26.5656	myb domain protein 68
XLOC_000161	Phvul.001G032700	TSS180	Chr01:3064557-3071901	35.9782	26.777	45.1793	37.6773	28.0583	47.2963	37.5669	27.9703	47.1635	37.5193	27.9337	47.105	38.0931	28.3792	47.8069	ENTH/VHS family protein
XLOC_000162	Phvul.001G032900	TSS181	Chr01:3086279-3091036	61.0638	44.8688	77.2588	50.5991	37.6097	63.5885	63.521	46.824	80.218	48.6487	36.1743	61.1231	73.0754	53.6892	92.4617
XLOC_000163	Phvul.001G033101	TSS182	Chr01:3101679-3104539	53.7637	39.3479	68.1796	46.6576	34.2631	59.0522	52.4311	38.3754	66.4868	44.6816	32.8287	56.5344	51.3041	37.593	65.0151
XLOC_000164	Phvul.001G033300	TSS183,TSS184,TSS185,TSS186	Chr01:3119544-3126445	24.8415	17.5542	32.1289	24.4275	17.4275	31.4276	25.3342	17.9624	32.7059	24.0253	17.0823	30.9683	23.3137	16.5704	30.0571	Ribosomal protein S18
XLOC_000165	Phvul.001G033400	TSS187	Chr01:3131644-3132255	146.657	107.925	185.39	242.475	181.484	303.467	202.78	150.533	255.027	308.701	231.774	385.628	224.844	167.29	282.397
XLOC_000166	Phvul.001G033700	TSS188,TSS189	Chr01:3162687-3164279	0.233779	0	0.686876	0.117113	0	0.372623	0	0	0	0.263383	0	0.68946	0.233101	0	0.723942
XLOC_000167	Phvul.001G034000	TSS190	Chr01:3200194-3204499	4.87628	2.97965	6.77291	6.30558	4.04784	8.56333	5.16348	3.18751	7.13946	5.87891	3.70375	8.05407	4.40032	2.63875	6.16189
XLOC_000168	Phvul.001G034100	TSS191	Chr01:3214314-3219048	11.3128	7.63811	14.9875	13.7427	9.5431	17.9422	11.796	8.05218	15.5399	14.1018	9.79801	18.4056	10.7436	7.28491	14.2023	N-MYC downregulated-like 1
XLOC_000169	Phvul.001G034600	TSS192	Chr01:3265192-3270335	3.81041	1.75336	5.86745	3.89751	1.77249	6.02254	4.39134	2.01224	6.77043	4.02667	1.86585	6.18749	6.00184	3.13067	8.87301	calcineurin B-like protein 10
XLOC_000170	Phvul.001G034700	TSS193	Chr01:3272318-3275315	13.1927	8.88896	17.4963	13.2671	8.97192	17.5622	12.7202	8.53586	16.9045	13.2753	8.98553	17.5651	12.1677	8.14629	16.189
XLOC_000171	Phvul.001G035300	TSS194	Chr01:3311907-3314655	11.0766	7.58204	14.5712	9.79439	6.64746	12.9413	10.3191	7.0491	13.589	9.45955	6.40752	12.5116	11.3364	7.79511	14.8777
XLOC_000172	Phvul.001G035700	TSS195	Chr01:3345113-3345575	0.179288	0	0.458268	0.298845	0	0.824604	0.244997	0	0.652111	0.366965	0	0.898758	0.873576	0	1.8793
XLOC_000173	Phvul.001G036100	TSS196	Chr01:3370036-3371301	19.2662	13.5284	25.004	20.5739	14.528	26.6199	18.5102	13.0171	24.0033	23.1825	16.4437	29.9214	18.589	13.0458	24.1322	Protein of unknown function (DUF761)
XLOC_000174	Phvul.001G036600	TSS197	Chr01:3429995-3433130	4.64949	2.87009	6.42889	3.32761	1.93267	4.72256	3.61189	2.13752	5.08625	1.85573	0.931736	2.77972	3.12644	1.80202	4.45086	6-&1-fructan exohydrolase
XLOC_000175	Phvul.001G036800	TSS198	Chr01:3441504-3444739	51.6204	38.2906	64.9501	35.8763	26.6168	45.1358	40.7431	30.3451	51.1411	35.0751	26.0728	44.0773	45.3276	33.7673	56.8879	Glycosyl hydrolases family 32 protein
XLOC_000176	Phvul.001G037000	TSS199	Chr01:3469415-3472011	3.16854	1.77115	4.56594	2.74802	1.45465	4.04139	2.09272	1.06435	3.12109	3.98639	2.3507	5.62207	3.01276	1.70813	4.3174	heat shock transcription factor A2
XLOC_000177	Phvul.001G037100	TSS200,TSS201	Chr01:3485711-3489119	3.10827	1.66564	4.5509	1.95158	0.894269	3.0089	2.02271	0.94094	3.10447	2.76173	1.45062	4.07284	0.830782	0.25829	1.40327	cytochrome P450, family 711, subfamily A, polypeptide 1
XLOC_000178	Phvul.001G037400	TSS202	Chr01:3507646-3510864	46.2749	33.9782	58.5717	38.903	28.3439	49.4621	44.9455	32.832	57.0591	47.6438	34.8798	60.4078	54.0486	39.8971	68.2002	Putative lysine decarboxylase family protein
XLOC_000179	Phvul.001G092700	TSS203	Chr01:3547845-3555863	11.3044	7.87169	14.737	12.8642	9.08032	16.648	12.5986	8.86023	16.337	13.0034	9.21268	16.794	10.3843	7.19167	13.577	G protein alpha subunit 1
XLOC_000180	Phvul.001G037700	TSS204	Chr01:3558254-3564671	9.83369	6.61615	13.0512	10.5603	7.16647	13.9542	10.1295	6.83108	13.4279	11.6699	7.99195	15.3478	8.84929	5.9173	11.7813	Chalcone-flavanone isomerase family protein
XLOC_000181	Phvul.001G037800	TSS205	Chr01:3565303-3565584	0	0	0	0	0	0	0	0	0	0	0	0	0	0	0
XLOC_000182	Phvul.001G037900	TSS206	Chr01:3576498-3578390	80.8751	60.0059	101.744	70.7065	52.1443	89.2687	90.5858	67.2844	113.887	55.7048	40.6788	70.7308	99.6062	74.1582	125.054
XLOC_000183	Phvul.001G045500	TSS207	Chr01:3671181-3675981	17.0709	12.1857	21.956	18.5284	13.3334	23.7234	18.6364	13.4031	23.8696	19.4986	14.0933	24.904	16.9068	12.0815	21.732	Major facilitator superfamily protein
XLOC_000184	Phvul.001G045100	TSS208,TSS209	Chr01:3720001-3724520	3.08865	1.80495	4.37236	1.78591	0.930694	2.64112	2.51746	1.39206	3.64286	1.93033	1.02517	2.8355	3.11469	1.82767	4.40171	protein kinase family protein
XLOC_000185	Phvul.001G045000	TSS210	Chr01:3725589-3726360	8.20662	4.09203	12.3212	10.4368	5.58766	15.2859	7.91251	3.97595	11.8491	9.28821	4.90293	13.6735	9.54205	4.90633	14.1778
XLOC_000186	Phvul.001G044900	TSS211,TSS212	Chr01:3734006-3738171	28.5426	20.8793	36.2059	23.8854	17.4544	30.3164	25.3151	18.4793	32.151	24.3512	17.8019	30.9006	27.3731	20.0431	34.703	Protein kinase superfamily protein
XLOC_000187	Phvul.001G044800	TSS213	Chr01:3740733-3749689	92.6888	69.1093	116.268	81.0117	60.5612	101.462	100.768	74.9497	126.587	73.938	55.4642	92.4118	97.6368	72.6594	122.614	G-protein-coupled receptor 1
XLOC_000188	Phvul.001G044600	TSS214	Chr01:3793239-3798234	136.098	97.4214	174.774	127.181	91.3767	162.986	133.754	95.5995	171.908	131.492	94.2451	168.739	133.366	95.4546	171.277	CTC-interacting domain 7
XLOC_000189	Phvul.001G044000	TSS215	Chr01:3905755-3909533	22.0196	16.0998	27.9394	19.1358	13.9277	24.3438	20.0202	14.5634	25.4771	20.5821	15.0153	26.1488	20.1195	14.6554	25.5835	2-oxoglutarate (2OG) and Fe(II)-dependent oxygenase superfamily protein
XLOC_000190	Phvul.001G043600	TSS216	Chr01:3949355-3957315	7.18493	5.11627	9.25359	10.2009	7.43439	12.9675	6.82189	4.87324	8.77054	8.22671	5.90972	10.5437	5.7072	4.01398	7.40042	histidine kinase 5
XLOC_000191	Phvul.001G043500	TSS217	Chr01:3977338-3978103	51.734	37.0299	66.4381	45.0343	31.8703	58.1983	44.7671	31.6118	57.9224	39.3669	27.2676	51.4663	46.0534	32.6783	59.4285	glutamine dumper 2
XLOC_000192	Phvul.001G043300	TSS218	Chr01:4005757-4006531	31.4679	20.814	42.1218	30.7932	20.4529	41.1336	27.9623	18.3159	37.6087	28.3941	18.6614	38.1268	28.3404	18.6226	38.0581
XLOC_000193	Phvul.001G043200	TSS219	Chr01:4010967-4013393	4.42663	2.54268	6.31057	7.7324	4.89578	10.569	6.57122	4.10371	9.03873	8.70958	5.60315	11.816	5.19925	3.12187	7.27662	Protein of unknown function (DUF1336)
XLOC_000194	Phvul.001G043000	TSS220	Chr01:4030664-4033321	1.83058	0.964706	2.69646	1.16682	0.525967	1.80767	1.95779	1.04549	2.87009	0.426393	0.109425	0.743361	2.02074	1.08509	2.95638	disease resistance family protein / LRR family protein
XLOC_000195	Phvul.001G043450	TSS221	Chr01:4036527-4039925	11.8822	2.59351	21.1709	9.62014	0.694466	18.5458	14.8222	3.38028	26.2641	9.05115	1.69038	16.4119	14.2912	2.63601	25.9463	Leucine-rich repeat (LRR) family protein
XLOC_000196	Phvul.001G043901	TSS222	Chr01:4036527-4039925	8.90188	3.72845	14.0753	5.68951	1.51202	9.867	8.89402	3.34356	14.4445	4.46628	1.05589	7.87666	9.99492	3.84853	16.1413	receptor like protein 25
XLOC_000197	Phvul.001G042800	TSS223	Chr01:4050180-4052709	0	0	0	0	0	0	0	0	0	0	0	0	0	0	0	disease resistance family protein / LRR family protein
XLOC_000198	Phvul.001G042700	TSS224	Chr01:4059246-4063057	8.03644	4.2346	11.8383	9.58388	5.25705	13.9107	9.32181	5.12026	13.5234	9.45893	5.16784	13.75	7.63369	3.94701	11.3204
XLOC_000199	Phvul.001G042600	TSS225	Chr01:4065730-4071763	8.63954	5.91091	11.3682	7.57451	5.1338	10.0152	7.93157	5.37862	10.4845	7.76003	5.25173	10.2683	7.79133	5.28156	10.3011	monogalactosyl diacylglycerol synthase 1
XLOC_000200	Phvul.001G042500	TSS226	Chr01:4074707-4079298	0.854039	0.177274	1.5308	1.58498	0.542721	2.62723	0.886283	0.20017	1.5724	0.984115	0.210644	1.75759	0.583086	0.0715209	1.09465	EamA-like transporter family
XLOC_000201	Phvul.001G042400	TSS227	Chr01:4081420-4085877	108.152	80.6862	135.617	105.525	78.6668	132.383	104.457	77.8576	131.056	104.901	78.1641	131.637	105.932	78.9772	132.887
XLOC_000202	Phvul.001G042200	TSS228	Chr01:4158731-4160336	0.0886883	0	0.238483	0.0934804	0	0.244125	0.254369	0	0.542912	0.0701198	0	0.194469	0.107755	0	0.279674	WRKY DNA-binding protein 40
XLOC_000203	Phvul.001G042100	TSS229	Chr01:4172645-4174531	0.0393914	0	0.159785	0.0235167	0	0.137977	0.214911	0	0.529167	0.015393	0	0.12705	0.104972	0	0.302311	WRKY DNA-binding protein 40
XLOC_000204	Phvul.001G041900	TSS230	Chr01:4222304-4225713	25.6617	18.154	33.1694	40.0642	29.0909	51.0375	32.6748	23.4866	41.863	52.4435	38.4599	66.4271	27.3899	19.4417	35.338	chorismate mutase 2
XLOC_000205	Phvul.001G041600	TSS231	Chr01:4264577-4269382	28.2525	20.6753	35.8298	49.6617	36.9228	62.4006	33.1666	24.3811	41.9521	50.4576	37.627	63.2882	27.6857	20.3175	35.0538	Endomembrane protein 70 protein family
XLOC_000206	Phvul.001G041400	TSS232	Chr01:4273584-4274937	20.1639	13.3834	26.9444	39.8506	28.4723	51.2288	26.8805	18.4301	35.3308	42.0196	30.0258	54.0133	20.5025	13.6655	27.3395	early nodulin-like protein 14
XLOC_000207	Phvul.001G041100	TSS233	Chr01:4301661-4307479	44.1748	32.0375	56.3122	34.2842	24.5025	44.066	35.8758	25.8017	45.9499	37.0971	26.6661	47.5281	40.1566	29.0576	51.2557	glutathione peroxidase 1
XLOC_000208	Phvul.001G041000	TSS234	Chr01:4311085-4313782	8.77717	5.7306	11.8237	11.5044	7.77317	15.2356	12.9974	8.89716	17.0977	12.612	8.57656	16.6475	11.1614	7.52984	14.7929	Major facilitator superfamily protein
XLOC_000209	Phvul.001G040900	TSS235,TSS236	Chr01:4318143-4324991	63.3259	45.4486	81.2033	61.8755	44.1637	79.5873	62.0157	44.5085	79.5228	65.0109	46.5951	83.4267	62.5863	44.9204	80.2523	enhancer of rudimentary protein, putative
XLOC_000210	Phvul.001G040700	TSS237	Chr01:4336105-4338606	0.00517273	0	0.0395782	0.0187333	0	0.067607	0.0356469	0	0.105398	0	0	0	0	0	0	Concanavalin A-like lectin protein kinase family protein
XLOC_000211	Phvul.001G040500	TSS238	Chr01:4359200-4361618	0.244044	0.0245768	0.463511	0.799498	0.295492	1.3035	0.382431	0.0852874	0.679574	0.409315	0.0723085	0.746322	0.239882	0.0153683	0.464396	Concanavalin A-like lectin protein kinase family protein
XLOC_000212	Phvul.001G040400	TSS239	Chr01:4370065-4372118	0.0733336	0	0.190347	0.0407216	0	0.117092	0.00994913	0	0.048814	0.0580892	0	0.145467	0.0143856	0	0.0523952	Concanavalin A-like lectin protein kinase family protein
XLOC_000213	Phvul.001G040300	TSS240	Chr01:4379951-4382583	4.22899	2.64092	5.81706	3.59791	2.19897	4.99684	3.40831	2.04974	4.76688	3.19607	1.8919	4.50024	3.34462	2.00808	4.68115	Concanavalin A-like lectin protein kinase family protein
XLOC_000214	Phvul.001G040750	TSS241	Chr01:4388487-4392444	8.5201	6.10759	10.9326	8.35605	5.98948	10.7226	9.30943	6.72541	11.8934	8.35551	5.99594	10.7151	8.73091	6.26612	11.1957
XLOC_000215	Phvul.001G039600	TSS242	Chr01:4425302-4429029	0.0867397	0	0.235302	0.0554312	0	0.168868	0.0437498	0	0.14192	0.0898995	0	0.24253	0.00983798	0	0.072281	Mitochondrial substrate carrier family protein
XLOC_000216	Phvul.001G039400	TSS243	Chr01:4490926-4492051	1.62755	0.610116	2.64499	1.22734	0.39007	2.06461	1.68862	0.650984	2.72625	1.65919	0.62919	2.68919	1.35237	0.457724	2.24702
XLOC_000217	Phvul.001G039300	TSS244	Chr01:4499496-4508975	0.0320082	0	0.112462	0.0385171	0	0.11871	0.0489101	0	0.158244	0.0219493	0	0.0792759	0.0685978	0	0.18133	ACT-like protein tyrosine kinase family protein
XLOC_000218	Phvul.001G039200	TSS245	Chr01:4509900-4510542	14.5893	8.47913	20.6996	8.60632	4.37706	12.8356	9.69184	5.11627	14.2674	8.80493	4.45119	13.1587	7.67698	3.75583	11.5981	photosystem II subunit X
XLOC_000219	Phvul.001G038900	TSS246	Chr01:4559336-4560801	14.3743	9.09097	19.6575	15.0372	9.6165	20.458	15.4918	9.91723	21.0663	14.4317	9.13612	19.7272	16.9421	11.0543	22.8299	PHF5-like protein
XLOC_000220	Phvul.001G038800	TSS247	Chr01:4588595-4593058	3.288	1.87532	4.70068	2.40582	1.2957	3.51594	3.58437	2.11176	5.05698	2.84026	1.55966	4.12086	4.31295	2.62761	5.99828	cytokinin oxidase 7
XLOC_000221	Phvul.001G038700	TSS248	Chr01:4610308-4621135	30.462	22.6648	38.2593	27.5964	20.5542	34.6387	29.4103	21.8824	36.9383	24.0622	17.9273	30.1971	30.2471	22.5348	37.9595	F-box family protein
XLOC_000222	Phvul.001G038400	TSS249	Chr01:4638225-4647093	0.382624	0.138934	0.626313	0.403666	0.148577	0.658754	0.312772	0.100314	0.52523	0.188392	0.0301192	0.346665	0.360297	0.122996	0.597599	Leucine-rich receptor-like protein kinase family protein
XLOC_000223	Phvul.001G038850	TSS250	Chr01:4651884-4658991	0	0	0	0	0	0	0	0	0	0	0	0	0	0	0	myosin, putative
XLOC_000224	Phvul.001G039301	TSS251	Chr01:4659456-4666077	0.035734	0	0.116053	0.0157836	0	0.0665845	0.076585	0	0.203493	0.0512997	0	0.139146	0.0472596	0	0.136152	myosin, putative
XLOC_000225	Phvul.001G046100	TSS252	Chr01:4750368-4762562	0	0	0	0.0025006	0	0.0218923	0	0	0	0.00270935	0	0.0214517	0	0	0	chromatin remodeling factor CHD3 (PICKLE)
XLOC_000226	Phvul.001G046200	TSS253	Chr01:4781921-4788523	4.76808	2.82979	6.70638	7.03266	4.40287	9.66245	7.43109	4.77245	10.0897	6.34688	3.96093	8.73284	4.65528	2.72925	6.58132	HXXXD-type acyl-transferase family protein
XLOC_000227	Phvul.001G046500	TSS254	Chr01:4838123-4838990	53.2053	38.5613	67.8493	54.2835	39.4245	69.1424	58.7685	42.7121	74.8249	53.9303	39.0452	68.8155	63.2984	46.3245	80.2723	C2H2 and C2HC zinc fingers superfamily protein
XLOC_000228	Phvul.001G046700	TSS255	Chr01:4862125-4864641	42.9216	31.5371	54.3061	33.7869	24.5787	42.9951	28.8399	20.7293	36.9504	27.3409	19.6215	35.0603	30.6008	22.1511	39.0505	PPPDE putative thiol peptidase family protein
XLOC_000229	Phvul.001G047001	TSS256	Chr01:4950442-4955184	24.6659	18.0597	31.272	24.6988	18.0581	31.3394	22.151	16.1445	28.1576	24.1402	17.672	30.6083	22.3491	16.2884	28.4098	aspartate aminotransferase 5
XLOC_000230	Phvul.001G047300	TSS257	Chr01:4972375-4981168	22.6657	16.868	28.4634	23.6192	17.6055	29.633	22.5993	16.8272	28.3713	21.675	16.1544	27.1956	22.9256	17.0585	28.7927	TRS120
XLOC_000231	Phvul.001G047500	TSS258	Chr01:4995090-4995636	0.288993	0	0.709385	0	0	0	0.0387478	0	0.200777	0.0383895	0	0.200065	0.0332878	0	0.194857	ribosomal protein S11
XLOC_000232	Phvul.001G047600	TSS259	Chr01:4998188-5001247	78.1366	58.2375	98.0357	98.8905	73.4449	124.336	98.5526	73.209	123.896	108.702	80.7075	136.696	90.8247	67.5471	114.102
XLOC_000233	Phvul.001G048900	TSS260	Chr01:5216093-5222823	0.0139675	0	0.0596843	0.020325	0	0.0650416	0.0486707	0	0.127908	0.0071626	0	0.0485149	0.0251316	0	0.0941945	Protein kinase superfamily protein
XLOC_000234	Phvul.001G049400	TSS261	Chr01:5324027-5324621	36.4537	23.8525	49.055	32.384	21.0701	43.6979	36.1333	23.7921	48.4745	41.2392	27.3403	55.1382	41.7156	27.9376	55.4936	serine-rich protein-related
XLOC_000235	Phvul.001G049500	TSS262	Chr01:5329096-5333855	28.9954	21.4742	36.5166	24.9507	18.4396	31.4617	28.9066	21.4104	36.4029	27.0575	20.0238	34.0913	29.5085	21.9211	37.0958	calcium-binding EF hand family protein
XLOC_000236	Phvul.001G049601	TSS263	Chr01:5335323-5338899	9.59152	6.96409	12.2189	8.72855	6.39457	11.0625	10.2698	7.47532	13.0643	9.90628	7.32073	12.4918	10.1303	7.41368	12.8469	Octicosapeptide/Phox/Bem1p (PB1) domain-containing protein / tetratricopeptide repeat (TPR)-containing protein
XLOC_000237	Phvul.001G049700	TSS264	Chr01:5341414-5346103	51.2028	37.9121	64.4935	56.9236	42.3054	71.5417	52.6914	39.1089	66.2739	58.5874	43.5885	73.5863	48.5397	35.9524	61.1271
XLOC_000238	Phvul.001G050100	TSS265	Chr01:5390429-5398719	0.0184291	0	0.0811081	0.0466886	0	0.140386	0.0924929	0	0.237307	0.127872	0	0.31819	0.0884559	0	0.239271	Exostosin family protein
XLOC_000239	Phvul.001G050300	TSS266	Chr01:5427671-5428551	0	0	0	0.0362159	0	0.13639	0.225277	0	0.501557	0.235011	0	0.629316	0.0678166	0	0.234688	Bifunctional inhibitor/lipid-transfer protein/seed storage 2S albumin superfamily protein
XLOC_000240	Phvul.001G050400	TSS267	Chr01:5447181-5448312	0.666061	0.0534937	1.27863	0.671915	0.0411271	1.3027	0.655163	0.0578676	1.25246	0.425595	0	0.904082	0.353179	0	0.748108
XLOC_000241	Phvul.001G050600	TSS268	Chr01:5474008-5477088	10.9609	7.99635	13.9254	9.81862	7.12999	12.5073	9.71935	7.05111	12.3876	9.56932	6.99304	12.1456	9.06433	6.56108	11.5676	Myosin heavy chain-related protein
XLOC_000242	Phvul.001G051100	TSS269	Chr01:5529144-5532303	1.62396	0.874752	2.37317	1.43028	0.750642	2.10992	1.25905	0.638826	1.87928	1.25457	0.632234	1.87691	1.42582	0.745493	2.10615	S-domain-2 5
XLOC_000243	Phvul.001G051200	TSS270,TSS271	Chr01:5557126-5562641	50.0999	37.3579	62.8418	50.5929	37.7347	63.4511	44.9655	33.5359	56.395	48.3857	36.0974	60.674	44.3418	33.0613	55.6224	TPX2 (targeting protein for Xklp2) protein family
XLOC_000244	Phvul.001G051500	TSS272	Chr01:5610155-5610635	0	0	0	0	0	0	0	0	0	0	0	0	0	0	0
XLOC_000245	Phvul.001G051550	TSS273	Chr01:5619268-5620242	0	0	0	0	0	0	0	0	0	0	0	0	0	0	0	Integrase-type DNA-binding superfamily protein
XLOC_000246	Phvul.001G051600	TSS274	Chr01:5631184-5632114	0	0	0	0	0	0	0	0	0	0	0	0	0	0	0	carboxyesterase 17
XLOC_000247	Phvul.001G051700	TSS275	Chr01:5635348-5643370	95.9682	71.1264	120.81	89.0969	66.1888	112.005	98.9304	73.1582	124.703	88.7729	65.9585	111.587	100.258	74.1569	126.36	DEAD/DEAH box RNA helicase family protein
XLOC_000248	Phvul.001G051900	TSS276	Chr01:5652166-5672379	7.92513	5.33182	10.5184	6.76302	4.47031	9.05574	6.97762	4.63827	9.31696	7.09287	4.71818	9.46757	6.23876	4.09567	8.38185	AFG1-like ATPase family protein
XLOC_000249	Phvul.001G052000	TSS277	Chr01:5680684-5683947	9.97535	6.72598	13.2247	11.7356	8.12435	15.3469	11.8753	8.16871	15.5819	12.2524	8.50689	15.9979	10.239	6.9286	13.5495	Mitochondrial substrate carrier family protein
XLOC_000250	Phvul.001G052400	TSS278	Chr01:5757231-5758618	0.996726	0.20619	1.78726	1.21238	0.317134	2.10763	1.58447	0.503408	2.66552	1.12619	0.280873	1.9715	1.06836	0.267959	1.86876	Basic helix-loop-helix (bHLH) DNA-binding family protein
XLOC_000251	Phvul.001G052500	TSS279	Chr01:5760727-5765519	0.113284	0	0.239174	0.0521187	0	0.13334	0.035886	0	0.0979112	0.110738	0	0.240659	0.0578558	0	0.144232	TESMIN/TSO1-like CXC 2
XLOC_000252	Phvul.001G052600	TSS280,TSS281	Chr01:5770915-5800368	2.42621	1.54337	3.30905	2.99358	1.9585	4.02865	2.58392	1.66112	3.50672	2.64639	1.69728	3.59549	2.17712	1.36612	2.98812	P-loop containing nucleoside triphosphate hydrolases superfamily protein
XLOC_000253	Phvul.001G053200	TSS282	Chr01:5893583-5901772	0.0366214	0	0.0968844	0.0338345	0	0.0941034	0.0273507	0	0.0776454	0.0191442	0	0.0609306	0	0	0	K+ transporter 1
XLOC_000254	Phvul.001G053501	TSS283	Chr01:5935791-5954358	2.7732	1.6263	3.92011	2.11261	1.18379	3.04144	2.46593	1.40786	3.52401	2.2328	1.27161	3.19398	2.76636	1.64341	3.88931	Cyclin/Brf1-like TBP-binding protein
XLOC_000255	Phvul.001G053600	TSS284	Chr01:5958694-5961441	17.8819	11.803	23.9608	19.5559	13.1292	25.9827	17.765	11.7528	23.7773	21.9607	14.9495	28.9718	16.7367	11.0138	22.4596	KOW domain-containing protein
XLOC_000256	Phvul.001G053700	TSS285	Chr01:5962749-5965035	4.17352	2.40262	5.94442	3.79571	2.14018	5.45125	3.12519	1.6838	4.56658	3.46189	1.90112	5.02267	3.60041	2.00653	5.19428	FAD/NAD(P)-binding oxidoreductase family protein
XLOC_000257	Phvul.001G053800	TSS286	Chr01:5967973-5969972	0	0	0	0	0	0	0	0	0	0	0	0	0	0	0
XLOC_000258	Phvul.001G053900	TSS287	Chr01:5985353-5987581	6.44583	3.98725	8.90441	8.21899	5.31913	11.1188	5.96611	3.66699	8.26523	7.09949	4.46102	9.73797	5.64943	3.43072	7.86813	FAD/NAD(P)-binding oxidoreductase family protein
XLOC_000259	Phvul.001G054100	TSS288	Chr01:5994903-5997840	18.5763	12.8202	24.3324	18.9862	13.1542	24.8182	17.7091	12.2418	23.1763	19.7857	13.7362	25.8352	17.9987	12.4504	23.547	KOW domain-containing protein
XLOC_000260	Phvul.001G054200	TSS289	Chr01:5998747-5999982	55.9544	35.7039	76.2048	55.2165	35.1051	75.3278	57.6371	37.0361	78.2381	56.4039	35.9826	76.8252	52.0328	32.8908	71.1748	Ribosomal protein L33 family protein
XLOC_000261	Phvul.001G054300	TSS290	Chr01:6001114-6002577	0.161965	0	0.355262	0.133021	0	0.311489	0.147059	0	0.337659	0.176843	0	0.39322	0.160839	0	0.363213	HXXXD-type acyl-transferase family protein
XLOC_000262	Phvul.001G054400	TSS291	Chr01:6016442-6025345	20.7227	15.4499	25.9955	22.7512	16.8144	28.6879	19.088	14.0933	24.0826	18.7741	13.9357	23.6125	15.6275	11.6091	19.6459	pleiotropic drug resistance 12
XLOC_000263	Phvul.001G054500	TSS292	Chr01:6029968-6040370	0.417907	0.165302	0.670512	2.41164	1.50831	3.31496	1.27394	0.702949	1.84493	1.16359	0.613029	1.71416	0.406731	0.159154	0.654308	pleiotropic drug resistance 12
XLOC_000264	Phvul.001G054600	TSS293	Chr01:6056131-6058686	0.0323045	0	0.111349	0.0519191	0	0.150745	0.0272941	0	0.103841	0.052975	0	0.15883	0.00848287	0	0.0627841	Flavin-binding monooxygenase family protein
XLOC_000265	Phvul.001G054700	TSS294	Chr01:6089262-6103635	41.6833	30.9588	52.4079	37.167	27.6979	46.6361	39.4604	29.2514	49.6695	38.1783	28.4852	47.8714	41.4193	30.7987	52.0398	LisH dimerisation motif;WD40/YVTN repeat-like-containing domain
XLOC_000266	Phvul.001G054800	TSS295	Chr01:6125334-6128136	0.0100065	0	0.0767601	0.0178175	0	0.0833235	0	0	0	0	0	0	0.0228772	0	0.0902738	2-oxoglutarate (2OG) and Fe(II)-dependent oxygenase superfamily protein
XLOC_000267	Phvul.001G054900	TSS296	Chr01:6147361-6148911	0.865889	0.218775	1.513	0.337647	0	0.679134	0.371293	0.00934355	0.733242	0.328847	0.0060985	0.651596	0.400857	0.022867	0.778848	2-oxoglutarate (2OG) and Fe(II)-dependent oxygenase superfamily protein
XLOC_000268	Phvul.001G055300	TSS297	Chr01:6234349-6237767	3.09571	1.44011	4.75131	2.91965	1.32568	4.51361	3.67145	1.82352	5.51937	3.08149	1.43449	4.72848	3.34195	1.61873	5.06517	2Fe-2S ferredoxin-like superfamily protein
XLOC_000269	Phvul.001G055400	TSS298	Chr01:6251412-6257828	5.82324	3.68369	7.96279	6.43864	4.1651	8.71219	5.27037	3.30041	7.24034	6.95254	4.51674	9.38833	4.97705	3.11189	6.84222	mitotic-like cyclin 3B from Arabidopsis
XLOC_000270	Phvul.001G055600	TSS299	Chr01:6282675-6290144	18.9025	13.7682	24.0368	17.4654	12.6816	22.2492	17.7566	12.884	22.6291	17.8898	12.983	22.7966	18.9822	13.8669	24.0974	RING/U-box superfamily protein
XLOC_000271	Phvul.001G055900	TSS300	Chr01:6365766-6372354	3.52364	2.4194	4.62788	3.73025	2.58102	4.87948	3.85312	2.67875	5.02749	3.65816	2.52414	4.79218	3.86435	2.68533	5.04336	Enhancer of polycomb-like transcription factor protein
XLOC_000272	Phvul.001G056000	TSS301	Chr01:6386918-6393305	0	0	0	0	0	0	0	0	0	0	0	0	0	0	0	ArfGap/RecO-like zinc finger domain-containing protein
XLOC_000273	Phvul.001G056400	TSS302	Chr01:6425062-6428619	1.44413	0.630753	2.2575	1.78734	0.814716	2.75997	1.42899	0.621632	2.23635	1.80307	0.858099	2.74805	0.88476	0.299543	1.46998	O-Glycosyl hydrolases family 17 protein
XLOC_000274	Phvul.001G056700	TSS303	Chr01:6452040-6454315	15.221	4.74769	25.6943	13.6548	4.50476	22.8048	13.0898	3.54918	22.6304	13.7136	4.57982	22.8475	16.6138	6.03346	27.1942
XLOC_000275	Phvul.001G056800	TSS304	Chr01:6458589-6464455	371.595	232.65	510.541	258.61	172.184	345.037	328.446	210.772	446.119	233.539	157.775	309.303	361.185	226.582	495.787	CHY-type/CTCHY-type/RING-type Zinc finger protein
XLOC_000276	Phvul.001G057000	TSS305	Chr01:6478751-6482899	3.99112	2.13723	5.84501	3.80682	2.01954	5.5941	3.5531	1.8527	5.25349	4.0592	2.1903	5.9281	3.84344	2.0365	5.65039	endonuclease V family protein
XLOC_000277	Phvul.001G057300	TSS306	Chr01:6507318-6510460	64.1298	47.2919	80.9677	65.9165	48.6993	83.1338	62.5048	46.0586	78.9509	68.6154	50.7777	86.4532	67.609	49.9759	85.2421	Protein of unknown function (DUF1218)
XLOC_000278	Phvul.001G057400	TSS307,TSS308	Chr01:6515249-6520141	34.042	22.8415	45.2426	35.3857	23.7283	47.0431	32.5771	21.6948	43.4594	37.17	25.1932	49.1468	30.4722	20.1231	40.8212
XLOC_000279	Phvul.001G057600	TSS309	Chr01:6533449-6534639	32.8722	22.0715	43.6729	37.6152	25.4795	49.751	40.3201	27.7523	52.8879	40.2133	27.4118	53.0148	37.7522	25.734	49.7704	Ggamma-subunit 1
XLOC_000280	Phvul.001G058000	TSS310	Chr01:6576684-6580026	14.1741	9.07935	19.2688	10.3708	6.32964	14.412	10.7393	6.61223	14.8663	7.85376	4.53245	11.1751	11.7222	7.34717	16.0973	Plastid-lipid associated protein PAP / fibrillin family protein
XLOC_000281	Phvul.001G058100	TSS311,TSS312	Chr01:6599469-6609273	41.1758	30.47	51.8815	48.0472	35.7976	60.2969	45.8186	33.9895	57.6477	49.88	37.0255	62.7345	42.4931	31.5382	53.4481	Core-2/I-branching beta-1,6-N-acetylglucosaminyltransferase family protein
XLOC_000282	Phvul.001G058200	TSS313	Chr01:6615322-6617407	38.3836	27.7763	48.9909	35.3765	25.3754	45.3777	36.646	26.369	46.923	36.25	26.0175	46.4826	40.3447	29.2268	51.4626	selenium binding
XLOC_000283	Phvul.001G058300	TSS314	Chr01:6631070-6632039	0.0474802	0	0.178275	0.0424075	0	0.137767	0	0	0	0	0	0	0	0	0	FASCICLIN-like arabinogalactan protein 8
XLOC_000284	Phvul.001G058400	TSS315	Chr01:6669097-6669893	27.688	18.6477	36.7283	20.3582	13.1987	27.5177	24.1629	15.8472	32.4786	15.7524	9.75426	21.7506	34.6543	23.8184	45.4902
XLOC_000285	Phvul.001G058600	TSS316	Chr01:6695698-6705842	18.0855	13.1164	23.0547	14.3458	10.3145	18.3772	15.9309	11.4958	20.3661	14.3968	10.3294	18.4643	16.3724	11.872	20.8728	Protein kinase superfamily protein
XLOC_000286	Phvul.001G058700	TSS317	Chr01:6719071-6727689	34.401	25.2867	43.5153	32.2549	23.6953	40.8146	35.0279	25.6966	44.3591	36.6081	27.0601	46.1561	39.8796	29.3033	50.4559	Protein of unknown function (DUF1644)
XLOC_000287	Phvul.001G058900	TSS318	Chr01:6793049-6801920	100.231	71.2106	129.252	94.8924	67.8857	121.899	101.07	71.6709	130.468	88.5279	62.793	114.263	102.319	72.6723	131.966	H(+)-ATPase 5
XLOC_000288	Phvul.001G059000	TSS319	Chr01:6806856-6809975	64.9013	46.065	83.7376	74.1117	53.7169	94.5065	57.3247	40.5086	74.1409	75.4649	55.163	95.7668	61.6561	43.9331	79.379	deletion of SUV3 suppressor 1(I)
XLOC_000289	Phvul.001G059200	TSS320	Chr01:6826673-6829391	10.2531	7.22935	13.2768	8.7373	6.10495	11.3697	9.33907	6.53514	12.143	9.32332	6.5474	12.0992	10.006	7.05143	12.9606
XLOC_000290	Phvul.001G059400	TSS321	Chr01:6861223-6864292	2.0003	1.00603	2.99456	2.03196	1.04593	3.01798	1.68319	0.832213	2.53417	1.83171	0.937913	2.72551	1.43344	0.650691	2.21619	Plant calmodulin-binding protein-related
XLOC_000291	Phvul.001G059700	TSS322	Chr01:6904122-6905349	77.0673	57.2111	96.9234	55.5286	40.5769	70.4802	55.0794	40.4721	69.6867	52.0524	37.9342	66.1706	65.4259	48.2795	82.5724
XLOC_000292	Phvul.001G059800	TSS323	Chr01:6941907-6947069	6.79241	4.51121	9.07361	6.18072	4.06318	8.29826	4.99254	3.19391	6.79117	6.34767	4.20492	8.49042	5.2496	3.3926	7.1066	RNApolymerase sigma-subunit C
XLOC_000293	Phvul.001G060300	TSS324	Chr01:7073049-7085642	13.7037	10.1632	17.2443	13.7973	10.1915	17.4031	13.8855	10.2932	17.4778	13.6987	10.1309	17.2666	13.4738	9.96505	16.9826
XLOC_000294	Phvul.001G060600	TSS325	Chr01:7139042-7144275	0.0256069	0	0.0738071	0.0979251	0	0.202728	0.0306761	0	0.0931679	0.0635104	0	0.144054	0	0	0	Protein kinase protein with adenine nucleotide alpha hydrolases-like domain
XLOC_000295	Phvul.001G061000	TSS326	Chr01:7238880-7242710	13.8402	9.18595	18.4944	14.0933	9.50373	18.6829	27.2436	19.6541	34.8332	14.2675	9.64771	18.8873	27.2803	19.5821	34.9786	Sulfite exporter TauE/SafE family protein
XLOC_000296	Phvul.001G061100	TSS327,TSS328	Chr01:7253017-7257817	10.8647	7.47956	14.2498	10.5896	7.34024	13.839	10.7935	7.42859	14.1584	9.94118	6.82709	13.0553	10.9969	7.66267	14.3312	La protein 1
XLOC_000297	Phvul.001G061300	TSS329	Chr01:7288774-7298382	87.6216	65.1339	110.109	80.7138	60.0402	101.387	86.5319	64.2925	108.771	82.6719	61.4608	103.883	90.2173	67.0509	113.384	Protein phosphatase 2C family protein
XLOC_000298	Phvul.001G061400	TSS330	Chr01:7309572-7314370	1.95732	0.985402	2.92923	1.04177	0.421544	1.662	0.672885	0.212498	1.13327	0.664872	0.221871	1.10787	0.593428	0.180133	1.00672	sigma factor E
XLOC_000299	Phvul.001G061700	TSS331,TSS332	Chr01:7352968-7354254	8.83778	5.25789	12.4177	8.03307	4.78077	11.2854	7.31232	4.26138	10.3632	8.06071	4.8554	11.266	6.80774	3.8947	9.72077
XLOC_000300	Phvul.001G061900	TSS333	Chr01:7381227-7383613	0	0	0	0	0	0	0	0	0	0	0	0	0	0	0	Nodulin MtN3 family protein
XLOC_000301	Phvul.001G062000	TSS334	Chr01:7395286-7412135	19.7347	14.6343	24.8352	17.0508	12.6198	21.4817	18.306	13.5724	23.0397	16.7083	12.3444	21.0723	16.8455	12.4631	21.2279	FTSH protease 11
XLOC_000302	Phvul.001G062100	TSS335	Chr01:7430955-7432438	8.84574	5.3775	12.314	9.5455	5.81565	13.2753	10.8095	6.80009	14.8189	8.26985	4.89491	11.6448	9.47058	5.78427	13.1569	Dof-type zinc finger DNA-binding family protein
XLOC_000303	Phvul.001G062200	TSS336	Chr01:7446246-7446788	0	0	0	0	0	0	0	0	0	0	0	0	0	0	0	Bifunctional inhibitor/lipid-transfer protein/seed storage 2S albumin superfamily protein
XLOC_000304	Phvul.001G062300	TSS337	Chr01:7454214-7454792	0	0	0	0	0	0	0	0	0	0	0	0	0	0	0	Bifunctional inhibitor/lipid-transfer protein/seed storage 2S albumin superfamily protein
XLOC_000305	Phvul.001G062350	TSS338	Chr01:7462194-7462665	0	0	0	0	0	0	0	0	0	0	0	0	0	0	0	Bifunctional inhibitor/lipid-transfer protein/seed storage 2S albumin superfamily protein
XLOC_000306	Phvul.001G062400	TSS339	Chr01:7469180-7469533	0	0	0	0	0	0	0	0	0	0	0	0	0	0	0	Bifunctional inhibitor/lipid-transfer protein/seed storage 2S albumin superfamily protein
XLOC_000307	Phvul.001G062500	TSS340	Chr01:7497469-7497805	0	0	0	0	0	0	0	0	0	0	0	0	0	0	0	Bifunctional inhibitor/lipid-transfer protein/seed storage 2S albumin superfamily protein
XLOC_000308	Phvul.001G062600	TSS341	Chr01:7506464-7510678	0.0395356	0	0.105073	0.0776275	0	0.186789	0.0523736	0	0.135679	0.0506752	0	0.131761	0.039704	0	0.10418	LRR and NB-ARC domains-containing disease resistance protein
XLOC_000309	Phvul.001G062700	TSS342	Chr01:7524301-7528559	20.2075	14.8688	25.5461	20.3371	14.9778	25.6964	20.8685	15.3677	26.3693	20.9066	15.4027	26.4105	21.3183	15.7005	26.9362	Ypt/Rab-GAP domain of gyp1p superfamily protein
XLOC_000310	Phvul.001G062900	TSS343	Chr01:7585268-7594227	8.40259	5.74369	11.0615	9.93593	6.95838	12.9135	8.18647	5.60149	10.7715	9.09519	6.28591	11.9045	6.75591	4.53252	8.97929	Uncharacterised conserved protein (UCP030365)
XLOC_000311	Phvul.001G063200	TSS344	Chr01:7633768-7634689	7.20971	4.08081	10.3386	7.5826	4.34712	10.8181	8.1973	4.77839	11.6162	7.95587	4.55194	11.3598	8.00283	4.65354	11.3521	Polyketide cyclase/dehydrase and lipid transport superfamily protein
XLOC_000312	Phvul.001G063500	TSS345	Chr01:7691795-7694352	1.26511	0.538154	1.99206	0.512508	0.129539	0.895478	0.4781	0.0758228	0.880377	0.998448	0.359214	1.63768	0.862872	0.316183	1.40956	Plant stearoyl-acyl-carrier-protein desaturase family protein
XLOC_000313	Phvul.001G063900	TSS346	Chr01:7760533-7768103	0.684229	0.24417	1.12429	0.632066	0.213684	1.05045	0.641223	0.222775	1.05967	0.672408	0.237518	1.1073	0.530378	0.165109	0.895647	Auxin efflux carrier family protein
XLOC_000314	Phvul.001G064000	TSS347	Chr01:7777594-7780580	0.2591	0	0.538496	3.00056	1.43002	4.57111	0.334313	0	0.67567	0.276316	0	0.56103	0.0671192	0	0.177285	alcohol dehydrogenase 1
XLOC_000315	Phvul.001G064400	TSS348	Chr01:7854332-7864584	10.0269	6.86194	13.1918	9.25364	6.27706	12.2302	9.09405	6.1692	12.0189	9.10209	6.16937	12.0348	8.80934	5.94766	11.671	Polynucleotidyl transferase, ribonuclease H-like superfamily protein
XLOC_000316	Phvul.001G064700	TSS349	Chr01:7936713-7938129	41.1741	29.8567	52.4914	31.1914	22.2194	40.1634	35.3877	25.6438	45.1317	33.9602	24.4942	43.4263	40.6928	29.6809	51.7047
XLOC_000317	Phvul.001G064800	TSS350	Chr01:7950092-7954717	31.6039	22.7905	40.4173	33.3324	24.0868	42.578	32.0386	23.1178	40.9595	35.1364	25.4718	44.801	30.647	22.0995	39.1944	RAB GTPASE HOMOLOG B18
XLOC_000318	Phvul.001G064900	TSS351	Chr01:7955981-7961265	4.04761	2.26479	5.83042	6.20953	3.80819	8.61088	5.27237	3.15604	7.3887	5.90192	3.58818	8.21567	5.51422	3.32521	7.70323	DNAJ heat shock N-terminal domain-containing protein
XLOC_000319	Phvul.001G065000	TSS352	Chr01:7984622-7985127	0	0	0	0	0	0	0	0	0	0	0	0	0	0	0
XLOC_000320	Phvul.001G065100	TSS353	Chr01:7985944-7988454	12.8404	8.75626	16.9246	9.47876	6.2472	12.7103	9.73891	6.43274	13.0451	9.37427	6.17776	12.5708	9.07072	5.92567	12.2158
XLOC_000321	Phvul.001G065300	TSS354	Chr01:8022733-8024181	14.9894	9.93893	20.0399	17.0123	11.4467	22.5778	20.9798	14.4946	27.465	21.5451	14.872	28.2181	18.8938	12.9176	24.8699	2-oxoglutarate (2OG) and Fe(II)-dependent oxygenase superfamily protein
XLOC_000322	Phvul.001G065400	TSS355	Chr01:8048598-8052449	39.1999	28.9607	49.4392	21.441	15.428	27.454	27.2566	19.852	34.6612	18.0243	12.8029	23.2457	34.8829	25.6953	44.0704	F-box/RNI-like superfamily protein
XLOC_000323	Phvul.001G065550	TSS356,TSS357,TSS358	Chr01:8082092-8098754	9.67728	6.55531	12.7992	8.74937	5.80784	11.6909	11.8461	8.16381	15.5285	8.00875	5.29719	10.7203	11.8235	8.15474	15.4923	ACT domain repeat 3
XLOC_000324	Phvul.001G065700	TSS359	Chr01:8110437-8123542	16.6213	11.9133	21.3292	17.391	12.5067	22.2753	15.2056	10.8682	19.543	15.8615	11.3302	20.3929	15.9579	11.3941	20.5218	Target of Myb protein 1
XLOC_000325	Phvul.001G065800	TSS360	Chr01:8126486-8128043	0.0317061	0	0.107142	0	0	0	0	0	0	0	0	0	0	0	0
XLOC_000326	Phvul.001G066100	TSS361	Chr01:8184247-8184654	0.0831217	0	0.317797	0	0	0	0	0	0	0.227692	0	0.676147	0	0	0	photosystem II reaction center protein B
XLOC_000327	Phvul.001G066200	TSS362	Chr01:8289633-8293679	0.256652	0.0360775	0.477226	0.692629	0.215162	1.1701	0.522314	0.163492	0.881137	0.505278	0.132635	0.87792	0.963616	0.401314	1.52592	wall-associated kinase 2
XLOC_000328	Phvul.001G066300	TSS363	Chr01:8300284-8303898	0.0682299	0	0.162686	0.167125	0	0.343383	0.106135	0	0.231936	0.111613	0	0.24075	0.14375	0	0.296395	wall-associated kinase 2
XLOC_000329	Phvul.001G066400	TSS364	Chr01:8316035-8319149	0.19683	0.000261667	0.393398	0.481428	0.108481	0.854375	0.291767	0.0445418	0.538992	0.305988	0.0496837	0.562292	0.186362	0.00441943	0.368304	wall-associated kinase 2
XLOC_000330	Phvul.001G066500	TSS365	Chr01:8366024-8367542	0.0221889	0	0.0946475	0.20275	0	0.458753	0.228858	0	0.509593	0.197814	0	0.448642	0.180853	0	0.415108	wall-associated kinase 2
XLOC_000331	Phvul.001G066550	TSS366	Chr01:8368918-8370101	0.30819	0	0.639215	0.963465	0.246192	1.68074	0.947013	0.236248	1.65778	0.962561	0.220548	1.70457	0.966561	0.248094	1.68503	wall associated kinase 4
XLOC_000332	Phvul.001G066600	TSS367	Chr01:8371144-8376093	25.581	17.7132	33.4489	20.9892	14.2321	27.7463	23.5236	16.1749	30.8724	24.0903	16.5906	31.5901	23.0359	15.8061	30.2657	Tetratricopeptide repeat (TPR)-like superfamily protein
XLOC_000333	Phvul.001G066700	TSS368	Chr01:8380748-8381686	13.4807	7.44171	19.5197	8.55754	4.13566	12.9794	10.7249	5.52496	15.9248	9.3089	4.51769	14.1001	14.0766	7.87291	20.2802	RING/U-box superfamily protein
XLOC_000334	Phvul.001G066800,Phvul.001G066900	TSS369,TSS370	Chr01:8397274-8398516	1.07071	0	2.22024	1.35742	0	2.8303	1.79822	0.202527	3.39391	0.514706	0	1.36729	1.01467	0	2.22777
XLOC_000335	Phvul.001G067500	TSS371,TSS372	Chr01:8535451-8540987	1.82561	1.03895	2.61227	1.90731	1.09609	2.71853	1.4711	0.789434	2.15276	1.64227	0.916527	2.36802	1.2183	0.623164	1.81344
XLOC_000336	Phvul.001G068100	TSS373,TSS374	Chr01:8703325-8705987	6.35227	3.86203	8.8425	5.82904	3.51215	8.14592	5.66346	3.36933	7.95758	4.34618	2.49548	6.19687	4.94247	2.85926	7.02569	Glutathione S-transferase family protein
XLOC_000337	Phvul.001G068200	TSS375	Chr01:8719036-8721492	0	0	0	0.0118107	0	0.0919076	0.112678	0	0.288716	0	0	0	0.0244006	0	0.104608	K-box region and MADS-box transcription factor family protein
XLOC_000338	Phvul.001G068300	TSS376	Chr01:8735027-8739482	33.2176	22.9519	43.4834	29.7801	20.3084	39.2518	35.9527	25.0793	46.826	30.6396	20.9495	40.3296	38.2592	26.8973	49.621	SPT4 homolog 2
XLOC_000339	Phvul.001G068600	TSS377	Chr01:8775179-8799804	0.294158	0	0.825022	0.395827	0	0.993163	0.578799	0	1.2161	0.452742	0	1.10803	0.486604	0	1.13662	Protein kinase superfamily protein
XLOC_000340	Phvul.001G068700	TSS378	Chr01:8775179-8799804	0.464036	0	1.12528	0.355363	0	0.872453	0.325532	0	0.864499	0.664614	0	1.4252	0.475575	0	1.15721
XLOC_000341	Phvul.001G068800	TSS379	Chr01:8775179-8799804	0.0121128	0	0.0813865	0.0120722	0	0.0797099	0	0	0	0.0183539	0	0.114121	0	0	0	suppressor of npr1-1 constitutive 4
XLOC_000342	Phvul.001G068900	TSS380	Chr01:8808966-8809791	0	0	0	0	0	0	0	0	0	0	0	0	0	0	0	zinc ion binding;nucleic acid binding
XLOC_000343	Phvul.001G069001	TSS381	Chr01:8828184-8829009	0.537445	0	1.11721	0.29844	0	0.683004	0.737518	0.0455184	1.42952	0.32177	0	0.735838	0.531456	0	1.08098	Protein kinase superfamily protein
XLOC_000344	Phvul.001G069200	TSS382	Chr01:8874988-8876454	0	0	0	0.0114305	0	0.084182	0	0	0	0	0	0	0	0	0	suppressor of npr1-1 constitutive 4
XLOC_000345	Phvul.001G069216	TSS383	Chr01:8923168-8924402	0.0914341	0	0.240287	0.171073	0	0.413133	0.128622	0	0.31043	0.154687	0	0.357232	0.142043	0	0.344982	suppressor of npr1-1 constitutive 4
XLOC_000346	Phvul.001G069248	TSS384	Chr01:8944952-8946152	0	0	0	0	0	0	0	0	0	0	0	0	0	0	0	receptor serine/threonine kinase, putative
XLOC_000347	Phvul.001G069280	TSS385	Chr01:8976541-8983916	0.530203	0.0539317	1.00648	0.615909	0.0569533	1.17487	0.69927	0.107866	1.29067	0.422852	0.025784	0.819921	0.902046	0.209805	1.59429	Protein kinase superfamily protein
XLOC_000348	Phvul.001G069400	TSS386	Chr01:9020034-9022484	4.79042	2.27029	7.31054	2.62703	0.998223	4.25583	6.27564	3.29622	9.25506	4.38682	2.07026	6.70338	6.44296	3.40189	9.48403
XLOC_000349	Phvul.001G069500	TSS387	Chr01:9032130-9034661	4.00337	2.08885	5.91788	2.47766	1.09744	3.85788	5.06304	2.77422	7.35186	4.36709	2.32361	6.41058	4.99652	2.79736	7.19569	suppressor of npr1-1 constitutive 4
XLOC_000350	Phvul.001G069700	TSS388	Chr01:9059521-9059902	0	0	0	0	0	0	0	0	0	0	0	0	0	0	0
XLOC_000351	Phvul.001G069800	TSS389	Chr01:9081171-9082062	0	0	0	0	0	0	0.0286368	0	0.124081	0	0	0	0	0	0	suppressor of npr1-1 constitutive 4
XLOC_000352	Phvul.001G069900	TSS390	Chr01:9167774-9168830	0	0	0	0	0	0	0	0	0	0	0	0	0	0	0	suppressor of npr1-1 constitutive 4
XLOC_000353	Phvul.001G070100	TSS391	Chr01:9206503-9209292	0.49952	0	1.06873	0.611659	0	1.27035	0.584696	0	1.19807	0.290322	0	0.690713	0.526367	0	1.10371	Protein kinase superfamily protein
XLOC_000354	Phvul.001G070200	TSS392	Chr01:9215447-9219667	0.0115562	0	0.0779706	0.0603254	0	0.164575	0.0450093	0	0.14359	0.014019	0	0.0800852	0.184724	0	0.436538	Protein kinase superfamily protein
XLOC_000355	Phvul.001G070500	TSS393,TSS394,TSS395	Chr01:9264739-9282062	5.90273	3.95702	7.84844	5.3294	3.54188	7.11693	5.03174	3.34218	6.7213	5.01809	3.31279	6.7234	5.69988	3.84858	7.55119	wound-responsive family protein
XLOC_000356	Phvul.001G070600	TSS396,TSS397,TSS398,TSS399,TSS400,TSS401	Chr01:9291662-9306688	12.3826	9.01105	15.7542	11.1387	8.1312	14.1462	12.1604	8.85451	15.4662	10.7463	7.77868	13.714	12.0046	8.80255	15.2066	transcription coactivators
XLOC_000357	Phvul.001G070700	TSS402	Chr01:9313406-9327707	7.57481	5.24846	9.90116	5.23921	3.48279	6.99563	5.24793	3.49289	7.00296	4.14435	2.67186	5.61685	4.88611	3.22558	6.54664	NAD kinase 2
XLOC_000358	Phvul.001G070900	TSS403	Chr01:9335489-9345049	13.5427	9.92089	17.1645	12.3967	9.03587	15.7575	13.7024	10.0622	17.3426	12.1015	8.81261	15.3903	12.7103	9.30476	16.1159	nucleotide binding;nucleic acid binding;RNA binding
XLOC_000359	Phvul.001G071100	TSS404	Chr01:9386032-9387972	8.13709	5.40631	10.8679	12.1581	8.43729	15.8788	7.67038	5.0664	10.2744	8.36953	5.60108	11.138	4.92613	3.0568	6.79546	Protein kinase superfamily protein
XLOC_000360	Phvul.001G072000	TSS405	Chr01:9542156-9547505	144.194	107.081	181.307	168.502	125.236	211.769	135.866	101.286	170.446	180.744	133.649	227.838	121.835	90.8466	152.824	proteasome beta subunit C1
XLOC_000361	Phvul.001G072100	TSS406	Chr01:9560541-9561312	4.20071	1.8783	6.52312	5.75046	2.93409	8.56684	4.36077	2.01375	6.70778	4.26758	1.95478	6.58038	4.51155	2.10513	6.91797	RING/U-box superfamily protein
XLOC_000362	Phvul.001G072200	TSS407	Chr01:9606544-9608261	63.7041	47.3215	80.0866	34.0267	25.1121	42.9412	33.5428	24.6485	42.4372	30.9255	22.6937	39.1572	34.6859	25.6256	43.7462	NAC (No Apical Meristem) domain transcriptional regulator superfamily protein
XLOC_000363	Phvul.001G072300	TSS408	Chr01:9629784-9640413	12.9505	9.64962	16.2513	14.8308	11.0558	18.6059	12.7474	9.4977	15.997	12.881	9.61415	16.1479	10.6672	7.92102	13.4133	Armadillo/beta-catenin-like repeat ; C2 calcium/lipid-binding domain (CaLB) protein
XLOC_000364	Phvul.001G072400	TSS409	Chr01:9649484-9672262	9.2652	6.59712	11.9333	9.06153	6.49891	11.6242	10.4034	7.47343	13.3333	8.5824	6.13183	11.033	10.2075	7.36758	13.0474	P-loop containing nucleoside triphosphate hydrolases superfamily protein
XLOC_000365	Phvul.001G072800	TSS410	Chr01:9776477-9778034	15.5783	9.48912	21.6675	20.1396	12.9347	27.3444	15.8926	9.71715	22.068	18.4779	11.8029	25.153	21.0988	13.5967	28.601	glycolipid transfer protein 2
XLOC_000366	Phvul.001G072900	TSS411	Chr01:9793249-9799521	15.3164	10.4863	20.1465	16.8303	11.6466	22.014	16.3566	11.2921	21.421	17.8741	12.3965	23.3516	15.8803	10.9317	20.8288
XLOC_000367	Phvul.001G073200	TSS412	Chr01:9871349-9877175	8.19561	5.41704	10.9742	7.78661	5.1259	10.4473	8.85771	5.92585	11.7896	9.0928	6.1275	12.0581	8.89596	5.95721	11.8347	serine carboxypeptidase-like 42
XLOC_000368	Phvul.001G073300	TSS413	Chr01:9880650-9881645	18.7252	12.2351	25.2154	25.2476	17.1834	33.3118	21.1949	14.273	28.1167	22.6038	15.2093	29.9982	14.5816	9.17452	19.9887	tracheary element differentiation-related 6
XLOC_000369	Phvul.001G073400	TSS414	Chr01:9896731-9897200	3.26195	0.628404	5.89551	4.39841	1.07997	7.71686	4.73097	1.24937	8.21256	3.07807	0.523816	5.63233	4.16468	1.01011	7.31924
XLOC_000370	Phvul.001G073501	TSS415	Chr01:9909672-9936253	0	0	0	0	0	0	0	0	0	0.012669	0	0.083627	0	0	0	casein kinase I-like 3
XLOC_000371	Phvul.001G073700	TSS416	Chr01:9968696-9972551	0.666096	0.224703	1.10749	0.477142	0.1238	0.830483	0.750639	0.26481	1.23647	0.510517	0.150253	0.87078	0.674899	0.231049	1.11875	Exostosin family protein
XLOC_000372	Phvul.001G073800	TSS417	Chr01:10013523-10014819	0.00897488	0	0.0755308	0	0	0	0.038421	0	0.136936	0.012757	0	0.0823344	0	0	0	Integrase-type DNA-binding superfamily protein
XLOC_000373	Phvul.001G074300	TSS418	Chr01:10141556-10145525	11.9469	8.37071	15.523	10.5785	7.34793	13.809	10.314	7.13434	13.4936	11.3359	7.91253	14.7592	11.9214	8.36597	15.4768	D-arabinono-1,4-lactone oxidase family protein
XLOC_000374	Phvul.001G074500	TSS419	Chr01:10189105-10200741	16.9716	12.1899	21.7533	14.271	10.1395	18.4025	16.376	11.6874	21.0647	14.3483	10.252	18.4446	17.0957	12.3614	21.83	3\'-5\' exonuclease domain-containing protein
XLOC_000375	Phvul.001G074800	TSS420	Chr01:10285602-10291389	33.4195	23.7544	43.0845	34.8492	24.9143	44.7841	35.5435	25.4165	45.6706	39.5047	28.3848	50.6246	34.2547	24.4496	44.0599	appr-1-p processing enzyme family protein
XLOC_000376	Phvul.001G075866	TSS421	Chr01:10534456-10535183	1.54238	0.214814	2.86995	1.45524	0.168804	2.74167	0.698488	0	1.5471	0.728904	0	1.53756	0.920248	0	1.90063
XLOC_000377	Phvul.001G075700	TSS422	Chr01:10535752-10537049	2.0668	0.376267	3.75733	1.58866	0.173268	3.00406	0.78554	0	1.66591	0.98428	0	2.03339	0.932258	0	1.90811	DNAse I-like superfamily protein
XLOC_000378	Phvul.001G074900	TSS423,TSS424	Chr01:10572943-10576682	33.8482	24.7276	42.9688	28.0437	20.2342	35.8533	29.0198	20.9368	37.1028	28.5208	20.6204	36.4212	33.8676	24.8188	42.9164	CCT motif family protein
XLOC_000379	Phvul.001G075000	TSS425	Chr01:10598793-10611014	15.5461	11.0227	20.0695	13.7757	9.70754	17.8439	18.134	13.0366	23.2313	13.9951	9.84079	18.1495	18.8571	13.6476	24.0666	alpha/beta-Hydrolases superfamily protein
XLOC_000380	Phvul.001G075300	TSS426	Chr01:10674751-10680068	3.57376	2.11028	5.03723	4.26201	2.60326	5.92076	3.79033	2.25807	5.32259	4.58497	2.82951	6.34043	2.8158	1.58179	4.04981	IQ-domain 21
XLOC_000381	Phvul.001G075600	TSS427	Chr01:10743054-10746139	2.25802	1.18708	3.32896	2.59691	1.41908	3.77473	3.04616	1.73401	4.35831	2.95806	1.67633	4.23979	2.70814	1.48161	3.93468	Protein kinase superfamily protein
XLOC_000382	Phvul.001G075666	TSS428	Chr01:10789816-10803414	0	0	0	0	0	0	0	0	0	0	0	0	0	0	0	Leucine-rich repeat transmembrane protein kinase
XLOC_000383	Phvul.001G076000	TSS429	Chr01:10825517-10826997	0.133864	0	0.328738	0.0831025	0	0.22279	0.015576	0	0.0739431	0.0570374	0	0.169036	0.0579518	0	0.176186	Peroxidase superfamily protein
XLOC_000384	Phvul.001G076100	TSS430	Chr01:10851444-10855700	1.20847	0.541875	1.87506	0.772451	0.302846	1.24206	1.24484	0.554983	1.9347	0.709555	0.261443	1.15767	1.06606	0.467941	1.66418	Protein kinase superfamily protein
XLOC_000385	Phvul.001G076700	TSS431	Chr01:11108548-11111680	0.644431	0.12223	1.16663	1.56638	0.547056	2.58571	0.527035	0.0695569	0.984513	0.529384	0.0719488	0.986819	0.460924	0.0360107	0.885837	beta glucosidase 17
XLOC_000386	Phvul.001G076750	TSS432	Chr01:11113936-11116824	0.0184064	0	0.0784021	0.00964102	0	0.0652761	0.0105906	0	0.0650801	0.0214645	0	0.0761624	0.00948031	0	0.0644239	beta glucosidase 13
XLOC_000387	Phvul.001G076900	TSS433	Chr01:11190155-11196711	29.1474	21.757	36.5377	25.3558	18.8866	31.8249	27.8714	20.7689	34.974	24.0612	17.9197	30.2027	27.9756	20.9074	35.0437	Protein kinase family protein
XLOC_000388	Phvul.001G077000	TSS434	Chr01:11268808-11274193	44.7944	33.1528	56.4359	36.417	26.7362	46.0978	46.5645	34.4681	58.6608	26.6915	19.5868	33.7963	38.988	28.8061	49.1699	amino acid permease 6
XLOC_000389	Phvul.001G077100	TSS435	Chr01:11293482-11312808	28.4161	21.1301	35.702	26.7943	19.9406	33.6481	29.1075	21.688	36.527	27.6052	20.5661	34.6442	27.1113	20.1934	34.0292	ABC1 family protein
XLOC_000390	Phvul.001G077600	TSS436	Chr01:11555229-11556672	1.0898	0.288577	1.89101	1.79964	0.690659	2.90862	1.69261	0.630399	2.75483	1.80453	0.683295	2.92576	0.848045	0.190606	1.50548	Protein of unknown function (DUF677)
XLOC_000391	Phvul.001G077700	TSS437	Chr01:11570119-11582724	53.3988	39.2289	67.5687	42.2145	31.2312	53.1977	46.9947	34.8891	59.1002	37.9307	28.2224	47.6389	52.7672	39.0193	66.5151	arabinose kinase
XLOC_000392	Phvul.001G077800	TSS438	Chr01:11632557-11641338	15.2487	10.7341	19.7633	11.9701	8.27915	15.6611	10.6123	7.26199	13.9626	12.8411	8.93752	16.7446	12.1142	8.41666	15.8117	Major facilitator superfamily protein
XLOC_000393	Phvul.001G078100	TSS439	Chr01:11696976-11703844	10.0607	6.02058	14.1008	12.8148	8.03407	17.5955	11.1162	6.75846	15.474	13.6975	8.69403	18.701	11.252	6.89415	15.6098	Got1/Sft2-like vescicle transport protein family
XLOC_000394	Phvul.001G078200	TSS440	Chr01:11722370-11729164	0	0	0	0.0112803	0	0.0696828	0	0	0	0.0153943	0	0.0722097	0.0259194	0	0.0830071	amino acid permease 1
XLOC_000395	Phvul.001G078300	TSS441	Chr01:11736241-11749614	12.4426	8.76619	16.1191	11.5481	8.12197	14.9742	11.8441	8.32469	15.3634	12.3672	8.72671	16.0077	12.6069	8.93862	16.2751	haloacid dehalogenase-like hydrolase family protein
XLOC_000396	Phvul.001G078600	TSS442	Chr01:11866514-11870427	12.2991	7.85386	16.7443	10.5845	6.57597	14.593	9.95102	6.14075	13.7613	10.6406	6.64099	14.6401	11.7536	7.46065	16.0466	rhomboid-like protein 11
XLOC_000397	Phvul.001G078701	TSS443	Chr01:11876612-11883503	18.4365	12.1041	24.7689	22.8536	15.4615	30.2457	21.3563	14.2898	28.4228	22.0112	14.7689	29.2535	20.1522	13.4285	26.8758	Peroxisomal membrane 22 kDa (Mpv17/PMP22) family protein
XLOC_000398	Phvul.001G078900	TSS444	Chr01:11948979-11954543	0.0295887	0	0.0860202	0.0532283	0	0.138688	0.0488703	0	0.128904	0.0816064	0	0.183893	0.0359821	0	0.102557	Flavin-binding monooxygenase family protein
XLOC_000399	Phvul.001G079000	TSS445	Chr01:11964431-11965405	1.12083	0	2.4269	3.06249	0.790753	5.33424	1.54385	0.0783436	3.00935	2.93155	0.728401	5.13471	1.24986	0	2.52119	arabinogalactan protein 16
XLOC_000400	Phvul.001G079400	TSS446	Chr01:12077965-12080806	7.18775	4.91204	9.46345	11.8645	8.50243	15.2265	10.3065	7.27771	13.3354	12.1163	8.7143	15.5184	8.74996	6.10539	11.3945	Protein of unknown function (DUF2921)
XLOC_000401	Phvul.001G079500	TSS447	Chr01:12106991-12108024	0	0	0	0	0	0	0	0	0	0.0192208	0	0.103566	0	0	0	Protein of unknown function (DUF2921)
XLOC_000402	Phvul.001G080566	TSS448	Chr01:12138098-12138646	0	0	0	0	0	0	0	0	0	0	0	0	0	0	0	Protein of unknown function (DUF567)
XLOC_000403	Phvul.001G082700	TSS449,TSS450	Chr01:12486754-12490014	22.5523	16.0094	29.0952	21.0291	14.8339	27.2242	22.1782	15.6757	28.6807	18.0951	12.5814	23.6089	22.5604	15.9726	29.1481	histidine biosynthesis bifunctional protein (HISIE)
XLOC_000404	Phvul.001G083000	TSS451	Chr01:12575231-12577364	19.1054	13.3623	24.8485	6.74258	4.43083	9.05433	9.77813	6.68886	12.8674	9.55616	6.5043	12.608	12.9366	9.07278	16.8004	Chalcone and stilbene synthase family protein
XLOC_000405	Phvul.001G083100	TSS452	Chr01:12631664-12636321	11.9944	8.40218	15.5867	19.9868	14.5728	25.4007	18.5247	13.3677	23.6816	24.5321	18.0499	31.0142	17.5904	12.745	22.4358	Protein kinase superfamily protein
XLOC_000406	Phvul.001G083200	TSS453	Chr01:12657740-12659732	7.98861	5.19116	10.7861	7.16386	4.64354	9.68417	6.50348	4.1423	8.86466	7.65343	4.96858	10.3383	6.702	4.30953	9.09446	Protein of unknown function (DUF677)
XLOC_000407	Phvul.001G083300	TSS454	Chr01:12728186-12731568	2.88055	1.76078	4.00032	4.00943	2.6001	5.41876	3.16727	1.97423	4.36031	3.52012	2.23204	4.80819	3.11852	1.93449	4.30255	receptor-like protein kinase 2
XLOC_000408	Phvul.001G083533	TSS455	Chr01:12753040-12774710	1.01337	0.323104	1.70363	1.07636	0.409165	1.74356	1.02096	0.37559	1.66632	1.22254	0.473948	1.97114	1.54637	0.689127	2.40361	SET domain group 4
XLOC_000409	Phvul.001G084501	TSS456	Chr01:12983312-13028788	17.2616	12.7228	21.8005	17.5677	12.9593	22.1762	18.936	14.0131	23.8589	17.0074	12.5336	21.4812	19.1573	14.1595	24.1552	Glycosyl hydrolase family 38 protein
XLOC_000410	Phvul.001G084700	TSS457	Chr01:13057355-13073608	51.3206	37.9175	64.7238	57.238	42.089	72.3869	57.1257	42.0267	72.2248	52.0798	38.345	65.8145	57.3777	42.1976	72.5577	Glycosyl hydrolase family 38 protein
XLOC_000411	Phvul.001G084800	TSS458	Chr01:13084802-13094760	58.101	43.0613	73.1406	52.2119	38.8067	65.6171	53.6168	39.7568	67.4768	47.64	35.3905	59.8895	54.1653	40.2925	68.0381	RING/U-box superfamily protein
XLOC_000412	Phvul.001G084900	TSS459	Chr01:13113770-13123104	8.25355	5.60085	10.9063	10.3312	7.20648	13.456	8.79878	6.02207	11.5755	10.388	7.23278	13.5433	7.64742	5.15878	10.136	MALE GAMETOPHYTE DEFECTIVE 2
XLOC_000413	Phvul.001G085200	TSS460	Chr01:13124126-13125094	222.892	163.974	281.811	117.85	87.1086	148.592	175.396	129.292	221.5	98.9384	73.2976	124.579	183.248	136.328	230.168	CCR-like
XLOC_000414	Phvul.001G085300	TSS461	Chr01:13150329-13153124	0.404879	0.119242	0.690516	0.438745	0.136847	0.740642	0.434504	0.134964	0.734044	0.362405	0.0937166	0.631093	0.418272	0.126266	0.710279	Pentatricopeptide repeat (PPR) superfamily protein
XLOC_000415	Phvul.001G085800	TSS462	Chr01:13272622-13274971	1.44234	0.686099	2.19858	1.63356	0.806857	2.46026	1.38599	0.650056	2.12192	1.57698	0.769592	2.38436	1.20778	0.539566	1.87599	Pentatricopeptide repeat (PPR) superfamily protein
XLOC_000416	Phvul.001G085900	TSS463	Chr01:13276959-13278716	17.3113	12.1148	22.5078	12.1908	8.21997	16.1615	10.4996	6.91543	14.0838	7.91433	5.0503	10.7784	7.63344	4.80193	10.4649	Family of unknown function (DUF716)
XLOC_000417	Phvul.001G086100	TSS464	Chr01:13306624-13328799	25.9495	19.2843	32.6148	27.1333	20.1856	34.0809	26.1266	19.428	32.8252	25.9778	19.3079	32.6477	24.2716	18.03	30.5133	ARM repeat superfamily protein
XLOC_000418	Phvul.001G086133	TSS465	Chr01:13306624-13328799	0	0	0	0	0	0	0.497166	0	2.50925	0	0	0	0	0	0
XLOC_000419	Phvul.001G086166	TSS466	Chr01:13306624-13328799	0.252518	0	2.05063	0.0622531	0	0.780052	0.0746664	0	0.870215	0.149726	0	1.22295	0.38403	0	2.59348
XLOC_000420	Phvul.001G086200	TSS467	Chr01:13331645-13332167	6.93285	2.9645	10.9012	14.0211	7.48123	20.5609	8.42105	3.65223	13.1899	14.0291	7.26402	20.7941	8.07858	3.6078	12.5494
XLOC_000421	Phvul.001G086300	TSS468	Chr01:13351397-13354558	0.943562	0.391514	1.49561	0.875389	0.353791	1.39699	0.89279	0.357345	1.42823	0.921916	0.391612	1.45222	0.896011	0.371389	1.42063	Tetratricopeptide repeat (TPR)-like superfamily protein
XLOC_000422	Phvul.001G086600	TSS469	Chr01:13407117-13410900	148.764	109.723	187.805	184.225	134.627	233.823	161.188	118.405	203.971	193.36	141.762	244.957	159.225	116.774	201.676	phosphate transporter 3;1
XLOC_000423	Phvul.001G086900	TSS470	Chr01:13470908-13471924	7.97297	4.9025	11.0434	8.87197	5.71846	12.0255	8.44425	5.26705	11.6214	10.2599	6.78694	13.7329	9.2578	5.94701	12.5686
XLOC_000424	Phvul.001G087000	TSS471	Chr01:13499957-13503158	139.859	100.82	178.898	135.418	97.3625	173.473	124.367	89.7642	158.969	118.776	86.507	151.046	127.114	92.1389	162.089	auxin signaling F-box 2
XLOC_000425	Phvul.001G087100	TSS472	Chr01:13512743-13515016	29.6784	21.5401	37.8167	25.7261	18.4609	32.9913	28.0918	20.3571	35.8265	28.2588	20.3833	36.1344	31.8455	23.0747	40.6164	GRAM domain family protein
XLOC_000426	Phvul.001G087300	TSS473	Chr01:13547690-13551468	8.46848	5.47767	11.4593	6.59798	4.0867	9.10925	7.67127	4.89569	10.4468	5.93296	3.61899	8.24694	7.42899	4.72388	10.1341	B-box type zinc finger protein with CCT domain
XLOC_000427	Phvul.001G087500	TSS474,TSS475	Chr01:13586668-13590178	14.2732	9.96628	18.5801	21.6717	15.674	27.6694	18.1243	12.8404	23.4082	20.1804	14.4427	25.9182	17.7099	12.5784	22.8415	Endosomal targeting BRO1-like domain-containing protein
XLOC_000428	Phvul.001G087700	TSS476	Chr01:13660926-13673987	9.49733	6.60991	12.3847	9.98185	6.99007	12.9736	9.79324	6.84529	12.7412	8.58662	5.91358	11.2597	9.53752	6.66224	12.4128	Esterase/lipase/thioesterase family protein
XLOC_000429	Phvul.001G087800	TSS477,TSS478	Chr01:13723498-13741172	33.3934	24.4257	42.3612	24.5026	17.5451	31.46	31.551	23.0365	40.0654	19.7235	13.9805	25.4665	35.9169	26.1517	45.6822	Esterase/lipase/thioesterase family protein
XLOC_000430	Phvul.001G088400	TSS479	Chr01:13936114-13956760	8.43769	4.97453	11.9009	6.05619	3.18995	8.92242	6.7963	3.82072	9.77187	6.0874	3.33624	8.83857	8.58044	5.10617	12.0547	non-intrinsic ABC protein 14
XLOC_000431	Phvul.001G088500	TSS480	Chr01:13936114-13956760	1.53112	0	5.6009	1.35423	0	4.97807	1.10458	0	4.48995	1.55197	0	5.28127	1.31198	0	5.1036
XLOC_000432	Phvul.001G088700	TSS481	Chr01:14063628-14068488	38.1694	28.4901	47.8486	31.4657	23.5732	39.3583	33.8774	25.3316	42.4233	29.7466	22.4015	37.0918	34.9962	26.1467	43.8458
XLOC_000433	Phvul.001G088900	TSS482	Chr01:14088550-14095746	113.944	82.8058	145.081	108.254	78.9545	137.554	108.052	78.4427	137.661	103.625	75.8716	131.378	105.76	77.0902	134.43	YELLOW STRIPE like 6
XLOC_000434	Phvul.001G089000	TSS483	Chr01:14201074-14205779	0	0	0	0	0	0	0	0	0	0	0	0	0	0	0	Plant transposase (Ptta/En/Spm family)
XLOC_000435	Phvul.001G089100	TSS484	Chr01:14226383-14228339	60.9886	45.3338	76.6434	50.1916	37.354	63.0291	59.9199	44.3611	75.4788	46.4017	34.5767	58.2267	67.4402	50.1357	84.7448	TEOSINTE BRANCHED 1, cycloidea, PCF (TCP)-domain family protein 20
XLOC_000436	Phvul.001G089200	TSS485	Chr01:14268594-14272264	26.0389	18.9977	33.0801	19.0484	13.6728	24.4241	22.6433	16.4181	28.8685	17.9273	12.8521	23.0025	21.3403	15.4278	27.2528	ACT domain repeat 6
XLOC_000437	Phvul.001G089400	TSS486	Chr01:14351760-14356172	6.17792	4.00892	8.34693	5.44159	3.47627	7.40691	5.56961	3.57576	7.56347	5.31815	3.39755	7.23876	5.69518	3.67321	7.71714	Tetratricopeptide repeat (TPR)-like superfamily protein
XLOC_000438	Phvul.001G089600	TSS487	Chr01:14523661-14529382	0	0	0	0	0	0	0	0	0	0	0	0	0	0	0	actin related protein 2
XLOC_000439	Phvul.001G089700	TSS488	Chr01:14563431-14565708	94.4203	68.8051	120.035	42.6118	31.5796	53.644	54.496	39.8863	69.1057	56.8126	42.2302	71.3949	61.1113	44.8483	77.3744	HXXXD-type acyl-transferase family protein
XLOC_000440	Phvul.001G090100	TSS489	Chr01:14693473-14696128	0.71421	0.308026	1.12039	1.94265	1.13095	2.75435	1.78951	1.02663	2.55239	2.28953	1.33473	3.24434	0.737542	0.32977	1.14531	exocyst subunit exo70 family protein C2
XLOC_000441	Phvul.001G090200	TSS490	Chr01:14782556-14796913	25.4609	18.8291	32.0928	22.9923	16.9618	29.0228	24.0515	17.7064	30.3967	23.0326	17.0084	29.0569	25.4022	18.808	31.9965	ENTH/VHS family protein
XLOC_000442	Phvul.001G090300	TSS491	Chr01:14829562-14830394	2.95685	1.1744	4.73929	3.18929	1.34626	5.03232	3.09714	1.26036	4.93392	2.80073	1.10635	4.49512	2.3509	0.85432	3.84748	Thioredoxin superfamily protein
XLOC_000443	Phvul.001G090400	TSS492	Chr01:14834876-14838916	36.5005	26.0676	46.9334	27.6738	19.416	35.9315	33.8617	24.1103	43.6132	30.054	21.3058	38.8022	33.9056	24.1631	43.6481	membrane-anchored ubiquitin-fold protein 4 precursor
XLOC_000444	Phvul.001G091000	TSS493	Chr01:15011768-15014309	176.069	124.957	227.181	188.599	135.304	241.894	204.22	145.743	262.696	144.543	104.847	184.239	207.208	147.588	266.827	senescence-related gene 3
XLOC_000445	Phvul.001G091100	TSS494	Chr01:15322506-15324203	9.25786	5.70886	12.8069	9.88257	6.17344	13.5917	11.2564	7.18306	15.3298	9.58371	5.94141	13.226	9.97948	6.24463	13.7143	NAC domain containing protein 41
XLOC_000446	Phvul.001G091200	TSS495	Chr01:15398604-15399986	0	0	0	0	0	0	0	0	0	0	0	0	0	0	0
XLOC_000447	Phvul.001G091300	TSS496	Chr01:15531917-15535423	45.758	30.3543	61.1617	43.5405	28.7883	58.2928	51.7472	35.0101	68.4843	52.4785	35.4214	69.5355	49.9574	33.6342	66.2807
XLOC_000448	Phvul.001G091500	TSS497	Chr01:15635490-15636424	0	0	0	0	0	0	0.122534	0	0.389809	0.0718696	0	0.336632	0.074826	0	0.344018
XLOC_000449	Phvul.001G092000	TSS498	Chr01:15822749-15823501	34.4452	23.4529	45.4374	24.2967	15.8184	32.775	36.6192	25.1861	48.0522	21.444	13.6986	29.1894	35.769	24.5864	46.9515
XLOC_000450	Phvul.001G092200	TSS499	Chr01:15966734-15967471	20.0924	12.6304	27.5543	20.2267	12.6499	27.8034	24.2603	15.6283	32.8922	21.8721	13.887	29.8571	24.3979	15.7819	33.0139	Protein of unknown function (DUF 3339)
XLOC_000451	Phvul.001G092400	TSS500	Chr01:15982503-15983192	49.5875	34.1703	65.0046	45.5867	31.2084	59.9651	53.8256	37.5735	70.0777	42.9032	29.2252	56.5812	51.3697	35.6528	67.0866	Protein of unknown function (DUF 3339)
XLOC_000452	Phvul.001G094100	TSS501	Chr01:16651927-16658636	25.3352	18.2243	32.446	18.389	12.9142	23.8638	18.3703	12.8561	23.8846	19.6819	13.8841	25.4798	20.9233	14.8849	26.9618	Peptidase family M48 family protein
XLOC_000453	Phvul.001G094200	TSS502	Chr01:16825980-16827747	2.44612	1.28976	3.60248	3.07477	1.73525	4.41429	2.53636	1.3393	3.73342	3.90169	2.31356	5.48982	1.90634	0.931064	2.88161	cytochrome P450, family 94, subfamily B, polypeptide 3
XLOC_000454	Phvul.001G092800	TSS503	Chr01:17080758-17084849	69.6978	51.5885	87.807	78.1412	57.6075	98.6749	83.6254	61.5345	105.716	77.2316	57.005	97.4582	84.4687	62.109	106.829	Major facilitator superfamily protein
XLOC_000455	Phvul.001G093000	TSS504	Chr01:17164182-17166741	14.5201	9.91701	19.1232	13.7467	9.36989	18.1235	14.9689	10.3202	19.6175	14.9172	10.2627	19.5718	15.7454	10.9258	20.565	zinc ion binding;nucleic acid binding;zinc ion binding
XLOC_000456	Phvul.001G093100	TSS505	Chr01:17168012-17168924	0	0	0	0	0	0	0	0	0	0	0	0	0	0	0	Protein of unknown function (DUF579)
XLOC_000457	Phvul.001G093400	TSS506	Chr01:17236968-17243043	0.107371	0	0.219844	0.0993124	0	0.207626	0.0652635	0	0.148297	0.109877	0	0.227507	0.201659	0.0314896	0.371829
XLOC_000458	Phvul.001G093700	TSS507	Chr01:17338106-17341247	245.848	176.756	314.941	197.521	143.93	251.112	232.844	166.617	299.07	193.183	140.677	245.689	235.268	169.867	300.669	DCD (Development and Cell Death) domain protein
XLOC_000459	Phvul.001G093800	TSS508	Chr01:17422194-17425683	39.9439	28.0665	51.8213	38.2509	26.8531	49.6487	38.6172	27.1157	50.1186	37.2126	26.028	48.3973	34.4416	23.9035	44.9797
XLOC_000460	Phvul.001G094400	TSS509	Chr01:17566408-17568080	23.6434	17.0488	30.238	34.9428	25.6419	44.2436	29.9482	21.9916	37.9048	27.1817	19.8612	34.5023	32.3042	23.7979	40.8106	Galactose oxidase/kelch repeat superfamily protein
XLOC_000461	Phvul.001G094500	TSS510	Chr01:17653097-17655368	15.363	9.81975	20.9063	14.6427	9.30022	19.9852	14.1891	8.96908	19.4092	15.0033	9.53162	20.475	16.6742	10.8589	22.4894	Ribosomal protein S21 family protein
XLOC_000462	Phvul.001G094700	TSS511,TSS512	Chr01:17680815-17700507	50.6001	36.9272	64.2731	45.9983	33.3231	58.6736	56.9191	41.093	72.7452	39.891	29.0358	50.7462	62.0741	45.1131	79.0351	chloride channel B
XLOC_000463	Phvul.001G094900	TSS513	Chr01:17700615-17702260	11.5164	6.43646	16.5963	12.8398	7.3625	18.3171	12.5327	7.12279	17.9426	13.2206	7.62324	18.8179	9.43413	5.05302	13.8152
XLOC_000464	Phvul.001G095000	TSS514	Chr01:17729787-17735025	6.50412	4.07438	8.93386	6.49865	4.04366	8.95363	6.54361	4.12085	8.96638	7.02953	4.46123	9.59783	6.35656	3.98466	8.72846	Myzus persicae-induced lipase 1
XLOC_000465	Phvul.001G095100	TSS515	Chr01:17741266-17742130	12.2169	6.94989	17.4838	13.3379	7.79585	18.8799	11.9061	6.63714	17.1751	12.0154	6.88347	17.1473	11.5102	6.49339	16.527	Cupredoxin superfamily protein
XLOC_000466	Phvul.001G095200	TSS516	Chr01:17749653-17752496	5.24194	3.27665	7.20724	5.18019	3.20463	7.15576	5.20166	3.23608	7.16723	4.49253	2.74183	6.24323	5.46673	3.42574	7.50773	Tetratricopeptide repeat (TPR)-like superfamily protein
XLOC_000467	Phvul.001G095400	TSS517	Chr01:17874333-17883685	45.9868	33.3712	58.6024	48.3206	35.1786	61.4627	50.7054	37.0934	64.3173	49.5656	35.9689	63.1622	50.0463	36.6185	63.4741	Aldolase-type TIM barrel family protein
XLOC_000468	Phvul.001G095500	TSS518	Chr01:17890597-17892995	0.193836	0.00752044	0.380151	0.357384	0.0711142	0.643654	0.357677	0.0766771	0.638676	0.467066	0.114071	0.820062	0.319373	0.0572274	0.581519	Protein kinase superfamily protein
XLOC_000469	Phvul.001G095650	TSS519	Chr01:17981322-17983826	18.5302	12.9644	24.0959	16.4897	11.4473	21.5321	19.3419	13.619	25.0648	19.0162	13.3196	24.7128	21.0931	14.9858	27.2004	P-loop containing nucleoside triphosphate hydrolases superfamily protein
XLOC_000470	Phvul.001G096200	TSS520	Chr01:18267399-18276392	1.60447	0.842485	2.36646	2.13998	1.21667	3.06329	1.97044	1.09086	2.85003	1.92816	1.06635	2.78997	1.31391	0.657962	1.96986
XLOC_000471	Phvul.001G096400	TSS521	Chr01:18369932-18376092	34.6218	25.0011	44.2426	27.6822	19.71	35.6544	31.5784	22.7277	40.4291	26.5246	18.8811	34.1681	32.9883	23.7466	42.23	SGF29 tudor-like domain
XLOC_000472	Phvul.001G096700	TSS522	Chr01:18441267-18444377	0.733834	0	1.59354	1.05583	0.0516009	2.06007	0.685159	0	1.51221	1.09033	0.0518428	2.12881	0.923654	0	1.89984	thylakoid processing peptide
XLOC_000473	Phvul.001G097100	TSS523	Chr01:18566025-18568957	52.6526	38.4378	66.8674	56.7614	41.6435	71.8792	51.9168	37.9263	65.9073	62.8542	46.3675	79.3409	55.8284	40.9482	70.7085	Protein of unknown function DUF106, transmembrane
XLOC_000474	Phvul.001G097600	TSS524,TSS525,TSS526	Chr01:18690176-18718445	27.0474	19.7679	34.3268	22.9716	16.986	28.9572	25.9148	19.2091	32.6206	22.101	16.3507	27.8513	25.6983	19.0417	32.3548	ARM repeat superfamily protein
XLOC_000475	Phvul.001G097700	TSS527	Chr01:18746119-18748926	17.9957	12.8688	23.1226	17.1416	12.2102	22.073	17.188	12.259	22.1169	17.5958	12.5848	22.6068	18.4679	13.2428	23.693	eukaryotic release factor 1-3
XLOC_000476	Phvul.001G098000	TSS528	Chr01:18875568-18877505	65.5481	48.8598	82.2364	58.1679	43.1878	73.148	69.7832	51.7399	87.8266	57.6756	42.944	72.4073	76.3302	56.7296	95.9308	Transducin/WD40 repeat-like superfamily protein
XLOC_000477	Phvul.001G098100	TSS529	Chr01:18907321-18910421	15.9704	11.2138	20.727	7.08323	4.49169	9.67478	11.389	7.73347	15.0445	8.27748	5.27851	11.2765	14.6853	10.1531	19.2174	glyceraldehyde 3-phosphate dehydrogenase A subunit
XLOC_000478	Phvul.001G098600	TSS530	Chr01:19078609-19079656	4.99666	2.49929	7.49402	12.4912	7.78999	17.1924	8.52645	4.95572	12.0972	14.5477	9.28435	19.8111	5.99923	3.2312	8.76727
XLOC_000479	Phvul.001G098900	TSS531	Chr01:19185313-19185652	0	0	0	0	0	0	0	0	0	0	0	0	0	0	0
XLOC_000480	Phvul.001G099000	TSS532	Chr01:19219164-19231655	4.76679	2.72964	6.80394	5.4707	3.23904	7.70236	5.42566	3.21059	7.64073	5.52538	3.28117	7.76959	4.96371	2.88369	7.04373	DNA repair metallo-beta-lactamase family protein
XLOC_000481	Phvul.001G100000	TSS533	Chr01:19883333-19883739	0	0	0	0	0	0	0	0	0	0	0	0	0	0	0
XLOC_000482	Phvul.001G100100	TSS534	Chr01:20014676-20018800	35.0583	25.3424	44.7742	59.7367	44.3705	75.1029	36.6814	26.9527	46.4102	47.7314	35.27	60.1928	31.758	23.1944	40.3216	apyrase 2
XLOC_000483	Phvul.001G100200	TSS535	Chr01:20330785-20332938	55.6818	41.4247	69.9389	31.1531	22.8311	39.4751	30.741	22.5155	38.9665	23.0661	16.5926	29.5395	30.3523	22.2623	38.4422	NAC domain containing protein 47
XLOC_000484	Phvul.001G100400	TSS536	Chr01:20392626-20395512	65.4255	48.5918	82.2592	58.0276	43.0072	73.048	47.1926	34.9756	59.4097	56.6726	42.0022	71.3431	52.3261	38.6003	66.0519	hydroxyproline-rich glycoprotein family protein
XLOC_000485	Phvul.001G100500	TSS537	Chr01:20437455-20440118	40.0382	29.6156	50.4608	33.6785	24.9418	42.4152	32.5775	24.1793	40.9757	35.5444	26.4512	44.6376	36.7617	27.3535	46.1698	Arabidopsis NAC domain containing protein 87
XLOC_000486	Phvul.001G100600	TSS538	Chr01:20459495-20461995	0.0101841	0	0.0725811	0	0	0	0	0	0	0	0	0	0	0	0
XLOC_000487	Phvul.001G100700	TSS539	Chr01:20533891-20540720	12.8764	8.97721	16.7756	13.0043	9.0814	16.9272	13.6268	9.56451	17.6891	13.1901	9.22638	17.1538	12.4804	8.69093	16.2699	RNA-binding (RRM/RBD/RNP motifs) family protein
XLOC_000488	Phvul.001G100900	TSS540	Chr01:20620760-20627550	79.6875	58.9879	100.387	71.5507	53.096	90.0054	76.3666	56.5174	96.2157	73.5302	54.8937	92.1667	80.8442	59.7669	101.921	UBP1-associated protein 2A
XLOC_000489	Phvul.001G101000	TSS541	Chr01:20663583-20667741	11.8417	8.20122	15.4821	9.73052	6.60443	12.8566	10.5053	7.20596	13.8046	10.3313	7.08616	13.5765	10.9533	7.52081	14.3858	ABA-responsive element binding protein 3
XLOC_000490	Phvul.001G101300	TSS542	Chr01:20681469-20683354	7.23719	4.14141	10.333	7.24515	4.17436	10.3159	5.99597	3.31675	8.67519	6.93467	3.93706	9.93228	7.19668	4.16344	10.2299
XLOC_000491	Phvul.001G101400	TSS543	Chr01:20707340-20708805	9.23943	5.912	12.5669	11.3882	7.60883	15.1675	10.0186	6.55852	13.4788	11.0802	7.35281	14.8077	8.29396	5.26334	11.3246	metacaspase 9
XLOC_000492	Phvul.001G101500	TSS544	Chr01:20777799-20781110	2.023	0.948352	3.09764	1.90214	0.893282	2.91101	2.42823	1.17417	3.6823	2.2774	1.10969	3.44512	2.20356	1.0916	3.31551
XLOC_000493	Phvul.001G101700	TSS545	Chr01:20836539-20838902	23.4776	16.1621	30.793	18.4605	12.4013	24.5197	20.7889	14.0357	27.5421	17.5932	11.6545	23.5319	24.5371	17.0383	32.0359	FAR1-related sequence 3
XLOC_000494	Phvul.001G102000	TSS546	Chr01:20875194-20876194	0	0	0	0	0	0	0	0	0	0	0	0	0	0	0
XLOC_000495	Phvul.001G102200	TSS547	Chr01:20905580-20911012	26.5745	19.5589	33.5902	25.5784	18.8024	32.3543	26.4628	19.4945	33.4312	26.0439	19.1841	32.9038	25.6297	18.8789	32.3805	proteasome family protein
XLOC_000496	Phvul.001G102600	TSS548	Chr01:20982929-20986378	68.8027	51.1528	86.4527	73.3009	54.6083	91.9935	65.861	48.9348	82.7872	72.8611	54.2082	91.514	66.7953	49.6116	83.9791	ubiquitin-conjugating enzyme 22
XLOC_000497	Phvul.001G102901	TSS549,TSS550	Chr01:21067788-21098119	48.2455	35.9902	60.5009	40.4396	30.2821	50.5972	45.6898	34.0045	57.3751	40.6165	30.3888	50.8442	46.491	34.6851	58.297	ENTH/VHS family protein
XLOC_000498	Phvul.001G103100	TSS551,TSS552	Chr01:21238057-21245077	71.7168	53.4146	90.0191	67.1409	49.9438	84.3379	72.614	54.325	90.903	70.4297	52.6814	88.1781	75.0151	55.9682	94.062	ELMO/CED-12 family protein
XLOC_000499	Phvul.001G107000	TSS553,TSS554	Chr01:22271525-22290593	20.6246	14.269	26.9803	19.4679	13.441	25.4949	18.8077	12.8846	24.7307	21.4396	14.8949	27.9843	20.1346	13.9147	26.3545	frataxin homolog
XLOC_000500	Phvul.001G107100	TSS555	Chr01:22347135-22350855	17.8916	13.1741	22.6092	15.3996	11.2615	19.5377	16.8336	12.3637	21.3036	14.1838	10.3483	18.0192	18.6378	13.7543	23.5212	zinc finger (Ran-binding) family protein
XLOC_000501	Phvul.001G107200	TSS556	Chr01:22397507-22399822	6.91082	4.22647	9.59517	4.70885	2.68503	6.73266	4.13315	2.28039	5.98591	4.85878	2.7753	6.94227	4.73217	2.7006	6.76373	alpha/beta-Hydrolases superfamily protein
XLOC_000502	Phvul.001G107300	TSS557	Chr01:22456452-22464242	99.5781	74.0466	125.11	137.669	102.005	173.333	107.573	79.8785	135.268	140.661	104.039	177.283	97.2293	72.4613	121.997	NADH:cytochrome B5 reductase 1
XLOC_000503	Phvul.001G107400	TSS558	Chr01:22501753-22504846	0.808421	0.288658	1.32818	0.525032	0.13981	0.910255	0.533566	0.148158	0.918974	0.531966	0.148225	0.915706	0.355996	0.0634475	0.648545	exostosin family protein
XLOC_000504	Phvul.001G107500	TSS559	Chr01:22505317-22510009	2.34274	1.15863	3.52685	2.35671	1.17716	3.53626	2.65987	1.37369	3.94606	2.21298	1.07917	3.34679	2.19027	1.06211	3.31843	cysteine synthase 26
XLOC_000505	Phvul.001G108000	TSS560	Chr01:22644829-22650644	24.3943	17.6115	31.1771	19.4777	13.9376	25.0179	23.1084	16.6466	29.5703	21.7351	15.5502	27.9201	21.7611	15.6772	27.8449	Co-chaperone GrpE family protein
XLOC_000506	Phvul.001G108100	TSS561	Chr01:23513381-23513877	0	0	0	0	0	0	0	0	0	0	0	0	0	0	0	Ribosomal protein L11 family protein
XLOC_000507	Phvul.001G091700	TSS562	Chr01:24052182-24052756	0.45512	0	1.08723	0.683079	0	1.48087	0.280124	0	0.702527	0.308794	0	0.798045	0.312829	0	0.71047
XLOC_000508	Phvul.001G091800	TSS563	Chr01:24140606-24141185	0	0	0	0	0	0	0	0	0	0	0	0	0	0	0
XLOC_000509	Phvul.001G097601	TSS564	Chr01:25196440-25197003	4.3322	0	10.16	5.18357	0	11.2693	1.79171	0.45466	3.12877	2.89647	1.201	4.59194	6.56842	0	14.3352	diacylglycerol kinase 3
XLOC_000510	Phvul.001G106800	TSS565	Chr01:25497270-25499880	0.978441	0.339914	1.61697	1.11173	0.43297	1.7905	0.67583	0.166562	1.1851	0.711819	0.203014	1.22062	0.528999	0.120695	0.937303	myb domain protein 56
XLOC_000511	Phvul.001G106200	TSS566	Chr01:25965277-25966376	138.069	101.643	174.496	97.1794	70.4564	123.902	124.724	91.6293	157.82	92.863	67.2349	118.491	137.483	101.179	173.786
XLOC_000512	Phvul.001G106100	TSS567	Chr01:26033782-26042013	0.799248	0.178044	1.42045	0.919467	0.238458	1.60048	1.22779	0.260574	2.19501	1.07045	0.335999	1.80489	1.13809	0.38148	1.8947
XLOC_000513	Phvul.001G105700	TSS568,TSS569	Chr01:26153690-26156160	52.295	38.6605	65.9295	41.6335	30.8227	52.4443	35.9548	26.299	45.6107	40.8009	30.3285	51.2733	34.0617	24.9427	43.1807	Plasma-membrane choline transporter family protein
XLOC_000514	Phvul.001G105500	TSS570	Chr01:26231064-26232936	10.3154	6.95402	13.6768	8.43898	5.562	11.316	9.10687	6.02428	12.1895	9.21646	6.14996	12.283	9.87832	6.6318	13.1248	Sodium/calcium exchanger family protein
XLOC_000515	Phvul.001G105633	TSS571	Chr01:26348242-26409890	7.03055	4.93014	9.13096	6.63844	4.65961	8.61726	7.15802	5.0399	9.27614	6.08936	4.2134	7.96532	6.83986	4.80055	8.87916	polyribonucleotide nucleotidyltransferase, putative
XLOC_000516	Phvul.001G105000	TSS572	Chr01:26452588-26457677	0	0	0	0	0	0	0	0	0	0	0	0	0	0	0	Nucleic acid-binding, OB-fold-like protein
XLOC_000517	Phvul.001G104900	TSS573	Chr01:26459135-26459853	0	0	0	0	0	0	0	0	0	0	0	0	0	0	0
XLOC_000518	Phvul.001G104800	TSS574	Chr01:26474154-26476597	47.171	34.8007	59.5414	47.0186	34.7832	59.254	45.6969	33.6802	57.7135	48.5249	35.95	61.0999	42.7643	31.5655	53.9632	Ribosomal protein L30/L7 family protein
XLOC_000519	Phvul.001G103700	TSS575	Chr01:26726641-26727256	0	0	0	0	0	0	0	0	0	0	0	0	0	0	0
XLOC_000520	Phvul.001G103900	TSS576	Chr01:26741216-26756520	0.0442562	0	0.251583	0.284891	0	1.13837	0.0744606	0	0.56179	0.114033	0	0.533819	0.044564	0	0.251508	Ribosomal protein L11 family protein
XLOC_000521	Phvul.001G104000	TSS577	Chr01:26741216-26756520	0.182529	0	0.583553	0.0920938	0	0.405819	0.176632	0	0.68553	0.168715	0	0.640485	0.0806618	0	0.37202
XLOC_000522	Phvul.001G104100	TSS578	Chr01:27046847-27047394	0.0333545	0	0.197516	0	0	0	0.283332	0	0.648001	0.769982	0.0296308	1.51033	0.211804	0	0.534758
XLOC_000523	Phvul.001G104200	TSS579	Chr01:27317892-27319390	0	0	0	0	0	0	0	0	0	0	0	0	0	0	0	BTB-POZ and MATH domain 4
XLOC_000524	Phvul.001G104300	TSS580	Chr01:27359628-27360999	0	0	0	0	0	0	0	0	0	0	0	0	0	0	0	BTB-POZ and MATH domain 4
XLOC_000525	Phvul.001G103500	TSS581	Chr01:27490345-27497953	0	0	0	0	0	0	0.0245236	0	0.11324	0	0	0	0	0	0	2-isopropylmalate synthase 1
XLOC_000526	Phvul.001G103833	TSS582	Chr01:27532028-27534955	0	0	0	0	0	0	0	0	0	0	0	0	0	0	0	methylthioalkylmalate synthase-like 4
XLOC_000527	Phvul.001G108600	TSS583	Chr01:28128757-28134707	25.9229	19.1546	32.6912	28.5817	21.1608	36.0027	27.8584	20.6619	35.0549	26.4992	19.5937	33.4048	29.382	21.8138	36.9502	DHHC-type zinc finger family protein
XLOC_000528	Phvul.001G108700	TSS584	Chr01:28135966-28139094	16.793	12.0079	21.5781	11.2051	7.65975	14.7505	10.7637	7.37756	14.1498	9.2091	6.15107	12.2671	11.4117	7.86928	14.9542	dicarboxylate diiron protein, putative (Crd1)
XLOC_000529	Phvul.001G108900	TSS585	Chr01:28274313-28281420	6.9796	4.34434	9.61487	9.37164	6.1102	12.6331	7.49209	4.73425	10.2499	8.23132	5.29332	11.1693	6.84562	4.26761	9.42362	PQ-loop repeat family protein / transmembrane family protein
XLOC_000530	Phvul.001G109100	TSS586	Chr01:28392182-28393631	13.3837	9.31178	17.4557	12.5434	8.64909	16.4378	14.0627	9.82884	18.2966	13.1684	9.08642	17.2504	12.5917	8.7506	16.4329	phytochrome kinase substrate 4
XLOC_000531	Phvul.001G109200	TSS587	Chr01:28495364-28498066	70.1459	52.2266	88.0651	58.7675	43.6575	73.8775	73.9292	55.104	92.7545	49.572	36.8102	62.3338	75.7378	56.3304	95.1453	atypical CYS HIS rich thioredoxin 4
XLOC_000532	Phvul.001G109300	TSS588	Chr01:28580747-28593465	26.3329	19.6175	33.0482	26.9945	20.0957	33.8933	25.1219	18.6833	31.5605	24.413	18.1406	30.6853	25.3675	18.848	31.887	transcription regulator NOT2/NOT3/NOT5 family protein
XLOC_000533	Phvul.001G109400	TSS589	Chr01:28646658-28650361	4.8319	2.98269	6.6811	6.05291	3.87929	8.22653	5.02855	3.1255	6.9316	5.4271	3.41427	7.43993	4.20109	2.53019	5.87198	O-Glycosyl hydrolases family 17 protein
XLOC_000534	Phvul.001G109900	TSS590	Chr01:28802986-28807631	25.012	17.8118	32.2122	22.8029	16.1446	29.4613	23.9771	17.0439	30.9103	22.7491	16.1183	29.3798	26.3458	18.9122	33.7795	PHD finger protein-related
XLOC_000535	Phvul.001G110000	TSS591,TSS592	Chr01:28839832-28843068	2.29937	1.21122	3.38752	5.40362	3.40641	7.40083	3.7765	2.2339	5.3191	5.66767	3.63415	7.70119	2.36503	1.28321	3.44684	ARM repeat superfamily protein
XLOC_000536	Phvul.001G110300	TSS593	Chr01:28916105-28923262	103.686	74.8655	132.507	98.7547	71.4063	126.103	96.2409	69.7639	122.718	97.4241	70.4831	124.365	93.3587	67.7319	118.986	Protein kinase family protein
XLOC_000537	Phvul.001G110400	TSS594	Chr01:28946280-28948325	40.5242	29.3921	51.6564	41.3757	30.4628	52.2886	40.6824	29.535	51.8298	40.4117	29.6155	51.208	32.9651	23.7424	42.1878	H/ACA ribonucleoprotein complex, subunit Gar1/Naf1 protein
XLOC_000538	Phvul.001G110700	TSS595	Chr01:28992477-28993422	2.97007	1.09165	4.8485	3.5459	1.37827	5.71353	4.07455	1.72874	6.42037	3.46765	1.29332	5.64198	3.86733	1.61255	6.12211	Methyltransferase-related protein
XLOC_000539	Phvul.001G110900	TSS596	Chr01:28993428-29000132	1.74708	0	6.54789	1.87213	0	6.64506	1.22711	0	5.04061	0.655244	0	2.22778	2.05683	0	7.01328
XLOC_000540	Phvul.001G114500	TSS597	Chr01:29309228-29316328	58.1236	43.2952	72.9519	53.4549	39.8301	67.0798	58.6843	43.7398	73.6289	55.4141	41.2787	69.5494	59.0218	43.9911	74.0525	uridine kinase/uracil phosphoribosyltransferase 1
XLOC_000541	Phvul.001G114700	TSS598,TSS599	Chr01:29331795-29338217	20.5362	14.3722	26.7002	20.9555	14.8352	27.0757	21.081	14.8874	27.2746	22.2453	15.6923	28.7984	20.6766	14.5579	26.7954	PSF2
XLOC_000542	Phvul.001G114800	TSS600	Chr01:29340921-29343290	0.066455	0	0.204815	0.328113	0	0.679398	0.017492	0	0.107992	0.0845978	0	0.231534	0.0112778	0	0.104998	Protein of unknown function (DUF1637)
XLOC_000543	Phvul.001G114900	TSS601	Chr01:29355567-29363560	13.9124	9.83897	17.9858	13.6202	9.6851	17.5553	14.1398	10.151	18.1286	12.6709	8.95793	16.3839	13.1022	9.22114	16.9833	endoribonucleases
XLOC_000544	Phvul.001G115100	TSS602	Chr01:29389328-29395712	7.39786	5.14271	9.65302	10.635	7.63393	13.6361	9.15702	6.50975	11.8043	9.61292	6.85653	12.3693	8.40028	5.93147	10.8691	Leucine-rich repeat protein kinase family protein
XLOC_000545	Phvul.001G115200	TSS603	Chr01:29436430-29439643	0	0	0	0	0	0	0	0	0	0	0	0	0	0	0	LOB domain-containing protein 20
XLOC_000546	Phvul.001G115500	TSS604	Chr01:29538756-29543768	33.111	24.3888	41.8331	31.4385	23.1368	39.7402	32.6835	24.0624	41.3046	32.4988	23.9297	41.0679	32.5193	23.9619	41.0767	Uncharacterized conserved protein (DUF2215)
XLOC_000547	Phvul.001G115600	TSS605	Chr01:29545175-29548031	10.7601	6.89302	14.6272	10.7638	6.93718	14.5904	10.4611	6.69176	14.2305	11.8332	7.66427	16.0022	10.4104	6.67511	14.1456	Ribosomal protein L25/Gln-tRNA synthetase, anti-codon-binding domain
XLOC_000548	Phvul.001G115700	TSS606	Chr01:29625623-29634331	101.064	73.6949	128.432	96.5415	70.765	122.318	98.0054	71.5731	124.438	87.9798	64.7417	111.218	93.1703	68.3149	118.026	alpha-L-arabinofuranosidase 1
XLOC_000549	Phvul.001G116100	TSS607	Chr01:29673930-29677554	0	0	0	0	0	0	0	0	0	0	0	0	0	0	0	alpha-L-arabinofuranosidase 1
XLOC_000550	Phvul.001G116200	TSS608	Chr01:29751255-29756163	1.0715	0.450253	1.69275	0.689696	0.21458	1.16481	0.632491	0.165024	1.09996	0.967277	0.387429	1.54712	0.360971	0.0595365	0.662406	alpha-L-arabinofuranosidase 1
XLOC_000551	Phvul.001G116300	TSS609	Chr01:29757628-29762912	0.00647684	0	0.0397946	0	0	0	0	0	0	0	0	0	0	0	0	alpha-L-arabinofuranosidase 1
XLOC_000552	Phvul.001G116400	TSS610	Chr01:29767067-29771557	7.93991	4.92358	10.9562	7.5975	4.69304	10.502	6.32963	3.77898	8.88029	6.88745	4.16776	9.60714	6.32493	3.77143	8.87844	Zinc finger, C3HC4 type (RING finger) family protein
XLOC_000553	Phvul.001G116700	TSS611	Chr01:29780784-29782731	3.37221	1.89335	4.85108	3.00144	1.68377	4.31911	3.53468	2.00769	5.06168	3.2318	1.82762	4.63598	3.35005	1.89499	4.80511	Ubiquitin carboxyl-terminal hydrolase family protein
XLOC_000554	Phvul.001G116800	TSS612	Chr01:29790700-29795331	13.2831	8.57428	17.9919	14.1716	9.24197	19.1013	13.8612	8.99036	18.7321	15.5771	10.2538	20.9003	12.3399	7.88119	16.7986	Peroxisomal membrane 22 kDa (Mpv17/PMP22) family protein
XLOC_000555	Phvul.001G117400	TSS613	Chr01:29974239-29979337	13.962	10.0169	17.9072	17.7582	12.9244	22.5921	12.9992	9.29614	16.7022	16.571	12.0664	21.0755	11.3088	7.97736	14.6402	hydroxyproline-rich glycoprotein family protein
XLOC_000556	Phvul.001G117500	TSS614	Chr01:29987004-29989829	33.7759	24.6011	42.9507	30.34	22.1	38.58	31.3733	22.8386	39.9081	29.9055	21.7478	38.0631	32.4682	23.6455	41.291	disproportionating enzyme 2
XLOC_000557	Phvul.001G117600	TSS615	Chr01:29999412-30000391	0.348368	0	0.752798	0.369844	0	0.80107	0.261602	0	0.575457	0.325122	0	0.702755	0.24788	0	0.574741	photosynthetic electron transfer A
XLOC_000558	Phvul.001G117700	TSS616	Chr01:30000436-30007429	40.8038	30.3545	51.2531	35.2638	26.2467	44.2809	38.2282	28.4361	48.0202	32.6885	24.3194	41.0576	39.6621	29.5776	49.7465	disproportionating enzyme 2
XLOC_000559	Phvul.001G117800	TSS617	Chr01:30045422-30048391	0	0	0	0.325009	0.0448175	0.605201	0.382723	0.0470421	0.718403	0.464485	0.0836871	0.845283	0	0	0	phosphoinositide 4-kinase gamma 1
XLOC_000560	Phvul.001G118100	TSS618	Chr01:30185024-30186164	0	0	0	0	0	0	0	0	0	0	0	0	0.0391974	0	0.181995	Plant transposase (Ptta/En/Spm family)
XLOC_000561	Phvul.001G118600	TSS619	Chr01:30493307-30495089	12.9417	9.10678	16.7766	12.0737	8.47152	15.6759	16.5434	11.8303	21.2565	18.639	13.4962	23.7817	17.8763	12.9269	22.8256	cytochrome P450, family 94, subfamily D, polypeptide 2
XLOC_000562	Phvul.001G119100	TSS620	Chr01:30684821-30688114	5.80248	3.28904	8.31591	4.85565	2.64573	7.06558	5.31554	2.9768	7.65429	4.1105	2.13244	6.08856	4.58616	2.47038	6.70193	Mog1/PsbP/DUF1795-like photosystem II reaction center PsbP family protein
XLOC_000563	Phvul.001G119200	TSS621	Chr01:30716628-30720224	7.30699	4.32536	10.2886	7.31768	4.3278	10.3076	7.21109	4.28296	10.1392	7.94005	4.76243	11.1177	7.55425	4.5188	10.5897
XLOC_000564	Phvul.001G119400	TSS622	Chr01:30747630-30750894	164.369	120.585	208.153	136.753	100.73	172.776	166.652	122.147	211.157	138.31	101.923	174.697	182.576	132.923	232.229	Single-stranded nucleic acid binding R3H protein
XLOC_000565	Phvul.001G120100	TSS623	Chr01:30902461-30902678	97.9354	39.7651	156.106	90.772	36.1885	145.355	93.5898	37.3827	149.797	126.165	57.1024	195.227	83.1762	31.8637	134.489
XLOC_000566	Phvul.001G114200	TSS624	Chr01:31229923-31234631	0.00569702	0	0.044634	0	0	0	0	0	0	0	0	0	0	0	0	Plant protein of unknown function (DUF639)
XLOC_000567	Phvul.001G114100	TSS625	Chr01:31246025-31247153	813.876	536.051	1091.7	561.376	389.958	732.793	401.728	284.868	518.589	511.001	360.578	661.425	628.671	427.573	829.77
XLOC_000568	Phvul.001G114000	TSS626	Chr01:31275210-31275444	2.88812	0	7.22947	1.42147	0	4.45271	3.34153	1.48479	5.19827	0.971104	0.322016	1.62019	3.33866	0	7.99516
XLOC_000569	Phvul.001G113900	TSS627	Chr01:31281443-31283012	5.57394	3.55266	7.59521	7.76186	5.21996	10.3037	8.27091	5.54096	11.0009	9.75398	6.82853	12.6794	7.77845	5.2476	10.3093	Ankyrin repeat family protein
XLOC_000570	Phvul.001G113800	TSS628	Chr01:31409133-31414219	305.496	193.76	417.232	436.109	261.902	610.316	291.458	188.547	394.369	420.144	255.637	584.651	248.148	164.778	331.517	Cobalamin-independent synthase family protein
XLOC_000571	Phvul.001G113600	TSS629	Chr01:31446421-31447145	0	0	0	0	0	0	0	0	0	0	0	0	0	0	0	Cupredoxin superfamily protein
XLOC_000572	Phvul.001G113400	TSS630	Chr01:31473654-31477047	0.100983	0	0.281028	0.154792	0	0.359634	0.146087	0	0.347821	0.126013	0	0.304547	0.0689538	0	0.200698	LEM3 (ligand-effect modulator 3) family protein / CDC50 family protein
XLOC_000573	Phvul.001G113300	TSS631	Chr01:31492536-31496173	42.2462	31.3132	53.1793	48.1909	35.7869	60.5948	47.8958	35.5547	60.2369	49.5162	36.7843	62.2481	47.4685	35.2465	59.6904	RNA binding (RRM/RBD/RNP motifs) family protein
XLOC_000574	Phvul.001G113200	TSS632	Chr01:31551086-31561172	13.1099	9.76327	16.4566	12.7092	9.46419	15.9542	12.3851	9.17748	15.5927	12.6787	9.45704	15.9004	11.6315	8.62476	14.6382	ankyrin repeat family protein / regulator of chromosome condensation (RCC1) family protein
XLOC_000575	Phvul.001G114580	TSS633	Chr01:31589446-31590167	107.968	29.0149	186.92	89.6357	18.3315	160.94	93.5727	19.4456	167.7	93.0754	17.9388	168.212	115.71	30.6424	200.777
XLOC_000576	Phvul.001G112700	TSS634	Chr01:31777662-31781379	11.2942	7.91645	14.6719	3.22274	1.88603	4.55946	4.47869	2.77738	6.18001	4.60313	2.88756	6.31869	7.91688	5.24225	10.5915	Glycosyl hydrolase family protein
XLOC_000577	Phvul.001G112600	TSS635	Chr01:31814811-31818319	40.7635	30.307	51.2201	43.8124	32.7207	54.9041	32.7893	24.4247	41.1539	38.5549	28.6324	48.4773	32.6181	24.2241	41.0121	Glycosyl hydrolase family protein
XLOC_000578	Phvul.001G112500	TSS636	Chr01:31880624-31882470	31.1895	22.8236	39.5555	22.9312	16.6409	29.2214	29.2575	21.4322	37.0828	24.9041	18.1689	31.6392	33.5366	24.7511	42.322	spermidine hydroxycinnamoyl transferase
XLOC_000579	Phvul.001G112300	TSS637	Chr01:32172275-32175606	0.342037	0.0739755	0.610099	0.573395	0.19711	0.949679	0.539988	0.161928	0.918048	0.543584	0.166281	0.920888	0.532196	0.167022	0.897371	cation/hydrogen exchanger 15
XLOC_000580	Phvul.001G112200	TSS638	Chr01:32271968-32274380	116.3	86.1032	146.496	73.612	54.7622	92.4618	88.6014	65.9246	111.278	70.6689	52.6506	88.6873	99.3603	73.9489	124.772	atypical CYS HIS rich thioredoxin 4
XLOC_000581	Phvul.001G111900	TSS639	Chr01:32432675-32443705	36.436	26.9051	45.9669	31.7281	23.5964	39.8598	32.111	23.8244	40.3975	31.6956	23.5997	39.7916	34.5048	25.5759	43.4337	ARM repeat superfamily protein
XLOC_000582	Phvul.001G111800	TSS640	Chr01:32466193-32467030	5.12861	2.47693	7.78028	16.6993	10.771	22.6276	13.8505	8.66262	19.0384	21.244	14.2135	28.2744	5.01151	2.49606	7.52696	related to AP2 11
XLOC_000583	Phvul.001G111600	TSS641	Chr01:32494306-32504043	9.49856	5.66487	13.3322	7.01993	3.94621	10.0936	7.50464	4.27873	10.7306	7.20721	4.0415	10.3729	8.07158	4.66765	11.4755	APR-like 5
XLOC_000584	Phvul.001G111500	TSS642	Chr01:32516232-32518086	60.0552	44.6682	75.4422	49.6464	36.7911	62.5017	57.3636	42.7031	72.0241	42.7219	31.6281	53.8157	60.7533	45.2447	76.2618
XLOC_000585	Phvul.001G111300	TSS643	Chr01:32645764-32648120	49.166	36.5315	61.8005	45.9833	34.3719	57.5947	46.3043	34.4506	58.158	50.3126	37.8132	62.812	48.2717	36.0849	60.4585	Protein of unknown function (DUF1639)
XLOC_000586	Phvul.001G108400	TSS644	Chr01:32994316-32994904	0	0	0	0	0	0	0	0	0	0	0	0	0	0	0	2-isopropylmalate synthase 1
XLOC_000587	Phvul.001G109780	TSS645	Chr01:33037296-33039533	0	0	0	0	0	0	0	0	0	0	0	0	0	0	0	2-isopropylmalate synthase 1
XLOC_000588	Phvul.001G120500	TSS646	Chr01:33410907-33413319	56.2095	40.0551	72.3639	73.6884	53.6637	93.7132	57.6804	41.3221	74.0387	70.8566	51.4974	90.2159	47.0428	33.2563	60.8293	chaperonin 10
XLOC_000589	Phvul.001G120900	TSS647	Chr01:33448421-33449678	2.16608	0.864393	3.46776	1.99369	0.745057	3.24233	2.06452	0.781313	3.34773	1.60548	0.547914	2.66304	2.05747	0.795849	3.31909
XLOC_000590	Phvul.001G121100	TSS648	Chr01:33537123-33540474	9.06014	6.28487	11.8354	10.3278	7.30808	13.3475	8.92733	6.16455	11.6901	9.62009	6.74318	12.497	8.69759	6.0229	11.3723	Auxin efflux carrier family protein
XLOC_000591	Phvul.001G121200	TSS649	Chr01:33553690-33555719	8.58095	5.5674	11.5945	7.71025	4.92296	10.4975	8.31212	5.38134	11.2429	7.54518	4.77496	10.3154	7.79682	5.00391	10.5897	basic helix-loop-helix (bHLH) DNA-binding superfamily protein
XLOC_000592	Phvul.001G121300	TSS650	Chr01:33567133-33569035	0	0	0	0	0	0	0	0	0	0	0	0	0	0	0
XLOC_000593	Phvul.001G121501	TSS651	Chr01:33646954-33652669	36.3303	27.0692	45.5913	36.7761	27.4232	46.129	40.7414	30.3779	51.1049	36.4476	27.1971	45.698	39.3546	29.3353	49.3738	Protein kinase superfamily protein
XLOC_000594	Phvul.001G121600	TSS652	Chr01:33704631-33708158	62.5998	46.5174	78.6822	49.7272	36.9086	62.5457	67.0412	49.9542	84.1282	50.4889	37.52	63.4578	75.1497	55.912	94.3875	dual specificity protein phosphatase-related
XLOC_000595	Phvul.001G121700	TSS653	Chr01:33710160-33715129	18.4736	12.2282	24.719	16.5041	10.7175	22.2907	21.067	14.1822	27.9517	16.9343	11.1459	22.7227	21.8854	14.7966	28.9743	Arv1-like protein
XLOC_000596	Phvul.001G122100	TSS654	Chr01:33803161-33804167	0	0	0	0	0	0	0	0	0	0	0	0	0	0	0	Laccase/Diphenol oxidase family protein
XLOC_000597	Phvul.001G122500,Phvul.001G122550	TSS655	Chr01:33856660-33859735	0.0154984	0	0.11654	0.00781479	0	0.105415	0.0219804	0	0.127654	0	0	0	0.0138595	0	0.110268
XLOC_000598	Phvul.001G122700	TSS656	Chr01:33887213-33888677	0	0	0	0	0	0	0	0	0	0	0	0	0	0	0
XLOC_000599	Phvul.001G122800	TSS657	Chr01:33902445-33903409	0	0	0	0	0	0	0	0	0	0	0	0	0	0	0	ARF-GAP domain 11
XLOC_000600	Phvul.001G122900	TSS658	Chr01:33910000-33916897	5.13213	3.31664	6.94761	5.01063	3.2689	6.75235	4.98547	3.22446	6.74648	4.21131	2.64763	5.77498	4.81004	3.11712	6.50295	PENTATRICOPEPTIDE REPEAT 596
XLOC_000601	Phvul.001G123000	TSS659	Chr01:33920770-33925425	3.03476	1.88112	4.1884	2.50629	1.50088	3.51171	2.72299	1.66369	3.78228	2.98619	1.85487	4.1175	2.42468	1.44429	3.40507	Glycosyl hydrolases family 31 protein
XLOC_000602	Phvul.001G123400	TSS660	Chr01:34113387-34114306	0.336146	0	0.721417	0.27155	0	0.62985	0.209886	0	0.482809	0.37537	0	0.805533	0.369299	0	0.790032	VQ motif-containing protein
XLOC_000603	Phvul.001G123700	TSS661	Chr01:34164533-34166580	20.8066	13.85	27.7632	25.2339	17.1836	33.2842	23.6116	15.9447	31.2786	25.8191	17.6416	33.9965	23.4356	15.8958	30.9753
XLOC_000604	Phvul.001G123800	TSS662	Chr01:34174661-34179830	0.0201273	0	0.0628132	0.00425316	0	0.0360457	0.00488211	0	0.0363345	0.0067468	0	0.034904	0.00441433	0	0.0363084	phosphatidyl inositol monophosphate 5 kinase 4
XLOC_000605	Phvul.001G123900	TSS663	Chr01:34203164-34232631	59.3407	42.4469	76.2346	61.1205	43.5457	78.6954	59.9715	42.6858	77.2571	57.3119	41.0556	73.5682	56.8062	40.5776	73.0347	glutamate synthase 1
XLOC_000606	Phvul.001G124100	TSS664	Chr01:34332872-34336361	8.22034	5.68303	10.7576	8.52502	5.9553	11.0947	8.0806	5.61885	10.5423	9.14762	6.33865	11.9566	5.15496	3.39089	6.91904	Ankyrin repeat family protein / BTB/POZ domain-containing protein
XLOC_000607	Phvul.001G124150	TSS665	Chr01:34432156-34433155	0	0	0	0	0	0	0	0	0	0	0	0	0	0	0
XLOC_000608	Phvul.001G124300	TSS666	Chr01:34453640-34457290	25.6964	18.3524	33.0404	25.7392	18.42	33.0584	22.6667	16.0319	29.3016	25.8361	18.4491	33.2231	22.5016	15.9479	29.0553	pyrroline-5- carboxylate (P5C) reductase
XLOC_000609	Phvul.001G124500	TSS667	Chr01:34461636-34463678	46.73	33.7491	59.7109	42.5279	30.5251	54.5307	45.1413	32.3862	57.8964	35.4923	24.9288	46.0559	51.2405	37.1758	65.3052	SEC14 cytosolic factor family protein / phosphoglyceride transfer family protein
XLOC_000610	Phvul.001G124700	TSS668	Chr01:34524713-34525771	0.0354888	0	0.135178	0	0	0	0	0	0	0	0	0	0	0	0	S-adenosyl-L-methionine-dependent methyltransferases superfamily protein
XLOC_000611	Phvul.001G124800	TSS669	Chr01:34538509-34539822	8.31059	5.08838	11.5328	10.3466	6.55309	14.14	6.87429	4.04116	9.70742	7.20376	4.31303	10.0945	7.32682	4.40484	10.2488	S-adenosyl-L-methionine-dependent methyltransferases superfamily protein
XLOC_000612	Phvul.001G124900	TSS670,TSS671,TSS672	Chr01:34548682-34552918	3.83476	1.56025	6.10927	5.51357	2.56109	8.46604	6.61558	3.57955	9.65162	4.55957	1.8449	7.27425	7.07933	3.38559	10.7731	nositol transporter 3
XLOC_000613	Phvul.001G125000	TSS673	Chr01:34561416-34562665	0.24234	0	0.547738	0.587958	0.0522176	1.1237	0.281079	0	0.607854	0.551398	0.0421126	1.06068	0.284867	0	0.613527	S-adenosyl-L-methionine-dependent methyltransferases superfamily protein
XLOC_000614	Phvul.001G125100	TSS674	Chr01:34588841-34592220	10.8278	6.51877	15.1369	12.017	7.38678	16.6473	11.6616	7.06969	16.2536	12.847	7.98197	17.712	11.4524	7.01466	15.89	Tetratricopeptide repeat (TPR)-like superfamily protein
XLOC_000615	Phvul.001G125500	TSS675	Chr01:34615716-34622957	1.36796	0	5.91259	0.920728	0	4.7871	0.929926	0	4.60821	0.407466	0	2.9531	0.403256	0	2.81594
XLOC_000616	Phvul.001G125600	TSS676	Chr01:34665455-34666232	41.3542	28.7689	53.9395	39.8429	27.6815	52.0044	40.8024	28.4089	53.1958	39.5015	27.4337	51.5693	43.362	30.2873	56.4366
XLOC_000617	Phvul.001G125900	TSS677	Chr01:34805895-34809040	46.0817	34.246	57.9174	54.022	40.2177	67.8264	56.8443	42.3379	71.3507	51.4547	38.296	64.6135	44.9765	33.4186	56.5345	Calcium-dependent phosphotriesterase superfamily protein
XLOC_000618	Phvul.001G126000	TSS678	Chr01:34837849-34844185	0.895826	0.285724	1.50593	0.497062	0.100763	0.893362	0.568125	0.126004	1.01025	0.560725	0.12569	0.99576	0.637872	0.165294	1.11045	strictosidine synthase-like 2
XLOC_000619	Phvul.001G126100	TSS679	Chr01:34855610-34856108	0	0	0	0	0	0	0	0	0	0	0	0	0	0	0	Ribosomal protein S7p/S5e family protein
XLOC_000620	Phvul.001G126200	TSS680	Chr01:34876509-34881737	24.6401	18.0077	31.2725	21.7453	15.7825	27.7082	23.9281	17.4669	30.3892	21.9806	15.9398	28.0214	24.414	17.7684	31.0596	Mitochondrial substrate carrier family protein
XLOC_000621	Phvul.001G126300	TSS681	Chr01:34886911-34891093	18.2215	12.4457	23.9972	17.1376	11.697	22.5781	15.6775	10.5418	20.8132	15.8743	10.7256	21.023	13.7761	9.18446	18.3678	Haloacid dehalogenase-like hydrolase (HAD) superfamily protein
XLOC_000622	Phvul.001G126400	TSS682	Chr01:34902349-34904631	27.6875	19.2472	36.1277	31.3072	21.9335	40.6808	31.2404	21.8843	40.5965	34.5745	24.437	44.712	34.751	24.6199	44.8821	basic helix-loop-helix (bHLH) DNA-binding superfamily protein
XLOC_000623	Phvul.001G126600	TSS683	Chr01:35036631-35037848	196.853	145.959	247.747	120.671	89.89	151.452	65.3892	47.9203	82.8582	95.3692	70.7501	119.988	44.4288	31.8309	57.0266
XLOC_000624	Phvul.001G127000	TSS684	Chr01:35304075-35308507	8.58431	6.27398	10.8946	12.0737	8.86743	15.28	11.5404	8.56645	14.5143	12.3395	9.14534	15.5337	10.3	7.5935	13.0064	calmodulin binding
XLOC_000625	Phvul.001G127100	TSS685	Chr01:35313842-35317379	9.16697	6.26274	12.0712	8.14902	5.49011	10.8079	8.59965	5.82993	11.3694	8.38869	5.675	11.1024	8.62114	5.855	11.3873	sulfoquinovosyldiacylglycerol 1
XLOC_000626	Phvul.001G127400	TSS686	Chr01:35362769-35364138	20.9812	14.4425	27.5198	20.42	14.0435	26.7966	18.8695	12.9319	24.807	20.9903	14.5202	27.4605	21.4361	14.8756	27.9966	2-oxoglutarate (2OG) and Fe(II)-dependent oxygenase superfamily protein
XLOC_000627	Phvul.001G127601	TSS687	Chr01:35431637-35432285	63.085	43.8515	82.3186	73.5912	52.3987	94.7838	54.8226	37.974	71.6712	123.687	90.6232	156.751	70.8482	50.4622	91.2342
XLOC_000628	Phvul.001G127900	TSS688,TSS689	Chr01:35499266-35500937	155.873	116.102	195.644	168.549	125.327	211.771	151.834	113.353	190.314	172.319	127.946	216.692	144.529	107.725	181.332	dehydration-induced protein (ERD15)
XLOC_000629	Phvul.001G128100	TSS690	Chr01:35530176-35536750	1.05864	0.426048	1.69124	1.36616	0.611027	2.1213	0.82748	0.300247	1.35471	1.43838	0.641438	2.23532	0.950153	0.369971	1.53033	N-acetyltransferases;N-acetyltransferases
XLOC_000630	Phvul.001G128300	TSS691	Chr01:35590678-35597020	14.4963	10.3349	18.6577	14.9132	10.6589	19.1674	14.0429	9.99571	18.09	15.2725	10.9298	19.6152	13.4511	9.55693	17.3454	elongation defective 1 protein / ELD1 protein
XLOC_000631	Phvul.001G128550	TSS692	Chr01:35783883-35785469	0	0	0	0	0	0	0.0159438	0	0.0974753	0.0584698	0	0.182927	0	0	0	beta-1,3-glucanase 1
XLOC_000632	Phvul.001G128700	TSS693	Chr01:35803250-35808294	45.0295	32.9132	57.1459	48.3984	35.4979	61.2989	47.9529	35.1182	60.7875	50.4167	37.0329	63.8004	48.7128	35.7608	61.6648	Transmembrane proteins 14C
XLOC_000633	Phvul.001G128800	TSS694	Chr01:35997846-36000547	0.0407811	0	0.121697	0.0573161	0	0.153161	0.0685569	0	0.18201	0.0107682	0	0.0562113	0	0	0	cytokinin oxidase/dehydrogenase 1
XLOC_000634	Phvul.001G129000	TSS695	Chr01:36013296-36022002	8.9622	6.55234	11.3721	8.39437	6.13934	10.6494	8.54144	6.22265	10.8602	7.74949	5.64408	9.8549	7.98863	5.81567	10.1616	Heat shock protein DnaJ with tetratricopeptide repeat
XLOC_000635	Phvul.001G129100	TSS696	Chr01:36046291-36049499	0.0585976	0	0.169791	0.0474405	0	0.156186	0.0183818	0	0.0897966	0.0124757	0	0.0849225	0.0146469	0	0.0865234	alpha carbonic anhydrase 4
XLOC_000636	Phvul.001G129200	TSS697,TSS698	Chr01:36050910-36061940	17.5678	13.0798	22.0558	17.1257	12.7605	21.4909	17.6687	13.1037	22.2337	15.3632	11.4418	19.2846	16.6941	12.4382	20.95	INO80 ortholog
XLOC_000637	Phvul.001G129300	TSS699	Chr01:36072134-36076667	17.1857	12.3042	22.0672	7.8239	5.29249	10.3553	9.72618	6.72742	12.7249	8.90881	6.14177	11.6758	9.95022	6.88752	13.0129	6-phosphogluconate dehydrogenase family protein
XLOC_000638	Phvul.001G129500	TSS700,TSS701	Chr01:36102201-36107736	23.1797	16.1969	30.1624	32.0985	23.1648	41.0323	25.4096	17.8742	32.945	32.5487	23.3752	41.7222	21.8189	15.2475	28.3902	Nucleotide-sugar transporter family protein
XLOC_000639	Phvul.001G130100	TSS702	Chr01:36153376-36156699	17.4405	11.2832	23.5978	15.1377	9.5553	20.7202	16.1736	10.3335	22.0136	15.1902	9.62318	20.7573	16.2512	10.385	22.1174
XLOC_000640	Phvul.001G130200	TSS703	Chr01:36170149-36172622	16.5317	11.822	21.2414	12.2713	8.52759	16.0149	11.018	7.61304	14.423	11.6619	8.10743	15.2165	10.9904	7.59419	14.3865	Glycosyltransferase family 61 protein
XLOC_000641	Phvul.001G130400	TSS704	Chr01:36202473-36204672	0	0	0	0.0298657	0	0.189066	0.111387	0	0.336987	0	0	0	0	0	0	CDC27 family protein
XLOC_000642	Phvul.001G130500	TSS705	Chr01:36209024-36215229	6.4798	4.21277	8.74683	5.07628	3.21209	6.94047	5.68851	3.63241	7.7446	5.13508	3.24671	7.02344	5.84203	3.77678	7.90728	P-loop containing nucleoside triphosphate hydrolases superfamily protein
XLOC_000643	Phvul.001G130700	TSS706	Chr01:36235621-36241937	0.0118041	0	0.0494187	0.0619277	0	0.154766	0.0302772	0	0.0860595	0.119912	0	0.267821	0.0747567	0	0.185395	ABC-2 type transporter family protein
XLOC_000644	Phvul.001G130800	TSS707	Chr01:36268094-36270851	0.0896087	0	0.202285	0.175453	0.00947474	0.34143	0.14535	0	0.29847	0.18925	0.0211628	0.357338	0.148308	0.00246535	0.294152	wall associated kinase 5
XLOC_000645	Phvul.001G130900	TSS708,TSS709	Chr01:36300536-36313533	0.0194757	0	0.085457	0.01301	0	0.0622735	0.0479682	0	0.13962	0.0768709	0	0.182204	0.0152305	0	0.0673342	ABC-2 type transporter family protein
XLOC_000646	Phvul.001G131000	TSS710	Chr01:36356215-36358683	40.7614	29.5443	51.9786	14.9546	10.0959	19.8133	15.2007	10.4408	19.9606	17.2383	12.0235	22.4531	21.707	15.421	27.993	heat shock transcription factor B3
XLOC_000647	Phvul.001G131400	TSS711	Chr01:36501693-36504190	0.565496	0.0783175	1.05267	0.455608	0.0497193	0.861497	0.439972	0.0429862	0.836958	0.428322	0.0238056	0.832838	0.385471	0.0222062	0.748735	2-oxoglutarate-dependent dioxygenase family protein
XLOC_000648	Phvul.001G131600	TSS712	Chr01:36571896-36573930	3.2717	1.78429	4.7591	4.61749	2.73697	6.49802	3.04337	1.64985	4.4369	4.64456	2.68723	6.60189	3.63512	2.0408	5.22943
XLOC_000649	Phvul.001G131800	TSS713	Chr01:36621077-36621993	0.995397	0.140408	1.85039	0.991602	0.129288	1.85392	0.733968	0.0393203	1.42862	0.599306	0	1.24295	1.16869	0.212739	2.12464
XLOC_000650	Phvul.001G132200	TSS714	Chr01:36661336-36668093	4.24907	2.92665	5.57149	3.56322	2.40681	4.71963	2.28593	1.45945	3.11242	2.80462	1.81286	3.79638	1.96035	1.21773	2.70297	magnesium-chelatase subunit chlH, chloroplast, putative / Mg-protoporphyrin IX chelatase, putative (CHLH)
XLOC_000651	Phvul.001G132301	TSS715	Chr01:36668703-36670649	0.545382	0.109184	0.981581	0.606664	0.159494	1.05384	0.415151	0.0762356	0.754067	0.327799	0.0392781	0.616321	0.389598	0.0536447	0.725552	NB-ARC domain-containing disease resistance protein
XLOC_000652	Phvul.001G132400	TSS716	Chr01:36687477-36688902	0	0	0	0	0	0	0	0	0	0	0	0	0	0	0
XLOC_000653	Phvul.001G132516	TSS717	Chr01:36711066-36713855	1.66187	0.856505	2.46724	1.71082	0.899882	2.52175	1.78074	0.949657	2.61182	1.49615	0.762533	2.22977	1.88581	1.02137	2.75025	NB-ARC domain-containing disease resistance protein
XLOC_000654	Phvul.001G132632	TSS718	Chr01:36746098-36748726	0.33053	0.054079	0.606981	0.259317	0.0379987	0.480636	0.160727	0	0.324473	0.165646	0.00459774	0.326693	0.196871	0.0112607	0.382481	NB-ARC domain-containing disease resistance protein
XLOC_000655	Phvul.001G132748	TSS719	Chr01:36754525-36762677	0.632675	0	1.35661	0.783001	0	1.56717	0.387532	0	0.867426	0.653018	0	1.34923	0.596452	0	1.24991	NB-ARC domain-containing disease resistance protein
XLOC_000656	Phvul.001G132980	TSS720,TSS721	Chr01:36797955-36800852	0.50313	0.032761	0.9735	0.393945	0	0.790113	0.330037	0	0.671784	0.11526	0	0.294676	0.384689	0	0.776232	disease resistance protein (TIR-NBS-LRR class)
XLOC_000657	Phvul.001G133100	TSS722	Chr01:36814121-36817985	1.71275	0.918544	2.50695	1.43927	0.734168	2.14437	1.73432	0.939426	2.52921	1.77194	0.967247	2.57663	1.7738	0.956022	2.59158	NB-ARC domain-containing disease resistance protein
XLOC_000658	Phvul.001G132600	TSS723	Chr01:36843402-36846206	0.550354	0.180372	0.920335	0.459461	0.137315	0.781607	0.446258	0.126825	0.765691	0.402255	0.105415	0.699095	0.485586	0.152365	0.818806	LRR and NB-ARC domains-containing disease resistance protein
XLOC_000659	Phvul.001G132900	TSS724	Chr01:36921108-36923833	0	0	0	0	0	0	0	0	0	0	0	0	0	0	0
XLOC_000660	Phvul.001G133000	TSS725	Chr01:36940699-36943333	0.81512	0.320162	1.31008	0.57228	0.17542	0.96914	0.862124	0.343684	1.38056	0.316264	0.0442234	0.588304	0.744288	0.272176	1.2164	NB-ARC domain-containing disease resistance protein
XLOC_000661	Phvul.001G133101	TSS726	Chr01:36952669-36955214	0.882283	0.366182	1.39838	0.79129	0.300484	1.2821	0.98163	0.428745	1.53451	0.790054	0.314416	1.26569	1.0447	0.464445	1.62496	NB-ARC domain-containing disease resistance protein
XLOC_000662	Phvul.001G133700	TSS727	Chr01:37112731-37113277	0	0	0	0	0	0	0.0522954	0	0.212552	0	0	0	0	0	0
XLOC_000663	Phvul.001G133800	TSS728	Chr01:37113754-37114877	0	0	0	0	0	0	0	0	0	0	0	0	0	0	0
XLOC_000664	Phvul.001G133900	TSS729	Chr01:37130191-37130521	15.9167	2.24773	29.5858	12.9141	0.417425	25.4109	19.8963	3.09816	36.6944	18.6465	3.06108	34.2319	14.4236	1.44517	27.4019
XLOC_000665	Phvul.001G134000	TSS730	Chr01:37162357-37165125	6.2727	4.21254	8.33287	6.83939	4.63759	9.0412	6.57226	4.43948	8.70503	6.91401	4.70144	9.12658	6.14135	4.11173	8.17097	NB-ARC domain-containing disease resistance protein
XLOC_000666	Phvul.001G134100	TSS731	Chr01:37171534-37176462	1.11081	0.521832	1.69979	0.682474	0.266094	1.09885	0.672439	0.268638	1.07624	0.741951	0.305043	1.17886	0.799365	0.341188	1.25754	NB-ARC domain-containing disease resistance protein
XLOC_000667	Phvul.001G134600	TSS732	Chr01:37296818-37301040	3.76688	2.46311	5.07066	4.59943	3.08046	6.1184	3.79463	2.49683	5.09242	3.6982	2.42189	4.9745	3.42422	2.20436	4.64409	Leucine-rich repeat protein kinase family protein
XLOC_000668	Phvul.001G135000	TSS733	Chr01:37333354-37334047	1.28744	0.230693	2.34419	2.341	0.789285	3.89272	1.26144	0.249644	2.27324	2.47004	0.817002	4.12309	0.949175	0.114035	1.78431
XLOC_000669	Phvul.001G135400	TSS734	Chr01:37429626-37431640	6.86338	3.86116	9.8656	7.07515	3.9839	10.1664	6.45194	3.60852	9.29537	8.03747	4.69212	11.3828	6.48067	3.62013	9.34122	RNA-directed DNA polymerase (reverse transcriptase)-related family protein
XLOC_000670	Phvul.001G135600	TSS735	Chr01:37469094-37473200	21.1606	15.5537	26.7674	22.2224	16.3607	28.0841	22.4406	16.5281	28.3531	22.5531	16.6332	28.4731	22.0721	16.2796	27.8647	guanylate kinase
XLOC_000671	Phvul.001G135900	TSS736	Chr01:37512405-37524650	20.9303	15.4869	26.3738	17.9016	13.2399	22.5633	20.2476	15.0126	25.4827	16.0055	11.8009	20.2101	20.6665	15.347	25.9859	ARM repeat superfamily protein
XLOC_000672	Phvul.001G136000	TSS737	Chr01:37526207-37526674	7.97069	3.09758	12.8438	11.529	5.24816	17.8098	9.18513	3.68307	14.6872	10.0139	4.03313	15.9947	5.9734	1.97398	9.97282
XLOC_000673	Phvul.001G136100	TSS738	Chr01:37543613-37544456	0.253165	0	0.567993	0.387849	0	0.813683	0.22991	0	0.519514	0.258929	0	0.596158	0.269772	0	0.603396	Integrase-type DNA-binding superfamily protein
XLOC_000674	Phvul.001G136600	TSS739,TSS740	Chr01:37622182-37631945	56.3117	42.023	70.6003	53.9834	40.2137	67.753	52.947	39.3313	66.5626	58.9709	43.8402	74.1016	51.18	37.9708	64.3892	lysophosphatidyl acyltransferase 2
XLOC_000675	Phvul.001G136700	TSS741	Chr01:37662911-37665537	10.7934	7.1512	14.4357	9.83661	6.41801	13.2552	13.8086	9.40786	18.2094	9.94406	6.47952	13.4086	12.074	8.09464	16.0534	C2H2-type zinc finger family protein
XLOC_000676	Phvul.001G136800	TSS742	Chr01:37709618-37710014	0	0	0	0	0	0	0	0	0	0	0	0	0	0	0
XLOC_000677	Phvul.001G137100	TSS743	Chr01:37727446-37734683	11.4776	0	73.0821	14.2455	0	80.9524	17.327	0	87.9049	7.11254	0	61.1454	13.1547	0	76.1992
XLOC_000678	Phvul.001G137300	TSS744	Chr01:37764306-37768044	4.21711	2.73217	5.70205	6.19196	4.22687	8.15705	4.77613	3.14708	6.40518	6.0462	4.10371	7.98869	4.55385	2.98096	6.12674	Leucine-rich repeat receptor-like protein kinase family protein
XLOC_000679	Phvul.001G137400	TSS745	Chr01:37773829-37774438	0	0	0	0	0	0	0	0	0	0	0	0	0	0	0
XLOC_000680	Phvul.001G137500	TSS746	Chr01:37797423-37801007	0.0161023	0	0.0547661	0	0	0	0	0	0	0.013955	0	0.0511688	0	0	0	Integrase-type DNA-binding superfamily protein
XLOC_000681	Phvul.001G137600	TSS747	Chr01:37812249-37813251	0	0	0	0	0	0	0	0	0	0	0	0	0	0	0	Integrase-type DNA-binding superfamily protein
XLOC_000682	Phvul.001G138125	TSS748	Chr01:37861891-37867173	0.754635	0.0294103	1.47986	0.259325	0	0.541441	0.769726	0.18446	1.35499	0.0805707	0	0.210323	0.98484	0.341307	1.62837	Ribosomal RNA processing Brix domain protein
XLOC_000683	Phvul.001G137925	TSS749	Chr01:37880869-37881773	1.16579	0.261764	2.06981	1.63219	0.488858	2.77552	1.34455	0.344192	2.3449	1.11755	0.265824	1.96927	1.09785	0.243182	1.95252	CONSTANS-like 2
XLOC_000684	Phvul.001G137800	TSS750,TSS751,TSS752	Chr01:37887154-37894517	8.62099	5.70204	11.5399	6.50993	4.2157	8.80415	7.43174	4.86181	10.0017	4.69494	2.8884	6.50148	9.14566	6.21963	12.0717	Ribosomal RNA processing Brix domain protein
XLOC_000685	Phvul.001G138300	TSS753	Chr01:37904866-37915749	0.590381	0	1.89557	0.676421	0	1.85491	0.810961	0	2.07092	0.981557	0	2.39944	0.798615	0	1.99776
XLOC_000686	Phvul.001G138500	TSS754	Chr01:37960763-37964501	1.15113	0.521486	1.78078	2.08538	1.13287	3.03789	1.58749	0.78471	2.39027	2.61865	1.4776	3.7597	1.38407	0.669195	2.09895	Leucine-rich repeat protein kinase family protein
XLOC_000687	Phvul.001G138600	TSS755	Chr01:37974643-37977569	35.4818	26.0811	44.8824	29.0332	21.1607	36.9056	29.7629	21.6948	37.8309	28.7234	20.8915	36.5553	31.8604	23.3884	40.3324	basic helix-loop-helix (bHLH) DNA-binding superfamily protein
XLOC_000688	Phvul.001G138700	TSS756	Chr01:37984373-37985736	3.21073	1.60961	4.81185	6.59491	3.94339	9.24644	4.00409	2.15941	5.84877	6.64159	3.9048	9.37839	3.13364	1.57244	4.69484	uv-b-insensitive 4
XLOC_000689	Phvul.001G139000	TSS757	Chr01:38068962-38070844	0.416239	0.0828968	0.74958	1.12867	0.468496	1.78884	0.59982	0.141212	1.05843	0.38358	0.0728948	0.694264	0.543276	0.144719	0.941833	cytochrome P450, family 712, subfamily A, polypeptide 1
XLOC_000690	Phvul.001G139100	TSS758	Chr01:38091042-38092819	0.413158	0.0426272	0.783689	0.690674	0.198731	1.18262	0.541689	0.109991	0.973387	0.718627	0.192363	1.24489	0.440269	0.0737839	0.806755	cytochrome P450, family 712, subfamily A, polypeptide 1
XLOC_000691	Phvul.001G139200	TSS759	Chr01:38110388-38111383	2.16267	0.673598	3.65173	3.55751	1.58388	5.53114	2.22886	0.745239	3.71249	3.92991	1.83464	6.02517	1.70528	0.483427	2.92712	cytochrome P450, family 712, subfamily A, polypeptide 1
XLOC_000692	Phvul.001G139250	TSS760	Chr01:38112175-38114223	6.50438	3.2958	9.71296	5.86837	2.84904	8.88769	5.93269	3.04763	8.81775	12.2754	7.94145	16.6093	4.09769	1.8299	6.36548	TCP-1/cpn60 chaperonin family protein
XLOC_000693	Phvul.001G139400	TSS761	Chr01:38120126-38122062	17.0951	12.0397	22.1504	33.6385	24.6722	42.6049	25.3967	18.5842	32.2093	36.372	27.0028	45.7412	24.873	18.2305	31.5154	cytochrome P450, family 712, subfamily A, polypeptide 1
XLOC_000694	Phvul.001G139500	TSS762	Chr01:38129082-38131078	7.80293	5.21269	10.3932	11.5298	8.04799	15.0116	11.7033	8.1111	15.2955	13.9932	10.0063	17.9801	8.4141	5.68701	11.1412	cytochrome P450, family 93, subfamily D, polypeptide 1
XLOC_000695	Phvul.001G139600	TSS763	Chr01:38131768-38134511	16.4742	11.8648	21.0837	21.7196	15.8686	27.5707	24.2915	17.8396	30.7435	22.8423	16.7141	28.9705	23.2958	17.0733	29.5184	cytochrome P450, family 93, subfamily D, polypeptide 1
XLOC_000696	Phvul.001G139700	TSS764	Chr01:38135060-38136427	2.33748	1.13643	3.53853	2.35554	1.20506	3.50601	1.60716	0.688283	2.52604	2.40251	1.2066	3.59842	1.53151	0.653237	2.40978	geranylgeranyl pyrophosphate synthase 1
XLOC_000697	Phvul.001G139800	TSS765	Chr01:38140380-38144383	4.89439	2.98467	6.80412	6.21184	3.96971	8.45397	5.21965	3.21041	7.22889	6.80036	4.385	9.21572	5.08615	3.13714	7.03515
XLOC_000698	Phvul.001G139900	TSS766	Chr01:38148010-38149792	249.155	185.44	312.871	270.624	201.203	340.044	241.26	179.674	302.847	268.26	199.674	336.846	217.918	162.369	273.466	Ribosomal protein S10p/S20e family protein
XLOC_000699	Phvul.001G140300	TSS767	Chr01:38240938-38252785	17.154	12.407	21.9011	18.0553	13.1215	22.9891	15.8945	11.4536	20.3355	18.4067	13.4087	23.4048	16.1225	11.6539	20.5911	Tubulin binding cofactor C domain-containing protein
XLOC_000700	Phvul.001G140500	TSS768	Chr01:38258195-38266200	42.563	31.7127	53.4133	42.838	31.9437	53.7322	43.4182	32.303	54.5333	44.4549	33.2561	55.6538	42.5273	31.6793	53.3752	Tubulin binding cofactor C domain-containing protein
XLOC_000701	Phvul.001G140600	TSS769	Chr01:38268300-38270199	1.60466	0.607774	2.60154	2.08431	0.888214	3.2804	1.4189	0.522955	2.31484	1.5628	0.601145	2.52445	1.32432	0.463683	2.18495	Pectin lyase-like superfamily protein
XLOC_000702	Phvul.001G141400	TSS770	Chr01:38370353-38371216	0.85591	0.0800824	1.63174	0.661414	0.0100933	1.31273	0.707983	0.0268184	1.38915	0.997818	0.118386	1.87725	0.770697	0.0392228	1.50217
XLOC_000703	Phvul.001G141600	TSS771	Chr01:38447266-38450242	6.88058	4.34918	9.41199	7.27478	4.62023	9.92934	8.42146	5.49636	11.3466	5.80191	3.56059	8.04323	8.56575	5.59555	11.536	myb-like HTH transcriptional regulator family protein
XLOC_000704	Phvul.001G141700	TSS772	Chr01:38456942-38459528	0.672631	0.158223	1.18704	0.63299	0.130064	1.13592	0.376008	0.0274765	0.72454	0.262407	0	0.536293	0.756015	0.177355	1.33467	myb-like HTH transcriptional regulator family protein
XLOC_000705	Phvul.001G141800	TSS773	Chr01:38470870-38473097	0	0	0	0.0476569	0	0.194245	0	0	0	0.117013	0	0.311753	0.0683859	0	0.214773	Nse4, component of Smc5/6 DNA repair complex
XLOC_000706	Phvul.001G141900	TSS774	Chr01:38483154-38486328	28.1765	20.243	36.11	26.8242	19.2512	34.3973	30.6104	22.1479	39.0729	28.6234	20.4869	36.7598	28.6967	20.5775	36.8159	KH domain-containing protein / zinc finger (CCCH type) family protein
XLOC_000707	Phvul.001G142100	TSS775	Chr01:38509835-38515882	329.794	231.885	427.703	308.77	218.518	399.021	280.432	196.615	364.249	301.979	214.812	389.145	267.021	190.076	343.965	fatty acid desaturase 2
XLOC_000708	Phvul.001G142200	TSS776	Chr01:38528655-38534799	3.52828	1.89618	5.16039	4.66363	2.67914	6.64812	3.79091	2.08102	5.50079	3.90028	2.15041	5.65015	2.31104	1.11285	3.50923	DNA polymerase delta small subunit
XLOC_000709	Phvul.001G142300	TSS777	Chr01:38535662-38536968	7.33444	3.38422	11.2846	14.6861	8.44607	20.9261	10.599	5.58479	15.6133	14.0663	8.10605	20.0265	8.1545	4.00759	12.3014
XLOC_000710	Phvul.001G142400	TSS778	Chr01:38545271-38547673	0.0873645	0	0.237914	0.0370673	0	0.130468	0.11162	0	0.274688	0.0799906	0	0.213661	0.109957	0	0.265126	Protein phosphatase 2C family protein
XLOC_000711	Phvul.001G142600	TSS779	Chr01:38565258-38568432	5.65258	3.20383	8.10132	6.15445	3.58469	8.72421	6.15241	3.57591	8.72892	6.75227	3.98948	9.51505	5.76932	3.32109	8.21755	Chaperone DnaJ-domain superfamily protein
XLOC_000712	Phvul.001G142700	TSS780	Chr01:38568806-38573300	15.9601	10.9626	20.9575	15.229	10.4516	20.0065	16.5305	11.4523	21.6086	16.6433	11.5656	21.721	17.4434	12.1803	22.7066	nudix hydrolase homolog 23
XLOC_000713	Phvul.001G142750	TSS781	Chr01:38584392-38590197	19.4254	13.4515	25.3993	20.6067	14.3697	26.8437	22.188	15.5572	28.8188	19.9437	13.862	26.0253	23.9083	16.9315	30.885	Cation efflux family protein
XLOC_000714	Phvul.001G142900	TSS782	Chr01:38603286-38605640	0.525364	0.106433	0.944294	0.335555	0.0236393	0.647471	0.379704	0.0420069	0.717401	0.401112	0.0385568	0.763668	0.476846	0.0838524	0.869839	Cysteine/Histidine-rich C1 domain family protein
XLOC_000715	Phvul.001G143200	TSS783	Chr01:38656210-38662049	3.52482	1.88489	5.16475	3.74946	2.05417	5.44476	3.49253	1.87465	5.11041	3.47782	1.85374	5.10189	3.08858	1.61585	4.56132	DNA polymerase delta small subunit
XLOC_000716	Phvul.001G143300	TSS784	Chr01:38675422-38677429	27.6524	19.643	35.6619	30.5784	21.9652	39.1916	27.217	18.7711	35.6629	27.0406	19.1668	34.9144	22.9257	16.0269	29.8245	peroxidase 2
XLOC_000717	Phvul.001G143400	TSS785	Chr01:38685591-38688028	36.9286	27.4523	46.405	33.3153	24.8002	41.8305	36.4447	27.1239	45.7655	35.8213	26.6578	44.9848	37.9569	28.2056	47.7083	RING/U-box superfamily protein
XLOC_000718	Phvul.001G143500	TSS786,TSS787	Chr01:38707129-38708728	8.85634	5.43837	12.2743	8.14404	4.92357	11.3645	9.58709	5.99433	13.1798	8.01043	4.81064	11.2102	10.5308	6.68302	14.3787	homeobox from Arabidopsis thaliana
XLOC_000719	Phvul.001G143700	TSS788	Chr01:38741563-38743324	17.5385	11.9322	23.1449	12.9131	8.52111	17.305	14.4658	9.64783	19.2838	10.9742	7.08797	14.8604	15.1336	10.134	20.1331	WCRKC thioredoxin 1
XLOC_000720	Phvul.001G143900	TSS789	Chr01:38761312-38764136	17.8643	12.0451	23.6835	15.6993	10.4497	20.9488	18.1583	12.245	24.0716	15.019	9.88497	20.1531	18.4736	12.5382	24.409	DNA-3-methyladenine glycosylase (MAG)
XLOC_000721	Phvul.001G144300	TSS790	Chr01:38795761-38803747	12.6857	9.38222	15.9891	11.9694	8.83161	15.1072	11.8349	8.74654	14.9233	11.4953	8.48929	14.5013	12.5839	9.30983	15.8579
XLOC_000722	Phvul.001G144500	TSS791	Chr01:38838156-38838609	0	0	0	0	0	0	0	0	0	0	0	0	0	0	0
XLOC_000723	Phvul.001G144900	TSS792	Chr01:38952473-38953343	0	0	0	0.0151566	0	0.109003	0	0	0	0	0	0	0	0	0	C2H2 and C2HC zinc fingers superfamily protein
XLOC_000724	Phvul.001G145000	TSS793	Chr01:38968768-38969347	0	0	0	0	0	0	0	0	0	0	0	0	0	0	0	Disease resistance-responsive (dirigent-like protein) family protein
XLOC_000725	Phvul.001G145100	TSS794	Chr01:38976133-38976928	0.0428616	0	0.159654	0.0859221	0	0.263385	0.0265031	0	0.127827	0.0722459	0	0.236492	0.0405643	0	0.15296	Disease resistance-responsive (dirigent-like protein) family protein
XLOC_000726	Phvul.001G145400	TSS795	Chr01:39060557-39061541	2.21156	0.388448	4.03467	2.3945	0.549402	4.23959	3.29225	1.11247	5.47203	3.1964	1.02745	5.36535	1.59359	0.281524	2.90566
XLOC_000727	Phvul.001G146300	TSS796	Chr01:39286911-39289722	105.651	77.2471	134.056	85.273	62.6681	107.878	91.3736	67.0073	115.74	78.2963	57.7113	98.8813	96.5012	70.7564	122.246	alpha/beta-Hydrolases superfamily protein
XLOC_000728	Phvul.001G146500	TSS797	Chr01:39301518-39301767	0	0	0	0	0	0	0	0	0	0	0	0	0	0	0	Tetratricopeptide repeat (TPR)-like superfamily protein
XLOC_000729	Phvul.001G146900	TSS798	Chr01:39352830-39355118	5.4911	3.5342	7.448	8.27672	5.63283	10.9206	6.34348	4.15575	8.5312	8.04236	5.4423	10.6424	5.6643	3.67957	7.64903	receptor-like kinase in in flowers 3
XLOC_000730	Phvul.001G147001	TSS799	Chr01:39375531-39377511	8.24175	5.29652	11.187	9.78362	6.45426	13.113	7.40078	4.66889	10.1327	9.02782	5.85647	12.1992	6.06707	3.74186	8.39228	receptor-like kinase in in flowers 3
XLOC_000731	Phvul.001G147100	TSS800	Chr01:39404443-39409034	13.3414	9.36476	17.3181	25.1282	18.4268	31.8297	17.3491	12.2994	22.3989	24.6079	17.9088	31.3071	14.1587	9.99425	18.3231	Major facilitator superfamily protein
XLOC_000732	Phvul.001G147200	TSS801	Chr01:39416334-39420711	4.63553	2.74831	6.52275	9.33187	6.21584	12.4479	7.60914	4.82911	10.3892	9.33886	6.19224	12.4855	5.99601	3.73935	8.25266	Major facilitator superfamily protein
XLOC_000733	Phvul.001G147500	TSS802	Chr01:39443835-39445891	1.24373	0.366607	2.12084	0.987738	0.226979	1.7485	0.930961	0.213931	1.64799	1.31898	0.386649	2.2513	1.31304	0.402099	2.22398	resistance to phytophthora 1
XLOC_000734	Phvul.001G147700	TSS803	Chr01:39456386-39458073	1.52072	0.731729	2.30971	0.910534	0.392954	1.42811	1.13211	0.497005	1.76722	0.981715	0.446377	1.51705	0.88847	0.340291	1.43665	BSD domain-containing protein
XLOC_000735	Phvul.001G148200	TSS804	Chr01:39522441-39526636	37.2214	27.6407	46.802	44.6095	33.2176	56.0014	36.3579	27.0143	45.7014	42.5101	31.6064	53.4137	32.981	24.4353	41.5267	GTP binding Elongation factor Tu family protein
XLOC_000736	Phvul.001G148400	TSS805	Chr01:39533463-39537890	64.6471	48.1577	81.1364	59.965	44.7247	75.2053	63.0677	46.9507	79.1848	61.0773	45.5692	76.5854	62.5886	46.6271	78.5501	BTB-POZ and MATH domain 2
XLOC_000737	Phvul.001G148500	TSS806	Chr01:39543359-39545922	126.568	93.1392	159.996	116.32	85.2444	147.395	129.378	95.2098	163.546	117.656	86.2878	149.025	123.931	91.1344	156.728	Small nuclear ribonucleoprotein family protein
XLOC_000738	Phvul.001G148600	TSS807	Chr01:39550591-39560032	0.658372	0.283798	1.03295	0.702752	0.310719	1.09479	0.753733	0.341296	1.16617	0.888646	0.429113	1.34818	0.593456	0.24779	0.939122	REF4-related 1
XLOC_000739	Phvul.001G148900	TSS808,TSS809,TSS810	Chr01:39584441-39598682	13.5574	9.99375	17.1211	13.163	9.73491	16.5911	14.1402	10.467	17.8133	13.0349	9.65214	16.4176	13.1651	9.73023	16.6	Tudor/PWWP/MBT domain-containing protein
XLOC_000740	Phvul.001G149000	TSS811	Chr01:39601912-39604892	43.837	31.9331	55.741	37.9279	27.4247	48.431	41.0944	29.8165	52.3724	38.0826	27.5347	48.6304	43.9831	32.0218	55.9444	glutathione peroxidase 4
XLOC_000741	Phvul.001G149100	TSS812	Chr01:39617510-39617985	0.239947	0	0.699472	0.294206	0	0.779086	0.145503	0	0.394805	0.288008	0	0.741823	0.485879	0	1.05192	ROTUNDIFOLIA like 14
XLOC_000742	Phvul.001G149300	TSS813	Chr01:39629393-39629849	0.0435928	0	0.241711	0	0	0	0	0	0	0	0	0	0	0	0	Tetratricopeptide repeat (TPR)-like superfamily protein
XLOC_000743	Phvul.001G149700	TSS814	Chr01:39677761-39684188	23.8249	15.7105	31.9394	23.2103	15.2946	31.1259	21.5098	14.0087	29.011	25.9063	17.2651	34.5476	20.3969	13.2288	27.565	Small nuclear ribonucleoprotein family protein
XLOC_000744	Phvul.001G149800	TSS815	Chr01:39685298-39685891	24.9045	15.9399	33.8691	17.2743	10.5386	24.0101	17.1431	10.3857	23.9005	16.8106	10.173	23.4482	19.6101	12.1222	27.098	outer envelope membrane protein 7
XLOC_000745	Phvul.001G149900	TSS816	Chr01:39690621-39694573	10.015	6.45295	13.5771	6.41868	3.87631	8.96106	7.37245	4.54087	10.204	5.05205	2.91879	7.18531	6.59249	4.04435	9.14063	F-box family protein
XLOC_000746	Phvul.001G150000	TSS817	Chr01:39705565-39709568	18.8251	13.565	24.0852	17.7838	12.7768	22.7909	16.262	11.6002	20.9237	17.4777	12.5319	22.4234	16.7675	11.9945	21.5405	TRICHOME BIREFRINGENCE-LIKE 11
XLOC_000747	Phvul.001G150300	TSS818	Chr01:39775880-39789912	0.0494818	0	0.133208	0.00927801	0	0.0588128	0.0119225	0	0.0630017	0.0500208	0	0.142966	0.0533224	0	0.13618	basic helix-loop-helix (bHLH) DNA-binding superfamily protein
XLOC_000748	Phvul.001G150700	TSS819	Chr01:39829984-39838582	11.8412	8.26751	15.4149	11.094	7.70178	14.4862	12.5686	8.83706	16.3002	10.743	7.44337	14.0426	12.1442	8.53475	15.7537	MIRO-related GTP-ase 2
XLOC_000749	Phvul.001G150900	TSS820	Chr01:39890806-39893437	0.261988	0	0.548149	0.350516	0.0107735	0.690259	0.0857863	0	0.23403	0.199555	0	0.442683	0.202762	0	0.439443
XLOC_000750	Phvul.001G151100	TSS821	Chr01:39948935-39951684	24.4493	17.4682	31.4303	29.8562	21.7709	37.9416	28.9838	21.0818	36.8858	31.8839	23.3519	40.416	26.8913	19.3583	34.4243	cyclin p1;1
XLOC_000751	Phvul.001G151600	TSS822	Chr01:40029274-40034724	34.5489	25.5762	43.5216	29.7916	22.128	37.4553	32.1946	23.7982	40.591	29.1773	21.6199	36.7347	32.7462	24.2888	41.2036	TIC-like
XLOC_000752	Phvul.001G151900	TSS823	Chr01:40062132-40067289	0.00922607	0	0.041506	0	0	0	0	0	0	0	0	0	0	0	0	Terpenoid cyclases/Protein prenyltransferases superfamily protein
XLOC_000753	Phvul.001G152100	TSS824,TSS825	Chr01:40116699-40124264	2.47225	1.4511	3.4934	3.90303	2.51233	5.29373	3.12052	1.92291	4.31814	3.79056	2.42136	5.15976	2.6425	1.59344	3.69155	Terpenoid cyclases/Protein prenyltransferases superfamily protein
XLOC_000754	Phvul.001G152400	TSS826	Chr01:40193582-40201714	29.6926	22.0051	37.3801	27.7631	20.5272	34.999	28.915	21.3602	36.4697	24.1744	17.8194	30.5293	28.2106	20.9168	35.5044	RNI-like superfamily protein
XLOC_000755	Phvul.001G152500	TSS827	Chr01:40206228-40208670	11.293	6.39973	16.1862	12.3005	7.07838	17.5226	11.8056	6.76067	16.8506	12.7492	7.35277	18.1457	11.195	6.35468	16.0354
XLOC_000756	Phvul.001G152800	TSS828	Chr01:40233631-40234393	3.85805	1.32154	6.39456	4.26015	1.53881	6.9815	4.17837	1.42865	6.92808	6.11106	2.53004	9.69207	5.23305	2.10472	8.36137
XLOC_000757	Phvul.001G152900	TSS829	Chr01:40241898-40247913	0.0417432	0	0.117751	0.0049028	0	0.0411683	0.0154262	0	0.0529339	0.00903115	0	0.04782	0.0119969	0	0.0489223	Acyl-CoA N-acyltransferase with RING/FYVE/PHD-type zinc finger protein
XLOC_000758	Phvul.001G153100	TSS830	Chr01:40290018-40292746	57.5081	42.8798	72.1365	45.4096	33.7465	57.0727	48.1429	35.7427	60.5432	40.7863	30.3533	51.2193	54.0838	40.22	67.9475
XLOC_000759	Phvul.001G153600	TSS831	Chr01:40365207-40366708	15.5059	9.21288	21.7989	14.1163	8.23526	19.9974	14.5289	8.57114	20.4868	18.613	11.1403	26.0857	12.1693	6.91886	17.4198	Bifunctional inhibitor/lipid-transfer protein/seed storage 2S albumin superfamily protein
XLOC_000760	Phvul.001G153700	TSS832	Chr01:40370249-40374037	3.95431	2.5818	5.32681	4.03679	2.6488	5.42478	4.05009	2.65383	5.44635	3.89334	2.53862	5.24806	4.25091	2.80956	5.69226	Pentatricopeptide repeat (PPR) superfamily protein
XLOC_000761	Phvul.001G154100	TSS833	Chr01:40419770-40427181	3.02784	2.11715	3.93852	3.87781	2.768	4.98763	3.36332	2.38267	4.34396	3.39895	2.40743	4.39047	3.11573	2.19359	4.03786	kinase interacting (KIP1-like) family protein
XLOC_000762	Phvul.001G154300	TSS834,TSS835,TSS836	Chr01:40485948-40493174	15.3597	10.988	19.7314	14.5922	10.3992	18.7851	15.8981	11.4476	20.3485	13.2675	9.40448	17.1304	16.3269	11.7386	20.9152	NIMA-related kinase 4
XLOC_000763	Phvul.001G154400	TSS837	Chr01:40508209-40512055	0.223649	0.00754325	0.439754	0.317083	0.0326443	0.601522	0.38229	0.0822334	0.682347	0.266824	0.0202876	0.51336	0.292192	0.0257294	0.558655	Plant protein of unknown function (DUF828) with plant pleckstrin homology-like region
XLOC_000764	Phvul.001G154600	TSS838	Chr01:40520911-40530088	17.4676	12.863	22.0722	16.9643	12.4841	21.4444	16.077	11.8193	20.3348	16.8241	12.3911	21.257	15.6099	11.4661	19.7537	ETO1-like 1
XLOC_000765	Phvul.001G154700	TSS839	Chr01:40541775-40544722	1.96573	1.04264	2.88881	2.21555	1.2164	3.21471	1.74622	0.903705	2.58873	1.96971	1.03189	2.90754	1.30553	0.610743	2.00032	heat shock transcription factor A6B
XLOC_000766	Phvul.001G154800	TSS840	Chr01:40569869-40574095	0.180642	0	0.364716	0.0546698	0	0.136413	0.0601498	0	0.147819	0.0777461	0	0.184626	0.0384009	0	0.101599	indeterminate(ID)-domain 12
XLOC_000767	Phvul.001G155000	TSS841	Chr01:40603842-40605117	0	0	0	0.0240992	0	0.161414	0	0	0	0	0	0	0	0	0	emp24/gp25L/p24 family/GOLD family protein
XLOC_000768	Phvul.001G155100	TSS842	Chr01:40607909-40609621	20.4374	14.0928	26.782	28.1361	20.1505	36.1217	30.9592	22.0775	39.8408	33.8293	24.6637	42.995	31.3821	22.6658	40.0984
XLOC_000769	Phvul.001G155500	TSS843,TSS844	Chr01:40661365-40668064	26.2456	19.586	32.9053	25.5661	19.1119	32.0202	24.2121	18.0167	30.4075	24.0023	17.8935	30.1112	23.5202	17.531	29.5095	Cyclophilin-like peptidyl-prolyl cis-trans isomerase family protein
XLOC_000770	Phvul.001G155800	TSS845	Chr01:40682538-40683489	9.95922	5.58304	14.3354	7.53363	3.93876	11.1285	8.88788	4.85183	12.9239	7.18095	3.68181	10.6801	8.99463	4.94996	13.0393
XLOC_000771	Phvul.001G155900	TSS846	Chr01:40705310-40707437	52.2609	38.8505	65.6712	47.3839	35.3162	59.4515	52.8831	39.4319	66.3342	47.686	35.4904	59.8816	55.8581	41.6414	70.0748	Protein of unknown function (DUF506)
XLOC_000772	Phvul.001G156000	TSS847	Chr01:40720399-40727728	18.5316	13.493	23.5703	16.6603	12.0738	21.2467	17.5065	12.6966	22.3163	16.037	11.5818	20.4923	17.4921	12.7424	22.2417	histone acetyltransferase of the GNAT family 1
XLOC_000773	Phvul.001G156400	TSS848	Chr01:40772078-40776019	34.2206	25.2311	43.21	32.3819	23.8311	40.9327	34.0254	25.0826	42.9681	33.9271	24.9841	42.8701	35.7701	26.4303	45.1099	basic helix-loop-helix (bHLH) DNA-binding superfamily protein
XLOC_000774	Phvul.001G156600	TSS849	Chr01:40809227-40812399	38.9731	28.5201	49.4262	60.4563	45.0223	75.8902	37.9277	28.0134	47.8419	52.7827	38.9321	66.6334	37.9483	27.9843	47.9124	indole-3-acetic acid inducible 14
XLOC_000775	Phvul.001G156900	TSS850	Chr01:40844551-40848110	200.245	137.625	262.865	136.02	96.9237	175.117	128.061	91.4126	164.708	115.806	83.4712	148.141	154.215	108.931	199.499	alpha/beta-Hydrolases superfamily protein
XLOC_000776	Phvul.001G157300	TSS851	Chr01:40896818-40900688	1.3814	0.521943	2.24087	0.511709	0.104038	0.919379	0.536013	0.111319	0.960707	0.309501	0.00688083	0.612122	0.718923	0.192258	1.24559	magnesium transporter 9
XLOC_000777	Phvul.001G157400	TSS852	Chr01:40902691-40909470	3.09169	1.83586	4.34753	3.86248	2.38482	5.34014	3.3648	2.04336	4.68625	3.81183	2.35067	5.27299	3.38542	2.05648	4.71435	DREB2A-interacting protein 2
XLOC_000778	Phvul.001G157800	TSS853,TSS854	Chr01:40991704-40996397	78.363	58.1751	98.5508	69.9441	51.983	87.9052	73.727	54.602	92.8521	68.6272	50.9259	86.3284	73.5369	54.5141	92.5597	RNA-binding KH domain-containing protein
XLOC_000779	Phvul.001G158000	TSS855	Chr01:41027777-41028212	0.238003	0	0.786501	0.392595	0	1.0764	0.154154	0	0.426532	0	0	0	0.268067	0	0.803484	ribosomal protein S8
XLOC_000780	Phvul.001G158200	TSS856	Chr01:41047083-41047293	1.01313	0.288383	1.73787	1.70409	0.812654	2.59554	2.89328	1.33294	4.45363	2.40841	1.6566	3.16022	0.378097	0	0.891938
XLOC_000781	Phvul.001G158300	TSS857	Chr01:41063787-41063994	82.4675	28.886	136.049	67.6715	18.3331	117.01	83.6753	33.2232	134.127	85.254	31.7438	138.764	61.2601	21.5016	101.019
XLOC_000782	Phvul.001G158400	TSS858	Chr01:41080078-41080410	0	0	0	0	0	0	1.08615	0.401941	1.77035	0	0	0	0.43203	0	0.916698
XLOC_000783	Phvul.001G158700	TSS859	Chr01:41132275-41133484	0	0	0	0	0	0	0.0206301	0	0.0948087	0.0152725	0	0.090398	0	0	0	C2H2 and C2HC zinc fingers superfamily protein
XLOC_000784	Phvul.001G158800	TSS860	Chr01:41148043-41149266	5.17715	2.84123	7.51307	5.69392	3.18963	8.19821	5.974	3.40316	8.54484	6.50283	3.73035	9.27531	5.21147	2.88313	7.53981	C2H2 and C2HC zinc fingers superfamily protein
XLOC_000785	Phvul.001G159000	TSS861	Chr01:41173730-41176957	17.1097	11.8673	22.3521	16.1814	11.1724	21.1905	16.771	11.6382	21.9037	16.8639	11.6848	22.0429	16.0055	11.0505	20.9604	ARM repeat superfamily protein
XLOC_000786	Phvul.001G159100	TSS862	Chr01:41177237-41179028	0.376863	0.0489754	0.704751	0.339067	0.0341289	0.644005	0.262619	0.00293148	0.522306	0.22644	0	0.470269	0.433565	0.0719399	0.795191	Pentatricopeptide repeat (PPR) superfamily protein
XLOC_000787	Phvul.001G159200	TSS863	Chr01:41180329-41189896	5.06071	3.44709	6.67433	5.67987	3.93488	7.42485	4.84868	3.30019	6.39716	5.10067	3.4998	6.70155	4.16741	2.78838	5.54644	poly(ADP-ribose) polymerase 2
XLOC_000788	Phvul.001G159300	TSS864	Chr01:41194688-41196419	4.34071	2.12617	6.55526	12.473	7.77537	17.1707	10.627	6.44441	14.8096	14.257	9.09287	19.4211	3.79638	1.74423	5.84853	lateral organ boundaries-domain 16
XLOC_000789	Phvul.001G159500	TSS865	Chr01:41247613-41250871	80.5015	59.3891	101.614	92.3078	68.3805	116.235	90.9171	67.2264	114.608	100.474	74.3509	126.597	80.3187	59.2412	101.396	HR-like lesion-inducing protein-related
XLOC_000790	Phvul.001G159900	TSS866,TSS867,TSS868,TSS869,TSS870	Chr01:41311907-41319321	34.6587	25.7723	43.545	30.3591	22.5482	38.17	32.5182	24.2504	40.786	31.9912	23.801	40.1813	32.5519	24.2013	40.9025	autophagy 9 (APG9)
XLOC_000791	Phvul.001G160100	TSS871	Chr01:41325121-41325780	29.0305	19.2539	38.8072	13.8843	8.19064	19.578	9.02965	4.77385	13.2854	10.3228	5.67165	14.9739	4.60615	1.95903	7.25328	Integrase-type DNA-binding superfamily protein
XLOC_000792	Phvul.001G160200	TSS872	Chr01:41335716-41336352	0.0451699	0	0.178337	0.0880041	0	0.297818	0.0384459	0	0.170639	0.11221	0	0.323477	0	0	0	ethylene response factor 1
XLOC_000793	Phvul.001G160300	TSS873	Chr01:41346048-41346614	0.087928	0	0.25925	0.0301958	0	0.200873	0	0	0	0	0	0	0	0	0	ethylene response factor 1
XLOC_000794	Phvul.001G160500	TSS874	Chr01:41395840-41396809	59.4778	43.9417	75.0139	19.722	13.2823	26.1617	5.84664	3.31202	8.38125	12.4657	7.79663	17.1347	3.75806	1.90023	5.61589	ethylene response factor 1
XLOC_000795	Phvul.001G160600	TSS875	Chr01:41444059-41446906	62.1961	46.3706	78.0217	73.5451	54.3341	92.7562	78.2343	57.3034	99.1651	100.167	73.8021	126.532	79.4789	58.7898	100.168	phosphate transporter 1;7
XLOC_000796	Phvul.001G160800	TSS876	Chr01:41481250-41485141	15.0019	10.4091	19.5947	13.9068	9.60006	18.2136	17.002	11.9629	22.0411	14.201	9.82422	18.5779	16.5258	11.604	21.4476	Protein of unknown function, DUF647
XLOC_000797	Phvul.001G161000	TSS877	Chr01:41511762-41513727	1.95702	0.864982	3.04906	2.29284	1.06692	3.51876	1.9751	0.846385	3.10381	2.49393	1.18435	3.80351	1.70649	0.718595	2.69438	myb domain protein 15
XLOC_000798	Phvul.001G161400	TSS878	Chr01:41546532-41548192	0.303813	0.000116051	0.607511	0.487677	0.0562244	0.91913	0.492296	0.0357539	0.948838	0.31785	0.000880427	0.634819	0.541369	0.090447	0.99229	Protein of unknown function (DUF640)
XLOC_000799	Phvul.001G161500	TSS879	Chr01:41571733-41573557	6.26164	3.81277	8.71051	8.08547	5.16052	11.0104	6.33747	3.8929	8.78205	8.17033	5.1741	11.1666	6.32861	3.89445	8.76277	Sugar isomerase (SIS) family protein
XLOC_000800	Phvul.001G161800	TSS880	Chr01:41608634-41612434	0	0	0	0	0	0	0	0	0	0	0	0	0	0	0	DNAse I-like superfamily protein
XLOC_000801	Phvul.001G161900	TSS881,TSS882	Chr01:41649995-41655435	18.2252	13.1668	23.2835	24.048	17.7058	30.3902	20.7421	15.1778	26.3063	23.3055	17.1382	29.4728	18.5803	13.4962	23.6643	S-adenosyl-L-methionine-dependent methyltransferases superfamily protein
XLOC_000802	Phvul.001G162200	TSS883	Chr01:41672201-41676844	0	0	0	0	0	0	0	0	0	0	0	0	0	0	0	Protein kinase family protein
XLOC_000803	Phvul.001G162300	TSS884	Chr01:41705428-41711643	58.3372	43.3735	73.3008	63.8683	47.4705	80.2662	62.183	46.21	78.156	64.7744	48.1513	81.3975	59.8099	44.4647	75.1552	casein kinase I-like 6
XLOC_000804	Phvul.001G162600	TSS885	Chr01:41723577-41727229	2.5858	1.06894	4.10266	3.24477	1.51259	4.97695	2.1348	0.793345	3.47626	2.66518	1.12197	4.2084	2.02065	0.776944	3.26436	phytochelatin synthase 1 (PCS1)
XLOC_000805	Phvul.001G162700	TSS886	Chr01:41730359-41736436	32.3837	24.0004	40.7671	29.4675	21.761	37.174	30.6558	22.6692	38.6425	31.8205	23.5644	40.0766	31.239	23.1349	39.3431	phytochelatin synthase 1 (PCS1)
XLOC_000806	Phvul.001G162800	TSS887	Chr01:41742504-41745992	54.2468	37.635	70.8587	28.92	21.4053	36.4347	40.0115	29.7745	50.2484	29.1789	21.5527	36.8051	53.2038	39.5416	66.866	Long-chain fatty alcohol dehydrogenase family protein
XLOC_000807	Phvul.001G162900	TSS888	Chr01:41752118-41752810	1.61494	0.342448	2.88743	1.32578	0.248115	2.40345	2.32667	0.746171	3.90717	1.91476	0.527295	3.30223	1.87145	0.528047	3.21485
XLOC_000808	Phvul.001G163000	TSS889,TSS890,TSS891	Chr01:41760590-41765157	19.287	14.0968	24.4772	18.9896	13.8517	24.1276	20.8676	15.2747	26.4605	19.6375	14.4158	24.8592	18.0713	13.2043	22.9383	no pollen germination related 2
XLOC_000809	Phvul.001G163100	TSS892	Chr01:41767624-41774420	27.4704	19.8125	35.1283	22.1077	15.8157	28.3996	24.8016	17.7737	31.8295	22.0718	15.7814	28.3622	26.3569	18.9755	33.7384	Immunoglobulin E-set superfamily protein
XLOC_000810	Phvul.001G163300	TSS893	Chr01:41803773-41809356	31.2459	23.3134	39.1784	28.3739	21.0306	35.7173	29.8909	22.3106	37.4712	28.5968	21.2221	35.9716	29.4177	21.9257	36.9098	breast cancer associated RING 1
XLOC_000811	Phvul.001G163600	TSS894	Chr01:41822428-41824465	8.02511	5.23954	10.8107	13.804	9.69251	17.9155	10.3886	7.02408	13.7531	13.65	9.61323	17.6868	9.68676	6.49688	12.8766
XLOC_000812	Phvul.001G163800	TSS895	Chr01:41836947-41841061	1.36688	0.743071	1.99069	1.56019	0.869414	2.25097	1.75929	1.01644	2.50213	2.17663	1.30286	3.0504	1.60112	0.903426	2.29881	Leucine-rich repeat receptor-like protein kinase family protein
XLOC_000813	Phvul.001G164400	TSS896	Chr01:41873989-41875525	2.69228	1.37116	4.0134	1.89657	0.885491	2.90766	2.77562	1.4255	4.12574	2.37748	1.15848	3.59647	2.778	1.43238	4.12362	plasmodesmata-located protein 1
XLOC_000814	Phvul.001G164500	TSS897	Chr01:41886961-41896060	149.248	106.207	192.289	127.747	91.8271	163.666	149.874	106.417	193.33	118.806	85.7283	151.884	155.624	110.104	201.143	Tetratricopeptide repeat (TPR)-like superfamily protein
XLOC_000815	Phvul.001G164600	TSS898	Chr01:41901312-41907224	74.1747	55.088	93.2613	71.3354	53.0678	89.603	71.54	52.9904	90.0896	70.5578	52.52	88.5957	73.1649	54.3118	92.018	Nuclear transport factor 2 (NTF2) family protein with RNA binding (RRM-RBD-RNP motifs) domain
XLOC_000816	Phvul.001G164800	TSS899	Chr01:41914742-41917641	9.00823	5.27123	12.7452	9.44857	5.58691	13.3102	9.71371	5.7676	13.6598	10.6793	6.46104	14.8976	10.0131	6.01568	14.0106
XLOC_000817	Phvul.001G164900	TSS900	Chr01:41920634-41923606	1.79618	0.67586	2.91651	2.10483	0.82484	3.38483	2.13453	0.855541	3.41352	2.33894	0.986697	3.69119	0.950025	0.237472	1.66258	auxin-induced protein 13
XLOC_000818	Phvul.001G165000	TSS901	Chr01:41924124-41926874	5.78702	3.82785	7.7462	3.60364	2.23179	4.97549	3.55838	2.18672	4.93004	3.88435	2.43997	5.32872	3.53656	2.17934	4.89379	Pentatricopeptide repeat (PPR-like) superfamily protein
XLOC_000819	Phvul.001G165200	TSS902	Chr01:41938737-41939704	3.01114	1.05708	4.9652	6.62457	3.22826	10.0209	4.88624	2.00896	7.76351	6.54283	3.0994	9.98626	3.31323	1.22376	5.4027	photosystem II reaction center PSB28 protein
XLOC_000820	Phvul.001G165600	TSS903	Chr01:41993408-42010485	0.739514	0.208917	1.27011	0.909104	0.292855	1.52535	0.532267	0.105307	0.959228	0.777246	0.224178	1.33031	0.458906	0.0837347	0.834078	Pyridoxal phosphate (PLP)-dependent transferases superfamily protein
XLOC_000821	Phvul.001G166600	TSS904	Chr01:42191742-42195732	28.5869	21.1947	35.9791	27.4144	20.3503	34.4785	28.4997	21.1347	35.8647	28.0301	20.8161	35.244	28.9475	21.5066	36.3884	Transducin/WD40 repeat-like superfamily protein
XLOC_000822	Phvul.001G167000	TSS905	Chr01:42213715-42223347	0.939208	0.452276	1.42614	1.26773	0.679007	1.85645	0.888141	0.428256	1.34803	1.06402	0.52852	1.59953	0.915859	0.447096	1.38462	DENN (AEX-3) domain-containing protein
XLOC_000823	Phvul.001G167200	TSS906	Chr01:42232172-42235170	0.0481337	0	0.119651	0.0672512	0	0.155613	0.0517486	0	0.128224	0.0847444	0	0.191259	0.0101476	0	0.042093	plus-3 domain-containing protein
XLOC_000824	Phvul.001G167300	TSS907	Chr01:42240906-42241887	8.10761	4.27594	11.9393	8.47124	4.49667	12.4458	8.13067	4.2822	11.9791	9.27853	5.04815	13.5089	8.91542	4.76876	13.0621	RmlC-like cupins superfamily protein
XLOC_000825	Phvul.001G167700	TSS908	Chr01:42288987-42296345	4.74009	3.12227	6.35791	6.28357	4.29548	8.27165	4.64937	3.05868	6.24006	5.55852	3.74382	7.37321	3.90992	2.51938	5.30046	Protein kinase superfamily protein
XLOC_000826	Phvul.001G167800	TSS909	Chr01:42297557-42303066	22.0479	15.7454	28.3504	24.0261	17.2335	30.8187	22.7315	16.2876	29.1753	21.7113	15.4822	27.9404	23.2863	16.7183	29.8543	pfkB-like carbohydrate kinase family protein
XLOC_000827	Phvul.001G167900	TSS910	Chr01:42309910-42328794	6.53681	4.72481	8.34882	10.0133	7.3962	12.6305	7.12769	5.18601	9.06936	9.01149	6.6319	11.3911	5.75901	4.15062	7.36741	myosin 2
XLOC_000828	Phvul.001G168000	TSS911	Chr01:42364925-42367112	2.64043	1.41083	3.87003	4.8184	2.94685	6.68994	2.657	1.40761	3.90639	4.49026	2.68469	6.29583	2.57045	1.37407	3.76682	Flavin-binding monooxygenase family protein
XLOC_000829	Phvul.001G168100	TSS912	Chr01:42401278-42406710	53.4928	39.428	67.5576	57.1444	42.0543	72.2346	49.3342	36.3731	62.2953	49.2113	36.365	62.0577	47.4972	35.1424	59.8519	Protein of unknown function (DUF3741)
XLOC_000830	Phvul.001G168200	TSS913	Chr01:42415701-42417540	0	0	0	0	0	0	0	0	0	0	0	0	0	0	0	GDSL-like Lipase/Acylhydrolase superfamily protein
XLOC_000831	Phvul.001G168300	TSS914	Chr01:42424430-42434302	7.29991	4.77925	9.82056	7.27868	4.76625	9.79112	7.20697	4.71889	9.69505	7.08103	4.61885	9.54321	7.48868	4.93381	10.0436	RNI-like superfamily protein
XLOC_000832	Phvul.001G168400	TSS915	Chr01:42447557-42460364	35.663	26.4294	44.8966	36.4532	27.0106	45.8959	32.6194	24.1969	41.0419	35.3735	26.246	44.501	31.4941	23.392	39.5963	CLIP-associated protein
XLOC_000833	Phvul.001G168500	TSS916	Chr01:42467886-42468679	0.21449	0	0.585451	0	0	0	0.108356	0	0.335534	0	0	0	0.215228	0	0.588657	response regulator 24
XLOC_000834	Phvul.001G168600	TSS917	Chr01:42507155-42508400	0	0	0	0	0	0	0	0	0	0	0	0	0	0	0
XLOC_000835	Phvul.001G168700	TSS918,TSS919	Chr01:42509552-42515317	5.46231	3.51126	7.41335	2.46414	1.39377	3.53452	2.82259	1.64026	4.00491	2.18115	1.18688	3.17542	3.69004	2.28396	5.09612	phytochrome interacting factor 3-like 5
XLOC_000836	Phvul.001G169100	TSS920	Chr01:42559542-42565217	0	0	0	0	0	0	0	0	0	0	0	0	0.0106019	0	0.0428654
XLOC_000837	Phvul.001G169200	TSS921	Chr01:42568525-42569176	40.4194	27.79	53.0489	55.0137	39.271	70.7564	49.6505	35.1039	64.197	65.2736	47.1615	83.3858	44.462	31.0492	57.8748	histone H4
XLOC_000838	Phvul.001G169300	TSS922	Chr01:42596674-42601381	12.0849	8.50232	15.6674	10.8596	7.53896	14.1803	9.71361	6.64344	12.7838	18.7876	13.3629	24.2124	8.7367	6.13191	11.3415	cation/H+ exchanger 20
XLOC_000839	Phvul.001G169500	TSS923	Chr01:42638795-42644307	0.028894	0	0.0911002	0.105482	0	0.256387	0.0534822	0	0.151543	0.109149	0	0.26443	0.0204315	0	0.0771886	NAD(P)-binding Rossmann-fold superfamily protein
XLOC_000840	Phvul.001G169600	TSS924	Chr01:42648873-42650393	12.7914	8.28758	17.2953	12.1864	7.82289	16.5499	12.9441	8.41095	17.4772	13.1591	8.52431	17.7939	14.0656	9.26546	18.8657	Prefoldin chaperone subunit family protein
XLOC_000841	Phvul.001G170400	TSS925	Chr01:42717833-42720790	12.5801	8.52601	16.6342	18.7417	13.269	24.2145	21.129	15.009	27.2489	18.2352	12.8916	23.5788	16.9104	11.8591	21.9618	nodulin MtN21 /EamA-like transporter family protein
XLOC_000842	Phvul.001G171000	TSS926	Chr01:42774365-42775689	0.482222	0.0300527	0.934391	0.822699	0.165778	1.47962	0.667461	0.116076	1.21885	0.81211	0.164464	1.45976	0.644812	0.079509	1.21011	Protein of unknown function (DUF1635)
XLOC_000843	Phvul.001G171100	TSS927	Chr01:42783736-42785096	16.666	10.6429	22.6891	24.8054	16.7043	32.9065	18.8734	12.3114	25.4354	21.4423	14.2305	28.6542	19.466	12.8305	26.1015	Plant protein 1589 of unknown function
XLOC_000844	Phvul.001G171200	TSS928	Chr01:42814761-42816198	17.5452	12.3271	22.7633	15.7872	11.0046	20.5699	16.3055	11.3573	21.2537	18.0789	12.6732	23.4845	17.3854	12.2368	22.5339	Tetratricopeptide repeat (TPR)-like superfamily protein
XLOC_000845	Phvul.001G171300	TSS929,TSS930	Chr01:42822938-42829303	2.43612	1.49829	3.37395	2.60953	1.60942	3.60965	2.46845	1.52032	3.41659	2.71552	1.70902	3.72202	2.13964	1.29849	2.98078
XLOC_000846	Phvul.001G171500	TSS931	Chr01:42860964-42863131	2.14005	1.13105	3.14905	2.1328	1.11539	3.15021	2.17877	1.15352	3.20403	2.23093	1.18403	3.27783	2.38933	1.32403	3.45463	exocyst subunit exo70 family protein H4
XLOC_000847	Phvul.001G171600	TSS932	Chr01:42870008-42872713	0.081691	0	0.189205	0.0556992	0	0.145699	0.0934417	0	0.213134	0.0572555	0	0.140306	0.0628714	0	0.162661	Ankyrin repeat family protein
XLOC_000848	Phvul.001G171700	TSS933	Chr01:42879470-42882996	9.02829	6.20868	11.8479	6.92264	4.61849	9.22679	8.27858	5.68591	10.8712	7.30997	4.94567	9.67428	7.87634	5.37763	10.375	Ankyrin repeat family protein
XLOC_000849	Phvul.001G172000	TSS934	Chr01:42907639-42909378	12.6575	8.63648	16.6785	23.3879	16.8823	29.8934	14.903	10.3431	19.4629	23.4297	16.9302	29.9292	11.887	8.0854	15.6886	Lung seven transmembrane receptor family protein
XLOC_000850	Phvul.001G172200	TSS935	Chr01:42922655-42923696	0	0	0	0	0	0	0	0	0	0	0	0	0	0	0	WEE1 kinase homolog
XLOC_000851	Phvul.001G172300	TSS936	Chr01:42935674-42942092	67.8467	49.3633	86.3302	74.0388	53.408	94.6696	72.1453	52.1928	92.0978	73.7702	53.2552	94.2851	67.3608	48.8207	85.9008	endomembrane-type CA-ATPase 4
XLOC_000852	Phvul.001G172400	TSS937	Chr01:42947312-42949713	9.22694	6.40112	12.0528	6.42041	4.32106	8.51976	7.34056	5.03529	9.64583	8.61424	5.93617	11.2923	8.83385	6.15671	11.511	ABC-2 type transporter family protein
XLOC_000853	Phvul.001G172501	TSS938	Chr01:42957086-42960704	0.446403	0.0135623	0.879243	0.671682	0.108533	1.23483	0.859709	0.181885	1.53753	0.704687	0.0992569	1.31012	0.786758	0.156794	1.41672
XLOC_000854	Phvul.001G172600	TSS939	Chr01:42962860-42966036	213.903	154.391	273.415	180.762	131.598	229.926	189.581	137.405	241.757	189.444	137.566	241.322	194.579	140.862	248.296	RNA-binding (RRM/RBD/RNP motifs) family protein with retrovirus zinc finger-like domain
XLOC_000855	Phvul.001G172700	TSS940	Chr01:42969243-42972551	81.3208	59.8316	102.81	69.5431	51.348	87.7382	82.1851	60.4556	103.915	67.7817	50.2626	85.3008	85.2237	63.2079	107.239	RNA-binding (RRM/RBD/RNP motifs) family protein with retrovirus zinc finger-like domain
XLOC_000856	Phvul.001G173100	TSS941	Chr01:43003423-43006059	1.55941	0.728595	2.39022	1.06121	0.427906	1.69452	1.09737	0.454135	1.74061	0.883009	0.328153	1.43786	1.23816	0.526888	1.94942	Protein phosphatase 2C family protein
XLOC_000857	Phvul.001G173300	TSS942	Chr01:43013675-43015747	298.79	210.496	387.084	204.65	149.34	259.96	280.47	207.279	353.662	334.251	240.381	428.12	227.432	167.396	287.468	Glutathione S-transferase family protein
XLOC_000858	Phvul.001G173500	TSS943	Chr01:43023122-43025799	88.4571	65.6994	111.215	71.3132	52.7568	89.8697	69.9783	51.987	87.9695	88.5301	65.8099	111.25	65.0786	48.3254	81.8317	Glutathione S-transferase family protein
XLOC_000859	Phvul.001G173900	TSS944	Chr01:43047397-43050358	4.36834	2.31398	6.4227	2.34863	1.00204	3.69521	2.11764	0.884621	3.35066	2.03533	0.814989	3.25568	2.07331	0.867231	3.27938	Thioredoxin superfamily protein
XLOC_000860	Phvul.001G174200	TSS945	Chr01:43067261-43070251	0	0	0	0	0	0	0	0	0	0	0	0	0	0	0	Homeodomain-like superfamily protein
XLOC_000861	Phvul.001G174300	TSS946	Chr01:43071448-43073196	96.7295	71.9509	121.508	112.363	83.2654	141.46	96.3663	71.8817	120.851	112.509	83.2616	141.757	88.8513	66.0868	111.616	Ribosomal protein L4/L1 family
XLOC_000862	Phvul.001G174400	TSS947	Chr01:43085890-43088758	12.2185	8.58163	15.8553	12.0471	8.46838	15.6259	10.1007	6.96761	13.2337	13.2838	9.38477	17.1828	10.5873	7.36945	13.8052	related to AP2.7
XLOC_000863	Phvul.001G174500	TSS948	Chr01:43115763-43123172	18.7778	13.8954	23.6603	18.2684	13.5006	23.0362	20.5158	15.2115	25.8202	17.8227	13.1421	22.5032	18.6123	13.7229	23.5018	Leucine-rich repeat protein kinase family protein
XLOC_000864	Phvul.001G174600	TSS949,TSS950	Chr01:43126863-43132176	34.4188	24.4792	44.3583	28.9792	20.3223	37.6362	33.5246	23.8066	43.2426	28.0305	19.6072	36.4539	33.5559	23.8483	43.2634	nuclear factor Y, subunit B10
XLOC_000865	Phvul.001G174800	TSS951	Chr01:43166406-43170329	4.12487	2.59535	5.65439	7.18871	4.8846	9.49281	6.39255	4.28952	8.49558	7.75645	5.29743	10.2155	5.18264	3.38949	6.97578
XLOC_000866	Phvul.001G175350	TSS952	Chr01:43216723-43217684	0.0341356	0	0.146035	0	0	0	0.0210929	0	0.132943	0	0	0	0	0	0
XLOC_000867	Phvul.001G175400	TSS953	Chr01:43220405-43222200	0.298363	0.0233411	0.573385	0.521127	0.117638	0.924617	0.19249	0	0.395689	0.590467	0.144241	1.03669	0.400558	0.0733517	0.727764
XLOC_000868	Phvul.001G175500	TSS954	Chr01:43230131-43232947	52.9644	38.9823	66.9466	55.4006	40.9004	69.9007	54.8219	40.436	69.2079	60.5642	44.7524	76.3761	57.3881	42.3991	72.3771	PLAC8 family protein
XLOC_000869	Phvul.001G175600	TSS955	Chr01:43235159-43237816	31.6539	21.0633	42.2445	29.4003	19.3609	39.4398	32.9477	22.0617	43.8337	29.5947	19.5204	39.669	30.2038	20.073	40.3347	TFIIB zinc-binding protein
XLOC_000870	Phvul.001G176200	TSS956	Chr01:43298786-43301268	11.9631	8.39047	15.5357	13.5116	9.58873	17.4344	13.1029	9.24629	16.9596	12.013	8.40542	15.6207	13.3658	9.46985	17.2618	C2H2-like zinc finger protein
XLOC_000871	Phvul.001G176300	TSS957	Chr01:43311114-43315415	8.75966	5.95213	11.5672	11.8086	8.30917	15.3081	10.0258	6.91448	13.1372	11.7545	8.25751	15.2515	9.4417	6.49775	12.3857	homolog of mamallian P58IPK
XLOC_000872	Phvul.001G176500	TSS958	Chr01:43329493-43336028	43.9399	32.7493	55.1305	43.0512	32.0493	54.0531	45.4159	33.7821	57.0498	42.9466	31.9718	53.9214	46.599	34.7101	58.4879	Transducin/WD40 repeat-like superfamily protein
XLOC_000873	Phvul.001G176600	TSS959	Chr01:43348730-43350745	11.0321	7.47366	14.5905	10.6168	7.1952	14.0384	8.45414	5.53265	11.3756	8.80265	5.79301	11.8123	8.40028	5.51738	11.2832
XLOC_000874	Phvul.001G176800	TSS960	Chr01:43366390-43368615	7.01481	4.51485	9.51476	8.04383	5.28937	10.7983	8.9261	5.96344	11.8888	8.24141	5.43131	11.0515	7.84705	5.15422	10.5399	Protein kinase superfamily protein
XLOC_000875	Phvul.001G177200	TSS961	Chr01:43408758-43409877	6.53719	3.91286	9.16152	4.57663	2.58277	6.57048	5.99145	3.53619	8.4467	4.36221	2.44971	6.2747	7.17738	4.37912	9.97565	Protein of unknown function, DUF584
XLOC_000876	Phvul.001G177500	TSS962	Chr01:43453926-43463444	49.2548	36.0155	62.4941	42.6006	31.3506	53.8507	50.8114	37.1488	64.474	37.6032	27.769	47.4375	53.337	38.8721	67.8018	NRAMP metal ion transporter family protein
XLOC_000877	Phvul.001G177600	TSS963	Chr01:43466139-43466292	153.528	30.0578	276.997	138.654	28.2102	249.098	122.593	22.0334	223.152	114.022	14.6208	213.424	144.414	31.5628	257.266
XLOC_000878	Phvul.001G177700	TSS964	Chr01:43479479-43482651	39.6284	29.3761	49.8807	55.953	41.5702	70.3358	54.8432	40.7456	68.9407	68.6988	51.0266	86.371	47.7508	35.5201	59.9816	PHE ammonia lyase 1
XLOC_000879	Phvul.001G177800	TSS965	Chr01:43488527-43492176	63.5496	46.9647	80.1344	87.5337	64.3476	110.72	84.2454	62.004	106.487	99.5041	73.0261	125.982	77.4639	57.094	97.8338	PHE ammonia lyase 1
XLOC_000880	Phvul.001G178000	TSS966	Chr01:43527775-43531701	0.296375	0	0.609159	0.570364	0.0879161	1.05281	0.283915	0	0.577483	0.452468	0.0502757	0.85466	0.176852	0	0.403409	adenosine kinase 2
XLOC_000881	Phvul.001G178100	TSS967	Chr01:43534915-43537072	23.3209	17.0132	29.6287	22.3907	16.3619	28.4195	25.0259	18.2278	31.8239	24.2846	17.782	30.7873	25.6908	18.8737	32.508
XLOC_000882	Phvul.001G178400	TSS968,TSS969	Chr01:43565750-43571473	7.40711	5.0015	9.81272	5.74011	3.78542	7.6948	6.71218	4.48836	8.936	5.62067	3.67739	7.56395	6.43901	4.30465	8.57337	Protein kinase superfamily protein
XLOC_000883	Phvul.001G178500	TSS970	Chr01:43577379-43582257	10.6286	6.90895	14.3482	9.02449	5.75253	12.2965	10.6733	6.96766	14.3789	9.9642	6.47872	13.4497	9.59241	6.17376	13.0111	Cysteine proteinases superfamily protein
XLOC_000884	Phvul.001G178600	TSS971	Chr01:43582848-43588535	12.4143	8.90909	15.9196	9.69234	6.791	12.5937	10.6779	7.56205	13.7938	9.32482	6.51605	12.1336	10.0882	7.08125	13.0952	RNApolymerase sigma-subunit F
XLOC_000885	Phvul.001G178700	TSS972	Chr01:43590595-43591192	0	0	0	0	0	0	0	0	0	0.0708141	0	0.218971	0	0	0	DVL family protein
XLOC_000886	Phvul.001G178800	TSS973	Chr01:43610281-43613447	56.9915	41.212	72.771	58.873	42.7043	75.0417	57.1752	41.3644	72.9859	60.0518	43.5619	76.5417	55.2619	39.9073	70.6165
XLOC_000887	Phvul.001G179200	TSS974	Chr01:43682509-43696404	9.71296	6.3508	13.0751	8.62354	5.56174	11.6853	8.92828	5.78603	12.0705	9.55417	6.22607	12.8823	9.04027	5.89281	12.1877	Histidyl-tRNA synthetase 1
XLOC_000888	Phvul.001G179500	TSS975	Chr01:43746031-43748537	2.25484	1.10978	3.39991	3.83589	2.16921	5.50258	2.54003	1.30379	3.77628	3.43729	1.89939	4.97518	2.68382	1.37532	3.99233	methionine adenosyltransferase 3
XLOC_000889	Phvul.001G179900	TSS976	Chr01:43781060-43783549	0.690312	0.177406	1.20322	1.13261	0.372469	1.89276	0.472847	0.0682927	0.877402	0.49901	0.0935323	0.904487	0.183476	0	0.390578	xyloglucan endotransglucosylase/hydrolase 32
XLOC_000890	Phvul.001G180100	TSS977	Chr01:43795413-43798023	47.3537	34.3881	60.3193	39.2995	28.3255	50.2736	46.214	33.4985	58.9294	43.7797	31.7552	55.8043	46.3314	33.6323	59.0304	Rhodanese/Cell cycle control phosphatase superfamily protein
XLOC_000891	Phvul.001G180200	TSS978	Chr01:43807343-43810524	18.4476	13.1654	23.7299	17.4219	12.4128	22.4311	16.4591	11.6833	21.2348	15.5754	11.0138	20.1369	14.6986	10.311	19.0863	ACT-like superfamily protein
XLOC_000892	Phvul.001G180400	TSS979	Chr01:43822236-43823347	0.255092	0	0.547763	0.247977	0	0.52834	0.268733	0	0.591716	0.328898	0	0.674341	0.15103	0	0.358797	ribosomal protein L2
XLOC_000893	Phvul.001G180500	TSS980	Chr01:43830771-43832767	4.94806	2.94382	6.95231	1.46967	0.582716	2.35662	1.40032	0.587058	2.21359	0.522657	0.115312	0.930002	1.86971	0.889658	2.84976	Major facilitator superfamily protein
XLOC_000894	Phvul.001G180600	TSS981	Chr01:43841049-43847960	19.3587	14.1847	24.5327	20.1179	14.7838	25.452	20.9749	15.4381	26.5116	20.7359	15.2327	26.2391	19.0051	13.9378	24.0724	Protein phosphatase 2A regulatory B subunit family protein
XLOC_000895	Phvul.001G180700	TSS982	Chr01:43849035-43852257	26.359	17.546	35.1721	23.3523	15.3587	31.3458	26.8586	17.9718	35.7455	23.7543	15.7113	31.7973	29.1978	19.7737	38.622
XLOC_000896	Phvul.001G181000	TSS983	Chr01:43871300-43875536	53.9076	39.9808	67.8344	60.0429	44.669	75.4168	49.7456	36.798	62.6933	60.8756	45.2147	76.5364	46.7308	34.6502	58.8114	triosephosphate isomerase
XLOC_000897	Phvul.001G181200	TSS984	Chr01:43916292-43917271	1.91608	0.716563	3.11561	2.41704	0.973127	3.86096	2.35129	0.953558	3.74903	2.78383	1.19751	4.37014	2.03422	0.766097	3.30234	C2H2-type zinc finger family protein
XLOC_000898	Phvul.001G181500	TSS985	Chr01:43946562-43955628	10.5537	7.61707	13.4904	10.6315	7.65681	13.6061	10.2292	7.36825	13.0902	10.5371	7.55673	13.5175	9.51501	6.81229	12.2177	transducin family protein / WD-40 repeat family protein
XLOC_000899	Phvul.001G181700	TSS986	Chr01:43963313-43972387	7.81615	5.13685	10.4954	7.13166	4.62739	9.63593	7.8822	5.20288	10.5615	6.54223	4.20216	8.88229	7.45686	4.87191	10.0418	Tudor/PWWP/MBT superfamily protein
XLOC_000900	Phvul.001G181800	TSS987	Chr01:43975330-44031639	20.7856	15.4807	26.0905	19.5275	14.5585	24.4966	20.8216	15.4324	26.2108	18.292	13.6585	22.9255	19.8006	14.7577	24.8434	ARM repeat superfamily protein
XLOC_000901	Phvul.001G182100	TSS988	Chr01:44034932-44036926	0.668758	0.204785	1.13273	1.02962	0.406375	1.65286	0.77048	0.249718	1.29124	1.19138	0.491395	1.89137	0.858525	0.311115	1.40593	UDP-glucosyl transferase 73C2
XLOC_000902	Phvul.001G182200	TSS989	Chr01:44046635-44048436	0.163931	0	0.347632	0.314974	0	0.632147	0.143562	0	0.315297	0.324709	0.0396337	0.609784	0.0558705	0	0.146015	UDP-glucosyl transferase 73C2
XLOC_000903	Phvul.001G182300	TSS990	Chr01:44051558-44053154	12.9535	8.85493	17.0521	6.82183	4.28021	9.36344	7.34541	4.65502	10.0358	6.86907	4.36803	9.37011	7.90778	5.13051	10.685	UDP-glucosyl transferase 73C1
XLOC_000904	Phvul.001G182400	TSS991	Chr01:44055955-44057854	58.6464	43.484	73.8089	60.9512	45.3393	76.5631	57.9436	43.1195	72.7677	62.236	46.0809	78.3912	49.9854	37.0989	62.8719	UDP-glucosyl transferase 73C2
XLOC_000905	Phvul.001G182500	TSS992	Chr01:44060314-44062011	19.8863	14.1889	25.5837	12.5123	8.63903	16.3856	12.3947	8.48959	16.2998	12.3379	8.51752	16.1583	10.2011	6.87288	13.5293	UDP-glucosyl transferase 73C2
XLOC_000906	Phvul.001G182600	TSS993	Chr01:44065531-44066998	0	0	0	0.007183	0	0.0607643	0	0	0	0	0	0	0	0	0	UDP-glucosyl transferase 73C2
XLOC_000907	Phvul.001G182700	TSS994	Chr01:44069744-44071211	30.294	21.973	38.615	20.2595	14.4308	26.0883	25.1381	18.0415	32.2348	20.3779	14.5224	26.2334	25.8784	18.7385	33.0183	UDP-glucosyl transferase 73C2
XLOC_000908	Phvul.001G182800	TSS995	Chr01:44075061-44076933	3.02477	1.7358	4.31375	2.53216	1.40926	3.65506	2.36485	1.28362	3.44607	2.33954	1.28131	3.39777	2.1658	1.14317	3.18842	UDP-Glycosyltransferase superfamily protein
XLOC_000909	Phvul.001G182900	TSS996	Chr01:44079297-44082051	95.6577	69.5662	121.749	79.3745	58.2085	100.54	83.5704	61.5463	105.595	92.4126	67.6212	117.204	77.5402	57.3812	97.6992	don-glucosyltransferase 1
XLOC_000910	Phvul.001G183000	TSS997	Chr01:44087404-44088865	0.33463	0	0.670186	0.197965	0	0.44018	0.208289	0	0.447172	0.374284	0.0239082	0.72466	0.318835	0	0.638689	UDP-glucosyl transferase 73D1
XLOC_000911	Phvul.001G183500	TSS998	Chr01:44151369-44156846	27.876	20.0592	35.6928	27.0839	19.4284	34.7394	25.6128	18.3701	32.8555	27.0843	19.4397	34.7289	27.7864	19.9902	35.5826	Modifier of rudimentary (Mod(r)) protein
XLOC_000912	Phvul.001G183700	TSS999	Chr01:44159117-44160729	3.1561	1.74944	4.56276	6.24426	3.87737	8.61116	2.81905	1.53962	4.09848	3.26942	1.83804	4.70079	3.69151	2.14253	5.24049	Eukaryotic release factor 1 (eRF1) family protein
XLOC_000913	Phvul.001G183800	TSS1000	Chr01:44164059-44170290	2.31931	1.19095	3.44767	3.15337	1.75864	4.54809	2.66998	1.41198	3.92799	3.33527	1.87878	4.79175	2.73456	1.47561	3.99352	Eukaryotic aspartyl protease family protein
XLOC_000914	Phvul.001G183900	TSS1001	Chr01:44172131-44177439	0.1894	0.0120639	0.366736	0.435703	0.113019	0.758386	0.245896	0.0295489	0.462244	0.394354	0.0950447	0.693664	0.269559	0.0383402	0.500778	poly(A) binding protein 7
XLOC_000915	Phvul.001G184000	TSS1002	Chr01:44199753-44205062	27.2099	20.2579	34.1619	24.9894	18.6084	31.3705	28.7244	21.403	36.0458	26.6035	19.8363	33.3707	27.067	20.1921	33.9418
XLOC_000916	Phvul.001G184400	TSS1003	Chr01:44240561-44243590	1.64582	0.881691	2.40995	1.40883	0.732667	2.085	1.54823	0.816982	2.27947	1.47193	0.769144	2.17472	1.4105	0.732609	2.08838	Pentatricopeptide repeat (PPR) superfamily protein
XLOC_000917	Phvul.001G184500	TSS1004	Chr01:44251370-44255066	1.30405	0.58026	2.02784	2.00431	1.02957	2.97905	1.59131	0.760734	2.42189	1.87639	0.937033	2.81574	1.28802	0.573609	2.00242	Exostosin family protein
XLOC_000918	Phvul.001G184600	TSS1005	Chr01:44257199-44258422	9.67755	6.44099	12.9141	1.39273	0.642667	2.14278	0.283632	0.00596144	0.561303	0.138655	0	0.292555	2.44952	1.14283	3.75621	late embryogenesis abundant protein, putative / LEA protein, putative
XLOC_000919	Phvul.001G184700	TSS1006	Chr01:44260896-44262959	218.198	159.986	276.41	257.717	189.256	326.177	188.55	139.551	237.55	243.736	178.925	308.547	182.149	135.177	229.121	ribosomal protein L24
XLOC_000920	Phvul.001G185100	TSS1007	Chr01:44308937-44310877	0.740054	0.253084	1.22702	2.15249	1.17732	3.12765	0.573768	0.171127	0.976409	0.975784	0.399576	1.55199	0.224875	0.00980685	0.439943	sequence-specific DNA binding transcription factors
XLOC_000921	Phvul.001G185301	TSS1008	Chr01:44312301-44323480	0.214617	0	0.593235	0.154436	0	0.459409	0.188737	0	0.529497	0.17931	0	0.528778	0.196311	0	0.558597
XLOC_000922	Phvul.001G185500	TSS1009	Chr01:44339366-44341273	29.1944	21.593	36.7959	35.2111	26.1232	44.2991	30.9578	22.9137	39.002	36.669	27.227	46.1111	29.9155	22.1422	37.6889	cytochrome P450, family 76, subfamily G, polypeptide 1
XLOC_000923	Phvul.001G185700	TSS1010	Chr01:44353038-44353974	1.77018	0.713686	2.82667	0.434395	0.0462242	0.822567	0.401872	0.0307021	0.773042	0.555296	0.0990355	1.01156	0.517557	0.082448	0.952666
XLOC_000924	Phvul.001G185800	TSS1011	Chr01:44373898-44379222	4.31679	2.73824	5.89535	8.65489	6.02325	11.2865	6.73345	4.52163	8.94526	8.89803	6.20437	11.5917	4.37637	2.79639	5.95634	Nucleotide-diphospho-sugar transferases superfamily protein
XLOC_000925	Phvul.001G185900	TSS1012	Chr01:44380360-44383390	4.5902	3.01631	6.16408	3.69369	2.38678	5.0006	4.4003	2.89265	5.90795	3.23989	2.04301	4.43676	4.21653	2.76785	5.66522	pentatricopeptide (PPR) repeat-containing protein
XLOC_000926	Phvul.001G186100	TSS1013	Chr01:44396950-44401435	307.12	208.192	406.048	425.27	275.362	575.178	288.849	197.16	380.538	408.735	266.651	550.819	260.865	180.828	340.901	Enolase
XLOC_000927	Phvul.001G186200	TSS1014	Chr01:44403066-44406102	59.6814	44.4845	74.8783	56.2558	42.0731	70.4385	53.6901	40.0749	67.3054	56.9171	42.6043	71.2299	55.6447	41.5804	69.709	Zinc finger C-x8-C-x5-C-x3-H type family protein
XLOC_000928	Phvul.001G186500	TSS1015	Chr01:44449597-44460122	7.11918	5.18622	9.05214	9.58554	7.08477	12.0863	6.9215	5.08359	8.7594	8.35256	6.13066	10.5744	6.48955	4.7291	8.25	HhH-GPD base excision DNA repair family protein
XLOC_000929	Phvul.001G186600	TSS1016	Chr01:44466762-44481161	16.9916	12.5023	21.4808	15.2112	11.1664	19.2559	16.8068	12.365	21.2485	14.1878	10.3701	18.0055	14.7606	10.8286	18.6926	Protein kinase superfamily protein
XLOC_000930	Phvul.001G186700	TSS1017	Chr01:44485046-44491299	14.9554	11.0981	18.8128	15.1752	11.2425	19.108	16.251	12.0899	20.4121	14.3772	10.6636	18.0908	16.1925	12.051	20.3341	ENTH/VHS family protein
XLOC_000931	Phvul.001G186800	TSS1018	Chr01:44509055-44511029	38.8935	28.903	48.8839	33.9592	25.2686	42.6499	43.3523	32.1219	54.5826	40.3593	30.213	50.5056	45.8156	34.216	57.4152	D-mannose binding lectin protein with Apple-like carbohydrate-binding domain
XLOC_000932	Phvul.001G186900	TSS1019	Chr01:44529266-44531602	6.88651	4.43667	9.33634	3.05158	1.71031	4.39285	3.96677	2.35856	5.57499	2.61633	1.41337	3.81929	5.10165	3.17182	7.03148	Plant protein of unknown function (DUF868)
XLOC_000933	Phvul.001G187100	TSS1020	Chr01:44585118-44585685	0.113032	0	0.327117	0.0260014	0	0.178549	0.0867817	0	0.262822	0.0988316	0	0.312834	0.0709076	0	0.221278	Integrase-type DNA-binding superfamily protein
XLOC_000934	Phvul.001G187500	TSS1021	Chr01:44660175-44663481	4.3403	2.57699	6.1036	6.28031	3.98297	8.57765	4.27765	2.52728	6.02801	4.51305	2.67546	6.35064	4.70198	2.82587	6.57809	growth-regulating factor 4
XLOC_000935	Phvul.001G188300	TSS1022,TSS1023	Chr01:44769510-44773895	0.0716781	0	0.187179	0.044602	0	0.134058	0.0513357	0	0.157315	0.0261935	0	0.092477	0.0366002	0	0.125543	Basic-leucine zipper (bZIP) transcription factor family protein
XLOC_000936	Phvul.001G188800	TSS1024,TSS1025	Chr01:44825864-44827258	152.433	113.384	191.482	142.327	105.327	179.328	140.881	105.213	176.548	140.089	104.213	175.965	134.833	99.8401	169.827	A20/AN1-like zinc finger family protein
XLOC_000937	Phvul.001G189000	TSS1026	Chr01:44837080-44840988	0.337894	0.00549005	0.670297	0.129733	0	0.298933	0.115526	0	0.272044	0.162676	0	0.355906	0.0646743	0	0.17467	Purple acid phosphatases superfamily protein
XLOC_000938	Phvul.001G189100	TSS1027	Chr01:44844965-44846053	33.4508	23.9704	42.9312	35.9381	25.9691	45.907	33.3632	23.8799	42.8466	42.3543	30.645	54.0637	35.5502	25.6877	45.4127	Integral membrane Yip1 family protein
XLOC_000939	Phvul.001G189300	TSS1028	Chr01:44868742-44870749	0.426291	0	0.94823	0.574979	0	1.19727	0.563435	0	1.20506	0.397669	0	0.870479	0.310196	0	0.722143	alpha/beta-Hydrolases superfamily protein
XLOC_000940	Phvul.001G189400	TSS1029	Chr01:44873570-44876732	1.27073	0.567515	1.97395	0.912103	0.373636	1.45057	1.04148	0.438738	1.64423	0.468323	0.123891	0.812756	1.05062	0.440513	1.66072	Basic-leucine zipper (bZIP) transcription factor family protein
XLOC_000941	Phvul.001G189700	TSS1030	Chr01:44887857-44893383	20.0005	14.6171	25.384	19.3545	14.1315	24.5775	19.2005	14.0011	24.3999	19.3213	14.0787	24.5639	17.8846	13.0194	22.7497	Tubulin/FtsZ family protein
XLOC_000942	Phvul.001G189800	TSS1031	Chr01:44894447-44897420	9.86386	6.15183	13.5759	9.96754	6.25542	13.6797	10.7085	6.81873	14.5982	10.5346	6.67633	14.3929	8.71905	5.37767	12.0604	glucose-6-phosphate acetyltransferase 1
XLOC_000943	Phvul.001G189900	TSS1032	Chr01:44904638-44912528	2.64923	0	6.11182	1.51345	0	4.0324	1.22978	0	3.57446	1.65044	0	4.42113	1.07555	0	2.96266
XLOC_000944	Phvul.001G190100	TSS1033	Chr01:44918976-44920261	4.1864	2.27832	6.09448	7.1093	4.31788	9.90072	4.57653	2.55719	6.59586	7.8814	4.79833	10.9645	2.94347	1.46134	4.42559	Ferritin/ribonucleotide reductase-like family protein
XLOC_000945	Phvul.001G190200	TSS1034	Chr01:44923695-44926480	157.556	116.003	199.11	169.711	126.138	213.283	165.624	122.558	208.69	197.896	147.975	247.817	156.469	116.172	196.765	ubiquinol-cytochrome C reductase UQCRX/QCR9-like family protein
XLOC_000946	Phvul.001G190400	TSS1035	Chr01:44930405-44935679	6.12075	3.65587	8.58563	4.47595	2.53949	6.41241	5.46542	3.20874	7.7221	4.52926	2.60971	6.44881	5.08173	3.01997	7.14348	SOUL heme-binding family protein
XLOC_000947	Phvul.001G190600	TSS1036	Chr01:44953798-44955293	4.02409	2.30905	5.73913	5.70338	3.54514	7.86162	4.5624	2.73307	6.39173	5.89208	3.69263	8.09153	3.60269	2.04941	5.15597	Glutaredoxin family protein
XLOC_000948	Phvul.001G190800	TSS1037	Chr01:44973047-44976895	31.9599	23.4785	40.4413	29.601	21.6483	37.5538	32.0199	23.549	40.4909	29.0453	21.3094	36.7813	30.7764	22.6164	38.9364	F-box family protein
XLOC_000949	Phvul.001G191500	TSS1038	Chr01:45022532-45029452	5.83998	4.03194	7.64802	10.3643	7.51841	13.2101	7.71687	5.49493	9.9388	9.64934	6.94733	12.3514	6.0786	4.24336	7.91385	P-loop containing nucleoside triphosphate hydrolases superfamily protein
XLOC_000950	Phvul.001G191600	TSS1039	Chr01:45038437-45040759	0.385916	0.0806608	0.691171	0.293031	0.0421414	0.543921	0.339451	0.0576876	0.621214	0.166231	0	0.337752	0.309453	0.0440568	0.574849	cell wall invertase 4
XLOC_000951	Phvul.001G191900	TSS1040	Chr01:45054161-45055449	6.11483	3.52082	8.70883	5.74159	3.27822	8.20495	5.44673	3.09838	7.79509	4.38	2.26213	6.49787	5.07064	2.83645	7.30484	Protein of unknown function, DUF584
XLOC_000952	Phvul.001G192000	TSS1041	Chr01:45081771-45083944	0.0631005	0	0.185684	0.0914381	0	0.256121	0.0572624	0	0.168716	0.117649	0	0.311484	0.128845	0	0.313579	NAC domain containing protein 90
XLOC_000953	Phvul.001G192300	TSS1042	Chr01:45111752-45133823	25.281	18.8968	31.6651	22.7636	16.9831	28.544	26.8352	20.0415	33.6289	21.6129	16.1373	27.0884	25.8012	19.3185	32.2838	Tetratricopeptide repeat (TPR)-like superfamily protein
XLOC_000954	Phvul.001G192500	TSS1043	Chr01:45135106-45142903	2.56086	0.617794	4.50393	2.53689	0.550529	4.52325	2.90804	0.929651	4.88644	2.72955	0.809852	4.64924	2.61224	0.808968	4.41552	Protein of unknown function (DUF1022)
XLOC_000955	Phvul.001G192600	TSS1044	Chr01:45145732-45152102	44.818	33.2384	56.3975	44.1798	32.7276	55.6321	41.2064	30.5244	51.8884	42.3538	31.4054	53.3023	39.9764	29.571	50.3817	decapping 1
XLOC_000956	Phvul.001G192800	TSS1045	Chr01:45158635-45160367	11.2986	6.92664	15.6706	9.69545	5.77738	13.6135	11.0625	6.77475	15.3502	9.89955	5.91077	13.8883	10.9421	6.67853	15.2057	RNA binding (RRM/RBD/RNP motifs) family protein
XLOC_000957	Phvul.001G193000	TSS1046	Chr01:45170294-45179031	22.6754	16.0265	29.3243	17.9565	12.4897	23.4233	19.9819	13.9479	26.0159	18.8712	13.1303	24.612	19.9646	13.9649	25.9644	embryo defective 2735
XLOC_000958	Phvul.001G193300	TSS1047	Chr01:45205860-45209575	19.7478	14.6318	24.8638	19.7489	14.672	24.8259	19.4431	14.3374	24.5488	18.4002	13.6514	23.1491	18.5421	13.7437	23.3406
XLOC_000959	Phvul.001G193400	TSS1048	Chr01:45214016-45216134	44.2282	31.8093	56.6472	70.4023	51.7891	89.0154	58.1704	42.6971	73.6437	63.5015	46.7415	80.2615	45.4251	32.9821	57.8681	NAD(P)-binding Rossmann-fold superfamily protein
XLOC_000960	Phvul.001G193500	TSS1049	Chr01:45221462-45222759	0	0	0	0	0	0	0	0	0	0	0	0	0	0	0	NAD(P)-binding Rossmann-fold superfamily protein
XLOC_000961	Phvul.001G193700	TSS1050	Chr01:45259779-45261264	18.0155	12.2784	23.7527	20.1166	13.7729	26.4603	22.4575	15.715	29.2001	20.2969	13.9494	26.6444	29.0158	20.8241	37.2076
XLOC_000962	Phvul.001G193800	TSS1051	Chr01:45274274-45278447	75.6697	55.6408	95.6986	73.4804	54.048	92.9128	76.2105	55.9993	96.4217	78.8272	58.1951	99.4592	76.2728	56.134	96.4116	ubiquitin E2 variant 1D-4
XLOC_000963	Phvul.001G193900	TSS1052	Chr01:45283168-45284438	21.6495	15.1044	28.1946	19.1353	13.2037	25.067	19.1864	13.1774	25.1955	21.8882	15.2079	28.5686	21.026	14.6665	27.3856	Polynucleotidyl transferase, ribonuclease H-like superfamily protein
XLOC_000964	Phvul.001G194000	TSS1053	Chr01:45294535-45295535	0.860374	0.138371	1.58238	0.979039	0.201376	1.7567	0.889846	0.164502	1.61519	0.723353	0.0812939	1.36541	0.677917	0.0577139	1.29812	ovate family protein 13
XLOC_000965	Phvul.001G194060	TSS1054	Chr01:45336959-45339607	25.2525	17.6433	32.8617	20.0291	13.734	26.3242	28.1598	19.942	36.3775	26.6504	18.5122	34.7885	29.8747	21.2883	38.4612	HVA22-like protein J
XLOC_000966	Phvul.001G194080	TSS1055	Chr01:45339676-45340496	14.0234	9.27088	18.7758	11.1406	7.37536	14.9059	14.1546	9.29535	19.0138	9.57987	6.29585	12.8639	15.6204	10.5422	20.6987
XLOC_000967	Phvul.001G194100	TSS1056	Chr01:45346596-45349532	13.9844	9.10494	18.8639	14.6054	9.56127	19.6496	12.6479	8.1315	17.1643	14.3138	9.34904	19.2785	10.5509	6.59447	14.5074	2-cysteine peroxiredoxin B
XLOC_000968	Phvul.001G194200	TSS1057	Chr01:45352548-45355519	12.0137	7.6829	16.3445	14.4225	9.45972	19.3854	10.9895	6.92508	15.0539	15.5019	10.2576	20.7462	9.31375	5.73128	12.8962	2-cysteine peroxiredoxin B
XLOC_000969	Phvul.001G194300	TSS1058	Chr01:45356492-45357483	6.35852	3.32571	9.39133	6.74786	3.56614	9.92959	6.66554	3.52657	9.8045	7.64047	4.16306	11.1179	6.84546	3.66003	10.0309
XLOC_000970	Phvul.001G194500	TSS1059	Chr01:45373112-45375227	4.09951	2.44592	5.75309	7.1789	4.70625	9.65154	4.7203	2.90201	6.53858	6.58802	4.23319	8.94285	3.17668	1.80666	4.5467	Eukaryotic aspartyl protease family protein
XLOC_000971	Phvul.001G195200	TSS1060	Chr01:45423370-45424375	0	0	0	0	0	0	0	0	0	0	0	0	0	0	0
XLOC_000972	Phvul.001G195400	TSS1061	Chr01:45440007-45443858	63.2901	47.1957	79.3845	57.5392	42.9163	72.162	60.6818	45.2445	76.1192	53.2095	39.7524	66.6666	63.2846	47.1752	79.394
XLOC_000973	Phvul.001G195600	TSS1062	Chr01:45465525-45472723	38.0252	28.314	47.7365	30.9826	23.0789	38.8862	34.7246	25.7992	43.6499	28.1162	20.9538	35.2787	33.6234	25.0576	42.1892	UDP-Glycosyltransferase superfamily protein
XLOC_000974	Phvul.001G195800	TSS1063	Chr01:45522289-45526794	91.1995	65.8879	116.511	61.4363	45.2094	77.6631	67.9768	49.5504	86.4031	55.1283	40.5679	69.6887	69.7527	51.0836	88.4219	BEL1-like homeodomain 1
XLOC_000975	Phvul.001G196000	TSS1064	Chr01:45546428-45548033	1.98234	0.929137	3.03554	5.70092	3.45597	7.94586	2.1788	1.05955	3.29806	3.80597	2.14593	5.46601	1.64639	0.732002	2.56077	plant U-box 22
XLOC_000976	Phvul.001G196200	TSS1065	Chr01:45570234-45586073	25.1152	18.6942	31.5362	25.5267	19.0244	32.0291	25.1769	18.7357	31.6181	24.1438	18.001	30.2866	23.6656	17.6288	29.7024	Tetratricopeptide repeat (TPR)-like superfamily protein
XLOC_000977	Phvul.001G196300	TSS1066	Chr01:45588194-45589554	0	0	0	0	0	0	0.0425804	0	0.161692	0	0	0	0	0	0	syntaxin of plants 121
XLOC_000978	Phvul.001G196400	TSS1067	Chr01:45597451-45599702	1.62473	0.696527	2.55292	1.79746	0.788235	2.80669	2.46682	1.23846	3.69519	2.03207	0.921077	3.14307	2.37534	1.16378	3.58691	syntaxin of plants 121
XLOC_000979	Phvul.001G196500	TSS1068	Chr01:45601138-45612958	7.74383	4.93736	10.5503	8.92902	5.81606	12.042	7.97445	5.12931	10.8196	8.13166	5.24845	11.0149	7.17382	4.53771	9.80993	TatD related DNase
XLOC_000980	Phvul.001G196900	TSS1069	Chr01:45638938-45640084	0	0	0	0	0	0	0	0	0	0	0	0	0.0169002	0	0.0905652	AGAMOUS-like 38
XLOC_000981	Phvul.001G197000	TSS1070	Chr01:45646780-45647560	19.6669	12.4238	26.9101	18.7542	11.7639	25.7446	15.3572	9.26428	21.4501	22.9569	14.8021	31.1118	17.9537	11.16	24.7474	RING/U-box superfamily protein
XLOC_000982	Phvul.001G197100	TSS1071	Chr01:45652758-45654265	0.423737	0.0418435	0.80563	0.76015	0.193628	1.32667	0.56687	0.0931212	1.04062	0.827597	0.230179	1.42502	0.446053	0.0557987	0.836307	Glutaredoxin family protein
XLOC_000983	Phvul.001G197200	TSS1072	Chr01:45660186-45667666	16.7219	12.2757	21.1681	16.0156	11.744	20.2873	16.255	11.9147	20.5953	14.7235	10.7531	18.6939	15.3883	11.2797	19.4968	ubiquitin-specific protease 8
XLOC_000984	Phvul.001G197300	TSS1073	Chr01:45669195-45672613	5.18489	2.62416	7.74562	4.41842	2.1439	6.69294	5.40304	2.77612	8.02995	3.95595	1.80515	6.10675	4.50428	2.19528	6.81328	Dihydroneopterin aldolase
XLOC_000985	Phvul.001G197400	TSS1074,TSS1075,TSS1076	Chr01:45681197-45686492	14.2613	10.3843	18.1384	11.2132	8.09221	14.3341	11.9575	8.62761	15.2874	11.1688	8.08124	14.2563	13.1222	9.53604	16.7084
XLOC_000986	Phvul.001G197500	TSS1077	Chr01:45687966-45690703	32.3069	23.0422	41.5716	28.6132	20.3283	36.8982	30.0699	21.3391	38.8006	32.1747	23.0977	41.2518	33.8725	24.3561	43.3889
XLOC_000987	Phvul.001G197700	TSS1078	Chr01:45693570-45697541	0.883134	0.347753	1.41851	0.594261	0.197335	0.991187	1.16903	0.522033	1.81603	0.705223	0.259558	1.15089	1.07966	0.469961	1.68936	calcium dependent protein kinase 1
XLOC_000988	Phvul.001G197800	TSS1079	Chr01:45702611-45705986	2.11323	1.10103	3.12543	1.66281	0.798224	2.5274	2.2858	1.19621	3.37539	1.59516	0.788599	2.40173	1.85337	0.948954	2.75778	TPX2 (targeting protein for Xklp2) protein family
XLOC_000989	Phvul.001G198500	TSS1080	Chr01:45775398-45782320	13.9448	9.99485	17.8947	17.3078	12.5526	22.063	14.6839	10.5382	18.8295	16.1396	11.6593	20.62	12.3426	8.78407	15.901
XLOC_000990	Phvul.001G199200	TSS1081	Chr01:45829108-45831123	18.0105	12.2411	23.7798	15.6532	10.4484	20.858	15.5719	10.4485	20.6953	15.2205	10.1436	20.2974	17.1404	11.5862	22.6945	Sterile alpha motif (SAM) domain-containing protein
XLOC_000991	Phvul.001G199300	TSS1082,TSS1083	Chr01:45834896-45837778	9.03253	5.7926	12.2725	7.2407	4.48342	9.99798	9.08302	5.84254	12.3235	8.40503	5.33126	11.4788	9.43289	6.10236	12.7634	aromatic and neutral transporter 1
XLOC_000992	Phvul.001G199500	TSS1084	Chr01:45841378-45845572	17.2971	12.6324	21.9619	17.3949	12.7262	22.0636	18.061	13.1833	22.9387	16.9326	12.3476	21.5176	18.6621	13.6928	23.6315	SWAP (Suppressor-of-White-APricot)/surp RNA-binding domain-containing protein
XLOC_000993	Phvul.001G199600	TSS1085	Chr01:45847348-45852046	43.7986	32.5148	55.0823	37.4852	27.6187	47.3517	44.2133	32.8471	55.5794	25.4443	18.7588	32.1298	45.6436	33.9914	57.2959	Peptidase M28 family protein
XLOC_000994	Phvul.001G199700	TSS1086	Chr01:45852687-45855239	3.67199	1.69205	5.65194	5.45686	2.86324	8.05048	4.44725	2.15576	6.73875	5.17246	2.66306	7.68186	3.54593	1.64322	5.44865
XLOC_000995	Phvul.001G200000	TSS1087	Chr01:45877155-45881255	63.1431	46.4328	79.8533	61.0466	44.871	77.2223	61.8565	45.4663	78.2468	56.3858	41.5215	71.2501	60.6761	44.5725	76.7796	eukaryotic translation initiation factor 3C
XLOC_000996	Phvul.001G200200	TSS1088	Chr01:45900090-45915229	21.5149	16.0701	26.9596	20.4456	15.2634	25.6278	20.7331	15.4616	26.0046	19.7133	14.7486	24.678	19.7626	14.6991	24.826	Cleavage and polyadenylation specificity factor (CPSF) A subunit protein
XLOC_000997	Phvul.001G200300	TSS1089	Chr01:45923111-45929128	75.8912	56.5902	95.1922	74.5434	55.5736	93.5131	71.7351	53.3781	90.0922	67.2846	50.1679	84.4014	68.858	51.3318	86.3843	protein phosphatase 2A-4
XLOC_000998	Phvul.001G201400	TSS1090	Chr01:46019319-46022529	2.83256	1.56924	4.09587	4.30991	2.67509	5.94474	3.61766	2.148	5.08733	4.42056	2.74201	6.09912	2.75031	1.5575	3.94311	Rho GTPase activating protein with PAK-box/P21-Rho-binding domain
XLOC_000999	Phvul.001G201800	TSS1091	Chr01:46047519-46050260	8.97796	5.7031	12.2528	9.83486	6.35729	13.3124	9.06479	5.7814	12.3482	10.2279	6.65272	13.803	9.16414	5.85571	12.4726	NAD(P)-binding Rossmann-fold superfamily protein
XLOC_001000	Phvul.001G202300	TSS1092	Chr01:46121187-46121720	2.8004	0.694407	4.90639	3.08289	0.752903	5.41287	3.98334	1.16492	6.80177	1.59769	0.0797828	3.11559	3.4236	0.968709	5.87848	arabinogalactan protein 26
XLOC_001001	Phvul.001G202600	TSS1093	Chr01:46140495-46146185	11.1658	8.14338	14.1883	10.675	7.77404	13.576	10.5941	7.68181	13.5064	8.4004	6.03104	10.7698	10.1641	7.37886	12.9494	F-box/RNI-like superfamily protein
XLOC_001002	Phvul.001G202700	TSS1094	Chr01:46150545-46150668	802.662	248.318	1357.01	522.578	132.471	912.685	736.466	215.754	1257.18	950.844	209.261	1692.43	871.37	245.928	1496.81
XLOC_001003	Phvul.001G202900	TSS1095	Chr01:46157291-46158866	0	0	0	0	0	0	0	0	0	0	0	0	0	0	0	Uncharacterised protein family (UPF0497)
XLOC_001004	Phvul.001G203400	TSS1096,TSS1097	Chr01:46193386-46199697	46.4069	34.4214	58.3923	51.1403	38.1041	64.1764	44.6016	33.0754	56.1277	50.0857	37.2185	62.953	42.9937	31.8816	54.1058	Cysteine proteinases superfamily protein
XLOC_001005	Phvul.001G203500	TSS1098	Chr01:46202272-46202832	1.75211	0.0424336	3.46178	0.403409	0	1.06211	0.340817	0	0.898004	0.125041	0	0.410631	0.846646	0	1.92171	Thioredoxin superfamily protein
XLOC_001006	Phvul.001G203600	TSS1099	Chr01:46208183-46208963	8.31892	4.40452	12.2333	3.43485	1.17877	5.69093	5.782	2.74517	8.81883	1.46857	0.321251	2.61589	6.17199	2.97699	9.367	Thioredoxin superfamily protein
XLOC_001007	Phvul.001G203900	TSS1100	Chr01:46224873-46231363	8.76519	5.83012	11.7003	6.58284	4.2215	8.94418	7.24286	4.68144	9.80428	7.57787	4.96695	10.1888	7.1084	4.62136	9.59543	Peptide chain release factor 1
XLOC_001008	Phvul.001G204000	TSS1101	Chr01:46232304-46238610	20.2693	14.983	25.5556	16.4297	12.067	20.7924	18.098	13.3497	22.8464	16.7427	12.3098	21.1756	17.7028	13.0482	22.3575	catalytics
XLOC_001009	Phvul.001G204400	TSS1102	Chr01:46251622-46259014	18.4155	13.5478	23.2833	17.0982	12.5401	21.6563	16.65	12.1846	21.1153	15.326	11.1936	19.4583	18.5673	13.6624	23.4722	peroxin 6
XLOC_001010	Phvul.001G204500	TSS1103	Chr01:46262226-46271388	26.7011	19.7157	33.6866	24.7919	18.3548	31.229	27.6225	20.3172	34.9277	23.5793	17.4808	29.6778	27.5816	20.3703	34.7929	CW-type Zinc Finger
XLOC_001011	Phvul.001G204550	TSS1104	Chr01:46271748-46271889	395.318	147.388	643.249	266.677	72.1591	461.194	315.546	99.3961	531.696	182.63	34.3681	330.892	344.131	111.697	576.565
XLOC_001012	Phvul.001G204600	TSS1105	Chr01:46278021-46286465	11.275	8.23446	14.3155	10.4771	7.63298	13.3212	11.2815	8.25307	14.3099	10.9351	7.96213	13.908	11.612	8.50163	14.7224	Homeodomain-like superfamily protein
XLOC_001013	Phvul.001G205000	TSS1106	Chr01:46312574-46315579	40.4262	29.8879	50.9645	38.7391	28.6888	48.7895	38.2279	28.3405	48.1153	37.5907	27.7633	47.4182	40.1187	29.7602	50.4772	Transducin/WD40 repeat-like superfamily protein
XLOC_001014	Phvul.001G205200	TSS1107,TSS1108	Chr01:46318353-46319499	35.2354	24.4924	45.9784	35.107	24.5887	45.6253	36.3881	25.3967	47.3796	35.9194	25.2455	46.5932	39.7478	28.0382	51.4573	dephospho-CoA kinase family
XLOC_001015	Phvul.001G205300	TSS1109	Chr01:46324640-46326784	41.6514	30.8546	52.4483	32.0498	23.718	40.3816	35.3169	25.9544	44.6795	28.396	21.023	35.7691	34.347	25.4617	43.2324	Heavy metal transport/detoxification superfamily protein
XLOC_001016	Phvul.001G205400	TSS1110	Chr01:46334524-46335078	43.54	28.9767	58.1033	60.8948	41.3229	80.4667	72.4684	50.9037	94.033	52.5977	35.2341	69.9613	75.9016	53.4963	98.3068
XLOC_001017	Phvul.001G205500	TSS1111	Chr01:46336832-46339334	58.6227	43.3757	73.8696	52.173	38.4581	65.8879	57.2501	42.3653	72.1349	49.9068	36.7172	63.0965	62.6284	46.476	78.7808	Amino acid dehydrogenase family protein
XLOC_001018	Phvul.001G205600	TSS1112	Chr01:46340988-46346920	7.54881	4.98013	10.1175	6.00362	3.84613	8.16112	5.97767	3.81523	8.14011	5.45647	3.43714	7.4758	6.29014	4.06403	8.51626	tetratricopeptide repeat (TPR)-containing protein
XLOC_001019	Phvul.001G205701	TSS1113	Chr01:46348483-46349112	7.87905	3.93039	11.8277	8.19341	4.13146	12.2554	6.86543	3.29623	10.4346	5.40719	2.33335	8.48103	5.30991	2.29048	8.32935	ralf-like 33
XLOC_001020	Phvul.001G205900	TSS1114	Chr01:46358366-46359438	30.1877	20.4749	39.9005	7.28218	3.95506	10.6093	3.8167	1.82029	5.81312	3.50267	1.64551	5.35984	10.1665	5.98136	14.3516	TSPO(outer membrane tryptophan-rich sensory protein)-related
XLOC_001021	Phvul.001G206100	TSS1115	Chr01:46364126-46368645	10.8	7.13227	14.4677	10.4807	6.91162	14.0498	10.9118	7.21217	14.6115	11.4584	7.63744	15.2793	11.435	7.62835	15.2416	thiamin pyrophosphokinase1
XLOC_001022	Phvul.001G206200	TSS1116	Chr01:46372526-46375388	64.4091	47.6831	81.1351	50.7912	37.3662	64.2163	58.9413	43.4415	74.441	52.5531	38.7427	66.3636	62.6869	46.3279	79.046	Small nuclear ribonucleoprotein family protein
XLOC_001023	Phvul.001G206550	TSS1117,TSS1118	Chr01:46392893-46399893	0.0122916	0	0.0508127	0.0448962	0	0.104363	0	0	0	0.0565175	0	0.126794	0.00569307	0	0.0395344	multidrug resistance-associated protein 4
XLOC_001024	Phvul.001G206700	TSS1119	Chr01:46402802-46409300	0.0454262	0	0.104253	0.0267118	0	0.0653807	0.0229683	0	0.0628548	0.0285633	0	0.0709067	0.0262636	0	0.065035	multidrug resistance-associated protein 4
XLOC_001025	Phvul.001G206900	TSS1120	Chr01:46424527-46426654	27.9281	19.1487	36.7075	15.1018	9.56326	20.6404	17.0701	11.0111	23.129	20.2419	13.3939	27.0899	27.0631	18.6011	35.5251	Adenine nucleotide alpha hydrolases-like superfamily protein
XLOC_001026	Phvul.001G207300	TSS1121	Chr01:46468547-46469573	0.0757708	0	0.22217	0	0	0	0.0228446	0	0.102742	0.0292725	0	0.110029	0	0	0	Plant invertase/pectin methylesterase inhibitor superfamily protein
XLOC_001027	Phvul.001G207400	TSS1122	Chr01:46473937-46480149	18.7886	13.6179	23.9594	24.8619	18.2703	31.4535	18.6774	13.5368	23.818	25.8236	18.9406	32.7066	17.5339	12.6582	22.4095	NAD(P)-binding Rossmann-fold superfamily protein
XLOC_001028	Phvul.001G207600	TSS1123	Chr01:46497363-46499986	0.930518	0.243032	1.618	0.939251	0.248196	1.63031	0.949761	0.25712	1.6424	0.899937	0.231984	1.56789	0.812898	0.195312	1.43048	S-adenosyl-L-methionine-dependent methyltransferases superfamily protein
XLOC_001029	Phvul.001G207800	TSS1124	Chr01:46513419-46513857	0	0	0	0	0	0	0	0	0	0	0	0	0	0	0	drought-induced 21
XLOC_001030	Phvul.001G207900	TSS1125	Chr01:46515741-46516466	10.254	5.49531	15.0127	11.419	6.23546	16.6025	15.3771	8.75765	21.9966	9.95354	5.1598	14.7473	10.6106	5.72939	15.4917	senescence-associated gene 21
XLOC_001031	Phvul.001G208200	TSS1126	Chr01:46534499-46536612	77.5976	57.2529	97.9422	102.909	76.5205	129.297	79.4463	58.9166	99.976	98.2372	72.9985	123.476	70.2183	52.0158	88.4208	ribosomal protein L18
XLOC_001032	Phvul.001G208400	TSS1127	Chr01:46544999-46546226	25.2721	16.9846	33.5596	15.5395	9.77213	21.3068	20.1299	13.1226	27.1371	12.9877	7.93943	18.0359	25.6886	17.4302	33.9471	AtL5
XLOC_001033	Phvul.001G208500	TSS1128	Chr01:46551310-46559977	2.04236	1.19826	2.88645	2.80689	1.75924	3.85455	2.15576	1.2862	3.02533	2.69847	1.68043	3.71651	1.88962	1.10006	2.67919	SET domain protein 14
XLOC_001034	Phvul.001G208600	TSS1129	Chr01:46561557-46562588	0	0	0	0	0	0	0	0	0	0	0	0	0	0	0	Plant invertase/pectin methylesterase inhibitor superfamily protein
XLOC_001035	Phvul.001G208900	TSS1130	Chr01:46578157-46579021	0	0	0	0	0	0	0	0	0	0.0235619	0	0.117474	0	0	0	Plant invertase/pectin methylesterase inhibitor superfamily protein
XLOC_001036	Phvul.001G209000	TSS1131	Chr01:46581984-46582881	0	0	0	0	0	0	0	0	0	0	0	0	0	0	0	Plant invertase/pectin methylesterase inhibitor superfamily protein
XLOC_001037	Phvul.001G209400	TSS1132	Chr01:46608086-46612760	4.34757	2.66654	6.02861	4.95091	3.10468	6.79715	4.17054	2.5531	5.78798	5.57575	3.4925	7.659	3.59153	2.11375	5.0693	Plant invertase/pectin methylesterase inhibitor superfamily
XLOC_001038	Phvul.001G209500	TSS1133	Chr01:46616687-46618925	2.43106	1.23823	3.62389	3.21883	1.78327	4.65439	1.92632	0.897124	2.95552	2.69794	1.39653	3.99935	2.02405	0.983681	3.06443	glycosyl hydrolase 9B13
XLOC_001039	Phvul.001G209700	TSS1134	Chr01:46631935-46633903	0	0	0	0	0	0	0	0	0	0	0	0	0	0	0	NADH-Ubiquinone/plastoquinone (complex I) protein
XLOC_001040	Phvul.001G209800	TSS1135,TSS1136,TSS1137	Chr01:46638547-46650178	37.0692	27.0213	47.1171	37.8046	27.6503	47.959	36.6685	26.7095	46.6274	38.4744	28.1289	48.8199	35.1764	25.5986	44.7542	aminoalcoholphosphotransferase 1
XLOC_001041	Phvul.001G209900	TSS1138	Chr01:46662295-46670112	11.5193	8.42117	14.6175	8.72524	6.23685	11.2136	8.93702	6.39939	11.4746	8.01687	5.68348	10.3503	8.95257	6.44625	11.4589	RELA/SPOT homolog 1
XLOC_001042	Phvul.001G210100	TSS1139	Chr01:46676404-46678674	180.38	132.11	228.65	211.096	154.708	267.483	167.435	124.06	210.811	207.547	151.562	263.532	156.382	115.725	197.038	Ribosomal protein L19e family protein
XLOC_001043	Phvul.001G210300	TSS1140,TSS1141	Chr01:46691472-46695199	1.39389	0.646948	2.14084	1.90829	0.950088	2.8665	1.70793	0.839239	2.57662	2.001	1.021	2.981	1.41439	0.646964	2.18182	Pectin lyase-like superfamily protein
XLOC_001044	Phvul.001G210700	TSS1142	Chr01:46732279-46736365	3.9942	2.27334	5.71505	3.41534	1.8962	4.93449	3.66439	2.07233	5.25646	3.17522	1.74378	4.60666	3.66817	2.08613	5.25021
XLOC_001045	Phvul.001G210900	TSS1143	Chr01:46750597-46755006	13.8895	9.48076	18.2983	12.0477	8.13121	15.9642	12.8577	8.70338	17.012	10.7675	7.17589	14.3591	13.3665	9.10596	17.6269	syntaxin of plants 43
XLOC_001046	Phvul.001G211000	TSS1144	Chr01:46756587-46761050	3.49726	2.30622	4.68831	7.18915	5.14118	9.23711	5.12074	3.52817	6.71332	6.45618	4.56505	8.34731	3.83994	2.5754	5.10448	cellulose synthase-like D5
XLOC_001047	Phvul.001G211400	TSS1145	Chr01:46785738-46786628	0.0184645	0	0.115531	0.0743277	0	0.25772	0	0	0	0.0207681	0	0.119084	0	0	0	C2H2 and C2HC zinc fingers superfamily protein
XLOC_001048	Phvul.001G211500	TSS1146	Chr01:46787847-46788741	1.46236	0.412831	2.51188	2.92112	1.25158	4.59066	0.920818	0.16909	1.67255	1.76413	0.568358	2.95991	1.395	0.401185	2.38881	Protein of unknown function (DUF3511)
XLOC_001049	Phvul.001G211800	TSS1147	Chr01:46817750-46822764	19.9813	14.4763	25.4862	25.1847	18.5251	31.8443	20.705	15.0591	26.3509	25.1321	18.4758	31.7884	17.7275	12.8116	22.6434	DNAJ heat shock family protein
XLOC_001050	Phvul.001G211900	TSS1148	Chr01:46825813-46828927	0.115899	0	0.244171	0.00864009	0	0.0420697	0.0334662	0	0.0911971	0.00579193	0	0.0394962	0.0111867	0	0.0448085	alpha/beta-Hydrolases superfamily protein
XLOC_001051	Phvul.001G212400	TSS1149	Chr01:46874924-46877092	50.4273	36.7094	64.1452	39.6534	28.2796	51.0273	46.1945	33.5046	58.8843	33.6405	23.8856	43.3955	51.3963	37.2398	65.5527	RING/FYVE/PHD zinc finger superfamily protein
XLOC_001052	Phvul.001G212800	TSS1150	Chr01:46924598-46925826	279.437	202.299	356.574	226.124	165.389	286.858	279.559	203.003	356.114	236.836	173.699	299.973	316.892	228.843	404.94	basic region/leucine zipper motif 53
XLOC_001053	Phvul.001G213000	TSS1151	Chr01:46937507-46944012	35.4048	26.3318	44.4777	32.1219	23.9231	40.3207	33.1936	24.7214	41.6657	32.46	24.1942	40.7258	30.6834	22.8743	38.4925	Prolyl oligopeptidase family protein
XLOC_001054	Phvul.001G213200	TSS1152	Chr01:46948855-46951460	19.8385	14.3731	25.304	22.1351	16.1382	28.1319	19.3221	13.9883	24.656	19.41	14.0721	24.7478	17.9357	12.9182	22.9533	TRICHOME BIREFRINGENCE-LIKE 6
XLOC_001055	Phvul.001G213600	TSS1153	Chr01:46977376-46979270	141.924	104.713	179.135	127.31	94.0786	160.542	131.686	97.6928	165.679	107.689	80.2105	135.167	144.798	105.277	184.319	WRKY DNA-binding protein 69
XLOC_001056	Phvul.001G214100	TSS1154	Chr01:47009508-47013906	29.867	22.2406	37.4933	26.3962	19.6574	33.1349	28.6488	21.3317	35.9659	26.4254	19.6842	33.1666	28.0924	20.9241	35.2607	P-loop containing nucleoside triphosphate hydrolases superfamily protein
XLOC_001057	Phvul.001G214200	TSS1155	Chr01:47016116-47032876	35.342	26.2506	44.4334	42.7626	31.6239	53.9014	38.2209	28.3433	48.0984	39.3888	29.2081	49.5695	35.4727	26.3612	44.5843	Carbohydrate-binding-like fold
XLOC_001058	Phvul.001G214250	TSS1156	Chr01:47042861-47044770	0.364704	0.0122296	0.717178	0.0579836	0	0.151386	0.0273052	0	0.145018	0.00844998	0	0.10291	0.024712	0	0.13233
XLOC_001059	Phvul.001G214300	TSS1157,TSS1158	Chr01:47048688-47052441	7.63983	5.29697	9.98269	5.45734	3.67743	7.23725	6.46588	4.44968	8.48208	4.47938	2.92129	6.03748	7.5516	5.24188	9.86131	stachyose synthase
XLOC_001060	Phvul.001G214400	TSS1159	Chr01:47066879-47068941	64.3854	47.8226	80.9482	45.5326	33.7805	57.2846	48.5674	36.0986	61.0363	42.697	31.6039	53.79	56.1982	41.8688	70.5275	WRKY DNA-binding protein 23
XLOC_001061	Phvul.001G214600	TSS1160	Chr01:47083497-47087962	15.9353	11.5265	20.344	14.1175	10.1716	18.0635	14.8848	10.7149	19.0547	14.2724	10.2528	18.2921	15.4163	11.1655	19.6671	Zinc knuckle (CCHC-type) family protein
XLOC_001062	Phvul.001G214700	TSS1161	Chr01:47091302-47095659	37.6748	28.0829	47.2667	36.8149	27.444	46.1858	37.5349	27.9783	47.0916	36.3501	27.0803	45.62	35.5032	26.4709	44.5355	RNA helicase family protein
XLOC_001063	Phvul.001G214800	TSS1162	Chr01:47096835-47098714	25.7047	17.9991	33.4102	23.1335	16.0221	30.2449	22.5324	15.5794	29.4854	25.1634	17.469	32.8578	22.5811	15.668	29.4943	NFU domain protein 1
XLOC_001064	Phvul.001G215000	TSS1163	Chr01:47111566-47114466	0.166884	0	0.374624	0.223868	0	0.470899	0.244739	0	0.506015	0.280338	0	0.568331	0.125924	0	0.290396	gibberellin 2-oxidase 6
XLOC_001065	Phvul.001G215300	TSS1164	Chr01:47166932-47168696	2.5498	1.19	3.9096	2.31499	1.04237	3.58761	2.00084	0.808554	3.19312	2.78577	1.39924	4.17229	1.06175	0.33888	1.78462	galactinol synthase 1
XLOC_001066	Phvul.001G215600	TSS1165	Chr01:47182279-47183386	27.5681	17.5415	37.5946	25.7014	16.2787	35.1241	27.8493	17.8321	37.8666	27.6285	17.5602	37.6968	27.4393	17.5353	37.3433
XLOC_001067	Phvul.001G215700	TSS1166	Chr01:47196661-47201169	14.1288	10.2272	18.0303	27.4085	20.3818	34.4351	20.4917	15.0474	25.9361	27.0775	20.1682	33.9867	16.7866	12.2548	21.3184	HCO3- transporter family
XLOC_001068	Phvul.001G216000	TSS1167	Chr01:47231331-47232927	0.104216	0	0.247838	0.133154	0	0.302983	0.0783363	0	0.20631	0.0693917	0	0.183115	0.0395527	0	0.114153	NAD(P)-binding Rossmann-fold superfamily protein
XLOC_001069	Phvul.001G216100	TSS1168	Chr01:47235431-47236771	0.195655	0	0.456855	0.0554937	0	0.167594	0	0	0	0	0	0	0	0	0	NAD(P)-binding Rossmann-fold superfamily protein
XLOC_001070	Phvul.001G216200	TSS1169	Chr01:47247933-47249309	24.7694	17.4337	32.105	37.446	27.3108	47.5812	26.6398	18.8346	34.4451	38.28	27.9169	48.643	24.2954	17.1798	31.4111	NAD(P)-binding Rossmann-fold superfamily protein
XLOC_001071	Phvul.001G216300	TSS1170	Chr01:47252371-47256077	0.100884	0	0.25834	0.27738	7.19903e-05	0.554688	0.157983	0	0.361944	0.142807	0	0.32108	0.188529	0	0.40868
XLOC_001072	Phvul.001G216400	TSS1171	Chr01:47258823-47263434	24.0938	17.9243	30.2633	23.6727	17.5926	29.7527	23.0573	17.1399	28.9748	22.4889	16.7378	28.2401	22.942	17.071	28.813	RING/U-box superfamily protein
XLOC_001073	Phvul.001G216500	TSS1172	Chr01:47264732-47276832	2.89462	1.90353	3.8857	3.04602	2.02178	4.07026	2.78835	1.83014	3.74657	2.97292	1.96975	3.97609	2.52806	1.64271	3.4134	Transducin family protein / WD-40 repeat family protein
XLOC_001074	Phvul.001G216600	TSS1173	Chr01:47283012-47284197	35.4408	25.4861	45.3954	63.3087	47.0286	79.5887	45.4269	33.3755	57.4783	66.5617	49.4585	83.6648	44.1955	32.4708	55.9202	S-adenosylmethionine synthetase 2
XLOC_001075	Phvul.001G216700	TSS1174	Chr01:47291918-47294475	34.2195	25.0043	43.4347	47.9567	35.6583	60.2552	33.4187	24.6126	42.2249	47.927	35.6134	60.2407	30.5388	22.4375	38.6401	S-adenosylmethionine synthetase 1
XLOC_001076	Phvul.001G216800	TSS1175,TSS1176,TSS1177	Chr01:47297709-47301075	61.1686	45.3068	77.0305	58.7153	43.6264	73.8042	60.6316	44.9279	76.3354	57.3864	42.621	72.1519	61.0896	45.3507	76.8284	Protein kinase superfamily protein
XLOC_001077	Phvul.001G216900	TSS1178	Chr01:47304003-47312125	5.90949	3.62087	8.1981	7.14669	4.52495	9.76843	5.61461	3.41009	7.81913	7.4549	4.74633	10.1635	6.09389	3.7649	8.42288	Nucleotide-sugar transporter family protein
XLOC_001078	Phvul.001G217000	TSS1179	Chr01:47313847-47316259	2.48628	1.35548	3.61708	2.43191	1.33517	3.52865	2.12569	1.11672	3.13466	2.4643	1.34992	3.57868	2.5478	1.41756	3.67805	Putative endonuclease or glycosyl hydrolase
XLOC_001079	Phvul.001G217300	TSS1180	Chr01:47328618-47330337	0.0326527	0	0.110949	0.00609533	0	0.0517387	0	0	0	0	0	0	0	0	0	Plant invertase/pectin methylesterase inhibitor superfamily
XLOC_001080	Phvul.001G217400	TSS1181	Chr01:47334609-47336328	0	0	0	0.00613092	0	0.0518596	0.00989924	0	0.0536053	0.0160873	0	0.0618629	0.00678727	0	0.0521219	Plant invertase/pectin methylesterase inhibitor superfamily
XLOC_001081	Phvul.001G217500	TSS1182	Chr01:47337986-47342410	5.94527	3.66201	8.22852	5.68717	3.49401	7.88032	6.54008	4.10824	8.97193	5.73343	3.51817	7.94869	7.05434	4.49751	9.61117	Peptide chain release factor 1
XLOC_001082	Phvul.001G217600	TSS1183	Chr01:47344623-47344998	25.4509	13.9657	36.9362	23.9311	13.2465	34.6157	28.9241	16.4673	41.3808	24.33	13.6602	34.9998	32.1421	18.6664	45.6177	RAD-like 6
XLOC_001083	Phvul.001G217700	TSS1184	Chr01:47348019-47350095	0.690121	0.232115	1.14813	0.688391	0.230671	1.14611	0.6966	0.235642	1.15756	0.681483	0.230869	1.1321	0.577247	0.17655	0.977945	Tetratricopeptide repeat (TPR)-like superfamily protein
XLOC_001084	Phvul.001G217900	TSS1185	Chr01:47360052-47362404	7.11124	4.46902	9.75346	11.2354	7.60351	14.8673	11.0516	7.32182	14.7813	13.6826	9.44712	17.9181	8.64099	5.6344	11.6476	HXXXD-type acyl-transferase family protein
XLOC_001085	Phvul.001G218000	TSS1186,TSS1187	Chr01:47365450-47372407	0.0259424	0	0.0730911	0.0180533	0	0.0550197	0.0138758	0	0.0461027	0.0208259	0	0.057631	0.0351511	0	0.0880773	P-glycoprotein 11
XLOC_001086	Phvul.001G218200	TSS1188	Chr01:47377083-47383130	38.685	28.8977	48.4724	39.7805	29.6588	49.9022	39.5369	29.3969	49.6769	38.6682	28.8338	48.5025	40.2783	29.9863	50.5704	Sec23/Sec24 protein transport family protein
XLOC_001087	Phvul.001G218300	TSS1189	Chr01:47384778-47389632	140.685	101.656	179.714	151.488	108.739	194.236	146.764	105.635	187.893	145.889	104.967	186.811	140.479	101.343	179.615	Class II aaRS and biotin synthetases superfamily protein
XLOC_001088	Phvul.001G218400	TSS1190,TSS1191	Chr01:47398500-47402342	10.5894	7.28133	13.8974	12.3642	8.64991	16.0785	11.5246	7.99909	15.0501	11.3271	7.88724	14.7669	11.4525	7.94096	14.964	Pectin lyase-like superfamily protein
XLOC_001089	Phvul.001G218600	TSS1192	Chr01:47419026-47420319	88.8719	65.9797	111.764	126.696	94.4226	158.97	158.95	117.71	200.19	159.621	118.482	200.761	157.136	116.737	197.536	Chitinase family protein
XLOC_001090	Phvul.001G218800	TSS1193	Chr01:47432918-47435728	4.10669	2.51178	5.7016	2.8377	1.60983	4.06557	2.48373	1.3721	3.59536	1.19841	0.523269	1.87354	2.61199	1.46675	3.75723	phytochrome interacting factor 3
XLOC_001091	Phvul.001G219000	TSS1194	Chr01:47461265-47463229	2.99992	1.65959	4.34025	2.40131	1.26025	3.54237	2.52222	1.34873	3.69572	2.4968	1.32165	3.67194	2.56056	1.36979	3.75133	myb domain protein 61
XLOC_001092	Phvul.001G219100	TSS1195	Chr01:47472195-47473555	11.0914	7.3781	14.8046	6.41894	4.0438	8.79408	6.5095	4.00716	9.01183	6.09108	3.77205	8.41011	6.86233	4.2939	9.43077
XLOC_001093	Phvul.001G219300	TSS1196	Chr01:47488060-47493183	35.2426	19.7279	50.7573	28.7477	16.5288	40.9666	25.1673	12.2341	38.1005	24.3213	13.3978	35.2449	24.9897	14.2794	35.7	Haloacid dehalogenase-like hydrolase (HAD) superfamily protein
XLOC_001094	Phvul.001G219500	TSS1197	Chr01:47502989-47508525	17.3101	12.8052	21.815	18.1279	13.4376	22.8183	16.1835	11.9482	20.4188	17.2838	12.7925	21.7752	15.0801	11.1111	19.0491	Protein phosphatase 2C family protein
XLOC_001095	Phvul.001G219600	TSS1198	Chr01:47509381-47513442	2.60317	0.821252	4.38509	2.89045	0.944358	4.83655	3.13206	1.04464	5.21948	2.80312	0.883342	4.72289	3.11137	1.0801	5.14264	RNA polymerase II, Rpb4, core protein
XLOC_001096	Phvul.001G219800	TSS1199	Chr01:47529978-47533588	9.96956	5.98328	13.9558	0.126474	0	0.284609	0.262644	0.00927772	0.516009	0.0290677	0	0.104257	1.05856	0.32146	1.79565	Glycosyl hydrolase superfamily protein
XLOC_001097	Phvul.001G220300	TSS1200	Chr01:47574199-47593011	29.5931	21.9454	37.2409	29.2458	21.7436	36.7481	27.6301	20.4865	34.7737	27.9269	20.7847	35.0692	26.8448	19.9539	33.7356	Transducin/WD40 repeat-like superfamily protein
XLOC_001098	Phvul.001G220600	TSS1201	Chr01:47604359-47609556	35.6205	26.275	44.9661	34.9639	25.789	44.1387	36.7612	27.1525	46.3699	36.2034	26.7541	45.6528	35.3212	26.0568	44.5856	Protein of unknown function (DUF300)
XLOC_001099	Phvul.001G220700	TSS1202	Chr01:47614057-47615097	0.851632	0.134956	1.56831	1.3227	0.342754	2.30265	0.95573	0.194168	1.71729	1.52095	0.444416	2.59749	1.34113	0.352973	2.32928
XLOC_001100	Phvul.001G220800	TSS1203	Chr01:47622245-47622953	1.08634	0.125994	2.04669	2.177	0.634055	3.71994	1.94637	0.483553	3.40919	3.50449	1.38459	5.62439	1.50275	0.295631	2.70987
XLOC_001101	Phvul.001G220900	TSS1204	Chr01:47626041-47631886	15.181	11.0576	19.3044	15.63	11.421	19.8391	16.032	11.719	20.345	15.3517	11.1891	19.5143	14.9907	10.916	19.0655	Translation initiation factor 2, small GTP-binding protein
XLOC_001102	Phvul.001G221000	TSS1205	Chr01:47636933-47639331	3.88158	2.14351	5.61964	3.47818	1.91219	5.04418	3.72445	2.04902	5.39989	3.71876	2.08921	5.34831	3.89873	2.17693	5.62052
XLOC_001103	Phvul.001G221100	TSS1206	Chr01:47642032-47647745	6.06708	4.26213	7.87204	4.32492	2.94629	5.70356	5.59831	3.89686	7.29976	4.76577	3.28295	6.24858	6.23886	4.40783	8.0699	phytochrome A
XLOC_001104	Phvul.001G221300	TSS1207	Chr01:47661427-47665346	3.4641	2.10701	4.82118	5.29234	3.46612	7.11855	3.4247	2.08184	4.76756	4.75239	3.05454	6.45023	3.4275	2.09309	4.7619	nitrate transporter 1:2
XLOC_001105	Phvul.001G221400	TSS1208,TSS1209	Chr01:47672973-47676956	3.25895	1.72824	4.78966	3.78999	2.1005	5.47947	3.4139	1.83868	4.98912	3.05872	1.61704	4.5004	2.80598	1.45315	4.1588	Pectinacetylesterase family protein
XLOC_001106	Phvul.001G221700	TSS1210	Chr01:47706453-47707562	45.8266	30.1757	61.4775	60.389	42.1045	78.6734	53.1599	36.3888	69.931	78.4979	56.0195	100.976	46.8313	31.4575	62.205	Low temperature and salt responsive protein family
XLOC_001107	Phvul.001G222000	TSS1211	Chr01:47743973-47747959	26.8946	19.683	34.1062	25.3703	18.5406	32.2	25.1465	18.4037	31.8893	25.8851	18.9523	32.8178	27.0303	19.7994	34.2613	D111/G-patch domain-containing protein
XLOC_001108	Phvul.001G222200	TSS1212	Chr01:47757107-47759925	47.2053	35.0861	59.3246	43.1678	32.1136	54.222	44.1718	32.7792	55.5644	42.9616	31.9173	54.006	45.6541	33.96	57.3482	Pyridoxal phosphate (PLP)-dependent transferases superfamily protein
XLOC_001109	Phvul.001G222700	TSS1213	Chr01:47787397-47792095	16.705	12.2681	21.1419	15.9734	11.7405	20.2063	14.374	10.4619	18.2861	13.0809	9.48957	16.6722	13.3619	9.71782	17.006	Protein kinase superfamily protein
XLOC_001110	Phvul.001G223000	TSS1214	Chr01:47809529-47819582	52.7175	38.9362	66.4987	54.9122	40.5043	69.3202	55.5983	40.8574	70.3391	53.3807	39.4742	67.2872	53.5275	39.4769	67.5782	Sec23/Sec24 protein transport family protein
XLOC_001111	Phvul.001G223100	TSS1215	Chr01:47823356-47825121	0	0	0	0.0224256	0	0.0890894	0	0	0	0	0	0	0	0	0	Glycosyl hydrolase superfamily protein
XLOC_001112	Phvul.001G223300	TSS1216	Chr01:47839745-47845231	8.94	6.09361	11.7864	8.96209	6.1031	11.8211	8.37745	5.65861	11.0963	7.98908	5.35007	10.6281	8.22292	5.55671	10.8891	glucose-6-phosphate dehydrogenase 4
XLOC_001113	Phvul.001G223400	TSS1217	Chr01:47849166-47850156	4.82876	2.44431	7.21321	4.23568	2.08989	6.38147	5.08844	2.64663	7.53025	5.31425	2.85863	7.76987	5.43493	2.84888	8.02099
XLOC_001114	Phvul.001G223600	TSS1218	Chr01:47864396-47867324	0.0286045	0	0.0921571	0.0183394	0	0.0815517	0	0	0	0	0	0	0	0	0	nodulin MtN21 /EamA-like transporter family protein
XLOC_001115	Phvul.001G223900	TSS1219	Chr01:47883144-47889014	1.84494	0.56159	3.12829	3.75493	1.68951	5.82036	2.90395	1.13234	4.67556	3.86001	1.75896	5.96106	2.37526	0.878795	3.87172
XLOC_001116	Phvul.001G224000	TSS1220	Chr01:47890085-47893557	7.71766	4.99071	10.4446	8.0147	5.22024	10.8091	8.55179	5.6118	11.4918	8.71585	5.74745	11.6842	7.20329	4.61286	9.79372	Clathrin adaptor complexes medium subunit family protein
XLOC_001117	Phvul.001G224200	TSS1221	Chr01:47897698-47900606	0.0409456	0	0.113458	0.00456872	0	0.0401761	0.0184039	0	0.0694017	0.0134996	0	0.0488794	0.0233937	0	0.0736349	Plant neutral invertase family protein
XLOC_001118	Phvul.001G224800	TSS1222,TSS1223	Chr01:47952906-47957317	7.34957	4.96435	9.73479	6.67586	4.45955	8.89217	6.78433	4.51965	9.04902	6.41411	4.25728	8.57095	6.39646	4.22827	8.56464	Galactose oxidase/kelch repeat superfamily protein
XLOC_001119	Phvul.001G224900	TSS1224	Chr01:47970467-47976339	5.36331	3.15052	7.57609	4.1948	2.33956	6.05005	4.24188	2.37013	6.11364	4.25123	2.36991	6.13255	4.60494	2.64806	6.56182	KNOTTED1-like homeobox gene 6
XLOC_001120	Phvul.001G225400	TSS1225	Chr01:48014744-48017405	140.002	104.165	175.838	143.547	106.786	180.308	135.133	100.316	169.951	156.11	115.982	196.238	135.168	100.594	169.742	secretion-associated RAS super family 2
XLOC_001121	Phvul.001G225600	TSS1226	Chr01:48023764-48027727	4.04612	2.2235	5.86874	6.34924	3.90768	8.7908	3.43045	1.83149	5.02941	5.47728	3.32169	7.63287	2.80264	1.43295	4.17233	thioredoxin family protein
XLOC_001122	Phvul.001G226000	TSS1227	Chr01:48069687-48073293	7.43608	4.92452	9.94763	8.67852	5.87959	11.4774	9.29273	6.36805	12.2174	10.3013	7.14614	13.4565	6.92316	4.58622	9.26011	Calmodulin-binding protein
XLOC_001123	Phvul.001G226100	TSS1228	Chr01:48077358-48080172	5.9814	3.78601	8.17678	6.12454	3.90103	8.34805	6.45875	4.14474	8.77277	8.72901	5.85188	11.6061	5.70738	3.60201	7.81274	Calmodulin-binding protein
XLOC_001124	Phvul.001G226200	TSS1229	Chr01:48082825-48085324	1.10704	0.343313	1.87076	1.08796	0.324278	1.85165	1.44253	0.536214	2.34885	1.06524	0.324489	1.80599	2.01166	0.851384	3.17193	Calmodulin-binding protein
XLOC_001125	Phvul.001G226300	TSS1230	Chr01:48090647-48091967	137.655	102.374	172.936	108.348	80.7694	135.927	123.292	91.6087	154.975	114.854	85.7668	143.941	119.61	89.0174	150.203	Chaperone DnaJ-domain superfamily protein
XLOC_001126	Phvul.001G226400	TSS1231	Chr01:48095063-48101353	37.8824	28.2115	47.5533	37.1704	27.6705	46.6704	38.7075	28.7881	48.6268	36.5896	27.218	45.9613	40.1926	29.9489	50.4363	importin alpha isoform 2
XLOC_001127	Phvul.001G226500	TSS1232	Chr01:48107136-48108068	2.02509	0.681414	3.36876	0.931326	0.148028	1.71463	1.51416	0.429797	2.59853	0.749562	0.0932818	1.40584	1.77139	0.539388	3.00338	GATA transcription factor 16
XLOC_001128	Phvul.001G226600	TSS1233,TSS1234	Chr01:48111276-48115013	8.29479	5.21791	11.3717	8.6762	5.53475	11.8177	8.09094	5.06677	11.1151	8.51372	5.40198	11.6255	8.13009	5.1207	11.1395	Polynucleotidyl transferase, ribonuclease H-like superfamily protein
XLOC_001129	Phvul.001G226700	TSS1235	Chr01:48118657-48124359	0.0198277	0	0.0569589	0.0501944	0	0.114851	0.0200193	0	0.0578913	0.0548503	0	0.127163	0.0530484	0	0.119632	P-loop nucleoside triphosphate hydrolases superfamily protein with CH (Calponin Homology) domain
XLOC_001130	Phvul.001G226800	TSS1236	Chr01:48125662-48129109	10.611	7.29515	13.9269	16.4765	11.8433	21.1096	12.6427	8.83244	16.4529	16.819	12.1021	21.5358	10.2158	7.03058	13.401	Protein phosphatase 2C family protein
XLOC_001131	Phvul.001G227400	TSS1237	Chr01:48175583-48177361	23.1215	15.8738	30.3692	17.1462	11.3029	22.9894	19.6768	13.257	26.0966	20.5961	13.9491	27.2431	19.4634	13.0764	25.8505
XLOC_001132	Phvul.001G227600	TSS1238	Chr01:48183826-48189430	40.3797	30.0126	50.7468	34.0355	25.2472	42.8238	36.1591	26.8669	45.4513	29.5458	21.7642	37.3275	38.8024	28.8491	48.7556	protein serine/threonine kinases;ATP binding;catalytics
XLOC_001133	Phvul.001G227900	TSS1239	Chr01:48234865-48241538	11.7468	8.14143	15.3521	10.9572	7.58155	14.3328	12.6887	8.93283	16.4446	10.5179	7.20553	13.8303	13.8518	9.82166	17.8819	Homeodomain-like superfamily protein
XLOC_001134	Phvul.001G228200	TSS1240	Chr01:48254196-48258152	0.0292156	0	0.0906139	0.00765212	0	0.0513017	0.0258534	0	0.0876435	0.0366007	0	0.103832	0.0177496	0	0.0629564	ARM repeat superfamily protein
XLOC_001135	Phvul.001G228400	TSS1241	Chr01:48267646-48270290	21.9321	15.4241	28.4401	19.6928	13.7018	25.6837	18.673	12.859	24.4871	18.373	12.5682	24.1779	17.1307	11.7065	22.555	zinc finger protein 4
XLOC_001136	Phvul.001G228500	TSS1242	Chr01:48272180-48273841	5.9054	3.66888	8.14192	3.90904	2.20231	5.61577	1.96364	0.936875	2.99041	1.90969	0.9162	2.90317	1.82473	0.856628	2.79283	ARM repeat superfamily protein
XLOC_001137	Phvul.001G228700	TSS1243	Chr01:48278417-48285919	24.1564	17.8116	30.5013	23.9574	17.6563	30.2585	23.2772	17.1403	29.4141	23.2975	17.1541	29.4408	22.4577	16.5193	28.3961	Zn-dependent exopeptidases superfamily protein
XLOC_001138	Phvul.001G228900	TSS1244	Chr01:48295650-48297636	25.6063	16.6422	34.5703	28.6974	18.8398	38.555	24.914	16.1658	33.6621	29.4973	19.5051	39.4894	24.9241	16.1158	33.7325	Signal peptidase subunit
XLOC_001139	Phvul.001G229000	TSS1245	Chr01:48299772-48306137	54.8669	40.8026	68.9312	60.163	44.4975	75.8285	55.0084	40.8545	69.1623	60.7902	45.0059	76.5744	53.5606	39.645	67.4761	NADH-ubiquinone dehydrogenase, mitochondrial, putative
XLOC_001140	Phvul.001G229200	TSS1246	Chr01:48319391-48321237	10.6226	7.26045	13.9847	10.7037	7.28205	14.1254	7.01452	4.51095	9.5181	8.14219	5.34537	10.939	10.084	6.809	13.359	Eukaryotic aspartyl protease family protein
XLOC_001141	Phvul.001G229300	TSS1247,TSS1248	Chr01:48328122-48341576	9.68687	6.49309	12.8807	9.2908	6.22967	12.3519	10.2531	6.93286	13.5734	8.81414	5.88427	11.744	10.2727	6.98835	13.5571	Tetratricopeptide repeat (TPR)-like superfamily protein
XLOC_001142	Phvul.001G229400	TSS1249	Chr01:48342264-48343063	0.283341	0	0.650642	0.258946	0	0.619979	0.491968	0	1.06026	0.500814	0	1.02018	0.463401	0	0.974045
XLOC_001143	Phvul.001G229600	TSS1250	Chr01:48361814-48368311	3.14104	1.95282	4.32925	5.8549	3.98884	7.72096	4.33406	2.83449	5.83364	4.94835	3.30485	6.59185	3.18871	1.99757	4.37985	ARM repeat superfamily protein
XLOC_001144	Phvul.001G229700	TSS1251	Chr01:48387189-48389058	15.0143	9.95506	20.0735	14.5007	9.63315	19.3683	14.6578	9.68136	19.6343	16.271	10.9478	21.5942	13.4598	8.87096	18.0487	nudix hydrolase homolog 17
XLOC_001145	Phvul.001G229800	TSS1252	Chr01:48394684-48396653	2.33696	1.15028	3.52364	2.63951	1.34259	3.93644	2.67328	1.37232	3.97423	2.7679	1.40904	4.12676	2.7269	1.40849	4.04531	plasmodesmata-located protein 7
XLOC_001146	Phvul.001G229900	TSS1253	Chr01:48413533-48415874	3.56466	1.89592	5.2334	4.89896	2.79901	6.99891	5.42984	3.17106	7.68863	5.20886	3.02751	7.39021	3.71927	2.00419	5.43434	myb domain protein 20
XLOC_001147	Phvul.001G230000	TSS1254	Chr01:48429927-48433126	2.87611	1.57565	4.17658	5.13901	3.17452	7.1035	3.34847	1.90183	4.79511	5.01757	3.09169	6.94345	2.18167	1.10785	3.25548	O-Glycosyl hydrolases family 17 protein
XLOC_001148	Phvul.001G230100	TSS1255	Chr01:48436010-48440148	9.39438	6.34902	12.4397	9.35999	6.37086	12.3491	9.96854	6.80193	13.1352	9.45576	6.40818	12.5033	9.61289	6.54659	12.6792	alpha/beta-Hydrolases superfamily protein
XLOC_001149	Phvul.001G230500	TSS1256	Chr01:48471596-48474758	85.5332	62.2507	108.816	98.2678	70.6961	125.839	87.7995	63.4578	112.141	104.281	74.5981	133.964	82.8288	60.1584	105.499	GRAS family transcription factor family protein
XLOC_001150	Phvul.001G230900	TSS1257	Chr01:48508997-48514787	8.73359	1.13895	16.3282	7.76018	1.82392	13.6964	9.37342	3.67599	15.0708	8.01606	0.679617	15.3525	9.28338	2.29592	16.2708	RNA polymerase II, Rpb4, core protein
XLOC_001151	Phvul.001G231100	TSS1258	Chr01:48519123-48519797	0.103668	0	0.320691	0.0996234	0	0.315797	0.0885456	0	0.274084	0.0876474	0	0.300785	0.0545443	0	0.185778	pollen calcium-binding protein 1
XLOC_001152	Phvul.001G231400	TSS1259	Chr01:48540254-48542677	0	0	0	0	0	0	0	0	0	0	0	0	0	0	0	dsRNA-binding domain-like superfamily protein
XLOC_001153	Phvul.001G231500	TSS1260	Chr01:48546351-48548367	0.929061	0.212879	1.64524	3.1105	1.53713	4.68387	1.87195	0.78199	2.9619	2.0303	0.851946	3.20865	1.50812	0.561799	2.45445	RHD SIX-LIKE 1
XLOC_001154	Phvul.001G231600	TSS1261	Chr01:48557736-48561820	12.8763	8.77401	16.9785	9.31694	6.12028	12.5136	8.44577	5.50008	11.3915	9.62458	6.33321	12.916	8.29177	5.39021	11.1933	ARM repeat superfamily protein
XLOC_001155	Phvul.001G231700	TSS1262	Chr01:48563285-48579679	30.6359	22.7714	38.5004	30.7723	22.8685	38.676	28.7731	21.4005	36.1457	31.3611	23.3246	39.3976	26.5105	19.7481	33.2728	DegP protease 7
XLOC_001156	Phvul.001G231901	TSS1263	Chr01:48584957-48585381	24.2047	13.1347	35.2748	6.55728	2.2279	10.8867	1.44354	0	2.95336	1.78357	0.0815472	3.48559	4.56892	1.01192	8.12593
XLOC_001157	Phvul.001G232000	TSS1264	Chr01:48586028-48590075	10.3925	6.93623	13.8487	12.2691	8.39846	16.1398	10.7283	7.20481	14.2517	12.3145	8.41428	16.2147	10.6177	7.1548	14.0806	inositol 1,3,4-trisphosphate 5/6-kinase 4
XLOC_001158	Phvul.001G232200	TSS1265,TSS1266	Chr01:48600014-48607288	40.1524	29.2173	51.0876	33.2805	24.0857	42.4753	37.7437	27.6004	47.887	34.496	25.0548	43.9373	39.1914	28.6494	49.7334	pfkB-like carbohydrate kinase family protein
XLOC_001159	Phvul.001G232300	TSS1267,TSS1268	Chr01:48611228-48615084	24.3989	17.6212	31.1766	22.5257	16.3163	28.7352	31.3259	22.9726	39.6792	26.793	19.3742	34.2118	32.9722	24.2627	41.6816	Protein kinase superfamily protein
XLOC_001160	Phvul.001G232400	TSS1269,TSS1270	Chr01:48617214-48623525	32.335	24.1308	40.5391	28.8526	21.4274	36.2777	29.8653	22.2497	37.4808	27.2068	20.2991	34.1145	28.2183	20.9101	35.5265	XH/XS domain-containing protein
XLOC_001161	Phvul.001G232500	TSS1271	Chr01:48625573-48626567	0.116887	0	0.310398	0.0793453	0	0.241388	0.10017	0	0.267397	0.156425	0	0.391943	0.0165998	0	0.0978773	Glycolipid transfer protein (GLTP) family protein
XLOC_001162	Phvul.001G232700	TSS1272,TSS1273	Chr01:48654725-48660376	40.358	29.9325	50.7834	42.2857	31.3499	53.2215	41.8252	30.9761	52.6742	40.5524	30.0459	51.0589	43.2693	31.9931	54.5455	TRF-like 9
XLOC_001163	Phvul.001G233000	TSS1274	Chr01:48681671-48684812	0.0762588	0	0.183181	0.0927672	0	0.211797	0.132612	0	0.281505	0.202352	0.0047497	0.399954	0.097201	0	0.214788	lectin protein kinase family protein
XLOC_001164	Phvul.001G233100	TSS1275	Chr01:48687220-48690674	0.0109372	0	0.0464642	0.0565315	0	0.148114	0.0441195	0	0.123238	0.0822021	0	0.189506	0	0	0	lectin protein kinase family protein
XLOC_001165	Phvul.001G233300	TSS1276	Chr01:48743430-48743697	42.1481	18.76	65.5361	52.0327	24.8401	79.2254	63.3816	32.1542	94.609	50.0047	23.0592	76.9502	77.3362	41.6957	112.977	ROTUNDIFOLIA like 8
XLOC_001166	Phvul.001G233400	TSS1277	Chr01:48758161-48763082	62.9918	46.4029	79.5806	57.7606	42.3994	73.1217	61.4828	45.2751	77.6906	62.0451	45.6936	78.3966	61.8718	45.6101	78.1334	FKBP-like peptidyl-prolyl cis-trans isomerase family protein
XLOC_001167	Phvul.001G233800	TSS1278	Chr01:48790520-48801100	11.4766	8.31517	14.638	11.4674	8.32821	14.6067	10.9312	7.91573	13.9467	10.6603	7.71755	13.603	10.6933	7.74681	13.6397	anaphase-promoting complex/cyclosome 2
XLOC_001168	Phvul.001G235100	TSS1279	Chr01:48866795-48872556	2.66246	1.48202	3.8429	2.31181	1.2337	3.38992	2.43671	1.33413	3.53929	2.25488	1.20642	3.30333	2.54939	1.40998	3.68881	Protein of unknown function (DUF604)
XLOC_001169	Phvul.001G235500	TSS1280	Chr01:48894984-48899156	36.6411	27.2127	46.0696	31.9229	23.6631	40.1826	35.1263	26.0757	44.1769	30.9828	22.9845	38.9811	38.1721	28.386	47.9583	Protein of unknown function (DUF1644)
XLOC_001170	Phvul.001G235700	TSS1281	Chr01:48904546-48908577	11.9066	7.54722	16.266	12.091	7.73032	16.4518	10.798	6.77285	14.8232	12.6951	8.14537	17.2448	9.97361	6.21756	13.7297	NAD(P)-binding Rossmann-fold superfamily protein
XLOC_001171	Phvul.001G235800	TSS1282	Chr01:48910575-48913094	81.3643	60.4146	102.314	86.358	64.2579	108.458	48.6462	35.5161	61.7764	66.9496	49.4938	84.4053	32.7033	23.3828	42.0238	NAD(P)-binding Rossmann-fold superfamily protein
XLOC_001172	Phvul.001G236000	TSS1283,TSS1284	Chr01:48928683-48931192	50.6691	37.5076	63.8306	39.6945	29.4844	49.9046	39.0525	28.935	49.1699	35.804	26.4189	45.189	41.7799	30.9465	52.6132	highly ABA-induced PP2C gene 3
XLOC_001173	Phvul.001G236400	TSS1285	Chr01:48960539-48967630	64.7253	48.2148	81.2358	54.3005	40.4007	68.2004	62.6926	46.7049	78.6803	59.3911	44.3601	74.4221	64.2737	47.9622	80.5852	BTB/POZ/MATH-domains containing protein
XLOC_001174	Phvul.001G236500	TSS1286	Chr01:48971515-48978431	1.43592	0.721914	2.14992	0.940943	0.418382	1.4635	0.935347	0.408245	1.46245	0.931193	0.410121	1.45227	0.742065	0.29855	1.18558	Regulator of chromosome condensation (RCC1) family protein
XLOC_001175	Phvul.001G236600	TSS1287	Chr01:48981702-48984702	21.4006	15.4859	27.3154	26.1161	19.2977	32.9344	27.8232	20.3327	35.3136	36.7612	27.3486	46.1738	24.6749	18.1	31.2498	Protein kinase family protein
XLOC_001176	Phvul.001G236801	TSS1288	Chr01:48995394-48999787	26.6165	19.4849	33.7481	34.432	25.4356	43.4285	30.4594	22.4382	38.4807	37.3712	27.7443	46.9982	26.9908	19.8309	34.1508	Glucose-1-phosphate adenylyltransferase family protein
XLOC_001177	Phvul.001G237100	TSS1289	Chr01:49024353-49030217	8.30874	5.48286	11.1346	9.7342	6.56971	12.8987	10.2489	6.96074	13.5371	10.3431	7.0323	13.6539	8.73844	5.82792	11.649	DA1-related protein 2
XLOC_001178	Phvul.001G237200	TSS1290	Chr01:49032757-49035249	0	0	0	0	0	0	0	0	0	0	0	0	0	0	0	Major facilitator superfamily protein
XLOC_001179	Phvul.001G237300	TSS1291	Chr01:49044827-49047414	0	0	0	0.0148935	0	0.059537	0.0262923	0	0.0893361	0	0	0	0	0	0	Major facilitator superfamily protein
XLOC_001180	Phvul.001G237400	TSS1292	Chr01:49054023-49058935	0	0	0	0	0	0	0	0	0	0.0275823	0	0.0946672	0	0	0	Major facilitator superfamily protein
XLOC_001181	Phvul.001G237500	TSS1293	Chr01:49062236-49065464	0.0154765	0	0.0597357	0.455782	0.0896836	0.82188	0.43144	0.0685779	0.794302	0.438264	0.073745	0.802782	0.0159593	0	0.0608456	Major facilitator superfamily protein
XLOC_001182	Phvul.001G237600	TSS1294	Chr01:49066893-49068397	0	0	0	0.0149531	0	0.103824	0	0	0	0.0182977	0	0.107676	0	0	0	Major facilitator superfamily protein
XLOC_001183	Phvul.001G237800	TSS1295	Chr01:49120700-49121858	0	0	0	0.034193	0	0.124358	0.0457512	0	0.144275	0.0901183	0	0.260514	0.0192497	0	0.107001	Major facilitator superfamily protein
XLOC_001184	Phvul.001G238100	TSS1296	Chr01:49136840-49141466	4.17613	2.62354	5.72871	6.30061	4.20225	8.39896	6.31309	4.19986	8.42632	5.63935	3.66709	7.61162	5.40393	3.54727	7.26059	subtilase 4.12
XLOC_001185	Phvul.001G238200	TSS1297	Chr01:49149019-49149436	0	0	0	0	0	0	0	0	0	0	0	0	0	0	0
XLOC_001186	Phvul.001G238300	TSS1298	Chr01:49160271-49163121	10.9871	6.9853	14.9889	6.41047	3.67558	9.14536	11.4572	7.33591	15.5785	5.71	3.18094	8.23906	12.0985	7.77662	16.4205
XLOC_001187	Phvul.001G238600	TSS1299	Chr01:49178483-49187999	18.8662	13.2837	24.4487	18.6097	13.1066	24.1128	19.5931	13.8554	25.3308	19.6531	13.9201	25.3861	19.3707	13.6875	25.0538	guanylyl cyclase 1
XLOC_001188	Phvul.001G238700	TSS1300	Chr01:49205778-49208210	8.19647	5.54936	10.8436	12.7743	9.08926	16.4593	9.72985	6.73332	12.7264	13.3573	9.45252	17.2622	5.62347	3.6598	7.58714
XLOC_001189	Phvul.001G238900	TSS1301	Chr01:49219446-49222079	8.10471	5.32702	10.8824	9.00903	6.01586	12.0022	8.68318	5.77392	11.5924	9.82284	6.61495	13.0307	9.17257	6.13485	12.2103	UDP-Glycosyltransferase superfamily protein
XLOC_001190	Phvul.001G239100	TSS1302	Chr01:49237486-49241452	1.46075	0.435346	2.48616	2.20846	0.825386	3.59153	1.90131	0.661774	3.14084	2.35544	0.909974	3.8009	2.6408	1.10376	4.17784
XLOC_001191	Phvul.001G239200	TSS1303	Chr01:49244672-49246082	1.66021	0.680761	2.63966	2.44072	1.1777	3.70374	2.33391	1.09923	3.56858	2.63037	1.28057	3.98016	1.73068	0.734553	2.72681	Concanavalin A-like lectin family protein
XLOC_001192	Phvul.001G239300	TSS1304	Chr01:49251641-49256931	21.7099	15.6989	27.7208	27.8462	20.3099	35.3825	30.509	22.2785	38.7394	30.2712	22.243	38.2995	22.206	16.0735	28.3386	proline transporter 1
XLOC_001193	Phvul.001G239500	TSS1305,TSS1306	Chr01:49259754-49268066	39.4457	29.0654	49.826	58.8515	43.8408	73.8623	54.2265	40.0961	68.3569	69.171	51.8416	86.5003	50.9338	37.8082	64.0595	Nucleotide-sugar transporter family protein
XLOC_001194	Phvul.001G239800	TSS1307,TSS1308	Chr01:49282419-49285788	56.0707	41.1753	70.9662	56.6851	41.9572	71.4129	57.0066	42.1514	71.8617	57.7528	42.7053	72.8002	59.8202	44.4005	75.24	Transport protein particle (TRAPP) component
XLOC_001195	Phvul.001G239900	TSS1309	Chr01:49288005-49290756	0.222536	0.00383081	0.44124	3.73388	2.06911	5.39866	1.17356	0.478706	1.86841	4.0038	2.29582	5.71178	0.0833128	0	0.196626	cellulase 2
XLOC_001196	Phvul.001G240000	TSS1310	Chr01:49293205-49296402	4.95434	3.27528	6.6334	4.88928	3.23111	6.54746	4.74302	3.12765	6.35838	4.59211	3.00482	6.17941	5.03395	3.34433	6.72357
XLOC_001197	Phvul.001G240200	TSS1311	Chr01:49301860-49304743	3.86422	2.1654	5.56304	0.853952	0.263424	1.44448	1.59292	0.664521	2.52131	1.07024	0.370601	1.76989	2.44009	1.17229	3.70788	sedoheptulose-bisphosphatase
XLOC_001198	Phvul.001G240300	TSS1312,TSS1313	Chr01:49306787-49309225	51.5025	38.3189	64.686	44.8257	33.3294	56.322	40.5245	29.9787	51.0704	42.5059	31.534	53.4778	37.787	27.9829	47.5912	Duplicated homeodomain-like superfamily protein
XLOC_001199	Phvul.001G240600	TSS1314	Chr01:49337120-49338478	81.5508	60.5222	102.579	65.9828	49.0954	82.8702	70.9868	52.8652	89.1084	67.1787	50.0201	84.3373	75.3028	56.1648	94.4409	Calcium-dependent lipid-binding (CaLB domain) family protein
XLOC_001200	Phvul.001G240700	TSS1315	Chr01:49351994-49353764	14.3272	9.88558	18.7688	12.0659	8.19991	15.932	14.1532	9.80182	18.5045	8.05435	5.14804	10.9607	11.3144	7.62256	15.0062	HXXXD-type acyl-transferase family protein
XLOC_001201	Phvul.001G240800	TSS1316	Chr01:49361482-49363807	0.00780122	0	0.0622328	0	0	0	0	0	0	0.00907944	0	0.063982	0	0	0	HXXXD-type acyl-transferase family protein
XLOC_001202	Phvul.001G241500	TSS1317	Chr01:49414768-49418811	2.40043	1.2567	3.54416	3.03673	1.70389	4.36957	2.6912	1.46414	3.91827	2.91096	1.60412	4.2178	2.06738	1.04927	3.0855	Transmembrane amino acid transporter family protein
XLOC_001203	Phvul.001G241600	TSS1318	Chr01:49420587-49424828	2.34804	1.21948	3.47659	3.73157	2.1709	5.29225	2.36202	1.23126	3.49279	3.27914	1.85933	4.69895	2.62643	1.41177	3.84108	anthranilate synthase alpha subunit 1
XLOC_001204	Phvul.001G241700	TSS1319	Chr01:49425856-49431370	0	0	0	0.0122924	0	0.0536205	0.0102813	0	0.0516171	0.038023	0	0.11285	0.0394154	0	0.111891	anthranilate synthase alpha subunit 1
XLOC_001205	Phvul.001G241900	TSS1320	Chr01:49441199-49446040	18.229	13.236	23.2219	17.8114	12.9186	22.7042	17.8079	12.9625	22.6533	17.9612	13.0211	22.9012	17.3611	12.6099	22.1124	arginine-tRNA protein transferase 1
XLOC_001206	Phvul.001G242200	TSS1321	Chr01:49468473-49474115	5.62878	3.56101	7.69655	4.96482	3.07006	6.85958	4.03199	2.40304	5.66094	4.33083	2.60319	6.05846	3.88344	2.30779	5.4591	Cytochrome P450 superfamily protein
XLOC_001207	Phvul.001G242500	TSS1322	Chr01:49501101-49507125	11.3467	7.74116	14.9522	9.70357	6.52129	12.8859	9.9767	6.70179	13.2516	10.8135	7.36547	14.2615	9.63327	6.47726	12.7893	ABC2 homolog 9
XLOC_001208	Phvul.001G242700	TSS1323,TSS1324	Chr01:49523354-49527672	18.0616	12.0446	24.0786	19.2933	12.9662	25.6205	17.9065	11.8646	23.9485	24.3933	16.6648	32.1219	15.2298	9.91814	20.5414	SGNH hydrolase-type esterase superfamily protein
XLOC_001209	Phvul.001G242800	TSS1325	Chr01:49529545-49533284	5.02774	2.65771	7.39776	7.1855	4.11519	10.2558	7.79109	4.55013	11.0321	7.73127	4.50688	10.9557	5.67235	3.10527	8.23944	GINS complex protein
XLOC_001210	Phvul.001G242900	TSS1326	Chr01:49536311-49537058	25.7131	17.1117	34.3146	25.1126	16.7556	33.4697	36.181	25.2867	47.0753	36.1839	24.9625	47.4054	39.6402	27.8533	51.4271	Protein of unknown function (DUF1313)
XLOC_001211	Phvul.001G243100	TSS1327	Chr01:49544086-49548295	2.47547	1.40161	3.54934	4.80958	3.07518	6.54399	4.36511	2.76527	5.96496	5.37744	3.49836	7.25652	2.76238	1.60862	3.91614	Phosphoinositide-specific phospholipase C family protein
XLOC_001212	Phvul.001G243200	TSS1328	Chr01:49549213-49555780	30.6987	22.7784	38.619	30.8551	22.8675	38.8426	30.0517	22.2764	37.827	32.3844	24.122	40.6469	28.8803	21.4224	36.3382	Phosphoinositide-specific phospholipase C family protein
XLOC_001213	Phvul.001G243300	TSS1329	Chr01:49557520-49562825	42.5574	31.348	53.7667	28.0945	20.8602	35.3288	34.7936	25.8589	43.7282	25.4383	18.7131	32.1635	41.1721	30.684	51.6603	phospholipase C 2
XLOC_001214	Phvul.001G243400	TSS1330	Chr01:49563532-49570789	10.7095	7.71134	13.7077	11.2707	8.16352	14.3778	10.3673	7.46735	13.2672	10.1182	7.27812	12.9583	10.9912	7.94709	14.0354	sequence-specific DNA binding transcription factors;zinc ion binding;sequence-specific DNA binding transcription factors
XLOC_001215	Phvul.001G243500	TSS1331	Chr01:49571728-49573385	3.04117	1.64412	4.43821	2.91342	1.55713	4.2697	3.23475	1.76176	4.70774	3.13744	1.71991	4.55497	3.72796	2.12675	5.32916	CRINKLY4 related 3
XLOC_001216	Phvul.001G243900	TSS1332	Chr01:49613453-49618830	15.1404	11.1981	19.0827	13.0527	9.59618	16.5092	14.2627	10.5228	18.0025	13.5167	9.88219	17.1512	12.6567	9.30252	16.011	Double Clp-N motif-containing P-loop nucleoside triphosphate hydrolases superfamily protein
XLOC_001217	Phvul.001G244100	TSS1333,TSS1334,TSS1335	Chr01:49636821-49639871	10.49	6.68381	14.2961	11.392	7.40104	15.383	10.8466	6.9852	14.708	11.2518	7.247	15.2566	9.41256	5.90514	12.92	phosphoribosylanthranilate isomerase 1
XLOC_001218	Phvul.001G244200	TSS1336	Chr01:49642086-49644707	245.873	180.322	311.425	279.871	205.26	354.482	225.213	165.838	284.588	265.912	195.207	336.618	208.775	154.606	262.945	Ribosomal protein L1p/L10e family
XLOC_001219	Phvul.001G244300	TSS1337	Chr01:49646710-49658925	60.5613	43.3906	77.732	74.9708	52.8452	97.0963	65.779	46.7062	84.8518	74.0437	52.288	95.7993	59.8265	42.8403	76.8127	Clathrin, heavy chain
XLOC_001220	Phvul.001G244400	TSS1338	Chr01:49660143-49662487	48.106	35.2661	60.946	38.4544	27.8626	49.0461	43.8087	31.9525	55.6649	38.3572	27.8318	48.8826	47.4841	34.8534	60.1147
XLOC_001221	Phvul.001G244500	TSS1339,TSS1340	Chr01:49666635-49669090	5.25165	3.19161	7.3117	3.94439	2.24758	5.64119	4.13562	2.4181	5.85314	3.78552	2.1245	5.44654	4.99961	2.99775	7.00147	basic helix-loop-helix (bHLH) DNA-binding superfamily protein
XLOC_001222	Phvul.001G244800	TSS1341	Chr01:49698852-49700855	11.0264	7.74263	14.3102	9.39655	6.5624	12.2307	11.5557	8.11075	15.0006	8.15806	5.58887	10.7272	10.1362	7.09232	13.1801	HXXXD-type acyl-transferase family protein
XLOC_001223	Phvul.001G245100	TSS1342	Chr01:49722531-49725081	0.747336	0.245569	1.2491	1.61336	0.771211	2.4555	0.979075	0.384884	1.57327	2.10542	1.08281	3.12802	0.874245	0.327425	1.42106	Mad3/BUB1 homology region 1
XLOC_001224	Phvul.001G245800	TSS1343	Chr01:49772044-49772953	2.79363	0.953639	4.63363	5.15083	2.27281	8.02884	2.72167	0.902643	4.5407	4.5437	1.90388	7.18351	3.70202	1.44534	5.9587	Lateral organ boundaries (LOB) domain family protein
XLOC_001225	Phvul.001G246100	TSS1344	Chr01:49800524-49807673	8.40026	5.24628	11.5542	9.18643	5.83387	12.539	8.82732	5.54553	12.1091	8.7977	5.5225	12.0729	8.35757	5.22757	11.4876
XLOC_001226	Phvul.001G246200	TSS1345	Chr01:49810024-49814381	72.9523	54.3167	91.588	69.7549	51.8232	87.6866	79.7312	59.3326	100.13	69.9417	52.1317	87.7517	91.2012	67.859	114.543	TRICHOME BIREFRINGENCE-LIKE 33
XLOC_001227	Phvul.001G246500	TSS1346	Chr01:49834420-49837364	0.438029	0.119846	0.756212	0.112448	0	0.235691	0.144779	0.00137521	0.288183	0.102775	0	0.23104	0.118309	0	0.24543	cation/hydrogen exchanger 15
XLOC_001228	Phvul.001G246600	TSS1347	Chr01:49839449-49842338	0.0101405	0	0.0450972	0.0549062	0	0.13524	0.0121174	0	0.0458341	0.0193265	0	0.0688319	0.0196291	0	0.0670007	cation/hydrogen exchanger 15
XLOC_001229	Phvul.001G246900	TSS1348	Chr01:49863999-49866550	0	0	0	0	0	0	0	0	0	0	0	0	0	0	0
XLOC_001230	Phvul.001G247000	TSS1349	Chr01:49867384-49874530	34.4272	24.8545	43.9999	41.6184	30.3348	52.902	34.7286	25.1072	44.35	39.4857	28.7249	50.2465	33.7274	24.3571	43.0978	biotin/lipoyl attachment domain-containing protein
XLOC_001231	Phvul.001G247100	TSS1350	Chr01:49877728-49883033	9.96545	7.06925	12.8616	8.17513	5.70127	10.649	8.58839	6.03277	11.144	7.87131	5.46412	10.2785	8.89742	6.29101	11.5038	Protein of unknown function (DUF399 and DUF3411)
XLOC_001232	Phvul.001G247600	TSS1351	Chr01:49900071-49900691	0	0	0	0	0	0	0	0	0	0	0	0	0	0	0	Gibberellin-regulated family protein
XLOC_001233	Phvul.001G248000	TSS1352	Chr01:49933842-49936818	75.3568	55.6413	95.0723	58.0438	43.2074	72.8802	64.9709	48.4748	81.467	50.1461	37.3077	62.9844	69.3081	51.597	87.0192	Transmembrane amino acid transporter family protein
XLOC_001234	Phvul.001G248200	TSS1353	Chr01:49942196-49943998	0.0211999	0	0.133749	0.0695371	0	0.231171	0	0	0	0	0	0	0.0253093	0	0.135832
XLOC_001235	Phvul.001G248500	TSS1354	Chr01:49957059-49958001	0	0	0	0	0	0	0	0	0	0	0	0	0	0	0
XLOC_001236	Phvul.001G248600	TSS1355	Chr01:49966960-49971238	0.125121	0	0.28281	0.090442	0	0.21374	0.078756	0	0.188024	0.0694791	0	0.168364	0.0485329	0	0.136695	Major facilitator superfamily protein
XLOC_001237	Phvul.001G249100	TSS1356	Chr01:50002173-50004770	0.254923	0	0.597844	0.469355	0	0.965601	0.465436	0	0.95333	0.816633	0.0768935	1.55637	0.549307	0	1.12164
XLOC_001238	Phvul.001G249200	TSS1357,TSS1358	Chr01:50013281-50017960	14.1612	9.98388	18.3384	26.9839	19.871	34.0967	20.4896	14.8031	26.1762	27.3094	20.1284	34.4904	12.7405	8.99589	16.4851	gamma-glutamyl transpeptidase 1
XLOC_001239	Phvul.001G249400	TSS1359	Chr01:50035491-50041656	44.3865	32.9346	55.8384	39.6188	29.2564	49.9812	45.8902	34.0733	57.707	36.049	26.548	45.5501	48.0836	35.7146	60.4526	RING/FYVE/PHD zinc finger superfamily protein
XLOC_001240	Phvul.001G249500	TSS1360	Chr01:50043856-50044502	70.6768	50.9099	90.4436	64.4035	45.767	83.0399	65.1512	46.583	83.7193	48.6664	34.302	63.0309	62.952	45.0427	80.8613
XLOC_001241	Phvul.001G249700	TSS1361	Chr01:50056249-50056838	41.5163	28.0456	54.987	40.4154	27.5827	53.2482	26.959	17.3378	36.5802	17.5741	10.5418	24.6065	41.2944	28.0502	54.5386
XLOC_001242	Phvul.001G249900	TSS1362	Chr01:50064882-50067043	38.9271	28.3201	49.5341	37.1285	27.0105	47.2465	40.0829	29.2779	50.8879	40.8332	29.7763	51.8901	41.0395	30.0488	52.0301	NAD(P)-binding Rossmann-fold superfamily protein
XLOC_001243	Phvul.001G250100	TSS1363	Chr01:50079461-50089959	14.2089	10.5655	17.8522	18.8836	14.0862	23.681	16.2385	12.0672	20.4097	18.2084	13.6162	22.8006	14.3753	10.694	18.0565	binding
XLOC_001244	Phvul.001G250200	TSS1364	Chr01:50092536-50097390	8.0552	5.38106	10.7293	8.58211	5.77337	11.3908	7.54957	5.00277	10.0964	8.0774	5.39724	10.7575	6.66301	4.36787	8.95816	Eukaryotic aspartyl protease family protein
XLOC_001245	Phvul.001G250300	TSS1365,TSS1366,TSS1367	Chr01:50100938-50102262	1.29767	0.237439	2.35789	2.98969	1.12395	4.85544	2.14457	0.658735	3.6304	2.51817	0.857064	4.17928	1.02573	0.127826	1.92364	Heavy metal transport/detoxification superfamily protein
XLOC_001246	Phvul.001G250400	TSS1368	Chr01:50103680-50105073	16.5126	11.4823	21.5429	16.7053	11.7178	21.6929	16.5522	11.5094	21.595	17.2897	12.0549	22.5244	16.454	11.4975	21.4104	Tetratricopeptide repeat (TPR)-like superfamily protein
XLOC_001247	Phvul.001G250500	TSS1369	Chr01:50108967-50112837	6.09662	3.90236	8.29088	8.3931	5.60749	11.1787	6.79992	4.42399	9.17584	9.5425	6.48457	12.6004	5.86967	3.72205	8.01729	aspartate aminotransferase
XLOC_001248	Phvul.001G250600	TSS1370	Chr01:50113484-50117612	7.62749	4.98908	10.2659	6.14491	3.87568	8.41414	6.90368	4.45668	9.35067	6.72473	4.31282	9.13664	7.24379	4.713	9.77458	aspartate aminotransferase
XLOC_001249	Phvul.001G250900	TSS1371	Chr01:50140016-50141185	41.6069	30.111	53.1028	46.6803	33.8695	59.491	38.5134	27.7133	49.3135	49.6629	36.1085	63.2173	46.6298	33.9278	59.3317	Protein of unknown function (DUF581)
XLOC_001250	Phvul.001G251200	TSS1372	Chr01:50169998-50171267	13.9997	9.46644	18.533	15.8183	10.8429	20.7936	13.1352	8.84296	17.4275	15.44	10.5164	20.3636	15.2822	10.4551	20.1093	Integrase-type DNA-binding superfamily protein
XLOC_001251	Phvul.001G251300	TSS1373	Chr01:50183859-50186673	3.82246	2.16827	5.47665	5.02444	3.01492	7.03395	4.9203	2.94926	6.89135	4.83505	2.87115	6.79895	3.9493	2.26117	5.63744	Haloacid dehalogenase-like hydrolase (HAD) superfamily protein
XLOC_001252	Phvul.001G251400	TSS1374	Chr01:50198215-50199284	18.3345	12.1556	24.5134	14.1939	9.11433	19.2734	16.3724	10.7173	22.0276	14.7498	9.45748	20.0421	17.0959	11.2721	22.9197	Lipase/lipooxygenase, PLAT/LH2 family protein
XLOC_001253	Phvul.001G251600	TSS1375	Chr01:50209077-50211945	7.95722	5.50277	10.4117	7.46996	5.13499	9.80493	6.88546	4.69924	9.07167	7.96428	5.48886	10.4397	6.17175	4.15281	8.19069	VQ motif-containing protein
XLOC_001254	Phvul.001G251700	TSS1376	Chr01:50223671-50225409	7.96598	5.18921	10.7427	15.3699	10.794	19.9458	8.40359	5.59305	11.2141	15.4632	10.8105	20.116	7.44271	4.81284	10.0726
XLOC_001255	Phvul.001G251800	TSS1377	Chr01:50227698-50243382	20.9824	15.6272	26.3375	19.9386	14.8422	25.0349	20.8056	15.4922	26.1189	19.8967	14.8202	24.9733	19.4519	14.4858	24.418	peroxisomal ABC transporter 1
XLOC_001256	Phvul.001G251900	TSS1378	Chr01:50246290-50247009	46.6374	33.5763	59.6984	54.6724	39.96	69.3848	73.794	54.2893	93.2986	63.2985	47.0005	79.5964	78.2515	57.7695	98.7334
XLOC_001257	Phvul.001G252000	TSS1379	Chr01:50248860-50252227	25.7368	18.7338	32.7399	37.2849	27.6553	46.9146	23.6149	17.2388	29.9909	33.0177	24.361	41.6744	24.0286	17.4988	30.5584
XLOC_001258	Phvul.001G252100	TSS1380	Chr01:50253202-50257128	13.3038	9.05944	17.5481	11.6974	7.84111	15.5537	13.9698	9.71232	18.2273	12.4125	8.45776	16.3672	13.9032	9.61502	18.1915	TLD-domain containing nucleolar protein
XLOC_001259	Phvul.001G252500	TSS1381	Chr01:50284495-50285967	10.2814	6.86806	13.6948	9.55529	6.37397	12.7366	9.33525	6.16878	12.5017	10.5359	7.03131	14.0406	10.2159	6.88147	13.5504	C2H2 and C2HC zinc fingers superfamily protein
XLOC_001260	Phvul.001G252600	TSS1382	Chr01:50288045-50288384	0	0	0	0	0	0	0	0	0	0	0	0	0	0	0
XLOC_001261	Phvul.001G252700	TSS1383	Chr01:50291351-50291678	0	0	0	0	0	0	0	0	0	0	0	0	0	0	0
XLOC_001262	Phvul.001G252900	TSS1384	Chr01:50307423-50312535	21.3222	15.5428	27.1017	17.0367	12.3248	21.7486	19.8931	14.4218	25.3644	18.7932	13.6513	23.9352	20.6244	15.0286	26.2202	DNAJ heat shock family protein
XLOC_001263	Phvul.001G253300	TSS1385	Chr01:50350187-50354056	18.122	12.4973	23.7468	21.5258	15.1171	27.9345	19.0927	13.2976	24.8878	23.9562	16.9816	30.9309	20.4814	14.3752	26.5876	RAB GTPase homolog A4A
XLOC_001264	Phvul.001G253900	TSS1386	Chr01:50383975-50385010	24.8408	17.3973	32.2842	21.3047	14.8248	27.7847	23.926	16.748	31.104	27.4455	19.5226	35.3683	24.3829	17.0681	31.6977
XLOC_001265	Phvul.001G254100	TSS1387	Chr01:50419087-50425942	12.0147	8.91646	15.113	9.96266	7.36362	12.5617	11.1649	8.23713	14.0927	9.81244	7.2616	12.3633	11.0137	8.17246	13.855	helicase domain-containing protein / IBR domain-containing protein / zinc finger protein-related
XLOC_001266	Phvul.001G254300	TSS1388	Chr01:50430003-50430959	0.0353546	0	0.167931	0.174152	0	0.461102	0.179821	0	0.461268	0.177327	0	0.470599	0.0465217	0	0.180169	RING/U-box superfamily protein
XLOC_001267	Phvul.001G254400	TSS1389	Chr01:50434137-50439304	1.38746	0.643718	2.13121	1.81355	0.925653	2.70144	1.52165	0.718544	2.32476	1.50506	0.721184	2.28894	1.59307	0.783169	2.40298
XLOC_001268	Phvul.001G254600	TSS1390	Chr01:50447843-50448416	0.163775	0	0.449283	0.217608	0	0.574344	0	0	0	0.10321	0	0.356792	0.103403	0	0.344977	carbon/nitrogen insensitive 1
XLOC_001269	Phvul.001G254650,Phvul.001G254700	TSS1391,TSS1392	Chr01:50457753-50459952	14.7844	9.10091	20.4679	14.4645	9.06156	19.8675	15.4948	9.62519	21.3644	13.7597	8.72251	18.7969	18.1526	11.7999	24.5052
XLOC_001270	Phvul.001G254800	TSS1393	Chr01:50461857-50464100	4.50296	2.57369	6.43223	5.85935	3.55451	8.16418	4.49497	2.58199	6.40795	4.79705	2.81425	6.77986	4.22288	2.4041	6.04166	beta-1,4-N-acetylglucosaminyltransferase family protein
XLOC_001271	Phvul.001G254900	TSS1394	Chr01:50466400-50467110	199.459	146.644	252.273	225.991	166.501	285.482	239.118	174.843	303.393	216.005	159.847	272.163	166.392	123.301	209.482
XLOC_001272	Phvul.001G255000	TSS1395	Chr01:50467495-50468510	11.4623	7.10625	15.8184	8.46948	4.98783	11.9511	10.9774	6.75694	15.1978	5.80774	3.13813	8.47735	10.2745	6.25917	14.2898
XLOC_001273	Phvul.001G255100	TSS1396	Chr01:50469814-50470364	53.6364	37.1769	70.0958	45.2847	30.9158	59.6537	50.2012	34.609	65.7934	37.2242	24.7094	49.7389	45.519	31.085	59.953
XLOC_001274	Phvul.001G255700	TSS1397	Chr01:50509722-50519922	13.5864	5.45558	21.7172	11.4415	4.45971	18.4232	12.3886	5.19399	19.5832	8.83278	2.40499	15.2606	11.9896	5.75485	18.2243	sphere organelles protein-related
XLOC_001275	Phvul.001G255900	TSS1398	Chr01:50524832-50530075	84.5525	62.8219	106.283	72.465	54.0135	90.9165	89.7858	66.8577	112.714	71.182	52.8609	89.5032	91.5547	68.1328	114.977	Copine (Calcium-dependent phospholipid-binding protein) family
XLOC_001276	Phvul.001G256100	TSS1399	Chr01:50539604-50548919	0.233975	0	0.50833	0.316876	0	0.755336	0.17336	0	0.466527	0.136717	0	0.382596	0.192072	0	0.439737
XLOC_001277	Phvul.001G256500	TSS1400	Chr01:50567650-50572423	42.2753	31.4456	53.105	36.7167	27.3776	46.0558	39.696	29.5186	49.8733	33.1968	24.6525	41.7411	43.9431	32.7308	55.1554	ARM repeat superfamily protein
XLOC_001278	Phvul.001G256700	TSS1401	Chr01:50584332-50588802	101.595	74.3841	128.805	105.14	76.8475	133.433	95.1752	69.8843	120.466	100.662	73.7122	127.612	88.0652	64.8008	111.33	TCP-1/cpn60 chaperonin family protein
XLOC_001279	Phvul.001G257100	TSS1402	Chr01:50615287-50616052	11.2053	6.72718	15.6834	7.02905	3.82994	10.2282	9.81026	5.71946	13.9011	7.59647	4.09313	11.0998	10.2081	6.03381	14.3824	photosystem II BY
XLOC_001280	Phvul.001G257900	TSS1403	Chr01:50665922-50668506	1.09263	0.291199	1.89406	1.7782	0.663487	2.89291	2.04896	0.829372	3.26854	2.10359	0.847784	3.3594	1.52621	0.531046	2.52137	RING/U-box superfamily protein
XLOC_001281	Phvul.001G258000	TSS1404	Chr01:50674266-50677657	10.0859	6.91803	13.2538	9.6428	6.57151	12.7141	9.34305	6.35372	12.3324	7.75932	5.16441	10.3542	8.98026	6.09739	11.8631	response regulator 11
XLOC_001282	Phvul.001G258700	TSS1405	Chr01:50722963-50727180	17.2991	12.3592	22.2391	13.6304	9.57982	17.681	16.485	11.7435	21.2265	14.5951	10.2862	18.9039	16.4687	11.7667	21.1707	Homeodomain-like superfamily protein
XLOC_001283	Phvul.001G259000	TSS1406	Chr01:50743594-50746614	291.879	201.323	382.435	333.747	224.874	442.62	260.647	184.877	336.418	473.658	301.02	646.297	299.241	209.615	388.867	glyceraldehyde-3-phosphate dehydrogenase C subunit 1
XLOC_001284	Phvul.001G259100	TSS1407	Chr01:50753454-50756553	1.14441	0.514437	1.77439	2.90085	1.71049	4.0912	1.8102	0.940866	2.67954	2.14602	1.17858	3.11346	1.49176	0.742264	2.24125	Ankyrin repeat family protein
XLOC_001285	Phvul.001G259200	TSS1408	Chr01:50757690-50762301	0	0	0	0	0	0	0	0	0	0	0	0	0	0	0	lysine histidine transporter 2
XLOC_001286	Phvul.001G259300	TSS1409	Chr01:50763583-50769575	3.73974	2.26225	5.21722	5.25049	3.36823	7.13275	4.36075	2.71426	6.00723	4.63068	2.91391	6.34746	2.78324	1.58518	3.9813	DNA polymerase alpha 2
XLOC_001287	Phvul.001G259600	TSS1410	Chr01:50787121-50793965	6.81255	4.89334	8.73177	7.88443	5.71522	10.0536	7.19911	5.18542	9.21281	6.75269	4.85136	8.65403	6.46423	4.63396	8.29449
XLOC_001288	Phvul.001G259700	TSS1411	Chr01:50794914-50799277	19.9499	13.6424	26.2573	20.2172	13.8528	26.5816	21.6595	14.9409	28.3781	22.4213	15.5181	29.3244	21.6294	14.9414	28.3173	Acid phosphatase/vanadium-dependent haloperoxidase-related protein
XLOC_001289	Phvul.001G260400	TSS1412	Chr01:50847435-50850120	36.5334	25.3364	47.7304	38.0171	26.6064	49.4278	34.4195	23.8095	45.0296	37.8638	26.5137	49.2138	34.4077	23.8329	44.9825
XLOC_001290	Phvul.001G260800	TSS1413	Chr01:50864320-50867591	22.6088	16.5228	28.6948	17.6285	12.7503	22.5066	21.3306	15.5673	27.0939	16.3351	11.7581	20.912	22.4142	16.4457	28.3827	Minichromosome maintenance (MCM2/3/5) family protein
XLOC_001291	Phvul.001G261100	TSS1414,TSS1415	Chr01:50876319-50880498	2.13483	0.889289	3.38037	2.42873	1.08278	3.77468	2.29766	1.00649	3.58884	2.48504	1.10616	3.86392	2.68467	1.24741	4.12194	ELMO/CED-12 family protein
XLOC_001292	Phvul.001G261200	TSS1416	Chr01:50885736-50890681	3.39094	2.11418	4.66769	4.56559	2.98474	6.14645	3.82616	2.42467	5.22766	4.37436	2.85792	5.89079	3.68365	2.34051	5.02679	microtubule-associated protein 65-8
XLOC_001293	Phvul.001G261400	TSS1417	Chr01:50892605-50896565	1.55451	0.487732	2.62128	3.14369	1.44262	4.84477	1.75404	0.611445	2.89664	2.70367	1.14869	4.25865	1.17458	0.302473	2.04669	translocase of outer membrane 20 kDa subunit 3
XLOC_001294	Phvul.001G261500	TSS1418	Chr01:50901609-50903533	6.08127	3.82227	8.34027	65.7943	47.8128	83.7758	57.9832	41.7676	74.1987	80.5423	57.6165	103.468	2.66263	1.42841	3.89684	cytochrome P450, family 78, subfamily A, polypeptide 5
XLOC_001295	Phvul.001G261600	TSS1419	Chr01:50905206-50909563	19.7059	14.2468	25.165	20.7948	15.06	26.5296	21.0873	15.2346	26.94	20.0873	14.4963	25.6784	19.0948	13.7494	24.4401	SCP1-like small phosphatase 5
XLOC_001296	Phvul.001G261701	TSS1420	Chr01:50913554-50915707	0.355012	0	0.717793	0.388279	0.00391131	0.772647	0.397362	0.00987006	0.784853	0.587088	0.0831701	1.09101	0.313596	0	0.629693	DNA-binding HORMA family protein
XLOC_001297	Phvul.001G261800	TSS1421	Chr01:50916435-50918648	191.155	139.641	242.669	159.656	117.577	201.735	161.513	118.706	204.319	150.11	110.368	189.853	180.674	132.701	228.647	Rubber elongation factor protein (REF)
XLOC_001298	Phvul.001G262200	TSS1422	Chr01:50950374-50954250	11.8111	7.29582	16.3264	8.07219	4.68169	11.4627	10.6771	6.47631	14.878	9.22196	5.46732	12.9766	10.6371	6.48232	14.7919
XLOC_001299	Phvul.001G262400	TSS1423	Chr01:50960828-50963919	7.87333	4.49147	11.2552	9.59291	5.74383	13.442	7.94767	4.50685	11.3885	9.9783	6.03725	13.9193	6.57327	3.64804	9.49849	glycosylphosphatidylinositol-anchored lipid protein transfer 1
XLOC_001300	Phvul.001G262500	TSS1424	Chr01:50966512-50970055	81.6593	60.8435	102.475	74.2826	55.3869	93.1782	76.7612	57.2023	96.32	74.2956	55.41	93.1812	83.8374	62.4858	105.189	Ran BP2/NZF zinc finger-like superfamily protein
XLOC_001301	Phvul.001G262700	TSS1425	Chr01:50985048-50989628	22.6947	16.7103	28.6791	20.4336	14.9784	25.8887	20.083	14.7099	25.456	18.7623	13.673	23.8515	22.1531	16.2976	28.0086	Galactose oxidase/kelch repeat superfamily protein
XLOC_001302	Phvul.001G262800	TSS1426	Chr01:50990521-50992098	84.3672	62.4394	106.295	105.523	78.493	132.554	85.3627	63.4321	107.293	101.037	75.1206	126.954	83.3832	61.815	104.951	nuclear transport factor 2B
XLOC_001303	Phvul.001G263100	TSS1427	Chr01:51011294-51011504	4.98158	2.78067	7.18249	1.73811	0.471167	3.00505	5.21712	3.14629	7.28795	2.35468	1.61205	3.09732	9.91731	0	21.1405	Protein of unknown function (DUF 3339)
XLOC_001304	Phvul.001G263200	TSS1428	Chr01:51013314-51013524	1.3576	0.619986	2.09521	0.813792	0.296641	1.33094	1.4905	0.757762	2.22324	0.437799	0	0.95477	0.710994	0.185678	1.23631	Protein of unknown function (DUF 3339)
XLOC_001305	Phvul.001G263500	TSS1429	Chr01:51031382-51034520	0.788554	0.183114	1.394	0.448971	0	0.901383	1.02785	0.308533	1.74716	0.735425	0.116007	1.35484	1.08876	0.321362	1.85616	Transmembrane amino acid transporter family protein
XLOC_001306	Phvul.001G263700	TSS1430	Chr01:51040497-51042273	11.8585	7.68373	16.0332	20.4653	14.1682	26.7623	15.1688	10.2208	20.1169	19.6798	13.5842	25.7754	12.1674	7.88279	16.452	Immunoglobulin E-set superfamily protein
XLOC_001307	Phvul.001G263900	TSS1431	Chr01:51056915-51058300	0.137202	0	0.335687	0.130609	0	0.318137	0.121194	0	0.304634	0.0854861	0	0.221605	0.0701565	0	0.196014	Protein of unknown function (DUF1264)
XLOC_001308	Phvul.001G264500	TSS1432	Chr01:51092080-51098813	3.40489	2.26889	4.5409	6.43331	4.58693	8.27969	4.32893	2.98	5.67786	5.6668	3.99558	7.33802	3.19855	2.11977	4.27732	phragmoplast-associated kinesin-related protein, putative
XLOC_001309	Phvul.001G264600	TSS1433	Chr01:51100228-51102999	5.1268	3.04746	7.20613	4.51703	2.65225	6.38182	4.72177	2.78527	6.65826	4.64627	2.7821	6.51044	4.46497	2.60146	6.32848	zinc finger (C2H2 type) family protein
XLOC_001310	Phvul.001G264700	TSS1434	Chr01:51104326-51110532	57.2778	42.3227	72.2328	53.907	39.8778	67.9362	56.9383	42.0565	71.8201	52.6788	38.93	66.4275	59.044	43.5919	74.4961	Sec23/Sec24 protein transport family protein
XLOC_001311	Phvul.001G264900	TSS1435	Chr01:51116255-51117409	0.0137933	0	0.0906022	0.0124208	0	0.0882546	0	0	0	0	0	0	0.0328884	0	0.119211	F-box family protein
XLOC_001312	Phvul.001G265000	TSS1436	Chr01:51118567-51125184	0.142983	0.0101765	0.275789	0.148867	0.0161503	0.281584	0.158593	0.0204887	0.296697	0.115325	0.00506992	0.22558	0.0902565	0	0.186465	putative recombination initiation defect 1
XLOC_001313	Phvul.001G265300	TSS1437	Chr01:51135477-51137319	26.8443	18.8722	34.8163	48.7414	35.6362	61.8467	42.8381	31.0934	54.5828	60.4295	44.7059	76.1532	40.7808	29.5599	52.0017	xyloglucan endotransglucosylase/hydrolase 15
XLOC_001314	Phvul.001G265400	TSS1438	Chr01:51139331-51141183	1.56784	0.730211	2.40548	2.36048	1.27158	3.44939	1.65791	0.792762	2.52305	3.09271	1.76446	4.42097	1.17062	0.492187	1.84905	indole-3-acetate beta-D-glucosyltransferase
XLOC_001315	Phvul.001G265500	TSS1439	Chr01:51145200-51148970	16.8469	12.4204	21.2734	27.7207	20.6063	34.8352	23.9213	17.7634	30.0791	29.0189	21.6215	36.4163	21.7624	16.1432	27.3815	Leucine-rich repeat protein kinase family protein
XLOC_001316	Phvul.001G265700	TSS1440	Chr01:51162967-51174185	21.4422	15.7875	27.097	18.3051	13.3968	23.2135	20.0547	14.7403	25.369	17.4984	12.7865	22.2103	19.9538	14.6678	25.2398	AMP-dependent synthetase and ligase family protein
XLOC_001317	Phvul.001G265900	TSS1441	Chr01:51178109-51182312	170.62	121.655	219.586	115.055	84.1974	145.913	124.252	90.937	157.568	109.738	80.6557	138.82	143.551	104.224	182.878	selenium-binding protein 2
XLOC_001318	Phvul.001G266300	TSS1442	Chr01:51197118-51199162	15.1686	10.7945	19.5426	14.3348	10.1437	18.5259	16.9016	12.1564	21.6468	15.8682	11.3616	20.3749	18.5457	13.4201	23.6713	winged-helix DNA-binding transcription factor family protein
XLOC_001319	Phvul.001G266400	TSS1443	Chr01:51199985-51201030	4.68678	2.35996	7.01361	7.40257	4.17979	10.6254	5.52355	2.91648	8.13062	8.09285	4.67451	11.5112	4.72855	2.37365	7.08345	ralf-like 24
XLOC_001320	Phvul.001G266600	TSS1444	Chr01:51207297-51210131	51.3248	38.1391	64.5104	42.4013	31.5437	53.2588	42.6142	31.6823	53.546	36.5346	27.1698	45.8994	47.1913	35.1198	59.2628	serine hydroxymethyltransferase 4
XLOC_001321	Phvul.001G266700	TSS1445	Chr01:51211173-51212694	1.21882	0.432022	2.00561	0.946464	0.285462	1.60747	0.950414	0.277602	1.62323	0.656467	0.143385	1.16955	1.03526	0.33668	1.73384	Pentatricopeptide repeat (PPR) superfamily protein
XLOC_001322	Phvul.001G266900	TSS1446	Chr01:51226151-51229640	10.799	6.99862	14.5993	8.73917	5.48754	11.9908	9.90447	6.33665	13.4723	8.8989	5.59844	12.1994	9.08208	5.75881	12.4053	Werner syndrome-like exonuclease
XLOC_001323	Phvul.001G267000	TSS1447	Chr01:51235464-51237292	94.786	70.2635	119.309	101.398	74.8588	127.937	80.915	60.4219	101.408	95.5234	70.6709	120.376	75.976	56.4506	95.5014	UDP-D-glucuronate 4-epimerase 6
XLOC_001324	Phvul.001G267200	TSS1448,TSS1449	Chr01:51244563-51251500	16.6067	12.0032	21.2103	15.3949	11.0555	19.7343	15.2178	10.9222	19.5134	12.5609	8.87196	16.2498	14.9083	10.7306	19.086	Rhodanese/Cell cycle control phosphatase superfamily protein
XLOC_001325	Phvul.001G267300	TSS1450	Chr01:51252105-51254130	0.226148	0	0.490158	0.337751	0.000663468	0.674839	0.327036	0	0.661129	0.62711	0.107926	1.14629	0.301021	0	0.618251	Protein of unknown function (DUF803)
XLOC_001326	Phvul.001G267700	TSS1451	Chr01:51276756-51282462	6.58622	0	16.1528	4.75061	0	12.477	4.86735	0	13.0175	4.79879	0	13.2432	6.12029	0	15.4894
XLOC_001327	Phvul.001G267900	TSS1452	Chr01:51283748-51289552	1.14528	0	2.30437	1.45454	0.180111	2.72896	1.52572	0.159898	2.89155	1.40095	0.1303	2.67161	1.10684	0	2.34133	purple acid phosphatase 15
XLOC_001328	Phvul.001G268100	TSS1453	Chr01:51294413-51295045	0	0	0	0	0	0	0	0	0	0	0	0	0	0	0	Gibberellin-regulated family protein
XLOC_001329	Phvul.001G268150	TSS1454	Chr01:51301320-51302038	0	0	0	0	0	0	0	0	0	0	0	0	0	0	0	Gibberellin-regulated family protein
XLOC_001330	Phvul.001G268200	TSS1455	Chr01:51305158-51310592	17.5186	12.8716	22.1657	17.3605	12.7455	21.9755	17.5419	12.8988	22.1851	15.5405	11.3451	19.7359	17.3444	12.7192	21.9697	RNA-binding KH domain-containing protein
XLOC_001331	Phvul.001G268300	TSS1456	Chr01:51311750-51312917	9.19999	5.43069	12.9693	21.519	14.5515	28.4866	10.2709	6.16578	14.376	16.478	10.7222	22.2338	7.45268	4.23524	10.6701	Bifunctional inhibitor/lipid-transfer protein/seed storage 2S albumin superfamily protein
XLOC_001332	Phvul.001G268700	TSS1457	Chr01:51331116-51332430	137.336	101.317	173.355	169.555	123.402	215.709	137.749	100.731	174.766	139.467	102.204	176.731	133.01	98.0702	167.95	O-methyltransferase family protein
XLOC_001333	Phvul.001G269400	TSS1458,TSS1459	Chr01:51380888-51392676	21.3512	15.0316	27.6709	19.5773	13.6841	25.4705	22.0505	15.6093	28.4916	19.8151	13.89	25.7403	22.7599	16.1046	29.4153	elongation factor P (EF-P) family protein
XLOC_001334	Phvul.001G269300	TSS1460	Chr01:51396132-51417242	21.5771	16.0163	27.1379	20.2712	15.0763	25.4662	20.5558	15.2309	25.8808	19.0389	14.1865	23.8913	20.3303	15.1017	25.5589	RNA polymerase II transcription mediators
XLOC_001335	Phvul.001G269200	TSS1461	Chr01:51418972-51420622	0	0	0	0	0	0	0	0	0	0	0	0	0	0	0	SKU5 similar 12
XLOC_001336	Phvul.001G269100	TSS1462	Chr01:51429074-51431145	0.0121482	0	0.0543105	0	0	0	0.0239479	0	0.0846868	0	0	0	0	0	0	SKU5 similar 12
XLOC_001337	Phvul.001G269000	TSS1463	Chr01:51432229-51433843	17.234	10.6059	23.8621	15.1197	9.07791	21.1615	15.2891	9.17484	21.4034	14.589	8.69486	20.4831	13.067	7.67403	18.4599	alpha/beta-Hydrolases superfamily protein
XLOC_001338	Phvul.001G000400	TSS1464	Chr01:705-6715	14.7171	9.9624	19.4719	13.1497	8.73056	17.5689	14.6077	9.8002	19.4152	12.7135	8.44392	16.9831	14.9516	10.1882	19.715	Chlorophyll A-B binding family protein
XLOC_001339	Phvul.001G000700	TSS1465	Chr01:31236-33701	17.2871	12.4588	22.1155	18.0019	13.0084	22.9954	17.5823	12.6956	22.4689	18.3207	13.2699	23.3714	16.7305	12.0465	21.4144	NAD(P)-binding Rossmann-fold superfamily protein
XLOC_001340	Phvul.001G001000	TSS1466	Chr01:48547-51335	193.226	136.255	250.196	163.567	117.049	210.085	177.861	126.353	229.368	139.673	101.398	177.947	186.59	132.623	240.558	catalase 2
XLOC_001341	Phvul.001G001700	TSS1467	Chr01:113563-117603	5.14493	3.35665	6.93322	8.3806	5.80976	10.9514	5.6324	3.70778	7.55703	8.20102	5.66089	10.7411	4.92482	3.19883	6.65081	Prolyl oligopeptidase family protein
XLOC_001342	Phvul.001G001900	TSS1468	Chr01:133559-137332	40.3824	29.9669	50.7979	23.3373	17.0897	29.5849	31.3314	23.2315	39.4313	26.6848	19.6666	33.7031	33.3617	24.741	41.9824	alpha-amylase-like 2
XLOC_001343	Phvul.001G002200	TSS1469	Chr01:147537-148588	14.8274	10.0452	19.6097	14.3679	9.803	18.9328	10.5909	7.00854	14.1733	13.217	8.88341	17.5506	10.1539	6.62672	13.681
XLOC_001344	Phvul.001G002400	TSS1470	Chr01:152590-157772	21.3982	15.076	27.7204	24.5016	17.5121	31.491	20.9941	14.8108	27.1774	23.7831	16.9366	30.6297	19.6886	13.7964	25.5807	Tetrapyrrole (Corrin/Porphyrin) Methylases
XLOC_001345	Phvul.001G002500	TSS1471	Chr01:159125-159401	0	0	0	0.134362	0	0.503721	0	0	0	0	0	0	0	0	0
XLOC_001346	Phvul.001G002600	TSS1472	Chr01:161176-162323	23.0541	11.0259	35.0822	16.0921	6.72057	25.4636	22.5212	10.7528	34.2895	18.4536	8.12421	28.7831	21.7682	10.185	33.3514	LYR family of Fe/S cluster biogenesis protein
XLOC_001347	Phvul.001G002700	TSS1473,TSS1474	Chr01:162679-170716	10.4611	6.58917	14.333	9.49126	5.98073	13.0018	10.394	6.31837	14.4696	8.73145	5.09884	12.3641	10.4487	6.85103	14.0464	Tetratricopeptide repeat (TPR)-like superfamily protein
XLOC_001348	Phvul.001G003000	TSS1475	Chr01:175025-176750	13.623	8.64978	18.5962	13.1706	8.40663	17.9346	12.5378	7.90023	17.1753	13.7341	8.79129	18.6769	12.412	7.83798	16.9861	LYR family of Fe/S cluster biogenesis protein
XLOC_001349	Phvul.001G003100	TSS1476	Chr01:178024-181466	13.5251	9.16511	17.8851	14.8395	10.1903	19.4888	13.5455	9.17843	17.9126	14.6402	10.0317	19.2488	14.9392	10.271	19.6074	Dihydrodipicolinate reductase, bacterial/plant
XLOC_001350	Phvul.001G003200	TSS1477	Chr01:182275-184741	201.549	146.027	257.071	215.074	155.434	274.715	190.319	138.551	242.088	205.154	148.169	262.138	179.505	131.007	228.003	ribosomal protein L5 B
XLOC_001351	Phvul.001G003300	TSS1478	Chr01:186669-188717	1.73317	0.744273	2.72207	2.05467	1.00408	3.10526	1.54967	0.621561	2.47777	1.37199	0.567706	2.17628	1.60545	0.684402	2.52649	calcium-dependent protein kinase 29
XLOC_001352	Phvul.001G003400	TSS1479	Chr01:195582-195969	42.2428	25.427	59.0585	46.3319	28.0671	64.5968	55.6698	33.5623	77.7773	47.2507	28.5374	65.9641	64.3822	41.6303	87.134	RING/U-box superfamily protein
XLOC_001353	Phvul.001G003900	TSS1480	Chr01:218380-220010	1.79793	0.768733	2.82713	0.762003	0.215315	1.30869	1.18119	0.437971	1.9244	1.01364	0.368493	1.65879	1.07637	0.382665	1.77008	Protein of unknown function (DUF677)
XLOC_001354	Phvul.001G004000	TSS1481	Chr01:225987-227886	26.0112	18.6046	33.4177	51.2525	38.0392	64.4657	29.1708	21.1745	37.167	39.3718	29.1582	49.5855	24.077	17.1765	30.9776	cinnamyl alcohol dehydrogenase 9
XLOC_001355	Phvul.001G004066	TSS1482	Chr01:240379-241803	0	0	0	0	0	0	0	0	0	0	0	0	0	0	0	GDSL-like Lipase/Acylhydrolase superfamily protein
XLOC_001356	Phvul.001G004200	TSS1483	Chr01:255439-257985	0	0	0	0	0	0	0	0	0	0	0	0	0	0	0	GDSL-like Lipase/Acylhydrolase superfamily protein
XLOC_001357	Phvul.001G004300	TSS1484	Chr01:260433-262919	0	0	0	0	0	0	0	0	0	0	0	0	0	0	0	GDSL-like Lipase/Acylhydrolase superfamily protein
XLOC_001358	Phvul.001G004400	TSS1485	Chr01:266727-269949	0	0	0	0	0	0	0	0	0	0	0	0	0	0	0	GDSL-like Lipase/Acylhydrolase superfamily protein
XLOC_001359	Phvul.001G004500	TSS1486	Chr01:271489-275181	0.152445	0	0.349361	0.0490661	0	0.139846	0.153717	0	0.349847	0.0110342	0	0.0722042	0.130965	0	0.313422	SGNH hydrolase-type esterase superfamily protein
XLOC_001360	Phvul.001G004600	TSS1487	Chr01:282559-288952	0	0	0	0	0	0	0	0	0	0.0116151	0	0.0728614	0	0	0	GDSL-like Lipase/Acylhydrolase superfamily protein
XLOC_001361	Phvul.001G004800	TSS1488	Chr01:307060-309561	20.0349	14.5992	25.4706	26.1566	19.3227	32.9906	19.8534	14.4888	25.2179	26.704	19.7886	33.6193	18.8413	13.7	23.9826	tubulin beta-1 chain
XLOC_001362	Phvul.001G005200	TSS1489	Chr01:348365-353066	78.589	56.9065	100.272	114.072	80.8459	147.298	80.941	58.4297	103.452	98.676	70.9046	126.447	67.4609	49.4316	85.4902	Chaperone protein htpG family protein
XLOC_001363	Phvul.001G005400	TSS1490	Chr01:359878-366858	13.9747	10.3206	17.6287	12.4911	9.16894	15.8133	13.2332	9.75595	16.7105	12.0052	8.80428	15.2062	12.8537	9.46684	16.2406	Transcription elongation factor (TFIIS) family protein
XLOC_001364	Phvul.001G005500	TSS1491	Chr01:368566-373684	7.60916	5.0672	10.1511	7.69793	5.13649	10.2594	7.14865	4.73138	9.56592	6.52824	4.27583	8.78065	6.24093	4.06847	8.41339	Calcium-dependent lipid-binding (CaLB domain) family protein
XLOC_001365	Phvul.001G006000	TSS1492	Chr01:396326-404392	25.0992	18.5215	31.6769	25.0168	18.4732	31.5605	24.434	18.0163	30.8516	25.0517	18.5073	31.596	23.7827	17.5469	30.0186	VPS35 homolog B
XLOC_001366	Phvul.001G006700	TSS1493	Chr01:438158-439203	6.18447	2.31401	10.0549	7.16514	2.9878	11.3425	8.67177	3.87051	13.473	6.88259	2.73873	11.0265	5.93265	2.21521	9.65009	Gibberellin-regulated family protein
XLOC_001367	Phvul.001G006900	TSS1494	Chr01:442705-449679	45.5668	31.5369	59.5967	51.5618	36.3163	66.8073	55.8974	39.1943	72.6005	58.0917	41.4263	74.7572	53.7352	38.0733	69.3971	SNARE-like superfamily protein
XLOC_001368	Phvul.001G007000	TSS1495	Chr01:450223-453962	7.74242	5.19066	10.2942	8.65269	5.89346	11.4119	7.23126	4.79576	9.66675	7.94007	5.34333	10.5368	5.73279	3.6965	7.76908	hexokinase 3
XLOC_001369	Phvul.001G007100	TSS1496	Chr01:458677-461891	28.8253	21.232	36.4185	32.2467	23.7949	40.6985	26.0653	19.1919	32.9387	29.5514	21.7681	37.3346	23.1155	16.8972	29.3339	C2H2-like zinc finger protein
XLOC_001370	Phvul.001G007300	TSS1497	Chr01:486902-490039	22.6554	16.3845	28.9262	21.9446	15.8117	28.0775	20.2368	14.5662	25.9074	19.6697	14.0966	25.2428	21.4888	15.4935	27.4841	Abscisic acid-responsive (TB2/DP1, HVA22) family protein
XLOC_001371	Phvul.001G007600	TSS1498	Chr01:503141-505431	12.4934	8.4787	16.508	12.6679	8.58481	16.751	11.234	7.54104	14.927	11.564	7.7699	15.358	11.5615	7.77428	15.3487
XLOC_001372	Phvul.001G007700	TSS1499	Chr01:506428-508711	165.001	122.106	207.896	174.735	128.855	220.614	155.027	114.905	195.149	165.409	122.324	208.493	155.34	114.987	195.693	Translation elongation factor EF1B/ribosomal protein S6 family protein
XLOC_001373	Phvul.001G007800	TSS1500	Chr01:511541-515679	157.224	116.458	197.99	132.673	98.434	166.912	160.765	118.303	203.227	165.439	122.114	208.764	163.554	121.227	205.881	Putative lysine decarboxylase family protein
XLOC_001374	Phvul.001G007900	TSS1501	Chr01:523237-536788	25.8565	19.2613	32.4517	24.8783	18.5265	31.2301	24.7176	18.3834	31.0518	23.6301	17.5988	29.6615	23.5237	17.5294	29.518	5\'-3\' exoribonuclease 3
XLOC_001375	Phvul.001G008000	TSS1502	Chr01:537600-543715	14.6697	10.8167	18.5228	22.8664	17.0189	28.7139	20.3059	15.1453	25.4665	23.3128	17.3983	29.2273	19.8914	14.8157	24.9671	Plant protein of unknown function (DUF869)
XLOC_001376	Phvul.001G008100	TSS1503	Chr01:566288-566738	5.60529	1.98255	9.22802	14.4583	7.50962	21.407	9.3408	4.07987	14.6017	13.4467	6.65172	20.2416	9.33315	4.22236	14.4439	SAUR-like auxin-responsive protein family
XLOC_001377	Phvul.001G008400	TSS1504	Chr01:624010-625273	14.3754	9.58947	19.1613	21.7668	15.2736	28.2601	13.5219	8.92496	18.1189	18.6669	12.8513	24.4824	12.6362	8.32266	16.9497	S-adenosyl-L-methionine-dependent methyltransferases superfamily protein
XLOC_001378	Phvul.001G008500	TSS1505	Chr01:628473-629510	26.2951	17.2518	35.3384	36.0471	24.719	47.3751	25.5728	16.7366	34.4089	35.9071	24.5046	47.3097	23.2411	15.0779	31.4044	60S acidic ribosomal protein family
XLOC_001379	Phvul.001G008600	TSS1506	Chr01:633403-638115	18.5984	13.8712	23.3256	16.6012	12.3629	20.8395	17.2928	12.8648	21.7208	16.411	12.2586	20.5634	16.8995	12.603	21.1961	RNA helicase family protein
XLOC_001380	Phvul.001G008700	TSS1507	Chr01:644571-645006	0	0	0	0	0	0	0	0	0	0	0	0	0	0	0
XLOC_001381	Phvul.001G008800	TSS1508	Chr01:649289-650675	0	0	0	0	0	0	0	0	0	0	0	0	0	0	0
XLOC_001382	Phvul.001G009000	TSS1509,TSS1510	Chr01:659829-663281	61.8182	45.7482	77.8882	62.4528	46.2095	78.6961	64.5187	47.8331	81.2043	67.6732	50.1824	85.1641	61.6872	45.7579	77.6165	Basic-leucine zipper (bZIP) transcription factor family protein
XLOC_001383	Phvul.001G009200	TSS1511	Chr01:683874-685742	0.131678	0	0.284697	0.339042	0.0564274	0.621657	0.089923	0	0.22627	0.244746	0.000231847	0.48926	0.189846	0	0.406498	glyoxal oxidase-related protein
XLOC_001384	Phvul.001G009700	TSS1512	Chr01:724598-726049	70.9202	52.6182	89.2223	63.8418	47.2522	80.4315	69.2369	51.023	87.4508	75.7282	56.3114	95.1449	73.5273	54.5813	92.4734	salt tolerance homolog2
XLOC_001385	Phvul.001G009900	TSS1513	Chr01:754605-757201	1638.15	745.597	2530.7	1381.11	671.992	2090.22	1443.25	678.788	2207.71	1418.61	695.98	2141.23	1647.07	733.242	2560.89	Papain family cysteine protease
XLOC_001386	Phvul.001G010200	TSS1514	Chr01:795525-796665	21.8949	15.0959	28.6939	16.0984	10.8217	21.375	20.3507	13.9473	26.754	20.0099	13.673	26.3468	22.7569	15.8429	29.6709
XLOC_001387	Phvul.001G010400	TSS1515	Chr01:811115-812517	0.36112	0.0114595	0.71078	0.383807	0.0333674	0.734246	0.278476	0	0.558456	0.191499	0	0.42954	0.368962	0.00514642	0.732777	Integrase-type DNA-binding superfamily protein
XLOC_001388	Phvul.001G010500	TSS1516	Chr01:813742-819462	9.00659	6.1234	11.8898	7.38826	4.9246	9.85193	8.09656	5.43409	10.759	8.00898	5.38027	10.6377	7.76941	5.2048	10.334	GTP1/OBG family protein
XLOC_001389	Phvul.001G010600	TSS1517	Chr01:822006-824637	0.0540916	0	0.202738	0.0165408	0	0.110026	0.0591566	0	0.19164	0	0	0	0.0216045	0	0.115124	LisH and RanBPM domains containing protein
XLOC_001390	Phvul.001G010700	TSS1518	Chr01:825594-826789	0.731295	0.137872	1.32472	0.573192	0.107206	1.03918	0.561595	0.0824316	1.04076	0.48793	0.0558222	0.920037	0.323732	0.00575945	0.641704	ATP-dependent protease La (LON) domain protein
XLOC_001391	Phvul.001G010900	TSS1519	Chr01:830549-836614	46.558	34.3636	58.7524	81.4685	59.5169	103.42	61.3986	44.8871	77.9101	81.8475	59.8466	103.848	48.0086	35.5662	60.4509	beta-galactosidase 5
XLOC_001392	Phvul.001G011500	TSS1520	Chr01:885917-888497	0.136966	0	0.345319	0.0713126	0	0.214735	0.132443	0	0.333739	0.0148064	0	0.0895744	0.183227	0	0.422137	TRAM, LAG1 and CLN8 (TLC) lipid-sensing domain containing protein
XLOC_001393	Phvul.001G011700	TSS1521	Chr01:895113-899151	22.5062	16.4978	28.5146	22.1414	16.2283	28.0545	23.855	17.5249	30.1852	22.3225	16.3677	28.2774	24.3817	17.9457	30.8177	RING/U-box superfamily protein
XLOC_001394	Phvul.001G011800	TSS1522	Chr01:901677-902148	5.74061	2.28606	9.19516	10.8686	5.39497	16.3422	6.00744	2.47249	9.5424	10.2357	4.97572	15.4957	6.07036	2.44913	9.69159	basic leucine-zipper 44
XLOC_001395	Phvul.001G011900	TSS1523	Chr01:902314-902440	139.644	0	301.171	88.8674	0	209.034	80.3548	0	199.885	164.442	0	371.02	85.3281	0	193.27	conserved peptide upstream open reading frame 5
XLOC_001396	Phvul.001G012200	TSS1524	Chr01:928511-932896	9.15775	6.06768	12.2478	9.16494	6.10425	12.2256	10.1384	6.80553	13.4712	8.26766	5.39842	11.1369	7.56934	4.92099	10.2177	inositol-pentakisphosphate 2-kinase 1
XLOC_001397	Phvul.001G012400	TSS1525	Chr01:951052-951795	24.3763	16.181	32.5715	22.9642	15.4156	30.5128	23.0703	15.2374	30.9032	25.1575	17.0895	33.2254	21.9363	14.4356	29.4371	Ribosomal protein L31
XLOC_001398	Phvul.001G012600	TSS1526	Chr01:958423-962045	0.0353556	0	0.117931	0.0818336	0	0.198557	0.0952174	0	0.224629	0.0537413	0	0.154528	0	0	0	Glycosyl hydrolase superfamily protein
XLOC_001399	Phvul.001G012900	TSS1527,TSS1528	Chr01:978501-985035	33.3301	24.6411	42.0191	32.7182	24.2748	41.1616	34.237	25.2557	43.2183	30.6304	22.8021	38.4588	34.6974	25.6931	43.7018	auxin-like 1 protein
XLOC_001400	Phvul.001G013100	TSS1529	Chr01:1000436-1003967	12.5232	8.50317	16.5432	14.6075	10.1801	19.0349	11.7582	7.89623	15.6201	11.1071	7.47188	14.7423	8.94138	5.8206	12.0621	pfkB-like carbohydrate kinase family protein
XLOC_001401	Phvul.001G013200	TSS1530	Chr01:1008630-1010528	214.873	159.252	270.493	135.224	99.8795	170.569	187.738	139.536	235.94	111.047	82.4678	139.627	203.973	151.012	256.935
XLOC_001402	Phvul.001G013600	TSS1531	Chr01:1035244-1037089	11.0773	7.73472	14.4198	13.7871	9.78461	17.7895	13.5702	9.67115	17.4692	11.5463	8.08136	15.0111	12.17	8.56698	15.773	oxidoreductases, acting on NADH or NADPH
XLOC_001403	Phvul.001G013700	TSS1532	Chr01:1038061-1040704	14.3859	10.4777	18.2941	15.5305	11.422	19.639	14.2569	10.3794	18.1345	15.5914	11.4522	19.7306	13.022	9.46221	16.5817	pentatricopeptide (PPR) repeat-containing protein
XLOC_001404	Phvul.001G013800	TSS1533	Chr01:1041644-1043940	4.12988	2.16966	6.0901	4.72633	2.53477	6.91789	5.78539	3.27321	8.29758	3.86647	2.00381	5.72912	5.17743	2.88531	7.46955	ARM repeat superfamily protein
XLOC_001405	Phvul.001G014100	TSS1534	Chr01:1058332-1061570	26.0055	19.1765	32.8345	24.9719	18.4381	31.5057	25.7058	19.0144	32.3973	26.1005	19.2831	32.9179	24.5408	18.1106	30.9709	3-ketoacyl-CoA synthase 4
XLOC_001406	Phvul.001G014200	TSS1535	Chr01:1064025-1069515	21.9304	15.1392	28.7216	23.1276	16.1559	30.0993	23.6218	16.4913	30.7523	21.7495	15.1031	28.3958	22.1279	15.4121	28.8437	Maf-like protein
XLOC_001407	Phvul.001G014300	TSS1536	Chr01:1073243-1074353	0.252783	0	0.638349	0.126954	0	0.367099	0.119196	0	0.356822	0.0433815	0	0.196025	0.171889	0	0.506828	RAD-like 1
XLOC_001408	Phvul.001G014600	TSS1537	Chr01:1112001-1113385	3.35407	1.69593	5.0122	3.35559	1.66375	5.04744	4.45686	2.4524	6.46133	4.81788	2.70414	6.93161	3.53859	1.81446	5.26271
XLOC_001409	Phvul.001G014800	TSS1538	Chr01:1131778-1138237	23.1881	0	48.1518	19.6932	0	41.521	23.6842	0.456573	46.9119	16.8787	0	35.1795	23.7984	0	50.236	Sec14p-like phosphatidylinositol transfer family protein
XLOC_001410	Phvul.001G015200	TSS1539	Chr01:1173861-1177209	0	0	0	0.00779156	0	0.0635948	0	0	0	0.010415	0	0.0665916	0	0	0	Protein of unknown function (DUF620)
XLOC_001411	Phvul.001G015700	TSS1540	Chr01:1205438-1209405	16.2204	10.7354	21.7053	24.0228	16.6599	31.3857	17.3084	11.5527	23.064	23.8741	16.4926	31.2556	15.8131	10.4306	21.1956	PPPDE putative thiol peptidase family protein
XLOC_001412	Phvul.001G015800	TSS1541	Chr01:1217059-1220917	38.5694	28.4836	48.6553	47.799	35.5017	60.0963	43.2985	32.1024	54.4947	49.3126	36.6648	61.9603	39.0583	28.8738	49.2428	Nucleotide-diphospho-sugar transferase family protein
XLOC_001413	Phvul.001G015900	TSS1542	Chr01:1221650-1225074	22.4455	16.4211	28.4699	19.7267	14.3599	25.0934	21.8845	15.9947	27.7742	20.2917	14.8051	25.7783	23.1408	16.9428	29.3389	Protein phosphatase 2C family protein
XLOC_001414	Phvul.001G016000,Phvul.001G016050	TSS1543,TSS1544,TSS1545	Chr01:1226649-1233402	49.4076	36.2935	62.5217	45.9354	33.6945	58.1762	47.8625	34.3989	61.326	48.8424	35.6556	62.0291	47.4569	34.3223	60.5915
XLOC_001415	Phvul.001G016100	TSS1546	Chr01:1239942-1242129	40.5753	29.5814	51.5691	38.1605	27.8398	48.4813	32.311	23.2745	41.3475	34.4262	24.8846	43.9677	33.9086	24.5755	43.2417	Brassinosteroid signalling positive regulator (BZR1) family protein
XLOC_001416	Phvul.001G016200	TSS1547	Chr01:1245052-1249074	5.25352	3.19827	7.30878	5.39045	3.31514	7.46575	4.70987	2.84074	6.57901	5.05484	3.08304	7.02664	4.8067	2.88062	6.73278	Methyltransferase MT-A70 family protein
XLOC_001417	Phvul.001G016600	TSS1548	Chr01:1286461-1288451	0.103285	0	0.275993	0.0546704	0	0.187832	0.0232251	0	0.102188	0.0262112	0	0.103135	0.0406531	0	0.148636	thaumatin-like protein 3
XLOC_001418	Phvul.001G016700	TSS1549	Chr01:1291022-1292591	0.331202	0	0.685605	0.275254	0	0.597738	0.198837	0	0.462705	0.287672	0	0.605275	0.158257	0	0.36212	thaumatin-like protein 3
XLOC_001419	Phvul.001G016800	TSS1550	Chr01:1296010-1300008	14.8184	10.2278	19.4091	15.7305	10.9478	20.5132	17.0354	11.9104	22.1605	17.1142	11.9838	22.2446	16.4614	11.5221	21.4007	lysophosphatidyl acyltransferase 4
XLOC_001420	Phvul.001G017100	TSS1551	Chr01:1324514-1330517	21.008	15.3218	26.6943	22.0056	16.0822	27.9291	23.275	17.0702	29.4798	24.4909	17.9489	31.0329	23.7748	17.4426	30.107	DA1
XLOC_001421	Phvul.001G017200	TSS1552	Chr01:1334344-1338816	2.24682	0.901182	3.59245	0.664296	0.0945322	1.23406	0.470669	0.026115	0.915223	0.613279	0.076258	1.1503	0.924537	0.199604	1.64947	inositol polyphosphate 5-phosphatase 11
XLOC_001422	Phvul.001G018000	TSS1553	Chr01:1432355-1442721	1.65272	0.864249	2.44119	2.84689	1.69128	4.0025	2.05067	1.13922	2.96211	2.8971	1.72469	4.06952	2.46022	1.42505	3.4954	Protein kinase protein with adenine nucleotide alpha hydrolases-like domain
XLOC_001423	Phvul.001G018300	TSS1554	Chr01:1452658-1456404	9.3463	5.93458	12.758	13.6335	9.12843	18.1385	10.4757	6.71461	14.2367	13.6673	9.06021	18.2744	10.6509	6.90215	14.3996	Homeodomain-like superfamily protein
XLOC_001424	Phvul.001G018400	TSS1555	Chr01:1469173-1472177	0	0	0	0	0	0	0	0	0	0.00819652	0	0.062218	0	0	0	AP2/B3-like transcriptional factor family protein
XLOC_001425	Phvul.001G018500	TSS1556	Chr01:1478692-1482594	14.3866	10.2993	18.4739	13.3004	9.46733	17.1334	13.9876	10.0585	17.9166	12.4877	8.89204	16.0834	13.9804	10.0123	17.9486	AP2/B3-like transcriptional factor family protein
XLOC_001426	Phvul.001G018800	TSS1557	Chr01:1504827-1509098	60.4246	44.1471	76.7021	42.1943	31.3505	53.0382	46.2653	34.0341	58.4966	40.6967	30.2519	51.1415	46.0306	34.0728	57.9883	ADR1-like 1
XLOC_001427	Phvul.001G018900	TSS1558	Chr01:1510964-1515073	14.7407	10.7307	18.7507	11.2002	8.04861	14.3518	14.0969	10.2161	17.9776	9.84725	6.99327	12.7012	13.4038	9.72593	17.0817	ADR1-like 1
XLOC_001428	Phvul.001G019000	TSS1559	Chr01:1520340-1523359	12.7149	8.53379	16.896	12.5797	8.45498	16.7044	12.847	8.69565	16.9983	11.2672	7.51731	15.0171	13.4243	9.07782	17.7708	Primosome PriB/single-strand DNA-binding
XLOC_001429	Phvul.001G019200	TSS1560	Chr01:1532442-1533052	0.365576	0	0.858097	0.317815	0	0.745657	0.0456961	0	0.186598	0.0710111	0	0.228387	0.0549932	0	0.205582	myb domain protein 73
XLOC_001430	Phvul.001G019300	TSS1561	Chr01:1535868-1537122	25.5782	18.2528	32.9036	26.2707	18.9551	33.5864	23.5747	16.9127	30.2366	27.9594	20.3128	35.6061	23.0081	16.411	29.6052	Protein of unknown function (DUF1645)
XLOC_001431	Phvul.001G019400	TSS1562	Chr01:1546194-1550468	3.8649	2.35097	5.37883	5.26473	3.36886	7.1606	5.03031	3.21694	6.84369	6.12825	4.01133	8.24516	5.31406	3.41407	7.21405	Protein of unknown function, DUF547
XLOC_001432	Phvul.001G019600	TSS1563	Chr01:1570069-1574546	76.1113	56.505	95.7176	69.6572	51.6885	87.6259	75.7735	56.1462	95.4007	67.8222	50.4534	85.191	77.5374	57.3842	97.6906	RNA-binding protein 47C
XLOC_001433	Phvul.001G019700	TSS1564	Chr01:1579390-1580108	0	0	0	0	0	0	0	0	0	0	0	0	0	0	0
XLOC_001434	Phvul.001G019900	TSS1565	Chr01:1616620-1620414	6.40449	3.69667	9.11231	6.09422	3.48331	8.70513	5.44231	3.05192	7.8327	5.44826	3.0271	7.86942	4.53043	2.43924	6.62162	heme oxygenase 2
XLOC_001435	Phvul.001G020000	TSS1566	Chr01:1622127-1629968	13.8106	10.0872	17.5341	11.4064	8.33414	14.4787	13.3133	9.81276	16.8138	12.1063	8.90486	15.3076	13.755	10.1473	17.3626	alpha/beta-Hydrolases superfamily protein
XLOC_001436	Phvul.001G020300	TSS1567	Chr01:1649600-1651798	0	0	0	0	0	0	0	0	0	0	0	0	0	0	0	phospholipase A 2A
XLOC_001437	Phvul.001G020501	TSS1568	Chr01:1665681-1666963	0.609778	0.120602	1.09895	0.279549	0	0.568491	0.288302	0	0.581074	0.51504	0.0342682	0.995813	0.226216	0	0.497038	alpha/beta-Hydrolases superfamily protein
XLOC_001438	Phvul.001G020800	TSS1569	Chr01:1675392-1676775	4.40929	2.13774	6.68084	4.90066	2.44109	7.36022	5.38371	2.79703	7.97038	4.49878	2.21577	6.78179	5.63156	2.95285	8.31027
XLOC_001439	Phvul.001G020900	TSS1570	Chr01:1679606-1680844	6.61203	3.43909	9.78496	7.84494	4.28516	11.4047	8.03812	4.38274	11.6935	9.02056	5.00951	13.0316	7.87891	4.3326	11.4252
XLOC_001440	Phvul.001G021000	TSS1571	Chr01:1681632-1686786	3.22897	1.88451	4.57343	2.93423	1.69775	4.17072	2.91276	1.66578	4.15974	3.02994	1.76626	4.29362	2.88813	1.6544	4.12186
XLOC_001441	Phvul.001G021500	TSS1572	Chr01:1724388-1724727	281.836	205.303	358.369	231.032	166.498	295.566	262.449	189.456	335.442	193.133	138.024	248.242	237.667	171.905	303.429
XLOC_001442	Phvul.001G021550	TSS1573	Chr01:1729199-1729875	19.2192	12.3148	26.1237	15.9572	9.95193	21.9625	17.0786	10.9142	23.243	10.7907	6.30267	15.2788	18.14	11.6858	24.5942
XLOC_001443	Phvul.001G021600	TSS1574	Chr01:1738514-1739183	81.2077	59.2187	103.197	61.8423	44.3707	79.314	82.5333	60.2899	104.777	59.0824	42.1891	75.9757	82.2834	60.2844	104.282	Calcium-binding EF-hand family protein
XLOC_001444	Phvul.001G021700	TSS1575	Chr01:1750341-1751095	90.2669	66.2248	114.309	83.1173	60.8515	105.383	85.2224	62.2802	108.165	77.4278	55.8946	98.961	72.7465	53.0394	92.4535	Calcium-binding EF-hand family protein
XLOC_001445	Phvul.001G021750	TSS1576	Chr01:1753172-1753780	118.621	87.2321	150.011	99.5549	72.3991	126.711	126.533	92.8669	160.2	97.3936	70.0421	124.745	101.652	74.0294	129.275
XLOC_001446	Phvul.001G022000	TSS1577	Chr01:1798965-1800964	67.9115	49.9233	85.8997	60.1941	44.0231	76.3652	62.1621	45.3055	79.0188	66.1126	48.5645	83.6607	64.9847	47.7663	82.203	sterol carrier protein 2
XLOC_001447	Phvul.001G022100	TSS1578	Chr01:1803644-1808291	0.90648	0.292733	1.52023	1.07079	0.395432	1.74616	2.95627	1.60986	4.30269	1.67212	0.741346	2.6029	3.88036	2.26414	5.49658	cytochrome P450, family 707, subfamily A, polypeptide 4
XLOC_001448	Phvul.001G022200	TSS1579	Chr01:1835693-1839208	24.27	16.9338	31.6062	19.4022	13.2823	25.5221	35.4787	25.5902	45.3673	21.6271	15.0044	28.2497	39.9478	29.1508	50.7447	cold regulated gene 27
XLOC_001449	Phvul.001G022300	TSS1580	Chr01:1841479-1849477	28.4692	21.0901	35.8482	32.64	24.3288	40.9513	33.9497	25.167	42.7324	35.6108	26.5466	44.6751	34.2679	25.5808	42.9551	Protein kinase family protein
XLOC_001450	Phvul.001G022400	TSS1581	Chr01:1851795-1857416	7.51083	5.09067	9.931	8.25833	5.69725	10.8194	9.82838	6.86733	12.7894	9.74924	6.8204	12.6781	11.0359	7.78452	14.2872	glutamate receptor 2
XLOC_001451	Phvul.001G022500	TSS1582	Chr01:1858251-1861618	18.1216	12.9973	23.2458	15.9054	11.2938	20.517	17.5094	12.5453	22.4735	15.8824	11.2556	20.5092	18.389	13.2294	23.5486	THO complex, subunit 5
XLOC_001452	Phvul.001G022800	TSS1583	Chr01:1877106-1886682	1.98634	0.43436	3.53832	2.30939	0.526603	4.09218	2.04626	0.529925	3.5626	2.07087	0.206269	3.93547	1.63637	0.138999	3.13374	alpha/beta-Hydrolases superfamily protein
XLOC_001453	Phvul.001G023000	TSS1584	Chr01:1922739-1924816	0.406271	0.0554898	0.757051	0.616977	0.153816	1.08014	0.365586	0.0422659	0.688906	0.487692	0.0920522	0.883331	0.362535	0.0441826	0.680887
XLOC_001454	Phvul.001G023100	TSS1585	Chr01:1926638-1929423	20.9699	14.7965	27.1433	22.0105	15.6025	28.4185	21.9039	15.5314	28.2764	21.2227	14.9955	27.45	21.5834	15.2738	27.893	S-ribonuclease binding protein 1
XLOC_001455	Phvul.001G023200	TSS1586	Chr01:1931950-1935673	1.07416	0.358555	1.78976	0.916591	0.257779	1.5754	0.858745	0.260009	1.45748	0.956473	0.303935	1.60901	1.31843	0.488101	2.14876	basic helix-loop-helix (bHLH) DNA-binding superfamily protein
XLOC_001456	Phvul.001G023300	TSS1587	Chr01:1942168-1947552	35.463	26.4312	44.4948	37.2458	27.7673	46.7244	37.5262	27.955	47.0974	37.779	28.1787	47.3793	35.638	26.5599	44.716	RING/U-box superfamily protein
XLOC_001457	Phvul.001G023400	TSS1588	Chr01:1959505-1963042	5.03783	3.0121	7.06357	5.14626	3.1284	7.16412	4.82135	2.87294	6.76975	5.73611	3.54067	7.93156	4.20616	2.4621	5.95023	NAC domain containing protein 11
XLOC_001458	Phvul.001G023500	TSS1589	Chr01:1965729-1970809	165.766	115.361	216.171	186.954	129.305	244.603	157.652	110.876	204.427	176.888	122.991	230.785	145.613	103.097	188.128	poly(A) binding protein 2
XLOC_001459	Phvul.001G023600	TSS1590	Chr01:1974827-1976841	11.8503	7.96655	15.7341	9.62799	6.27347	12.9825	9.07119	5.8356	12.3068	11.8183	7.92032	15.7162	9.30008	6.05395	12.5462	WUSCHEL related homeobox 4
XLOC_001460	Phvul.001G023700	TSS1591	Chr01:1997593-1998704	62.9985	46.4828	79.5142	46.223	33.7294	58.7166	54.133	39.6312	68.6349	45.6704	33.401	57.9398	66.7744	49.6283	83.9205	related to AP2 1
XLOC_001461	Phvul.001G023900	TSS1592	Chr01:2015040-2016678	4.36094	2.62534	6.09654	3.37727	1.9895	4.76504	3.77207	2.2114	5.33274	3.28293	1.90984	4.65602	3.98481	2.39269	5.57693	C2H2-like zinc finger protein
XLOC_001462	Phvul.001G024100	TSS1593	Chr01:2026892-2033562	42.2958	31.4669	53.1247	41.2749	30.7051	51.8447	45.0663	33.5377	56.5949	45.9929	34.2722	57.7136	46.5239	34.6621	58.3857	long-chain base1
XLOC_001463	Phvul.001G024300	TSS1594	Chr01:2061632-2064426	12.8739	8.31277	17.4351	11.5676	7.37251	15.7627	11.319	7.18311	15.455	11.6497	7.43732	15.8622	12.0483	7.74004	16.3565
XLOC_001464	Phvul.001G024400	TSS1595	Chr01:2067281-2068773	6.00941	3.59547	8.42336	3.92579	2.13281	5.71876	3.77234	2.00304	5.54164	3.99401	2.14975	5.83827	4.22833	2.33224	6.12441	Leucine-rich repeat (LRR) family protein
XLOC_001465	Phvul.001G024700	TSS1596	Chr01:2101337-2103740	36.9994	27.5723	46.4265	37.4048	27.9065	46.9031	41.3205	30.718	51.923	39.8941	29.7829	50.0053	41.1018	30.647	51.5567	VIER F-box proteine 1
XLOC_001466	Phvul.001G025101	TSS1597	Chr01:2160515-2161650	1.09115	0.339696	1.8426	1.14716	0.448064	1.84625	1.06667	0.322469	1.81086	1.27244	0.5296	2.01529	1.12717	0.384665	1.86967	Domain of unknown function (DUF303)
XLOC_001467	Phvul.001G025400	TSS1598	Chr01:2205609-2206014	10.0617	4.23612	15.8873	15.4536	7.73629	23.1708	10.4082	4.46351	16.353	20.2637	10.5667	29.9608	10.3546	4.5665	16.1427	WPP domain protein 2
XLOC_001468	Phvul.001G025500	TSS1599	Chr01:2209585-2209819	4.69516	0	10.6066	12.8376	0	26.3109	3.76418	0	9.59136	3.76808	0	10.0778	4.85167	0	11.131
XLOC_001469	Phvul.001G025600	TSS1600	Chr01:2217927-2222014	5.54245	3.37909	7.7058	6.68988	4.23225	9.14751	5.98795	3.69535	8.28055	6.86027	4.32494	9.39559	4.8606	2.90922	6.81198	CYCLIN A3;4
XLOC_001470	Phvul.001G025700	TSS1601	Chr01:2247201-2251123	7.61236	4.85155	10.3732	6.58198	4.19391	8.97005	6.63963	4.16841	9.11086	6.83815	4.36289	9.3134	6.99403	4.45137	9.53669	CYCLIN A3;4
XLOC_001471	Phvul.001G025800	TSS1602	Chr01:2254342-2255928	0.35359	0	0.883205	0.021405	0	0.142101	0	0	0	0.0574579	0	0.178906	0	0	0	Gibberellin-regulated family protein
XLOC_001472	Phvul.001G026000	TSS1603	Chr01:2278971-2281630	56.0692	41.6723	70.4662	52.7325	39.2263	66.2387	59.1109	44.0229	74.1989	48.7098	36.1812	61.2383	63.8873	47.6057	80.1689	Syntaxin/t-SNARE family protein
XLOC_001473	Phvul.001G026100	TSS1604	Chr01:2282280-2284614	22.2142	16.4257	28.0026	22.3203	16.5612	28.0794	24.9041	18.3969	31.4112	21.9536	16.2471	27.6602	25.5922	19.02	32.1645	Subtilase family protein
XLOC_001474	Phvul.001G026200	TSS1605	Chr01:2298076-2301984	54.0033	40.0195	67.987	44.0081	32.636	55.3802	58.2135	43.4292	72.9979	36.0634	26.7018	45.425	63.0433	46.8509	79.2356	acyl-CoA-binding domain 3
XLOC_001475	Phvul.001G026300	TSS1606	Chr01:2302683-2311853	24.2404	18.115	30.3658	21.3046	15.8446	26.7646	23.2063	17.2716	29.141	21.0354	15.6319	26.439	23.9375	17.8448	30.0303	TBP-associated factor 4
XLOC_001476	Phvul.001G026700	TSS1607	Chr01:2348629-2349584	93.7943	69.8404	117.748	67.5522	49.765	85.3394	41.3273	30.1347	52.5199	52.9265	38.6338	67.2192	46.7752	33.9449	59.6056	salt tolerance zinc finger
XLOC_001477	Phvul.001G026800	TSS1608	Chr01:2355944-2357656	1.21817	0.366998	2.06934	2.11958	0.849614	3.38956	1.25707	0.387869	2.12627	2.09591	0.822796	3.36902	0.79928	0.167002	1.43156	basic helix-loop-helix (bHLH) DNA-binding superfamily protein
XLOC_001478	Phvul.001G027000	TSS1609	Chr01:2404630-2404834	0	0	0	1.41183	0.169617	2.65405	0	0	0	0	0	0	0	0	0
XLOC_001479	Phvul.001G027200	TSS1610	Chr01:2417576-2420077	10.2198	6.4031	14.0365	9.4173	5.81858	13.016	10.255	6.4411	14.069	10.7467	6.78214	14.7112	9.72219	6.04933	13.395	voltage dependent anion channel 2
XLOC_001480	Phvul.001G027400	TSS1611	Chr01:2452815-2454956	109.805	81.3348	138.276	74.3729	55.0398	93.7061	92.1521	67.7154	116.589	71.0719	52.9725	89.1712	105.736	78.1926	133.279	alpha/beta-Hydrolases superfamily protein
XLOC_001481	Phvul.001G027800	TSS1612	Chr01:2487736-2490386	60.2193	43.0026	77.436	48.0427	33.6723	62.4131	53.1911	37.7824	68.5997	48.6452	34.248	63.0424	59.1957	42.2066	76.1848
XLOC_001482	Phvul.001G027900	TSS1613	Chr01:2491493-2493666	15.7055	9.55019	21.8609	22.8124	14.809	30.8158	17.9108	11.243	24.5785	23.6271	15.4693	31.785	15.5582	9.49497	21.6215
XLOC_001483	Phvul.001G028100	TSS1614	Chr01:2508968-2509748	29.8785	20.315	39.442	30.2494	20.5842	39.9147	33.6362	23.329	43.9435	37.1817	26.0728	48.2906	35.7091	24.8763	46.5419	ZCF37
XLOC_001484	Phvul.001G028300	TSS1615	Chr01:2519818-2522233	27.0196	19.8487	34.1906	25.7734	18.9409	32.6059	27.0143	19.8634	34.1652	28.0943	20.6863	35.5023	27.5467	20.3211	34.7723	F-box family protein
XLOC_001485	Phvul.001G028400	TSS1616	Chr01:2523633-2526013	0	0	0	0.00836867	0	0.0411129	0	0	0	0.00726123	0	0.0384715	0	0	0	exocyst subunit exo70 family protein G1
XLOC_001486	Phvul.001G028500	TSS1617	Chr01:2532597-2533824	0.010284	0	0.0756982	0	0	0	0	0	0	0	0	0	0	0	0
XLOC_001487	Phvul.001G028900	TSS1618	Chr01:2565348-2573783	20.6804	15.2877	26.0731	22.4725	16.6687	28.2762	21.7722	16.123	27.4214	21.7854	16.1158	27.455	19.8523	14.6629	25.0417	Transducin family protein / WD-40 repeat family protein
XLOC_001488	Phvul.001G029000	TSS1619	Chr01:2576321-2582955	4.84216	3.1093	6.57503	4.2744	2.72784	5.82097	3.68924	2.26347	5.11502	4.36186	2.781	5.94272	4.24827	2.68349	5.81305	rotamase FKBP 1
XLOC_001489	Phvul.001G029100	TSS1620	Chr01:2586810-2587734	56.2213	41.4998	70.9427	38.438	28.1954	48.6806	50.5658	37.1954	63.9362	39.8634	29.1535	50.5733	54.8885	40.5809	69.1961	Uncharacterised conserved protein UCP031279
XLOC_001490	Phvul.001G029200	TSS1621	Chr01:2599025-2599738	7.93393	2.1984	13.6695	3.23175	0.0483392	6.41516	4.21588	0.628815	7.80295	1.50616	0	3.34189	9.55806	3.13558	15.9805	phytosulfokine 4 precursor
XLOC_001491	Phvul.001G029800	TSS1622	Chr01:2647369-2661871	41.8082	30.9437	52.6726	36.6276	27.2166	46.0387	39.4533	29.1709	49.7357	33.6165	25.0601	42.173	40.137	29.7907	50.4832	pre-mRNA-processing protein 40A
XLOC_001492	Phvul.001G030000	TSS1623	Chr01:2664778-2670586	56.7818	42.295	71.2685	59.8939	44.5732	75.2146	56.4081	42.0413	70.775	62.8172	46.7225	78.9118	55.0552	40.9708	69.1396	Class II aminoacyl-tRNA and biotin synthetases superfamily protein
XLOC_001493	Phvul.001G030200	TSS1624	Chr01:2671496-2678186	13.2511	9.70817	16.7941	11.8615	8.67048	15.0525	12.7526	9.33258	16.1727	11.5946	8.45797	14.7312	12.7405	9.34672	16.1342	GC-rich sequence DNA-binding factor-like protein
XLOC_001494	Phvul.001G030400	TSS1625	Chr01:2702621-2704317	0.0835559	0	0.269575	0.019499	0	0.133178	0.198832	0	0.522197	0.0914407	0	0.277394	0.0424925	0	0.159319	Protein of unknown function (DUF607)
XLOC_001495	Phvul.001G030500	TSS1626	Chr01:2713493-2715448	0.503473	0.00162702	1.00532	0.31842	0	0.690967	0.977918	0.185533	1.7703	0.399674	0	0.858204	0.427497	0	0.894138	Protein of unknown function (DUF607)
XLOC_001496	Phvul.001G030800	TSS1627	Chr01:2733282-2734106	60.3901	43.7506	77.0297	42.6174	30.1092	55.1255	42.968	30.4458	55.4902	46.5302	33.1304	59.9299	49.3503	35.3267	63.3739
XLOC_001497	Phvul.001G030900	TSS1628	Chr01:2735186-2735603	0.540476	0	1.36347	0.251314	0	0.785533	0.0611327	0	0.282098	0.126172	0	0.348532	0.666853	0	1.57443
XLOC_001498	Phvul.001G031000	TSS1629	Chr01:2747439-2751979	19.9974	14.6985	25.2962	23.6812	17.4984	29.8639	20.3121	14.9031	25.7211	18.7696	13.6843	23.8548	20.6079	15.154	26.0618	growth-regulating factor 1
XLOC_001499	Phvul.001G031500	TSS1630	Chr01:2850689-2854559	3.67417	1.85231	5.49603	3.35757	1.63093	5.08421	3.49537	1.72156	5.26917	3.82543	1.93318	5.71768	3.81961	1.95567	5.68356	DNA binding
XLOC_001500	Phvul.001G031700	TSS1631	Chr01:2891261-2895643	14.0825	9.51194	18.653	11.22	7.51236	14.9276	12.4945	8.37464	16.6145	11.334	7.61806	15.0499	13.7118	9.29214	18.1315	Chaperone DnaJ-domain superfamily protein
XLOC_001501	Phvul.001G032000	TSS1632	Chr01:2916174-2918042	16.0928	10.4606	21.7249	15.7356	10.2304	21.2407	14.816	9.54325	20.0888	14.8851	9.60532	20.1648	14.4987	9.32186	19.6755	embryo defective 1273
XLOC_001502	Phvul.001G032100	TSS1633	Chr01:2926822-2928940	6.23517	3.85702	8.61331	6.54501	4.07188	9.01814	5.84816	3.5787	8.11762	6.32546	3.90632	8.7446	6.33291	3.91092	8.75491	myb domain protein 84
XLOC_001503	Phvul.001G032200	TSS1634	Chr01:2986014-2991724	13.6097	9.52664	17.6929	10.7528	7.34798	14.1576	12.0233	8.33038	15.7162	8.51833	5.64773	11.3889	10.41	7.10752	13.7126	KNOTTED-like from Arabidopsis thaliana
XLOC_001504	Phvul.001G032300	TSS1635	Chr01:3029170-3035228	17.282	12.7731	21.7908	25.5373	19.0589	32.0157	22.1059	16.4651	27.7467	22.7805	17.0003	28.5606	17.2194	12.6762	21.7626	glycosyl hydrolase family 10 protein / carbohydrate-binding domain-containing protein
XLOC_001505	Phvul.001G032400	TSS1636	Chr01:3039575-3041303	1.73672	0.491357	2.98208	3.31235	1.32428	5.30043	3.01027	1.17753	4.84301	2.25476	0.762587	3.74693	2.71732	1.0157	4.41894	glycosyl hydrolase family 10 protein / carbohydrate-binding domain-containing protein
XLOC_001506	Phvul.001G032500	TSS1637	Chr01:3043043-3050942	5.37165	3.15104	7.59226	4.52332	2.56628	6.48036	6.04446	3.61984	8.46908	4.11903	2.2878	5.95027	4.87964	2.80101	6.95827	Pseudouridine synthase family protein
XLOC_001507	Phvul.001G032800	TSS1638	Chr01:3072218-3077087	59.8438	44.542	75.1456	54.1339	40.2606	68.0071	60.5801	45.1023	76.0579	54.8685	40.7357	69.0012	60.424	44.9429	75.9052	3\'-5\' exonuclease domain-containing protein / K homology domain-containing protein / KH domain-containing protein
XLOC_001508	Phvul.001G033000	TSS1639	Chr01:3091808-3097516	0	0	0	0	0	0	0	0	0	0	0	0	0	0	0	Protein of Unknown Function (DUF239)
XLOC_001509	Phvul.001G033200	TSS1640	Chr01:3107707-3111729	9.11799	5.95164	12.2843	9.61768	6.32594	12.9094	10.144	6.72293	13.5651	9.57253	6.29911	12.846	10.459	6.96295	13.9551	Core-2/I-branching beta-1,6-N-acetylglucosaminyltransferase family protein
XLOC_001510	Phvul.001G033500	TSS1641	Chr01:3138525-3144426	583.845	356.376	811.313	445.995	286.567	605.422	428.243	271.532	584.955	456.243	289.079	623.408	448.965	287.716	610.215	gamma vacuolar processing enzyme
XLOC_001511	Phvul.001G033800	TSS1642	Chr01:3164632-3167849	143.567	104.753	182.381	133.526	98.2486	168.804	185.823	134.121	237.524	148.964	107.687	190.241	250.962	181.71	320.213	Protein phosphatase 2C family protein
XLOC_001512	Phvul.001G033900	TSS1643	Chr01:3197000-3198924	0.229285	0	0.517759	0.130192	0	0.316602	0.436973	0	0.893928	0.27789	0	0.603798	0.217515	0	0.498312	NADH-ubiquinone oxidoreductase 20 kDa subunit, mitochondrial
XLOC_001513	Phvul.001G034200	TSS1644	Chr01:3219786-3223533	0.0630334	0	0.157432	0.0784351	0	0.177053	0.0545726	0	0.140828	0.0867088	0	0.19988	0.0174394	0	0.0674484	homeobox gene 1
XLOC_001514	Phvul.001G034300	TSS1645	Chr01:3231689-3232253	0.17481	0	0.501859	0.0769348	0	0.24236	0.144998	0	0.434262	0.330564	0	0.794941	0.345283	0	0.828629	PYR1-like 2
XLOC_001515	Phvul.001G034400	TSS1646	Chr01:3237081-3248736	16.0509	11.6054	20.4964	17.9144	13.0069	22.8219	17.2315	12.5044	21.9585	16.1335	11.6773	20.5897	17.3256	12.5636	22.0876	K+ efflux antiporter 6
XLOC_001516	Phvul.001G034500	TSS1647,TSS1648	Chr01:3255276-3261464	23.3609	16.6311	30.0907	20.4014	14.3653	26.4374	23.3504	16.6134	30.0874	19.4755	13.6602	25.2908	22.9519	16.3314	29.5723	histone deacetylase 2
XLOC_001517	Phvul.001G034800	TSS1649	Chr01:3276992-3280975	50.2458	36.9754	63.5162	45.9543	33.7098	58.1988	41.0099	29.9126	52.1072	43.7673	32.0155	55.5192	36.0136	26.0867	45.9406	Protein of unknown function (DUF778)
XLOC_001518	Phvul.001G034900,Phvul.001G035000	TSS1650	Chr01:3284936-3290570	8.47243	4.82724	12.1176	6.52419	3.59833	9.45006	6.7417	3.87909	9.60432	4.75021	2.34357	7.15685	7.63934	4.35252	10.9262
XLOC_001519	Phvul.001G035100	TSS1651	Chr01:3291275-3302178	16.4272	12.146	20.7083	16.3777	12.0789	20.6765	16.5447	12.2052	20.8843	16.0897	11.8994	20.28	15.4883	11.4332	19.5435	Protein kinase superfamily protein
XLOC_001520	Phvul.001G035200	TSS1652	Chr01:3303055-3307495	1.01234	0.465217	1.55945	1.99039	1.13092	2.84986	1.39359	0.722575	2.06461	1.94666	1.09513	2.79819	1.01767	0.475022	1.56031	Hydroxyproline-rich glycoprotein family protein
XLOC_001521	Phvul.001G035400	TSS1653	Chr01:3316121-3317293	1.47535	0.325228	2.62548	2.01728	0.581484	3.45308	1.6167	0.403059	2.83034	2.00867	0.545446	3.47189	1.34875	0.268477	2.42901
XLOC_001522	Phvul.001G035500	TSS1654	Chr01:3319211-3326311	58.9613	43.2483	74.6743	70.4461	51.2432	89.6489	60.417	44.2278	76.6062	65.3523	47.6591	83.0455	51.6443	38.0311	65.2576	glycine decarboxylase P-protein 2
XLOC_001523	Phvul.001G035600	TSS1655	Chr01:3333686-3335909	0	0	0	0.00959687	0	0.0774442	0	0	0	0	0	0	0	0	0	GATA type zinc finger transcription factor family protein
XLOC_001524	Phvul.001G035800	TSS1656	Chr01:3346889-3351178	10.8419	7.19403	14.4897	11.9147	8.0565	15.7729	12.7386	8.56137	16.9158	14.9278	10.2496	19.6061	14.1621	9.74908	18.5752	zinc transporter 4 precursor
XLOC_001525	Phvul.001G035900	TSS1657,TSS1658	Chr01:3354336-3358496	36.6221	26.873	46.3713	32.7288	23.9491	41.5084	35.4666	25.9827	44.9505	34.8428	25.562	44.1235	37.9019	27.8455	47.9583	nucleotide binding protein 35
XLOC_001526	Phvul.001G036000	TSS1659	Chr01:3362271-3366335	35.8942	25.019	46.7693	32.3496	22.3591	42.3401	38.3709	26.9407	49.8011	37.1472	26.0152	48.2792	34.4697	23.9429	44.9964	Small nuclear ribonucleoprotein family protein
XLOC_001527	Phvul.001G036200	TSS1660	Chr01:3377342-3380753	6.29458	4.17465	8.41452	11.2425	7.9807	14.5043	6.91848	4.63039	9.20656	9.37146	6.5322	12.2107	5.99614	3.97019	8.02208	Fatty acid/sphingolipid desaturase
XLOC_001528	Phvul.001G036300	TSS1661	Chr01:3391214-3396328	23.1918	16.8242	29.5594	19.4459	13.9725	24.9193	22.7184	16.4744	28.9624	18.8706	13.5461	24.195	24.1197	17.543	30.6964	alpha/beta-Hydrolases superfamily protein
XLOC_001529	Phvul.001G036400	TSS1662	Chr01:3397545-3409703	27.6979	20.5882	34.8076	26.5417	19.7185	33.3648	27.8271	20.6843	34.9699	26.2468	19.4883	33.0054	27.4868	20.4327	34.5409	FTSH protease 4
XLOC_001530	Phvul.001G036500	TSS1663	Chr01:3417903-3422329	1.37175	0.583034	2.16046	1.30267	0.533691	2.07165	1.01162	0.370421	1.65281	0.736882	0.211316	1.26245	0.980595	0.335765	1.62542	indeterminate(ID)-domain 2
XLOC_001531	Phvul.001G036700	TSS1664	Chr01:3435432-3438180	31.4521	23.2091	39.6952	21.6875	15.7709	27.604	20.8686	15.1524	26.5848	19.1782	13.8737	24.4828	23.6863	17.2856	30.0869	beta-fructofuranosidase 5
XLOC_001532	Phvul.001G036900	TSS1665	Chr01:3452861-3454495	8.16337	4.73285	11.5939	9.47709	5.68352	13.2707	6.2351	3.37923	9.09097	10.3135	6.20783	14.4191	7.24179	4.12901	10.3546	Thioredoxin superfamily protein
XLOC_001533	Phvul.001G037201	TSS1666	Chr01:3491267-3495084	1.24438	0.625249	1.86351	2.30538	1.33532	3.27545	1.42437	0.747168	2.10157	1.79066	0.978651	2.60266	1.27526	0.646866	1.90366	IQ-domain 6
XLOC_001534	Phvul.001G037300	TSS1667	Chr01:3501985-3502804	0	0	0	0	0	0	0	0	0	0.0241082	0	0.122273	0	0	0
XLOC_001535	Phvul.001G037500	TSS1668	Chr01:3511928-3516933	9.90509	6.40382	13.4064	11.7872	7.84644	15.7279	10.992	7.22802	14.756	12.073	8.04114	16.1049	10.0066	6.5084	13.5048	Protein of unknown function (DUF803)
XLOC_001536	Phvul.001G037600	TSS1669	Chr01:3519168-3519528	153.222	107.851	198.593	108.642	74.1337	143.151	139.419	97.3991	181.438	102.947	69.7142	136.18	158.016	111.835	204.198	Protein of unknown function (DUF3511)
XLOC_001537	Phvul.001G092600	TSS1670	Chr01:3537838-3542958	11.8037	8.2443	15.363	11.0941	7.70942	14.4788	12.7493	8.97378	16.5248	12.1705	8.52354	15.8175	12.4754	8.77059	16.1803	S-adenosyl-L-methionine-dependent methyltransferases superfamily protein
XLOC_001538	Phvul.001G038000	TSS1671	Chr01:3579520-3592273	16.3204	11.1446	21.4962	13.2011	8.80141	17.6008	15.8454	10.7971	20.8938	13.9023	9.34517	18.4593	15.4547	10.5083	20.4012	myosin, putative
XLOC_001539	Phvul.001G040501	TSS1672	Chr01:3620110-3631134	0	0	0	0	0	0	0	0	0	0	0	0	0.0089433	0	0.0709216	myosin, putative
XLOC_001540	Phvul.001G043001	TSS1673	Chr01:3636085-3654975	3.31072	1.96712	4.65432	2.79369	1.5937	3.99367	3.60556	2.17694	5.03417	1.39499	0.622082	2.16791	2.91184	1.71512	4.10856	myosin, putative
XLOC_001541	Phvul.001G045400	TSS1674	Chr01:3677579-3680026	40.7646	30.3617	51.1674	38.1385	28.3516	47.9255	43.7186	32.4417	54.9956	41.8795	31.1305	52.6285	45.5136	33.8649	57.1622	Concanavalin A-like lectin protein kinase family protein
XLOC_001542	Phvul.001G045300	TSS1675	Chr01:3683855-3688739	34.8496	26.064	43.6353	31.2686	23.3551	39.1821	32.4814	24.2931	40.6698	30.3904	22.6992	38.0815	31.5118	23.5217	39.5019	homology to ABI1
XLOC_001543	Phvul.001G045200	TSS1676	Chr01:3705172-3714386	15.3675	11.172	19.563	13.8201	10.0109	17.6294	14.8018	10.7639	18.8397	13.612	9.86711	17.3569	16.4448	12.0005	20.8891	Cyclophilin-like peptidyl-prolyl cis-trans isomerase family protein
XLOC_001544	Phvul.001G044700	TSS1677	Chr01:3764311-3765606	23.6711	16.6565	30.6857	18.0908	12.4793	23.7023	16.0631	10.8525	21.2738	15.8019	10.7009	20.9029	18.3637	12.65	24.0773	Protein of unknown function (DUF1677)
XLOC_001545	Phvul.001G044500	TSS1678	Chr01:3805612-3806302	0	0	0	0.0158061	0	0.13097	0	0	0	0	0	0	0	0	0	Integrase-type DNA-binding superfamily protein
XLOC_001546	Phvul.001G044400	TSS1679	Chr01:3835435-3836623	0	0	0	0.0132515	0	0.0854171	0	0	0	0	0	0	0	0	0	hydroxyproline-rich glycoprotein family protein
XLOC_001547	Phvul.001G044300	TSS1680	Chr01:3847967-3848579	0	0	0	0	0	0	0	0	0	0	0	0	0	0	0	hydroxyproline-rich glycoprotein family protein
XLOC_001548	Phvul.001G044200	TSS1681	Chr01:3863347-3864531	0	0	0	0	0	0	0	0	0	0	0	0	0	0	0	hydroxyproline-rich glycoprotein family protein
XLOC_001549	Phvul.001G044100	TSS1682	Chr01:3893966-3900161	4.79274	2.73315	6.85234	4.6098	2.62247	6.59712	4.91874	2.81292	7.02456	4.24257	2.36263	6.1225	4.52943	2.5479	6.51097	Protein of unknown function (DUF1350)
XLOC_001550	Phvul.001G043900	TSS1683	Chr01:3910689-3914039	40.8515	30.1047	51.5984	36.9904	27.1484	46.8325	36.0014	26.4191	45.5838	43.1947	31.6566	54.7329	40.4145	29.7742	51.0549	RING/U-box superfamily protein
XLOC_001551	Phvul.001G043800	TSS1684	Chr01:3921304-3924197	6.5124	4.26044	8.76436	6.19048	4.02165	8.35932	5.30723	3.3501	7.26435	5.43506	3.46411	7.40602	5.89657	3.80593	7.9872	F-box family protein
XLOC_001552	Phvul.001G043700	TSS1685	Chr01:3924908-3931637	9.60446	6.73455	12.4744	9.7706	6.89828	12.6429	9.62757	6.77723	12.4779	9.63758	6.79964	12.4755	9.28816	6.52811	12.0482	ubiquitin-specific protease 19
XLOC_001553	Phvul.001G043400	TSS1686	Chr01:3986502-3991888	136.223	100.081	172.365	115.81	85.5563	146.064	117.873	87.1309	148.614	114.415	84.5869	144.244	116.183	85.7597	146.605	HOPW1-1-interacting 2
XLOC_001554	Phvul.001G043100	TSS1687	Chr01:4016060-4018434	0.127881	0	0.34703	0.133175	0	0.339144	0.104001	0	0.304109	0.138739	0	0.35874	0.0471884	0	0.180087	Peroxidase superfamily protein
XLOC_001555	Phvul.001G042300	TSS1688	Chr01:4125104-4139019	15.2323	11.0743	19.3903	13.3227	9.57126	17.0741	14.607	10.5671	18.6468	12.4068	8.88477	15.9287	14.7506	10.6566	18.8445	TBP-associated factor 5
XLOC_001556	Phvul.001G042000	TSS1689	Chr01:4175136-4198384	1.0129	0.549074	1.47673	1.26134	0.722252	1.80043	0.929035	0.493844	1.36423	1.13747	0.640436	1.6345	0.850843	0.448696	1.25299	Actin-binding FH2 (Formin Homology) protein
XLOC_001557	Phvul.001G041800	TSS1690	Chr01:4227181-4238471	20.54	14.6437	26.4363	20.7068	14.8018	26.6119	20.3653	14.542	26.1885	19.9085	14.197	25.6201	19.1688	13.626	24.7117	ATP-dependent caseinolytic (Clp) protease/crotonase family protein
XLOC_001558	Phvul.001G041700	TSS1691	Chr01:4239450-4244391	4.13073	2.63685	5.62461	3.96432	2.51719	5.41145	3.52506	2.19934	4.85078	3.87892	2.45429	5.30354	3.62207	2.27143	4.97272	Phototropic-responsive NPH3 family protein
XLOC_001559	Phvul.001G041500	TSS1692	Chr01:4270728-4271258	0.388829	0	0.965012	0.294151	0	0.750587	0.273519	0	0.706581	0.174998	0	0.453919	0.229643	0	0.629742
XLOC_001560	Phvul.001G041300	TSS1693	Chr01:4274940-4279243	19.3388	12.9066	25.7711	16.817	10.8955	22.7385	20.2035	13.3891	27.0178	17.7247	11.6325	23.8168	18.3014	12.0902	24.5126	Sas10/Utp3/C1D family
XLOC_001561	Phvul.001G041200	TSS1694	Chr01:4288229-4295546	20.8492	14.8277	26.8707	14.3755	9.8748	18.8761	16.9803	11.8689	22.0917	16.2732	11.3256	21.2208	17.6231	12.3624	22.8838	Protein phosphatase 2C family protein
XLOC_001562	Phvul.001G040800	TSS1695	Chr01:4327633-4329496	0.0378678	0	0.113411	0.0175607	0	0.0598755	0.0665713	0	0.175118	0.00745676	0	0.0497572	0.046387	0	0.12423	Concanavalin A-like lectin protein kinase family protein
XLOC_001563	Phvul.001G040600	TSS1696	Chr01:4339155-4340979	0	0	0	0	0	0	0	0	0	0	0	0	0	0	0	Concanavalin A-like lectin protein kinase family protein
XLOC_001564	Phvul.001G040100	TSS1697	Chr01:4394206-4396266	3.7141	2.22571	5.2025	4.19161	2.57594	5.80727	3.83174	2.29829	5.36518	4.30015	2.67317	5.92713	4.27128	2.63507	5.90749	Concanavalin A-like lectin protein kinase family protein
XLOC_001565	Phvul.001G040000	TSS1698	Chr01:4399519-4401949	47.0303	33.0724	60.9883	33.7603	24.6944	42.8262	33.0613	24.2335	41.8891	46.3645	34.5402	58.1887	37.5371	27.8417	47.2324	Concanavalin A-like lectin protein kinase family protein
XLOC_001566	Phvul.001G039900	TSS1699	Chr01:4409992-4411458	0.0908709	0	0.294547	0.0231648	0	0.153529	0.103364	0	0.305702	0.0268086	0	0.156407	0.0794889	0	0.297633	WRKY DNA-binding protein 50
XLOC_001567	Phvul.001G039800	TSS1700	Chr01:4420207-4421138	1.16009	0.322849	1.99733	0.738461	0.12626	1.35066	0.289667	0	0.624746	0.586247	0.0404265	1.13207	0.200869	0	0.467896	17.6 kDa class II heat shock protein
XLOC_001568	Phvul.001G039700	TSS1701	Chr01:4422499-4423347	41.5921	29.1365	54.0478	10.8095	6.66044	14.9586	6.98733	3.82251	10.1522	18.7629	12.522	25.0038	5.37565	2.84387	7.90743	17.6 kDa class II heat shock protein
XLOC_001569	Phvul.001G039500	TSS1702	Chr01:4440540-4444766	19.7158	13.6426	25.789	17.5391	12.0389	23.0393	15.9555	10.807	21.1041	16.4703	11.2068	21.7338	16.8304	11.4811	22.1798	alfin-like 5
XLOC_001570	Phvul.001G039100	TSS1703	Chr01:4510888-4515611	11.9447	8.10702	15.7824	15.8422	11.0851	20.5994	14.1728	9.77147	18.5742	10.4542	6.99801	13.9105	9.16905	6.0265	12.3116	S-adenosyl-L-methionine-dependent methyltransferases superfamily protein
XLOC_001571	Phvul.001G039000	TSS1704	Chr01:4552733-4557258	21.8777	15.4743	28.281	18.1078	12.5499	23.6657	20.5394	14.4055	26.6732	16.0661	11.0278	21.1045	21.3896	15.14	27.6392	peroxin 10
XLOC_001572	Phvul.001G038600	TSS1705	Chr01:4622621-4624035	1.04077	0.212472	1.86907	0.732733	0.0778009	1.38766	1.30182	0.361127	2.24252	0.874449	0.162259	1.58664	0.918397	0.175534	1.66126
XLOC_001573	Phvul.001G038500	TSS1706	Chr01:4624155-4624745	0.181628	0	0.505883	0.526075	0	1.13543	0.784378	0	1.57449	0.432672	0	0.960352	0.423816	0	0.953505
XLOC_001574	Phvul.001G045700	TSS1707	Chr01:4677485-4682150	3.04695	1.74767	4.34623	2.30134	1.22712	3.37556	3.21039	1.85353	4.56724	2.0458	1.0601	3.0315	2.89943	1.64621	4.15266	aldehyde dehydrogenase 11A3
XLOC_001575	Phvul.001G045800	TSS1708	Chr01:4684844-4685288	0	0	0	0	0	0	0	0	0	0	0	0	0	0	0	Beta-1,3-N-Acetylglucosaminyltransferase family protein
XLOC_001576	Phvul.001G045900	TSS1709	Chr01:4700947-4704329	12.4957	8.83681	16.1547	18.1283	13.2125	23.0441	14.5262	10.4258	18.6265	16.8444	12.1899	21.4989	12.2085	8.66607	15.751	ARM repeat superfamily protein
XLOC_001577	Phvul.001G046300	TSS1710	Chr01:4793934-4798437	24.7867	18.2632	31.3101	26.6642	19.6876	33.6408	26.1943	19.3418	33.0469	24.1809	17.8247	30.5371	24.3581	17.9388	30.7773	response regulator 12
XLOC_001578	Phvul.001G046400	TSS1711	Chr01:4817632-4819959	10.852	7.28089	14.4231	27.6089	20.095	35.1229	17.0271	12.0029	22.0512	29.372	21.4501	37.2939	8.39616	5.45275	11.3396	Glycosyl hydrolase family protein with chitinase insertion domain
XLOC_001579	Phvul.001G046600	TSS1712	Chr01:4851740-4853736	6.99179	3.45797	10.5256	6.63242	3.51088	9.75395	6.32738	2.87755	9.77721	6.97662	3.54569	10.4075	5.79883	2.93871	8.65895	Mitochondrial glycoprotein family protein
XLOC_001580	Phvul.001G046800	TSS1713	Chr01:4872186-4874180	17.9065	12.7418	23.0712	11.6487	8.03295	15.2644	11.0198	7.50267	14.537	12.9165	8.95894	16.874	11.7991	8.10954	15.4887	Plant protein of unknown function (DUF868)
XLOC_001581	Phvul.001G046900	TSS1714	Chr01:4924735-4926129	2.6046	1.14946	4.05975	2.53093	1.07863	3.98323	2.71727	1.22519	4.20935	3.37013	1.59654	5.14372	2.6938	1.1906	4.197	Integrase-type DNA-binding superfamily protein
XLOC_001582	Phvul.001G047100	TSS1715	Chr01:4955649-4961025	8.55223	5.60872	11.4957	10.6742	7.23613	14.1123	8.38817	5.52857	11.2478	9.66409	6.4486	12.8796	7.20544	4.60826	9.80261	Protein kinase superfamily protein
XLOC_001583	Phvul.001G047200	TSS1716	Chr01:4966055-4972213	12.8903	9.09079	16.6898	12.7654	8.99223	16.5386	12.6247	8.90363	16.3457	13.0442	9.22685	16.8616	11.9744	8.41225	15.5365	aberrant lateral root formation 4
XLOC_001584	Phvul.001G047400	TSS1717	Chr01:4985484-4986274	0.144657	0	0.402056	0.10657	0	0.327661	0.0722208	0	0.226524	0.203353	0	0.500764	0.206495	0	0.507725
XLOC_001585	Phvul.001G047700	TSS1718	Chr01:5001309-5019579	5.25664	3.79319	6.72009	4.49618	3.21444	5.77791	5.39888	3.89387	6.9039	3.82568	2.69906	4.9523	5.35348	3.86171	6.84525	SET domain group 29
XLOC_001586	Phvul.001G047800	TSS1719	Chr01:5025081-5026077	0.0163473	0	0.104144	0.0311032	0	0.12989	0.018775	0	0.104944	0.0191403	0	0.105735	0.0184916	0	0.102229	PR5-like receptor kinase
XLOC_001587	Phvul.001G047900	TSS1720	Chr01:5042112-5046099	0.382549	0.0678804	0.697218	0.300257	0.0325825	0.567931	0.406684	0.0777966	0.735571	0.334191	0.0495653	0.618817	0.283014	0.0312803	0.534749	Protein kinase superfamily protein
XLOC_001588	Phvul.001G048050	TSS1721	Chr01:5065950-5077978	0.293632	0.0156071	0.571657	0.134198	0	0.300899	0.283436	0.00563037	0.561242	0.157244	0	0.330458	0.344747	0.0499949	0.639498	Protein kinase superfamily protein
XLOC_001589	Phvul.001G048200	TSS1722	Chr01:5092277-5094941	0.0158073	0	0.0632589	0	0	0	0	0	0	0	0	0	0	0	0	Protein kinase superfamily protein
XLOC_001590	Phvul.001G048300	TSS1723	Chr01:5098054-5098405	0	0	0	0	0	0	0	0	0	0	0	0	0	0	0	Protein kinase superfamily protein
XLOC_001591	Phvul.001G048400	TSS1724	Chr01:5105751-5106651	0	0	0	0	0	0	0	0	0	0	0	0	0	0	0	receptor serine/threonine kinase, putative
XLOC_001592	Phvul.001G048500	TSS1725	Chr01:5124233-5126845	0	0	0	0.0106114	0	0.0715557	0.0238591	0	0.0839495	0	0	0	0	0	0	PR5-like receptor kinase
XLOC_001593	Phvul.001G048600	TSS1726	Chr01:5137893-5140798	0.131169	0	0.291824	0.126563	0	0.285209	0.153365	0	0.330463	0.126363	0	0.273204	0.110465	0	0.257296	Protein kinase superfamily protein
XLOC_001594	Phvul.001G048701	TSS1727	Chr01:5156425-5162916	0.452455	0.0685689	0.836342	0.199534	0	0.423093	0.418695	0.0671295	0.770261	0.230361	0	0.465696	0.372457	0.0468657	0.698049	Protein kinase superfamily protein
XLOC_001595	Phvul.001G048800	TSS1728	Chr01:5168434-5171461	1.4573	0.599783	2.31482	1.12164	0.420472	1.8228	1.35594	0.5559	2.15597	1.00047	0.355566	1.64538	1.07782	0.39174	1.7639	Protein kinase superfamily protein
XLOC_001596	Phvul.001G049000	TSS1729	Chr01:5251882-5254873	0	0	0	0	0	0	0.0866008	0	0.207263	0.0501979	0	0.131078	0.125799	0	0.283246	Protein kinase superfamily protein
XLOC_001597	Phvul.001G049101	TSS1730	Chr01:5266819-5270057	0.0335582	0	0.133515	0	0	0	0	0	0	0	0	0	0	0	0	Protein kinase superfamily protein
XLOC_001598	Phvul.001G049200	TSS1731	Chr01:5278211-5279204	0	0	0	0	0	0	0	0	0	0	0	0	0	0	0	PR5-like receptor kinase
XLOC_001599	Phvul.001G049300	TSS1732	Chr01:5286092-5287952	0	0	0	0	0	0	0.0629537	0	0.206342	0.0847845	0	0.260875	0.0712035	0	0.215573	Protein kinase superfamily protein
XLOC_001600	Phvul.001G049800	TSS1733	Chr01:5348406-5353209	0.0821005	0	0.195635	0.0716383	0	0.177162	0.0483373	0	0.127031	0.0709314	0	0.174226	0.0789272	0	0.192761	TOPLESS-related 1
XLOC_001601	Phvul.001G049900	TSS1734	Chr01:5363228-5371592	28.2988	20.7576	35.84	27.1963	19.9871	34.4056	28.6567	21.0341	36.2793	27.8331	20.4847	35.1814	28.0697	20.6157	35.5237	Galactosyltransferase family protein
XLOC_001602	Phvul.001G050000	TSS1735	Chr01:5376686-5383378	3.88614	2.23105	5.54122	3.5081	1.97898	5.03723	4.56645	2.70489	6.42801	2.87982	1.55192	4.20772	4.74555	2.84884	6.64227	EamA-like transporter family
XLOC_001603	Phvul.001G050200	TSS1736	Chr01:5403082-5405291	1.42199	0.523315	2.32067	0.714508	0.143563	1.28545	1.09466	0.334828	1.8545	0.866929	0.223062	1.5108	0.95463	0.281134	1.62813	ACT-like superfamily protein
XLOC_001604	Phvul.001G050500	TSS1737	Chr01:5456381-5459597	3.58149	1.58976	5.57323	2.81934	1.17024	4.46843	3.78979	1.74166	5.83792	2.94995	1.24578	4.65411	4.29176	2.01795	6.56558	adenine phosphoribosyl transferase 2
XLOC_001605	Phvul.001G050700	TSS1738	Chr01:5481455-5489717	11.3314	7.91406	14.7488	8.13561	5.49262	10.7786	9.4476	6.48857	12.4066	7.79033	5.21569	10.365	11.3858	7.98086	14.7908	Protein kinase superfamily protein
XLOC_001606	Phvul.001G050800	TSS1739	Chr01:5496451-5499624	5.68605	3.24101	8.1311	5.7492	3.30408	8.19431	4.89892	2.70468	7.09317	5.22629	2.92234	7.53024	4.82681	2.66164	6.99197	Ubiquitin-like superfamily protein
XLOC_001607	Phvul.001G050900	TSS1740	Chr01:5503144-5512165	27.4634	19.7721	35.1546	27.7156	19.9721	35.4591	30.8103	22.2486	39.3719	28.5452	20.75	36.3404	31.4764	22.8799	40.0728	Nucleotide/sugar transporter family protein
XLOC_001608	Phvul.001G051000	TSS1741	Chr01:5515698-5518632	0.0920816	0	0.23403	0.414823	0.0232462	0.8064	0.0112104	0	0.070812	0.0145784	0	0.0762326	0.0338622	0	0.118853
XLOC_001609	Phvul.001G051300	TSS1742	Chr01:5570532-5574219	553.554	312.33	794.779	342.366	211.331	473.4	180.182	123.69	236.674	211.054	143.051	279.057	171.709	119.824	223.595	EIN3-binding F box protein 1
XLOC_001610	Phvul.001G051400	TSS1743,TSS1744,TSS1745	Chr01:5594763-5598249	4.68107	2.25676	7.10539	4.65824	2.21622	7.10026	3.29219	1.39309	5.19128	4.56951	2.16995	6.96907	4.1846	1.9445	6.4247
XLOC_001611	Phvul.001G051800	TSS1746	Chr01:5644463-5651660	1.90988	0.982973	2.83679	1.42475	0.682266	2.16723	1.61391	0.783874	2.44395	1.46183	0.703959	2.21971	1.72082	0.869631	2.57202	Tetratricopeptide repeat (TPR)-like superfamily protein
XLOC_001612	Phvul.001G052100	TSS1747	Chr01:5695144-5699567	0	0	0	0.00649933	0	0.0535271	0	0	0	0	0	0	0.00766945	0	0.0552336	cytochrome P450, family 71, subfamily B, polypeptide 35
XLOC_001613	Phvul.001G052200	TSS1748	Chr01:5710683-5712150	0.641932	0.0813717	1.20249	0.746117	0.138898	1.35334	0.605343	0.0774274	1.13326	0.742069	0.128662	1.35548	0.882094	0.18672	1.57747	Basic helix-loop-helix (bHLH) DNA-binding family protein
XLOC_001614	Phvul.001G052300	TSS1749	Chr01:5722038-5722931	4.43226	1.97919	6.88534	6.20021	3.15137	9.24905	5.0914	2.43176	7.75104	5.9353	2.92757	8.94303	4.00863	1.76697	6.2503	tracheary element differentiation-related 7
XLOC_001615	Phvul.001G052350	TSS1750	Chr01:5746580-5747402	1.00128	0	2.17225	1.1943	0	2.51615	3.17699	0.534679	5.8193	1.88281	0.00449546	3.76113	2.43963	0.279569	4.59969
XLOC_001616	Phvul.001G052700	TSS1751	Chr01:5770915-5800368	0.140641	0	0.793021	0.180713	0	1.12864	0.382512	0	1.46627	0.0409725	0	0.34055	0.0916969	0	0.550897	senescence associated gene 24
XLOC_001617	Phvul.001G052800	TSS1752	Chr01:5803310-5810235	22.4808	16.7782	28.1835	21.1325	15.7601	26.505	22.2308	16.6043	27.8573	20.3042	15.1341	25.4743	22.0319	16.481	27.5829	Cyclophilin-like peptidyl-prolyl cis-trans isomerase family protein
XLOC_001618	Phvul.001G052900	TSS1753	Chr01:5813988-5822118	16.034	11.9849	20.0831	14.5231	10.7718	18.2745	14.6765	10.8777	18.4752	13.0886	9.68234	16.495	15.5521	11.5915	19.5127	Cyclophilin-like peptidyl-prolyl cis-trans isomerase family protein
XLOC_001619	Phvul.001G053000	TSS1754	Chr01:5830433-5837607	36.479	27.1468	45.8113	31.9657	23.8137	40.1177	32.0369	23.8598	40.2141	30.4634	22.7042	38.2225	34.6666	25.8526	43.4805	Cyclophilin-like peptidyl-prolyl cis-trans isomerase family protein
XLOC_001620	Phvul.001G053100	TSS1755,TSS1756	Chr01:5844020-5849862	0.319692	0.0227631	0.61662	0.21418	0.00302658	0.425334	0.243219	0.0085499	0.477887	0.15496	0	0.324128	0.26973	0.01678	0.522681	Protein of unknown function, DUF642
XLOC_001621	Phvul.001G121500	TSS1757	Chr01:5879692-5882409	186.558	139.11	234.007	185.951	138.504	233.397	191.545	142.706	240.385	224.567	166.951	282.184	170.38	126.804	213.955	Cytochrome bd ubiquinol oxidase, 14kDa subunit
XLOC_001622	Phvul.001G053300	TSS1758	Chr01:5911059-5916913	0.0156604	0	0.0622498	0.00548491	0	0.0384682	0.0367484	0	0.101848	0.0291113	0	0.0892774	0.0255298	0	0.0745386	HCO3- transporter family
XLOC_001623	Phvul.001G053400	TSS1759	Chr01:5924544-5933082	9.80198	6.96938	12.6346	9.42556	6.66018	12.1909	10.2455	7.30464	13.1864	8.88744	6.26657	11.5083	9.07868	6.42865	11.7287	DNAse I-like superfamily protein
XLOC_001624	Phvul.001G054000	TSS1760	Chr01:5988221-5991096	112.088	83.592	140.583	111.556	83.238	139.874	112.477	83.908	141.047	123.629	92.3229	154.936	115.67	86.2242	145.116	ATPase, F0/V0 complex, subunit C protein
XLOC_001625	Phvul.001G055000	TSS1761	Chr01:6168025-6170084	1.45288	0.51251	2.39325	1.76166	0.671035	2.85228	1.88854	0.773255	3.00382	2.94483	1.41064	4.47903	1.26789	0.422913	2.11287	gibberellin 3-oxidase 1
XLOC_001626	Phvul.001G055100	TSS1762	Chr01:6204460-6218849	0.910758	0.264846	1.55667	1.63651	0.673129	2.59989	0.886599	0.243698	1.5295	1.30765	0.484589	2.13072	0.908338	0.264006	1.55267	TIFY domain protein 8
XLOC_001627	Phvul.001G055200	TSS1763	Chr01:6225691-6228945	7.33497	4.98729	9.68264	6.44421	4.31627	8.57216	7.01745	4.74981	9.28509	6.48994	4.34918	8.63071	6.9946	4.74762	9.24158	Pentatricopeptide repeat (PPR) superfamily protein
XLOC_001628	Phvul.001G055500	TSS1764	Chr01:6258120-6261126	17.6285	12.7397	22.5174	19.9095	14.5016	25.3174	19.491	14.1704	24.8115	20.4153	14.8796	25.9509	17.3979	12.5831	22.2127	Protein phosphatase 2A regulatory B subunit family protein
XLOC_001629	Phvul.001G055700	TSS1765,TSS1766	Chr01:6291927-6294381	40.924	29.4248	52.4232	39.7164	28.559	50.8738	43.0138	30.9765	55.051	45.3219	32.6256	58.0181	44.6562	32.1791	57.1333	CTC-interacting domain 5
XLOC_001630	Phvul.001G055800	TSS1767	Chr01:6309381-6362027	9.58973	7.10078	12.0787	8.99758	6.674	11.3212	9.19026	6.80323	11.5773	8.65144	6.4263	10.8766	9.26632	6.87997	11.6527	embryo defective 2410
XLOC_001631	Phvul.001G056100	TSS1768	Chr01:6400845-6402437	0.0195088	0	0.0740716	0.0298095	0	0.107192	0.0174901	0	0.0670253	0.0483913	0	0.140273	0.0621641	0	0.170829	molybdate transporter 1
XLOC_001632	Phvul.001G056300	TSS1769	Chr01:6410549-6412013	158.138	115.386	200.89	163.364	118.396	208.332	163.895	114.705	213.085	274.075	190.011	358.138	198.996	144.847	253.146	molybdate transporter 1
XLOC_001633	Phvul.001G056500	TSS1770	Chr01:6428835-6431566	18.3897	12.4664	24.313	16.2453	10.9082	21.5825	18.4513	12.5228	24.3798	16.887	11.3426	22.4314	18.2547	12.49	24.0195	TBP-associated factor 7
XLOC_001634	Phvul.001G056600	TSS1771	Chr01:6452040-6454315	48.1436	32.0931	64.194	38.3073	24.8995	51.7152	39.3346	25.2565	53.4127	41.7548	27.497	56.0126	44.5272	29.4342	59.6201	TBP-associated factor 7
XLOC_001635	Phvul.001G056750	TSS1772	Chr01:6454480-6454615	396.452	140.579	652.324	268.302	76.5427	460.062	342.405	102.541	582.27	379.337	138.117	620.557	359.417	121.241	597.593
XLOC_001636	Phvul.001G056900	TSS1773	Chr01:6466602-6469390	2.72882	1.44586	4.01178	2.12527	1.07614	3.1744	1.3138	0.55281	2.0748	1.74874	0.840843	2.65663	1.66636	0.785076	2.54765	Protein of unknown function (DUF581)
XLOC_001637	Phvul.001G057100	TSS1774	Chr01:6486574-6489964	23.162	16.8447	29.4794	24.9953	18.2192	31.7714	25.5388	18.6539	32.4236	24.1925	17.6909	30.694	24.6226	17.882	31.3632	O-Glycosyl hydrolases family 17 protein
XLOC_001638	Phvul.001G057200	TSS1775	Chr01:6500027-6503312	62.6727	46.5636	78.7819	66.3224	49.5704	83.0745	62.3972	46.3776	78.4167	61.1069	45.465	76.7487	49.9734	37.0571	62.8897	fibrillarin 1
XLOC_001639	Phvul.001G057500	TSS1776	Chr01:6521627-6527018	5.03274	3.08501	6.98048	4.13414	2.4478	5.82048	4.28715	2.56067	6.01363	3.33418	1.88355	4.78481	4.35733	2.61052	6.10415	mraW methylase family protein
XLOC_001640	Phvul.001G057700	TSS1777	Chr01:6541405-6551779	1.6947	0.970505	2.41889	1.79016	1.04104	2.53928	1.6035	0.908109	2.2989	2.02632	1.20897	2.84368	1.61907	0.919796	2.31834	ubiquitin-specific protease 26
XLOC_001641	Phvul.001G057800	TSS1778	Chr01:6558022-6562892	15.0614	10.6812	19.4416	15.6406	11.1432	20.1381	13.8252	9.7374	17.9129	14.3785	10.1593	18.5976	14.2184	10.0526	18.3842	Protein of unknown function (DUF2296)
XLOC_001642	Phvul.001G057900	TSS1779	Chr01:6567808-6571380	2.63913	1.03222	4.24605	2.87213	1.17157	4.57268	2.75187	1.07317	4.43057	2.64712	0.98471	4.30953	2.58652	0.956833	4.2162	methyltransferases
XLOC_001643	Phvul.001G058350	TSS1780	Chr01:6649066-6650310	0.152279	0	0.363309	0.0684965	0	0.19721	0.126892	0	0.314655	0.0787413	0	0.205843	0.126218	0	0.307755	chloroplast ribosomal protein S15
XLOC_001644	Phvul.001G058500	TSS1781	Chr01:6675868-6680192	19.5398	13.5172	25.5625	22.0777	15.5021	28.6534	19.9033	13.831	25.9756	22.1089	15.4935	28.7243	15.5265	10.5382	20.5149	replicon protein A2
XLOC_001645	Phvul.001G058800	TSS1782	Chr01:6731106-6734124	47.9345	35.6572	60.2119	42.8754	31.8687	53.882	45.6734	33.9607	57.3861	46.5176	34.6913	58.344	45.3548	33.7838	56.9258	Zinc finger protein 622
XLOC_001646	Phvul.001G059100	TSS1783	Chr01:6810535-6812910	4.18508	2.26251	6.10764	9.3023	5.96002	12.6446	7.2466	4.47424	10.019	9.28739	5.933	12.6418	6.45227	3.89057	9.01398	Peroxidase superfamily protein
XLOC_001647	Phvul.001G059300	TSS1784	Chr01:6832049-6837388	13.7273	9.77635	17.6782	12.7823	9.07145	16.4931	14.5718	10.4556	18.688	12.6658	8.98824	16.3434	15.2936	11.0279	19.5594	RING/U-box superfamily protein
XLOC_001648	Phvul.001G059500	TSS1785	Chr01:6870611-6880228	3.6993	2.21051	5.1881	3.25761	1.89748	4.61774	3.01139	1.72373	4.29905	2.99616	1.71398	4.27833	2.87287	1.63555	4.11019	pentatricopeptide (PPR) repeat-containing protein / CBS domain-containing protein
XLOC_001649	Phvul.001G059600	TSS1786	Chr01:6882278-6882479	14.5098	0	29.8484	2.25185	0.944364	3.55935	3.72785	2.63404	4.82166	4.98999	0	12.2797	1.18836	0.645875	1.73085
XLOC_001650	Phvul.001G059900	TSS1787,TSS1788	Chr01:6961514-6964635	7.92765	5.05963	10.7957	5.7138	3.46031	7.96729	6.09279	3.74581	8.43977	6.745	4.19973	9.29028	6.03115	3.68412	8.37817	NAC domain containing protein 38
XLOC_001651	Phvul.001G060001	TSS1789	Chr01:6969775-6976598	14.0696	8.6536	19.4855	13.8947	8.50545	19.284	12.691	7.64698	17.735	13.7919	8.42719	19.1566	11.5416	6.84505	16.2381	hemoglobin 3
XLOC_001652	Phvul.001G060100	TSS1790	Chr01:6982281-6985989	15.0807	11.0938	19.0677	15.3877	11.328	19.4475	15.673	11.5307	19.8153	16.5022	12.1747	20.8297	14.5974	10.7062	18.4886	exocyst subunit exo70 family protein G1
XLOC_001653	Phvul.001G060200	TSS1791	Chr01:7010368-7013139	129.618	95.0877	164.148	129.599	96.0336	163.164	133.682	99.0023	168.361	162.299	119.482	205.117	134.104	99.0699	169.138	WRKY DNA-binding protein 11
XLOC_001654	Phvul.001G060400	TSS1792	Chr01:7091079-7093236	0.202799	0.00652041	0.399078	0.186578	0.00155587	0.371599	0.200403	0.00363923	0.397167	0.197598	0.00434673	0.390849	0.088579	0	0.200399	rhamnose biosynthesis 1
XLOC_001655	Phvul.001G060500	TSS1793	Chr01:7115103-7118302	88.0106	65.2201	110.801	88.5857	66.0197	111.152	80.3209	59.366	101.276	100.432	74.9584	125.905	83.7785	62.2661	105.291	serine/arginine-rich 22
XLOC_001656	Phvul.001G060700	TSS1794	Chr01:7159184-7167599	12.3876	8.57012	16.205	11.9188	8.15985	15.6777	11.8706	8.15217	15.589	10.5846	7.1813	13.9878	11.46	7.8798	15.0402	Folylpolyglutamate synthetase family protein
XLOC_001657	Phvul.001G060750	TSS1795	Chr01:7169226-7172217	0.933532	0	1.882	0.412137	0	0.971916	0.585879	0	1.2938	0.482985	0	1.10531	0.438561	0	1.06471	actin related protein 2
XLOC_001658	Phvul.001G060800	TSS1796	Chr01:7182688-7189331	0.564454	0.115426	1.01348	0.82146	0.240784	1.40214	0.689865	0.175207	1.20452	0.445596	0.0659754	0.825217	0.288937	0.010222	0.567652	actin related protein 2
XLOC_001659	Phvul.001G060900	TSS1797	Chr01:7207298-7224064	14.7302	10.3052	19.1552	15.4462	10.8707	20.0217	16.2728	11.4588	21.0868	16.7069	11.8324	21.5814	15.8253	11.1495	20.501	actin related protein 2
XLOC_001660	Phvul.001G061200	TSS1798	Chr01:7264062-7272807	13.6373	10.0001	17.2745	13.4587	9.87142	17.046	13.2579	9.72555	16.7902	13.2576	9.70028	16.815	12.1437	8.874	15.4134	Homeodomain-like protein
XLOC_001661	Phvul.001G061500	TSS1799	Chr01:7317473-7323787	6.36121	4.10659	8.61582	6.34107	4.09396	8.58817	6.25027	4.0405	8.46004	5.72238	3.64945	7.79532	6.54579	4.24809	8.8435
XLOC_001662	Phvul.001G061600	TSS1800	Chr01:7334551-7339608	47.2818	33.4185	61.1451	49.2572	35.2683	63.2461	49.6355	35.3004	63.9706	52.6382	38.0333	67.2431	51.3762	36.6969	66.0554
XLOC_001663	Phvul.001G062800	TSS1801	Chr01:7547517-7550286	21.4915	15.325	27.6579	19.5821	13.8873	25.2769	19.6391	13.9205	25.3576	20.6863	14.7275	26.6451	20.0061	14.2828	25.7293	HSP20-like chaperones superfamily protein
XLOC_001664	Phvul.001G063050	TSS1802	Chr01:7600801-7629446	5.3028	3.4431	7.16249	4.14967	2.58504	5.71429	4.80538	3.0553	6.55546	4.30016	2.72594	5.87438	5.17848	3.37603	6.98092	Putative serine esterase family protein
XLOC_001665	Phvul.001G063300	TSS1803	Chr01:7645579-7651963	25.3478	17.0238	33.6717	26.2849	17.7593	34.8104	24.5433	16.2746	32.812	26.4482	17.7826	35.1137	25.2905	16.9409	33.64	Thioredoxin superfamily protein
XLOC_001666	Phvul.001G063400	TSS1804	Chr01:7654394-7667824	58.3168	43.2856	73.348	57.111	42.3637	71.8583	55.546	41.2306	69.8615	55.7053	41.4393	69.9714	58.4775	43.4136	73.5415	ENTH/VHS/GAT family protein
XLOC_001667	Phvul.001G063600	TSS1805,TSS1806	Chr01:7713829-7717641	18.7851	13.1331	24.4372	18.5645	12.967	24.162	19.1935	13.459	24.928	18.3651	12.804	23.9262	19.5869	13.8238	25.35	D-aminoacid aminotransferase-like PLP-dependent enzymes superfamily protein
XLOC_001668	Phvul.001G063700	TSS1807	Chr01:7724635-7732040	12.5454	8.97699	16.1138	13.347	9.5898	17.1043	13.7883	9.95042	17.6262	11.5975	8.25246	14.9425	11.6831	8.32749	15.0388	cyclic nucleotide gated channel 1
XLOC_001669	Phvul.001G063800	TSS1808	Chr01:7741112-7750090	17.2298	12.5051	21.9546	20.0172	14.6111	25.4232	18.5244	13.4531	23.5956	19.2898	14.0578	24.5219	17.9326	13.0923	22.7729	Exostosin family protein
XLOC_001670	Phvul.001G064100	TSS1809	Chr01:7787718-7789469	11.6415	8.07107	15.2119	11.5555	8.06701	15.044	9.98983	6.80068	13.179	11.3357	7.8744	14.7971	8.44328	5.67757	11.209	Plant stearoyl-acyl-carrier-protein desaturase family protein
XLOC_001671	Phvul.001G064200	TSS1810	Chr01:7797854-7809456	24.0586	17.8875	30.2297	23.8036	17.7312	29.8759	22.5779	16.7216	28.4343	20.6872	15.4086	25.9659	23.148	17.2807	29.0152	SEUSS transcriptional co-regulator
XLOC_001672	Phvul.001G064300	TSS1811	Chr01:7827855-7831134	1.23867	0.300627	2.17671	0.695562	0.0803031	1.31082	0.473986	0.026167	0.921806	0.515559	0.0537173	0.977402	0.531116	0.0520494	1.01018	Nodulin MtN3 family protein
XLOC_001673	Phvul.001G064500	TSS1812,TSS1813	Chr01:7870303-7874365	55.987	41.5416	70.4325	49.1068	36.5507	61.6629	59.0975	43.9353	74.2597	46.9339	34.9799	58.888	60.1935	44.7453	75.6417	SCARECROW-like 1
XLOC_001674	Phvul.001G064600	TSS1814	Chr01:7904198-7906045	0	0	0	0	0	0	0	0	0	0	0	0	0.0204746	0	0.134198	myb domain protein 56
XLOC_001675	Phvul.001G065900	TSS1815	Chr01:8165085-8165466	0	0	0	0	0	0	0	0	0	0	0	0	0	0	0	Bifunctional inhibitor/lipid-transfer protein/seed storage 2S albumin superfamily protein
XLOC_001676	Phvul.001G066000	TSS1816	Chr01:8171434-8175619	0.263141	0	0.549909	1.00694	0.311295	1.70258	0.235687	0	0.497562	0.333722	0	0.671417	0.128968	0	0.316163	gibberellin 20-oxidase 3
XLOC_001677	Phvul.001G067001	TSS1817	Chr01:8413909-8429280	8.33969	5.89795	10.7814	7.05919	4.93807	9.18032	8.02262	5.66843	10.3768	6.92358	4.80988	9.03728	8.43133	5.98807	10.8746	RING/FYVE/PHD-type zinc finger family protein
XLOC_001678	Phvul.001G067200	TSS1818	Chr01:8435879-8441691	4.24797	2.67618	5.81977	4.78152	3.10521	6.45784	3.88212	2.41841	5.34584	4.6191	2.98082	6.25738	2.90837	1.73156	4.08518	S-adenosyl-L-methionine-dependent methyltransferases superfamily protein
XLOC_001679	Phvul.001G067300	TSS1819	Chr01:8461118-8465727	47.2318	33.6954	60.7682	10.9031	7.27087	14.5354	29.9517	21.1527	38.7507	7.81932	5.0324	10.6062	76.2761	51.132	101.42	alcohol dehydrogenase 1
XLOC_001680	Phvul.001G067400	TSS1820	Chr01:8479701-8480477	1.34858	0.308573	2.38858	0.884295	0.11645	1.65214	1.00162	0.13771	1.86553	1.38284	0.310685	2.455	1.31094	0.2705	2.35137	Calcium-binding EF-hand family protein
XLOC_001681	Phvul.001G067600	TSS1821	Chr01:8547470-8557028	31.1096	22.9505	39.2686	26.5292	19.6545	33.4039	27.9254	20.5555	35.2954	25.2923	18.7493	31.8352	29.1341	21.5409	36.7273	Zinc finger C-x8-C-x5-C-x3-H type family protein
XLOC_001682	Phvul.001G067700	TSS1822	Chr01:8564737-8569283	6.528	4.42017	8.63584	5.76471	3.87215	7.65727	4.48803	2.90994	6.06612	5.43068	3.64115	7.22021	4.26436	2.76648	5.76223	Protein kinase protein with adenine nucleotide alpha hydrolases-like domain
XLOC_001683	Phvul.001G067800	TSS1823	Chr01:8612564-8613862	0	0	0	0	0	0	0	0	0	0	0	0	0	0	0	Chalcone and stilbene synthase family protein
XLOC_001684	Phvul.001G067950	TSS1824	Chr01:8657703-8659078	0	0	0	0	0	0	0	0	0	0	0	0	0	0	0	Chalcone and stilbene synthase family protein
XLOC_001685	Phvul.001G068400	TSS1825	Chr01:8740252-8742103	0.217722	0.00574244	0.429702	0.134687	0	0.292504	0.189431	0	0.381834	0.0759823	0	0.179841	0.118028	0	0.262279	Pentatricopeptide repeat (PPR) superfamily protein
XLOC_001686	Phvul.001G068500	TSS1826	Chr01:8769452-8771679	0.00593151	0	0.0455537	0.0112367	0	0.0508692	0.0147575	0	0.0544406	0.0149228	0	0.054739	0.00642475	0	0.0461242	Protein kinase superfamily protein
XLOC_001687	Phvul.001G069100	TSS1827	Chr01:8871358-8871697	0	0	0	0	0	0	0	0	0	0	0	0	0	0	0
XLOC_001688	Phvul.001G069232	TSS1828	Chr01:8935895-8940385	0	0	0	0	0	0	0	0	0	0	0	0	0	0	0	receptor serine/threonine kinase, putative
XLOC_001689	Phvul.001G069264	TSS1829	Chr01:8969223-8971213	0	0	0	0	0	0	0	0	0	0	0	0	0	0	0	receptor serine/threonine kinase, putative
XLOC_001690	Phvul.001G069300	TSS1830	Chr01:9010514-9011606	0.164083	0	0.403417	0.133932	0	0.371545	0.15805	0	0.3963	0.0341046	0	0.132215	0.0846352	0	0.232446	Protein kinase superfamily protein
XLOC_001691	Phvul.001G069600	TSS1831	Chr01:9054284-9056275	0.0730326	0	0.195472	0.0652165	0	0.1762	0.0873048	0	0.207896	0.0329458	0	0.100301	0.0325757	0	0.098585	receptor serine/threonine kinase, putative
XLOC_001692	Phvul.001G070000	TSS1832	Chr01:9183863-9186095	0.172769	0	0.348236	0.195943	0	0.408611	0.198186	0	0.400297	0.15717	0	0.327716	0.153843	0	0.320473	Protein kinase superfamily protein
XLOC_001693	Phvul.001G070300	TSS1833	Chr01:9229734-9232009	1.98244	0.327314	3.63756	1.70052	0.274758	3.12628	1.70589	0.519297	2.89248	4.53958	2.0006	7.07857	1.54644	0.426044	2.66684	N2,N2-dimethylguanosine tRNA methyltransferase
XLOC_001694	Phvul.001G071000	TSS1834	Chr01:9359436-9361049	0	0	0	0.0265228	0	0.0846176	0	0	0	0	0	0	0	0	0	myb domain protein 5
XLOC_001695	Phvul.001G071200	TSS1835	Chr01:9411996-9413823	0.402703	0.0601459	0.745261	0.189501	0	0.395298	0.152965	0	0.333682	0.17131	0	0.361778	0.25987	0.0152226	0.504517	Protein kinase superfamily protein
XLOC_001696	Phvul.001G071300	TSS1836	Chr01:9428012-9429797	0.05539	0	0.141463	0.0749994	0	0.184453	0.0485219	0	0.131917	0.0888302	0	0.211694	0.034554	0	0.104279	Protein kinase superfamily protein
XLOC_001697	Phvul.001G071401	TSS1837	Chr01:9438059-9439221	3.86922	1.91069	5.82774	3.05802	1.40801	4.70804	2.78945	1.23135	4.34756	2.61963	1.13272	4.10655	2.57495	1.09111	4.05878	Protein kinase superfamily protein
XLOC_001698	Phvul.001G071500	TSS1838,TSS1839	Chr01:9451272-9460051	4.39629	2.58681	6.20578	5.74703	3.43905	8.05501	7.7877	5.03249	10.5429	8.08149	5.26402	10.899	5.90261	3.66823	8.137	amino acid permease 2
XLOC_001699	Phvul.001G071600	TSS1840	Chr01:9491222-9495214	0.774802	0.243051	1.30655	1.1738	0.476339	1.87126	0.480278	0.102493	0.858063	1.17786	0.478548	1.87718	0.604795	0.169242	1.04035	Cyclin A1;1
XLOC_001700	Phvul.001G071700	TSS1841	Chr01:9506677-9507157	0	0	0	0	0	0	0	0	0	0	0	0	0	0	0	Protein of unknown function (DUF784)
XLOC_001701	Phvul.001G071800	TSS1842	Chr01:9520333-9520711	0	0	0	0	0	0	0	0	0	0	0	0	0	0	0	Protein of unknown function (DUF784)
XLOC_001702	Phvul.001G071900	TSS1843	Chr01:9524523-9530384	22.9183	17.0109	28.8257	21.806	16.1762	27.4358	22.3608	16.5705	28.151	21.4639	15.9177	27.0101	21.4559	15.921	26.9908	SWITCH/sucrose nonfermenting 3C
XLOC_001703	Phvul.001G072500	TSS1844	Chr01:9649484-9672262	4.62864	1.30115	7.95612	3.61259	0.66285	6.56233	4.30293	0.644812	7.96105	3.75763	0.80622	6.70904	4.1122	0.720727	7.50367	Eukaryotic aspartyl protease family protein
XLOC_001704	Phvul.001G072600	TSS1845,TSS1846	Chr01:9698265-9716878	196.564	141.819	251.309	178.319	129.508	227.13	201.154	145.129	257.179	176.372	128.185	224.56	208.295	149.312	267.278	aldehyde dehydrogenase 3H1
XLOC_001705	Phvul.001G073000	TSS1847	Chr01:9823983-9830469	18.0932	13.037	23.1495	15.8647	11.3805	20.3489	17.5525	12.668	22.437	14.3461	10.2138	18.4784	18.1388	13.1205	23.1571	Protein of unknown function (DUF300)
XLOC_001706	Phvul.001G073100	TSS1848	Chr01:9848318-9851808	12.2037	8.68255	15.7248	12.4049	8.84142	15.9685	13.3993	9.61562	17.183	13.857	9.97262	17.7415	12.5496	8.96657	16.1326	plant glycogenin-like starch initiation protein 2
XLOC_001707	Phvul.001G073600	TSS1849	Chr01:9952600-9954012	21.6891	15.2637	28.1146	19.9198	14.0092	25.8304	24.8864	17.8771	31.8957	27.2307	19.5313	34.93	29.0067	21.0024	37.011	RING/U-box superfamily protein
XLOC_001708	Phvul.001G073900	TSS1850	Chr01:10034967-10036436	0	0	0	0	0	0	0	0	0	0	0	0	0.573934	0.0334538	1.11441	Protein of unknown function (DUF498/DUF598)
XLOC_001709	Phvul.001G074000	TSS1851	Chr01:10073891-10096927	12.9213	9.28637	16.5561	13.1461	9.49901	16.7931	13.0425	9.40444	16.6806	12.6496	9.12043	16.1789	11.313	8.07074	14.5552
XLOC_001710	Phvul.001G074200	TSS1852	Chr01:10097383-10102861	9.72123	6.45583	12.9866	4.61326	2.73179	6.49473	6.55076	4.09978	9.00174	5.13729	3.07814	7.19644	9.29959	6.14358	12.4556	Regulator of chromosome condensation (RCC1) family protein
XLOC_001711	Phvul.001G074400	TSS1853	Chr01:10161788-10164195	0.019377	0	0.0817975	0.0386609	0	0.130462	0.0240477	0	0.0865177	0	0	0	0.0128796	0	0.0748191	Calcium-binding EF hand family protein
XLOC_001712	Phvul.001G074600	TSS1854	Chr01:10241429-10244013	32.5379	22.8206	42.2553	31.3178	21.8834	40.7522	33.2608	23.3887	43.1328	34.2621	24.1418	44.3825	34.2028	24.0957	44.3098	early nodulin-related
XLOC_001713	Phvul.001G074700	TSS1855	Chr01:10250390-10273322	10.4341	6.97409	13.8941	9.89527	6.56103	13.2295	10.893	7.31343	14.4725	10.1258	6.74009	13.5116	12.0277	8.18623	15.8692	TLC ATP/ADP transporter
XLOC_001714	Phvul.001G075900	TSS1856	Chr01:10469774-10470233	0	0	0	0	0	0	0	0	0	0	0	0	0	0	0
XLOC_001715	Phvul.001G075800	TSS1857	Chr01:10518955-10526760	15.9127	11.3644	20.461	14.2614	10.0986	18.4242	13.0154	9.15337	16.8775	12.6491	8.86507	16.4331	11.9994	8.3495	15.6492	Protein kinase superfamily protein
XLOC_001716	Phvul.001G075100	TSS1858	Chr01:10620619-10622703	4.54984	2.46046	6.63923	3.79842	1.97661	5.62024	4.37736	2.35227	6.40245	3.61028	1.83748	5.38308	4.54043	2.48659	6.59428
XLOC_001717	Phvul.001G075200	TSS1859	Chr01:10633701-10642210	26.3029	19.0804	33.5254	24.3954	17.6412	31.1495	24.5468	17.7855	31.3082	27.8594	20.3113	35.4075	27.1604	19.7891	34.5317	P-loop containing nucleoside triphosphate hydrolases superfamily protein
XLOC_001718	Phvul.001G075400	TSS1860	Chr01:10685629-10688176	59.3471	43.6309	75.0633	26.1375	19.1904	33.0846	21.9605	15.6097	28.3113	19.957	14.037	25.877	33.1548	24.2589	42.0506	highly ABA-induced PP2C gene 3
XLOC_001719	Phvul.001G075500	TSS1861	Chr01:10740497-10742728	4.61955	2.87847	6.36062	5.6725	3.62252	7.72249	4.72152	2.95542	6.48762	4.98073	3.14118	6.82027	4.21	2.58635	5.83365	Protein kinase superfamily protein
XLOC_001720	Phvul.001G076200	TSS1862	Chr01:10888382-10890490	24.3795	17.8219	30.9372	23.3993	17.1099	29.6887	30.4312	22.479	38.3834	24.1671	17.6415	30.6928	28.3658	20.898	35.8337	suppressor of npr1-1 constitutive 4
XLOC_001721	Phvul.001G076300	TSS1863	Chr01:10917931-10923562	3.32155	1.96061	4.6825	1.89242	0.996998	2.78784	2.28048	1.24832	3.31263	1.96286	1.03841	2.88731	2.55672	1.44961	3.66383	Protein kinase superfamily protein
XLOC_001722	Phvul.001G076400	TSS1864	Chr01:10956971-10969727	46.1354	32.8033	59.4676	50.9491	35.6454	66.2529	45.129	32.1463	58.1117	49.5971	34.629	64.5651	37.0413	26.7164	47.3662	NADH-dependent glutamate synthase 1
XLOC_001723	Phvul.001G076600	TSS1865	Chr01:11075433-11094987	13.8647	9.26984	18.4596	13.4684	8.97261	17.9642	15.5566	10.5545	20.5587	14.8936	10.0333	19.7539	15.311	10.4538	20.1682	amino acid permease 1
XLOC_001724	Phvul.001G076800	TSS1866	Chr01:11140156-11144365	19.3891	13.5067	25.2714	19.0176	13.1964	24.8387	17.8017	12.2877	23.3157	20.5916	14.4178	26.7655	18.9972	13.2125	24.7818	TATA binding protein 2
XLOC_001725	Phvul.001G077200	TSS1867	Chr01:11352418-11365834	23.2716	16.4654	30.0779	20.5524	14.3946	26.7102	25.8184	18.4381	33.1988	19.5309	13.6029	25.459	26.5188	19.0288	34.0089	basic leucine zipper 9
XLOC_001726	Phvul.001G077300	TSS1868	Chr01:11440762-11447230	0.749401	0.177724	1.32108	0.675099	0.135586	1.21461	0.670579	0.14435	1.19681	1.10441	0.275332	1.93349	0.746817	0.17275	1.32088	non-ATPase subunit 9
XLOC_001727	Phvul.001G077400	TSS1869	Chr01:11458140-11462425	89.4136	66.4169	112.41	81.3672	60.4378	102.297	74.6239	55.4424	93.8054	63.0453	46.1808	79.9098	75.2083	55.8881	94.5284	Protein of unknown function, DUF599
XLOC_001728	Phvul.001G077500	TSS1870	Chr01:11521610-11522382	2.54193	0.901248	4.18261	5.42665	2.63634	8.21696	4.79694	2.26404	7.32985	6.46437	3.29441	9.63433	4.20634	1.8931	6.51958	SAUR-like auxin-responsive protein family
XLOC_001729	Phvul.001G077900	TSS1871	Chr01:11653016-11657853	5.98308	3.61207	8.35409	5.48498	3.27601	7.69395	5.7489	3.46178	8.03602	5.73996	3.43099	8.04893	5.49328	3.29221	7.69434	sequence-specific DNA binding transcription factors
XLOC_001730	Phvul.001G078000	TSS1872	Chr01:11662416-11666013	9.16458	6.15561	12.1736	11.116	7.63285	14.5992	11.4656	7.89005	15.0412	13.0038	9.05022	16.9573	11.45	7.90161	14.9984	Major facilitator superfamily protein
XLOC_001731	Phvul.001G078401	TSS1873,TSS1874	Chr01:11758099-11774247	3.70817	2.07763	5.33872	1.43221	0.597147	2.26727	1.88321	0.889971	2.87645	1.04761	0.396229	1.69898	2.38109	1.20237	3.55981	Sulfite exporter TauE/SafE family protein
XLOC_001732	Phvul.001G078501	TSS1875	Chr01:11847930-11855611	2.17008	0.819056	3.52111	1.85157	0.625725	3.07741	1.45377	0.427391	2.48015	1.75359	0.567558	2.93961	1.90928	0.686009	3.13256
XLOC_001733	Phvul.001G078800	TSS1876	Chr01:11890051-11892555	4.4537	2.36946	6.53793	4.07859	2.14065	6.01654	4.61831	2.49492	6.7417	4.71122	2.57398	6.84846	4.48941	2.42697	6.55185	Pentatricopeptide repeat (PPR) superfamily protein
XLOC_001734	Phvul.001G079100	TSS1877	Chr01:11974628-11975961	203.773	151.747	255.799	237.716	176.874	298.558	210.101	156.53	263.672	241.284	179.261	303.308	185.864	138.496	233.233	ribosomal protein S27
XLOC_001735	Phvul.001G079200	TSS1878	Chr01:12009948-12013454	2.90248	1.60622	4.19873	3.50495	2.04062	4.96928	2.99246	1.67543	4.3095	3.33398	1.9118	4.75616	2.54755	1.38611	3.70899	Mitochondrial substrate carrier family protein
XLOC_001736	Phvul.001G079300	TSS1879	Chr01:12042116-12044858	2.10111	1.10873	3.0935	1.93345	0.98651	2.88038	2.16869	1.15819	3.17919	1.51902	0.725921	2.31211	2.46795	1.36101	3.57488	GRF zinc finger / Zinc knuckle protein
XLOC_001737	Phvul.001G081632	TSS1880	Chr01:12159318-12160837	56.3108	41.9274	70.6943	35.3898	26.1081	44.6715	34.7829	25.5112	44.0547	34.2465	25.1545	43.3386	35.4833	26.1781	44.7884	AT-hook motif nuclear-localized protein 20
XLOC_001738	Phvul.001G083050	TSS1881	Chr01:12631664-12636321	0.352148	0	1.43235	0.397947	0	1.78385	0.193232	0	1.10105	0.685237	0	2.67966	0.367603	0	1.6184
XLOC_001739	Phvul.001G083400	TSS1882	Chr01:12738561-12747355	35.8221	26.5912	45.053	35.2767	26.1767	44.3768	35.5307	26.3465	44.7149	35.9959	26.7248	45.267	34.0355	25.2511	42.8199	Protein of unknown function (DUF3754)
XLOC_001740	Phvul.001G083666	TSS1883	Chr01:12775019-12777525	0.118135	0	0.303039	0.253021	0	0.540917	0.189225	0	0.454516	0.101988	0	0.295105	0.0971163	0	0.255652	SET domain group 4
XLOC_001741	Phvul.001G083800	TSS1884	Chr01:12802269-12815745	467.461	344.81	590.113	371.434	273.653	469.215	445.762	328.391	563.133	302.424	224.251	380.597	522.069	381.444	662.695	Uncharacterised protein family (UPF0041)
XLOC_001742	Phvul.001G083900	TSS1885	Chr01:12832422-12835141	107.77	80.3877	135.152	120.657	89.7853	151.529	111.074	82.8139	139.334	122.225	90.9803	153.471	112.051	83.4375	140.665	Ubiquinol-cytochrome C reductase iron-sulfur subunit
XLOC_001743	Phvul.001G084000	TSS1886	Chr01:12888837-12890955	7.02231	3.9417	10.1029	2.07353	0.76015	3.3869	2.15926	0.844071	3.47446	3.62429	1.62083	5.62775	5.7768	3.11441	8.4392	Integrase-type DNA-binding superfamily protein
XLOC_001744	Phvul.001G084100	TSS1887	Chr01:12947977-12948244	4.80262	2.29501	7.31023	10.4496	5.67479	15.2243	17.811	10.9985	24.6236	1.63994	0.762964	2.51692	7.77858	4.29197	11.2652	RING/U-box superfamily protein
XLOC_001745	Phvul.001G084200	TSS1888	Chr01:12957527-12958496	52.4387	37.7344	67.143	52.6495	38.3411	66.9578	54.9562	39.9284	69.984	61.6397	45.2389	78.0406	57.3413	41.8071	72.8756	Family of unknown function (DUF716)
XLOC_001746	Phvul.001G084300	TSS1889	Chr01:12975728-12978031	25.1506	18.3593	31.942	23.3225	16.9977	29.6472	23.4303	17.0763	29.7843	22.6456	16.4753	28.8159	24.6577	18.0373	31.2781
XLOC_001747	Phvul.001G085000	TSS1890	Chr01:13113770-13123104	0.23237	0	0.958838	0.0671107	0	0.462316	0.197747	0	0.838234	0.174993	0	0.785255	0.141269	0	0.702807
XLOC_001748	Phvul.001G085400	TSS1891	Chr01:13154098-13154953	24.8056	17.5411	32.0701	24.357	17.412	31.3021	24.9099	17.6086	32.2112	26.5969	19.1311	34.0627	23.324	16.6083	30.0397
XLOC_001749	Phvul.001G085500	TSS1892	Chr01:13171212-13174931	1.69022	0.836305	2.54413	1.59875	0.791356	2.40615	1.75669	0.879284	2.63409	1.50332	0.727518	2.27912	1.3331	0.616853	2.04935	basic helix-loop-helix (bHLH) DNA-binding superfamily protein
XLOC_001750	Phvul.001G085600	TSS1893	Chr01:13185367-13188114	6.17632	3.64031	8.71234	12.9131	8.61915	17.2071	8.10811	4.99192	11.2243	12.0777	7.95343	16.2019	6.49002	3.87536	9.10467	NAD(P)-binding Rossmann-fold superfamily protein
XLOC_001751	Phvul.001G085700	TSS1894	Chr01:13231231-13231447	0	0	0	0	0	0	0	0	0	0	0	0	0	0	0
XLOC_001752	Phvul.001G086000	TSS1895	Chr01:13279104-13281310	0.714075	0.178191	1.24996	0.894052	0.264825	1.52328	0.589925	0.0978233	1.08203	1.0427	0.345194	1.74021	0.554865	0.109491	1.00024
XLOC_001753	Phvul.001G086400	TSS1896	Chr01:13354604-13356661	18.5549	13.0142	24.0957	17.7471	12.3234	23.1707	18.6648	13.1802	24.1494	21.1583	14.8106	27.506	17.754	12.3852	23.1228	Kinase interacting (KIP1-like) family protein
XLOC_001754	Phvul.001G086466	TSS1897	Chr01:13386846-13390845	2.14843	0	4.44172	1.82071	0	3.87684	1.30608	0	2.98118	1.49471	0	3.34046	2.84482	0.0773959	5.61224	actin related protein 2
XLOC_001755	Phvul.001G086532	TSS1898	Chr01:13391207-13391898	3.45286	0.418312	6.4874	2.95263	0.232279	5.67297	2.16034	0	4.37292	3.01687	0.265671	5.76808	1.36178	0	3.01974	actin related protein 2
XLOC_001756	Phvul.001G086700	TSS1899	Chr01:13420741-13429462	61.7068	45.9602	77.4534	63.0401	46.9889	79.0912	62.3848	46.4607	78.309	66.3807	49.5195	83.2419	63.0086	46.9968	79.0204	vacuolar ATP synthase subunit C (VATC) / V-ATPase C subunit / vacuolar proton pump C subunit (DET3)
XLOC_001757	Phvul.001G086800	TSS1900	Chr01:13447899-13451049	0.0257345	0	0.109911	0.0540776	0	0.192274	0	0	0	0	0	0	0	0	0	AP2/B3-like transcriptional factor family protein
XLOC_001758	Phvul.001G087200	TSS1901	Chr01:13526553-13529107	199.026	147.285	250.766	261.688	192.638	330.739	212.208	156.493	267.924	260.652	191.625	329.68	202.099	149.295	254.903	translocon-associated protein beta (TRAPB) family protein
XLOC_001759	Phvul.001G087600	TSS1902	Chr01:13639242-13640935	21.6392	14.1077	29.1707	14.3817	8.81569	19.9477	15.1589	9.47076	20.8471	14.3331	9.06111	19.6051	18.8039	12.1152	25.4926	Uncharacterised protein family (UPF0497)
XLOC_001760	Phvul.001G087900	TSS1903	Chr01:13759454-13759985	0	0	0	0	0	0	0	0	0	0	0	0	0	0	0	C2H2 and C2HC zinc fingers superfamily protein
XLOC_001761	Phvul.001G088000	TSS1904	Chr01:13784219-13792314	34.5747	25.7168	43.4325	30.342	22.5931	38.091	35.5593	26.5149	44.6036	25.7479	19.1379	32.3579	36.7659	27.3548	46.177
XLOC_001762	Phvul.001G088100	TSS1905	Chr01:13837407-13845018	30.4217	22.5272	38.3162	26.8025	19.837	33.7679	26.7252	19.7306	33.7198	25.8577	19.1355	32.5799	27.1166	20.1062	34.1269	hydroxyproline-rich glycoprotein family protein
XLOC_001763	Phvul.001G088200	TSS1906	Chr01:13863295-13865033	90.8908	66.0556	115.726	47.2716	33.8173	60.7259	60.6663	43.8509	77.4818	53.1248	37.5913	68.6583	61.7238	44.5372	78.9104	WRKY DNA-binding protein 75
XLOC_001764	Phvul.001G088300	TSS1907	Chr01:13891258-13892212	0	0	0	0	0	0	0	0	0	0	0	0	0	0	0
XLOC_001765	Phvul.001G088600	TSS1908	Chr01:13936114-13956760	1.20668	0	2.6841	0.962774	0	2.3544	0.808464	0	1.89837	0.527096	0	1.54999	0.726891	0	2.01428
XLOC_001766	Phvul.001G088800	TSS1909	Chr01:14069614-14079319	6.04734	3.36692	8.72776	4.6721	2.43131	6.91288	4.75386	2.43731	7.07041	4.85347	2.55509	7.15186	5.45302	2.88617	8.01988	Protein of unknown function (DUF1997)
XLOC_001767	Phvul.001G089500	TSS1910	Chr01:14465377-14473673	25.7721	19.1185	32.4256	25.4866	18.9909	31.9824	26.223	19.4307	33.0154	24.3156	18.1722	30.459	25.274	18.7943	31.7537	GYF domain-containing protein
XLOC_001768	Phvul.001G089800	TSS1911	Chr01:14615781-14617287	6.64289	3.71059	9.57519	13.0918	8.29446	17.8891	7.39166	4.26331	10.52	9.16513	5.43615	12.8941	5.4451	2.91184	7.97837	Pollen Ole e 1 allergen and extensin family protein
XLOC_001769	Phvul.001G089900	TSS1912	Chr01:14661480-14663300	0.0199126	0	0.0825627	0.0485741	0	0.124421	0.0290705	0	0.0968581	0.0229396	0	0.0884896	0.00806576	0	0.0524479	RGA-like 1
XLOC_001770	Phvul.001G090000	TSS1913,TSS1914	Chr01:14686317-14693367	11.743	8.13415	15.3518	10.1953	6.96802	13.4226	11.0622	7.6041	14.5203	10.3092	7.05805	13.5604	10.7139	7.37528	14.0526
XLOC_001771	Phvul.001G090500	TSS1915	Chr01:14853496-14854111	0	0	0	0	0	0	0	0	0	0	0	0	0	0	0	RING/U-box superfamily protein
XLOC_001772	Phvul.001G090600	TSS1916	Chr01:14867015-14869940	11.7421	8.21915	15.265	10.625	7.4068	13.8431	11.9796	8.36568	15.5936	10.5787	7.33599	13.8214	11.9272	8.37066	15.4837	Pentatricopeptide repeat (PPR) superfamily protein
XLOC_001773	Phvul.001G090700	TSS1917	Chr01:14879911-14886414	32.9024	24.4338	41.371	31.5394	23.3934	39.6853	33.3947	24.791	41.9985	31.283	23.2048	39.3612	32.6698	24.2479	41.0916	DHHC-type zinc finger family protein
XLOC_001774	Phvul.001G090800	TSS1918	Chr01:14976074-14981852	2.20455	1.16719	3.24192	2.27573	1.2364	3.31505	2.1515	1.13949	3.16352	1.90911	0.976774	2.84145	2.02569	1.05733	2.99405	Protein kinase superfamily protein
XLOC_001775	Phvul.001G090900	TSS1919	Chr01:14989857-14998441	50.5026	16.3921	84.6131	40.0931	10.6366	69.5496	42.4207	12.5795	72.2619	45.5281	13.1705	77.8857	29.6478	6.15335	53.1423
XLOC_001776	Phvul.001G091150	TSS1920	Chr01:15332003-15332719	1.71044	0.448355	2.97252	1.48059	0.367816	2.59337	1.35299	0.283178	2.42279	1.71428	0.482685	2.94587	1.32214	0.268046	2.37624
XLOC_001777	Phvul.001G091400	TSS1921	Chr01:15552499-15556152	9.09705	6.11628	12.0778	8.77712	5.89274	11.6615	9.85601	6.70364	13.0084	8.44746	5.63209	11.2628	11.0239	7.58751	14.4603	Squamosa promoter-binding protein-like (SBP domain) transcription factor family protein
XLOC_001778	Phvul.001G091900	TSS1922	Chr01:15759696-15760898	2.26316	0.818243	3.70808	2.19147	0.784627	3.59831	2.10969	0.698589	3.52079	0.758622	0	1.54062	2.04819	0.715744	3.38063	aminoacyl-tRNA ligases;ATP binding;nucleotide binding
XLOC_001779	Phvul.001G092100	TSS1923	Chr01:15934309-15934644	3.70347	0.0216697	7.38526	7.42128	1.54898	13.2936	6.1369	0.836204	11.4376	6.64172	0.983384	12.3001	3.48641	0	7.02671	Protein of unknown function (DUF 3339)
XLOC_001780	Phvul.001G092300	TSS1924	Chr01:15977232-15977878	32.0266	21.3116	42.7416	36.1085	24.3261	47.891	40.0876	27.2862	52.889	43.5536	29.7169	57.3902	34.0794	22.826	45.3328
XLOC_001781	Phvul.001G092500	TSS1925	Chr01:16002308-16002518	182.025	99.3733	264.677	124.188	61.6871	186.689	174.394	95.4608	253.328	149.196	75.8917	222.5	165.521	88.317	242.725	Protein of unknown function (DUF 3339)
XLOC_001782	Phvul.001G038100	TSS1926	Chr01:16151456-16151984	0.0382833	0	0.210007	0	0	0	0	0	0	0	0	0	0	0	0	pectin methylesterase inhibitor 2
XLOC_001783	Phvul.001G093900	TSS1927	Chr01:16463978-16469620	2.51815	1.54006	3.49624	2.29492	1.39517	3.19466	2.02	1.2023	2.83771	2.05018	1.22554	2.87483	1.96821	1.15979	2.77664	disease resistance protein (TIR-NBS-LRR class), putative
XLOC_001784	Phvul.001G094000	TSS1928	Chr01:16531225-16532623	0.585756	0.112387	1.05913	0.36588	0.0284805	0.70328	0.484389	0.0433588	0.925419	0.518234	0.0792033	0.957265	0.363916	0.0180315	0.709801	Tetratricopeptide repeat (TPR)-like superfamily protein
XLOC_001785	Phvul.001G094300	TSS1929	Chr01:16831120-16833532	11.3946	7.93576	14.8534	10.393	7.18447	13.6014	10.2386	7.05377	13.4235	10.8765	7.51079	14.2422	10.9651	7.63806	14.2921	SWIB/MDM2 domain superfamily protein
XLOC_001786	Phvul.001G092900	TSS1930	Chr01:17124458-17127397	41.9126	31.0043	52.821	44.9321	33.3188	56.5454	58.3837	43.4419	73.3255	70.8915	52.3955	89.3876	65.8689	49.1368	82.6009	Peroxidase superfamily protein
XLOC_001787	Phvul.001G093200	TSS1931	Chr01:17175802-17186279	8.84788	5.42965	12.2661	8.74671	5.35912	12.1343	9.24086	5.62706	12.8547	8.75778	5.38268	12.1329	8.64678	5.28973	12.0038
XLOC_001788	Phvul.001G093300	TSS1932	Chr01:17186444-17187699	18.2364	12.6775	23.7953	27.4799	19.7618	35.198	21.6271	15.3341	27.92	29.6987	21.4329	37.9645	16.5992	11.467	21.7313	Ferritin/ribonucleotide reductase-like family protein
XLOC_001789	Phvul.001G093500	TSS1933	Chr01:17245657-17268843	6.90489	4.13196	9.67783	5.03044	2.81576	7.24513	6.20007	3.64846	8.75169	5.43893	3.09548	7.78238	5.53064	3.18348	7.8778	DHBP synthase RibB-like alpha/beta domain
XLOC_001790	Phvul.001G094600	TSS1934,TSS1935	Chr01:17656313-17659151	3.67344	1.78301	5.56388	2.81408	1.2379	4.39026	4.27634	2.1812	6.37148	3.27879	1.53439	5.0232	4.22835	2.16385	6.29286
XLOC_001791	Phvul.001G094800	TSS1936	Chr01:17680815-17700507	9.91853	0.798593	19.0385	7.39515	0	16.162	7.53194	0	16.0747	6.82536	0	14.4867	8.56622	0	17.291	S-adenosyl-L-methionine-dependent methyltransferases superfamily protein
XLOC_001792	Phvul.001G095300	TSS1937	Chr01:17761594-17765323	145.248	107.047	183.449	111.581	83.035	140.127	126.942	94.237	159.647	107.568	80.0615	135.074	129.267	96.0702	162.465
XLOC_001793	Phvul.001G095350	TSS1938	Chr01:17820839-17822321	0.0104494	0	0.0569718	0.013793	0	0.0515304	0.0110245	0	0.0630172	0.00799621	0	0.0584089	0	0	0
XLOC_001794	Phvul.001G095600	TSS1939	Chr01:17908397-17908820	7.58634	2.63436	12.5383	4.17363	1.36698	6.98027	3.0269	0.451958	5.60184	4.44507	1.46404	7.4261	3.28034	0.665415	5.89526	calmodulin-like 38
XLOC_001795	Phvul.001G095700	TSS1940,TSS1941	Chr01:18028930-18036264	12.03	8.77331	15.2868	14.4411	10.6549	18.2273	12.809	9.37759	16.2405	13.394	9.84093	16.9471	12.7375	9.30719	16.1679
XLOC_001796	Phvul.001G095800	TSS1942	Chr01:18072151-18094811	11.7117	8.129	15.2944	10.1739	6.96678	13.381	12.2166	8.5119	15.9213	10.3861	7.12174	13.6504	11.9605	8.32779	15.5931	Flavin containing amine oxidoreductase family
XLOC_001797	Phvul.001G096000	TSS1943	Chr01:18113934-18144587	3.01369	1.7404	4.28699	2.52641	1.40126	3.65157	3.20359	1.88293	4.52426	2.47032	1.3735	3.56714	2.85422	1.62238	4.08605	Rad21/Rec8-like family protein
XLOC_001798	Phvul.001G096100	TSS1944	Chr01:18209117-18225106	18.0685	13.4311	22.706	20.4827	15.2564	25.709	18.5449	13.7726	23.3171	20.9631	15.5918	26.3344	18.0025	13.3713	22.6337	ARM repeat superfamily protein
XLOC_001799	Phvul.001G096300	TSS1945	Chr01:18304648-18306859	56.5858	41.9212	71.2504	48.1303	35.5393	60.7213	57.3303	42.6013	72.0594	59.4979	44.0806	74.9152	59.553	44.2299	74.8762	12-oxophytodienoate reductase 2
XLOC_001800	Phvul.001G096500	TSS1946	Chr01:18381466-18382006	0	0	0	0	0	0	0	0	0	0	0	0	0	0	0
XLOC_001801	Phvul.001G096600	TSS1947	Chr01:18383637-18402482	14.7295	10.3529	19.1062	13.2783	9.27948	17.2772	13.7299	9.59783	17.862	13.5077	9.47745	17.538	14.7712	10.4254	19.1169	Protein kinase superfamily protein
XLOC_001802	Phvul.001G096800	TSS1948	Chr01:18472836-18488683	0.736291	0.244283	1.2283	0.899398	0.350551	1.44824	0.795871	0.279844	1.3119	0.534404	0.157178	0.91163	0.660372	0.230157	1.09059	Tetratricopeptide repeat (TPR)-like superfamily protein
XLOC_001803	Phvul.001G096900	TSS1949	Chr01:18489943-18496965	13.4534	9.65901	17.2479	19.2471	14.1281	24.366	14.5617	10.5223	18.6011	18.7119	13.6933	23.7305	13.3581	9.62356	17.0927	apyrase 2
XLOC_001804	Phvul.001G097000	TSS1950	Chr01:18518192-18522142	161.717	120.124	203.309	189.128	139.631	238.625	178.09	131.86	224.319	209.983	154.094	265.872	190.52	140.598	240.441	small and basic intrinsic protein 1A
XLOC_001805	Phvul.001G097200	TSS1951	Chr01:18585106-18586231	0	0	0	0	0	0	0	0	0	0.0289494	0	0.164625	0	0	0	PEBP (phosphatidylethanolamine-binding protein) family protein
XLOC_001806	Phvul.001G097300	TSS1952	Chr01:18602291-18604694	0	0	0	0	0	0	0	0	0	0	0	0	0	0	0	PEBP (phosphatidylethanolamine-binding protein) family protein
XLOC_001807	Phvul.001G097400	TSS1953	Chr01:18670253-18671138	0	0	0	0.0134532	0	0.105661	0	0	0	0.0172899	0	0.109024	0	0	0	HXXXD-type acyl-transferase family protein
XLOC_001808	Phvul.001G097500	TSS1954	Chr01:18678311-18678896	0	0	0	0	0	0	0.0820258	0	0.284219	0	0	0	0	0	0	HXXXD-type acyl-transferase family protein
XLOC_001809	Phvul.001G097800	TSS1955	Chr01:18757570-18767519	47.0651	35.025	59.1052	51.3172	38.161	64.4735	49.7448	37.1086	62.3811	51.886	38.714	65.0581	48.6665	36.1522	61.1808	acetyl-CoA synthetase
XLOC_001810	Phvul.001G097900	TSS1956	Chr01:18842806-18844773	0.885006	0.30271	1.4673	0.481703	0.109996	0.853409	0.750424	0.237734	1.26311	0.681701	0.206397	1.15701	0.466351	0.0984649	0.834236	Tetratricopeptide repeat (TPR)-like superfamily protein
XLOC_001811	Phvul.001G098200	TSS1957	Chr01:18918810-18920538	51.6028	37.7591	65.4465	91.133	67.8086	114.457	66.9425	49.7122	84.1728	76.6097	57.1208	96.0987	60.0187	44.3866	75.6507	xyloglucan endotransglucosylase/hydrolase 5
XLOC_001812	Phvul.001G098300	TSS1958	Chr01:18931312-18932870	8.76146	5.42417	12.0987	10.9666	7.05426	14.8789	11.8522	7.64361	16.0607	8.0554	4.89238	11.2184	7.32878	4.33517	10.3224	xyloglucan endotransglucosylase/hydrolase 5
XLOC_001813	Phvul.001G098400	TSS1959	Chr01:19015812-19018119	0	0	0	0	0	0	0	0	0	0	0	0	0	0	0	Cysteine proteinases superfamily protein
XLOC_001814	Phvul.001G098500	TSS1960	Chr01:19029893-19030496	18.7948	11.4835	26.106	15.365	9.10977	21.6202	15.4928	9.22876	21.7569	18.2257	11.1131	25.3383	19.3604	11.9355	26.7853
XLOC_001815	Phvul.001G098700	TSS1961	Chr01:19131374-19132241	3.19076	1.42822	4.9533	4.33171	2.22354	6.43989	3.14348	1.41089	4.87608	3.57561	1.67696	5.47425	2.83811	1.25476	4.42146	Calcium-dependent lipid-binding (CaLB domain) family protein
XLOC_001816	Phvul.001G098801	TSS1962	Chr01:19156891-19160566	0	0	0	0	0	0	0	0	0	0	0	0	0	0	0
XLOC_001817	Phvul.001G099200	TSS1963	Chr01:19292480-19293770	22.3753	15.5592	29.1914	23.6066	16.5949	30.6183	19.4	13.4024	25.3977	24.45	17.1151	31.7849	21.2934	14.7886	27.7981	Family of unknown function (DUF716)
XLOC_001818	Phvul.001G099300	TSS1964	Chr01:19307176-19309845	33.8757	24.4939	43.2576	29.7411	21.373	38.1092	29.8706	21.4864	38.2548	30.7698	22.064	39.4756	30.1131	21.6805	38.5456	Syntaxin/t-SNARE family protein
XLOC_001819	Phvul.001G099500	TSS1965	Chr01:19328811-19358325	20.4202	14.6977	26.1428	14.0228	10.1367	17.9089	15.4285	10.835	20.022	11.9207	8.23157	15.6099	15.2705	10.8968	19.6442	DEAD/DEAH box helicase, putative
XLOC_001820	Phvul.001G099600	TSS1966	Chr01:19372178-19377507	84.9451	62.5464	107.344	88.1807	64.7751	111.586	88.4218	64.9154	111.928	87.18	64.2375	110.122	85.7543	62.9853	108.523	K+ uptake transporter 3
XLOC_001821	Phvul.001G099700	TSS1967	Chr01:19568489-19569185	1.38525	0.219619	2.55089	1.63375	0.383876	2.88363	0.82796	0.0287629	1.62716	1.20387	0.151481	2.25625	0.687574	0	1.38073	Integrase-type DNA-binding superfamily protein
XLOC_001822	Phvul.001G099800	TSS1968	Chr01:19833435-19837997	35.365	25.9079	44.8221	32.1232	23.4784	40.7681	32.9753	24.1443	41.8063	34.3532	25.2185	43.4879	35.1904	25.7989	44.5818	nudix hydrolase homolog 12
XLOC_001823	Phvul.001G099900	TSS1969	Chr01:19872431-19877867	24.4076	17.2967	31.5185	38.3971	28.1327	48.6616	31.8475	23.0184	40.6766	28.9413	21.1096	36.773	28.3681	20.6779	36.0583	apyrase 2
XLOC_001824	Phvul.001G100800	TSS1970	Chr01:20556092-20556311	3.75018	0	9.69504	1.63947	0.399956	2.87899	0.468126	0	0.964444	1.34471	0.837448	1.85198	1.58543	0	5.86182
XLOC_001825	Phvul.001G101100	TSS1971	Chr01:20669624-20673653	18.8408	13.2409	24.4407	20.4549	14.4546	26.4552	17.3383	12.1389	22.5377	19.0341	13.3665	24.7017	17.1332	12.015	22.2513	myb-like HTH transcriptional regulator family protein
XLOC_001826	Phvul.001G101200	TSS1972	Chr01:20674327-20681345	47.6943	35.3848	60.0039	46.7313	34.7136	58.749	45.9144	34.0246	57.8042	47.6334	35.3834	59.8835	46.416	34.4957	58.3364	translocon at the outer envelope membrane of chloroplasts 34
XLOC_001827	Phvul.001G101600	TSS1973	Chr01:20823503-20824226	0	0	0	0	0	0	0	0	0	0	0	0	0	0	0
XLOC_001828	Phvul.001G101800	TSS1974	Chr01:20839746-20846068	14.9173	11.0964	18.7383	16.3124	12.1215	20.5032	16.9158	12.6082	21.2233	15.8762	11.8002	19.9521	16.1426	12.0032	20.282
XLOC_001829	Phvul.001G101900	TSS1975	Chr01:20854043-20857155	0	0	0	0.00943287	0	0.0756484	0	0	0	0.118921	0	0.292078	0	0	0	Sec14p-like phosphatidylinositol transfer family protein
XLOC_001830	Phvul.001G102100	TSS1976	Chr01:20885949-20891176	9.51848	6.73362	12.3033	10.6053	7.5703	13.6402	10.2258	7.28994	13.1617	10.3131	7.35439	13.2719	10.3074	7.3452	13.2696	Protein kinase superfamily protein
XLOC_001831	Phvul.001G102300	TSS1977	Chr01:20911112-20912989	30.3424	21.8312	38.8537	38.4712	28.1495	48.7928	38.9697	28.4885	49.4508	43.6377	32.148	55.1273	36.248	26.4508	46.0453
XLOC_001832	Phvul.001G102700	TSS1978	Chr01:21020493-21022086	96.7231	71.8734	121.573	107.279	79.9291	134.628	100.221	74.6208	125.822	111.966	83.4261	140.506	100.849	75.0755	126.622	calmodulin 5
XLOC_001833	Phvul.001G103200	TSS1979	Chr01:21360111-21363279	29.2895	21.0983	37.4807	34.1029	24.9137	43.2922	29.1269	21.0363	37.2174	32.8923	24.0215	41.7631	27.6195	19.8801	35.3589	MATE efflux family protein
XLOC_001834	Phvul.001G103300	TSS1980	Chr01:21696984-21702932	0.731642	0.175363	1.28792	0.685994	0.155443	1.21654	0.431689	0.0551622	0.808216	0.55289	0.0885887	1.01719	0.288182	0	0.58169	MATE efflux family protein
XLOC_001835	Phvul.001G105101	TSS1981	Chr01:21931279-21937295	3.49822	1.87259	5.12384	2.09301	0.939869	3.24615	2.4115	1.1711	3.65189	3.05161	1.59027	4.51294	2.31661	1.10911	3.52411	MATE efflux family protein
XLOC_001836	Phvul.001G106900	TSS1982	Chr01:22197686-22198839	2.5415	0.851116	4.23189	2.12033	0.626427	3.61424	1.24749	0.217977	2.27699	1.62259	0.314399	2.93077	1.27817	0.241222	2.31512
XLOC_001837	Phvul.001G107600	TSS1983	Chr01:22536973-22538834	0.51765	0.0991202	0.93618	0.250394	0	0.50358	0.208844	0	0.436638	0.120366	0	0.280203	0.328258	0.00819696	0.648319	myb domain protein 60
XLOC_001838	Phvul.001G107700	TSS1984	Chr01:22596807-22599716	12.5973	8.2043	16.9902	11.3704	7.30906	15.4317	12.7554	8.36127	17.1495	12.9775	8.47627	17.4787	13.2062	8.71205	17.7003	F-box family protein
XLOC_001839	Phvul.001G107800	TSS1985	Chr01:22623833-22625584	14.1701	9.84047	18.4997	13.1357	9.13934	17.1321	14.3488	9.99152	18.7061	15.23	10.6868	19.7732	15.7905	11.1382	20.4427	Presenilin-1
XLOC_001840	Phvul.001G107900	TSS1986	Chr01:22625925-22631426	24.0903	17.3205	30.86	22.5268	16.0989	28.9546	21.0173	14.9758	27.0589	20.6479	14.5462	26.7497	22.0992	15.7936	28.4047	GDSL-like Lipase/Acylhydrolase superfamily protein
XLOC_001841	Phvul.001G108101	TSS1987	Chr01:23191559-23195119	8.08692	5.19613	10.9777	4.1699	2.31063	6.02916	4.15097	2.36303	5.93891	5.10363	3.03681	7.17045	5.52643	3.35871	7.69416	MATE efflux family protein
XLOC_001842	Phvul.001G108200	TSS1988	Chr01:23373308-23377304	4.47992	2.51816	6.44168	8.7246	5.53345	11.9158	6.97961	4.30286	9.65637	10.4252	6.83578	14.0147	5.73987	3.40302	8.07673	MATE efflux family protein
XLOC_001843	Phvul.001G091600	TSS1989	Chr01:24026689-24034147	0.693393	0.0709896	1.3158	0.643521	0.0969239	1.19012	0.244286	0	0.529103	0.344805	0	0.704811	0.166224	0	0.38309	2-isopropylmalate synthase 1
XLOC_001844	Phvul.001G094701	TSS1990	Chr01:25168043-25180792	0	0	0	0	0	0	0	0	0	0	0	0	0	0	0	DHHC-type zinc finger family protein
XLOC_001845	Phvul.001G100501,Phvul.001G103400	TSS1991,TSS1992	Chr01:25259271-25263547	50.5348	27.872	73.1977	48.3071	27.6448	68.9693	54.7284	16.3478	93.109	45.1541	25.6285	64.6797	51.9552	29.2419	74.6685
XLOC_001846	Phvul.001G105102	TSS1993	Chr01:25471771-25472131	0	0	0	0	0	0	0	0	0	0	0	0	0	0	0
XLOC_001847	Phvul.001G106700	TSS1994	Chr01:25567126-25569535	0.259788	0	0.588766	0.227531	0	0.521754	0.180894	0	0.418354	0.13536	0	0.329013	0.187165	0	0.44246	WUSCHEL related homeobox 11
XLOC_001848	Phvul.001G106600	TSS1995	Chr01:25623943-25625989	0.476542	0.0274698	0.925613	0.814391	0.194585	1.4342	0.498607	0.0438146	0.953399	0.356538	0	0.722283	0.46605	0.04051	0.891591	Peroxidase superfamily protein
XLOC_001849	Phvul.001G106933	TSS1996	Chr01:25640137-25643019	1.34428	0.659441	2.02913	1.44987	0.738199	2.16154	1.65305	0.868446	2.43764	1.42516	0.71283	2.1375	1.54849	0.806314	2.29066
XLOC_001850	Phvul.001G106500	TSS1997	Chr01:25680313-25682458	0	0	0	0	0	0	0	0	0	0.0164377	0	0.102731	0	0	0	Peroxidase superfamily protein
XLOC_001851	Phvul.001G106400	TSS1998	Chr01:25706905-25709629	4.63986	2.82622	6.45351	6.02447	3.82793	8.221	6.80956	4.41773	9.20139	5.87944	3.7088	8.05007	5.70659	3.6104	7.80278	cycling DOF factor 3
XLOC_001852	Phvul.001G106300	TSS1999	Chr01:25891006-25892483	17.1	11.0007	23.1993	16.5722	10.5844	22.5599	14.5858	9.07393	20.0977	11.0423	6.64753	15.4371	13.8264	8.68977	18.963
XLOC_001853	Phvul.001G106000	TSS2000,TSS2001	Chr01:26033782-26042013	6.18767	3.1296	9.24574	7.49456	3.96847	11.0207	6.29126	2.66045	9.92207	7.26081	3.81183	10.7098	6.47552	3.26448	9.68655	Cyclin/Brf1-like TBP-binding protein
XLOC_001854	Phvul.001G106433	TSS2002,TSS2003	Chr01:26046439-26069325	12.0852	8.61185	15.5585	9.80714	6.84966	12.7646	10.4695	7.35855	13.5805	9.67552	6.79007	12.561	10.2761	7.26525	13.2869	Cyclin/Brf1-like TBP-binding protein
XLOC_001855	Phvul.001G105800	TSS2004	Chr01:26074621-26077806	11.702	7.72205	15.6819	11.2831	7.40222	15.1639	10.972	7.18192	14.7621	11.0484	7.2307	14.8661	11.2484	7.38128	15.1156	Core-2/I-branching beta-1,6-N-acetylglucosaminyltransferase family protein
XLOC_001856	Phvul.001G105600	TSS2005	Chr01:26156692-26160858	17.8558	11.6556	24.056	18.2455	11.9839	24.5072	19.0701	12.5644	25.5758	17.9328	11.7043	24.1614	18.1725	11.9205	24.4245	DnaJ/Hsp40 cysteine-rich domain superfamily protein
XLOC_001857	Phvul.001G105400	TSS2006	Chr01:26290092-26292316	1.62726	0.758239	2.49628	1.80396	0.872407	2.73551	1.97955	0.997525	2.96158	1.75804	0.795474	2.72061	1.64332	0.759446	2.52719	calcium exchanger 7
XLOC_001858	Phvul.001G105300	TSS2007,TSS2008	Chr01:26326716-26332355	0.0902837	0	0.261902	0.0801184	0	0.24827	0.0842946	0	0.242386	0.136145	0	0.354959	0.0588706	0	0.203338	Emsy N Terminus (ENT) domain-containing protein
XLOC_001859	Phvul.001G104700	TSS2009	Chr01:26480808-26488283	2.48502	1.37856	3.59148	2.21662	1.18603	3.24721	2.11296	1.11757	3.10836	2.0797	1.10878	3.05063	2.14383	1.12949	3.15817	cationic amino acid transporter 2
XLOC_001860	Phvul.001G104600	TSS2010	Chr01:26496239-26512274	19.2538	14.0121	24.4954	18.3981	13.3545	23.4416	21.6623	15.8142	27.5103	18.9003	13.7528	24.0477	20.241	14.779	25.703	cationic amino acid transporter 2
XLOC_001861	Phvul.001G104500	TSS2011	Chr01:26567140-26572091	55.9281	41.3834	70.4728	47.9304	35.594	60.2668	54.3961	40.378	68.4141	46.6885	34.6901	58.687	57.6851	42.8238	72.5465	BTB-POZ and MATH domain 4
XLOC_001862	Phvul.001G104400	TSS2012	Chr01:26579261-26581966	0.0117366	0	0.0835217	0	0	0	0	0	0	0	0	0	0	0	0	BTB-POZ and MATH domain 4
XLOC_001863	Phvul.001G103600	TSS2013	Chr01:26649006-26652517	1.64386	0.676752	2.61096	0.850655	0.223164	1.47815	0.715624	0.161181	1.27007	0.806868	0.231697	1.38204	1.0939	0.372388	1.81541	MATE efflux family protein
XLOC_001864	Phvul.001G104033	TSS2014	Chr01:26741216-26756520	0.204137	0	0.429274	0.532463	0.125963	0.938963	0.222898	0	0.48155	0.468616	0.0779892	0.859243	0.281494	0.0101559	0.552831	2-isopropylmalate synthase 1
XLOC_001865	Phvul.001G108800	TSS2015	Chr01:28183705-28186277	55.9228	41.1072	70.7385	60.6362	44.7106	76.5618	61.3932	45.1636	77.6228	57.5729	42.3166	72.8293	62.9341	46.4264	79.4418	small and basic intrinsic protein 2;1
XLOC_001866	Phvul.001G109000	TSS2016	Chr01:28285477-28288038	0.55104	0.0700705	1.03201	0.323616	0	0.653947	0.437863	0.0247152	0.851011	0.300539	0	0.613384	0.348008	0	0.697127
XLOC_001867	Phvul.001G109500	TSS2017	Chr01:28671292-28672700	4.33469	2.34725	6.32212	6.19144	3.66116	8.72173	5.6062	3.22639	7.98601	6.65849	3.96325	9.35374	5.26212	2.99289	7.53136	GATA transcription factor 9
XLOC_001868	Phvul.001G109600	TSS2018	Chr01:28679407-28686033	14.5087	10.0527	18.9647	9.42055	6.23243	12.6087	10.7274	7.17591	14.2789	8.46823	5.51561	11.4209	11.435	7.7201	15.15	HNH endonuclease
XLOC_001869	Phvul.001G109700	TSS2019	Chr01:28729955-28731060	17.1415	11.7365	22.5464	18.2446	12.6979	23.7913	19.0814	13.277	24.8859	21.8977	15.3202	28.4753	18.9003	13.2429	24.5578	NAD(P)-binding Rossmann-fold superfamily protein
XLOC_001870	Phvul.001G109800	TSS2020	Chr01:28792204-28794677	0	0	0	0	0	0	0	0	0	0	0	0	0	0	0	Nucleic acid-binding, OB-fold-like protein
XLOC_001871	Phvul.001G110100	TSS2021	Chr01:28847738-28849618	0.109905	0	0.25825	0.209553	0	0.442401	0.279675	0.00355625	0.555793	0.0572644	0	0.157187	0.15082	0	0.343109	NDH-dependent cyclic electron flow 1
XLOC_001872	Phvul.001G110200	TSS2022	Chr01:28850742-28855032	84.6168	62.3893	106.844	76.5834	56.6246	96.5421	87.0623	64.1655	109.959	67.9729	50.4507	85.4951	88.8263	65.4423	112.21	evolutionarily conserved C-terminal region 2
XLOC_001873	Phvul.001G110500	TSS2023,TSS2024	Chr01:28955523-28961647	69.8886	51.8156	87.9616	113.912	83.8396	143.985	110.081	79.9157	140.247	106.263	77.8281	134.697	76.3218	56.677	95.9666	glutamate dehydrogenase 1
XLOC_001874	Phvul.001G110601	TSS2025	Chr01:28982311-28984767	6.26538	2.9073	9.62346	5.15288	2.19067	8.1151	5.9963	2.73829	9.2543	5.75538	2.52302	8.98774	6.91775	3.37084	10.4647
XLOC_001875	Phvul.001G110800	TSS2026	Chr01:28993428-29000132	8.22085	5.07632	11.3654	6.88146	4.14029	9.62263	6.67332	3.98709	9.35954	5.85905	3.41031	8.30779	6.41995	3.84906	8.99083	Chaperone DnaJ-domain superfamily protein
XLOC_001876	Phvul.001G114600	TSS2027	Chr01:29317668-29318686	0.379133	0	0.907066	0.896221	0.0334556	1.75899	0.439752	0	0.986788	0.649657	0	1.36625	0.764236	0	1.57272
XLOC_001877	Phvul.001G115000	TSS2028	Chr01:29355567-29363560	5.18223	0	16.3707	4.96518	0	16.2631	4.01129	0	11.9376	5.88692	0	15.6867	5.47831	0	17.8942	sodium hydrogen exchanger 2
XLOC_001878	Phvul.001G115300	TSS2029	Chr01:29471369-29477163	15.5745	10.842	20.3071	15.453	10.7567	20.1492	16.658	11.6742	21.6419	15.2627	10.5954	19.93	13.644	9.38942	17.8986	Formyl transferase
XLOC_001879	Phvul.001G115400	TSS2030	Chr01:29478818-29486536	13.4569	9.51936	17.3945	11.268	7.8623	14.6738	12.5855	8.85071	16.3204	9.37538	6.39884	12.3519	11.8466	8.30567	15.3874	Peptidase M50 family protein
XLOC_001880	Phvul.001G116150	TSS2031	Chr01:29703370-29704262	0	0	0	0	0	0	0	0	0	0	0	0	0	0	0	alpha-L-arabinofuranosidase 2
XLOC_001881	Phvul.001G116500	TSS2032	Chr01:29772025-29772924	24.5762	16.6755	32.477	22.7123	15.3367	30.0879	24.5584	16.6978	32.4191	22.7437	15.3258	30.1615	24.4278	16.7141	32.1415
XLOC_001882	Phvul.001G116600	TSS2033	Chr01:29774179-29780681	7.32061	4.73753	9.90368	7.94136	5.21977	10.6629	7.24622	4.67901	9.81343	8.19439	5.40088	10.9879	6.45943	4.11347	8.80539	Transducin/WD40 repeat-like superfamily protein
XLOC_001883	Phvul.001G116900	TSS2034	Chr01:29827948-29830030	13.6956	9.41899	17.9723	10.3265	6.95245	13.7005	11.9687	7.99156	15.9458	8.44014	5.49541	11.3849	12.7259	8.79698	16.6549	calmodulin (CAM)-binding protein of 25 kDa
XLOC_001884	Phvul.001G117000	TSS2035	Chr01:29878831-29881502	149.779	110.659	188.898	144.712	107.481	181.944	130.503	96.7326	164.274	149.709	111.079	188.339	126.973	94.4341	159.512	Nascent polypeptide-associated complex (NAC), alpha subunit family protein
XLOC_001885	Phvul.001G117100	TSS2036	Chr01:29922687-29925897	33.767	24.772	42.7621	38.0229	28.1595	47.8864	35.1145	25.9055	44.3235	37.988	28.1493	47.8267	33.525	24.7402	42.3098	Nascent polypeptide-associated complex (NAC), alpha subunit family protein
XLOC_001886	Phvul.001G117200	TSS2037	Chr01:29926897-29936663	31.8679	23.4065	40.3293	28.3484	20.8884	35.8085	30.7266	22.5449	38.9082	27.9866	20.6527	35.3206	29.6613	21.8407	37.482	global transcription factor group B1
XLOC_001887	Phvul.001G117300	TSS2038	Chr01:29963098-29963584	0	0	0	0	0	0	0	0	0	0	0	0	0	0	0	Aluminium activated malate transporter family protein
XLOC_001888	Phvul.001G117900	TSS2039	Chr01:30132860-30137157	55.1932	41.091	69.2954	50.5195	37.6115	63.4274	51.4217	38.182	64.6614	53.2601	39.6476	66.8726	46.2733	34.4716	58.075	cytochrome P450, family 98, subfamily A, polypeptide 3
XLOC_001889	Phvul.001G118200	TSS2040	Chr01:30198222-30203679	0.00589525	0	0.0488227	0	0	0	0	0	0	0.00722003	0	0.0499981	0.0139007	0	0.0561361	FKBP-type peptidyl-prolyl cis-trans isomerase family protein
XLOC_001890	Phvul.001G118300	TSS2041	Chr01:30222424-30224907	178.279	128.882	227.676	147.722	108.417	187.027	139.507	102.701	176.312	134.271	99.0034	169.538	125.818	93.056	158.581	nodulin MtN21 /EamA-like transporter family protein
XLOC_001891	Phvul.001G118400	TSS2042	Chr01:30322954-30323500	0	0	0	0	0	0	0	0	0	0	0	0	0	0	0
XLOC_001892	Phvul.001G118500	TSS2043	Chr01:30444511-30446247	0	0	0	0	0	0	0	0	0	0	0	0	0	0	0
XLOC_001893	Phvul.001G118800	TSS2044	Chr01:30518284-30538377	14.3048	10.5063	18.1033	13.4642	9.86915	17.0593	14.4086	10.5819	18.2354	13.4212	9.82457	17.0179	13.8449	10.1746	17.5152	ubiquitin-specific protease 5
XLOC_001894	Phvul.001G118900	TSS2045	Chr01:30550669-30555350	39.3172	28.9793	49.6551	40.9491	30.2047	51.6934	46.9604	34.6761	59.2446	40.2399	29.7791	50.7007	64.701	47.4943	81.9077	Major facilitator superfamily protein
XLOC_001895	Phvul.001G119000	TSS2046	Chr01:30602387-30611838	1.33916	0.561978	2.11635	0.92403	0.324381	1.52368	0.727439	0.226184	1.22869	0.844078	0.29293	1.39523	0.688021	0.202838	1.1732	Major facilitator superfamily protein
XLOC_001896	Phvul.001G119300	TSS2047	Chr01:30727200-30730675	35.6865	26.5812	44.7919	32.078	23.9381	40.2179	34.459	25.6841	43.2338	28.8011	21.4055	36.1966	35.1365	26.1928	44.0801	basic region/leucine zipper motif protein 49
XLOC_001897	Phvul.001G119500	TSS2048	Chr01:30757441-30758377	27.0801	18.9582	35.2019	28.4067	20.1012	36.7121	26.9994	19.1245	34.8744	29.6559	20.8311	38.4808	24.2161	16.8623	31.57	Homeodomain-like superfamily protein
XLOC_001898	Phvul.001G119600	TSS2049	Chr01:30760651-30770406	6.56849	4.61079	8.52619	6.30259	4.40663	8.19854	6.29345	4.41034	8.17655	5.99785	4.19147	7.80424	6.30513	4.44101	8.16926	Cam interacting protein 111
XLOC_001899	Phvul.001G119700	TSS2050	Chr01:30771969-30774768	10.7041	7.24348	14.1648	21.1626	15.3465	26.9788	14.0507	9.86534	18.236	19.416	13.9733	24.8587	11.1227	7.64128	14.6041	Cyclin family protein
XLOC_001900	Phvul.001G119800	TSS2051	Chr01:30792358-30795220	0.352379	0.0467845	0.657974	0.47984	0.108385	0.851294	0.364094	0.0541001	0.674089	0.381519	0.0584097	0.704628	0.171258	0	0.378449	Cyclin family protein
XLOC_001901	Phvul.001G119900	TSS2052	Chr01:30842474-30853319	28.8191	21.2199	36.4183	32.3879	24.0578	40.718	32.3866	23.995	40.7783	32.7512	24.3096	41.1928	32.6027	24.2097	40.9958
XLOC_001902	Phvul.001G120000	TSS2053	Chr01:30897940-30900243	0	0	0	0	0	0	0	0	0	0	0	0	0	0	0
XLOC_001903	Phvul.001G120200	TSS2054,TSS2055	Chr01:30953943-30957950	16.2422	11.7983	20.6862	16.0494	11.7016	20.3972	17.6588	12.8831	22.4345	15.3489	11.1597	19.538	17.7493	12.9853	22.5133	Transcription elongation factor (TFIIS) family protein
XLOC_001904	Phvul.001G120300	TSS2056	Chr01:31041875-31046003	0.633558	0.244494	1.02262	0.784147	0.334482	1.23381	0.755655	0.320593	1.19072	0.736494	0.297528	1.17546	0.689488	0.276644	1.10233	DNA/RNA helicase protein
XLOC_001905	Phvul.001G114400	TSS2057	Chr01:31076327-31100590	6.87739	4.77159	8.98319	6.88969	4.78417	8.99521	6.46991	4.45643	8.48339	6.17112	4.22744	8.1148	6.20302	4.26493	8.14112	Polynucleotidyl transferase, ribonuclease H fold protein with HRDC domain
XLOC_001906	Phvul.001G114300	TSS2058	Chr01:31161597-31164911	34.4438	25.3295	43.5581	34.0551	25.0514	43.0588	36.5883	26.9813	46.1953	34.3907	25.3146	43.4669	35.6597	26.2716	45.0477	Transducin/WD40 repeat-like superfamily protein
XLOC_001907	Phvul.001G113700	TSS2059	Chr01:31415990-31422260	13.9591	10.2005	17.7176	13.0795	9.53743	16.6215	13.381	9.75126	17.0107	13.0718	9.52519	16.6184	14.1296	10.3453	17.914	MIF4G domain-containing protein / MA3 domain-containing protein
XLOC_001908	Phvul.001G113500	TSS2060	Chr01:31451190-31452831	2.97587	1.23079	4.72096	2.87323	1.18881	4.55765	3.89961	1.77323	6.02599	2.38222	0.909881	3.85455	3.07447	1.30641	4.84252	HSP20-like chaperones superfamily protein
XLOC_001909	Phvul.001G114880	TSS2061	Chr01:31453967-31457135	10.4976	7.22794	13.7672	10.3657	7.12273	13.6087	12.0376	8.3969	15.6783	8.22846	5.49651	10.9604	11.1214	7.71204	14.5307
XLOC_001910	Phvul.001G112400	TSS2062	Chr01:32062901-32064627	101.921	73.6521	130.19	74.1753	54.6757	93.6749	84.3853	62.6462	106.124	94.0391	69.6603	118.418	78.409	58.1983	98.6197	spermidine hydroxycinnamoyl transferase
XLOC_001911	Phvul.001G112100	TSS2063	Chr01:32402481-32405011	45.0575	34.0154	56.0997	28.8799	21.9571	35.8028	25.3311	18.5907	32.0716	34.5993	27.3792	41.8193	36.2256	27.4855	44.9657
XLOC_001912	Phvul.001G113480	TSS2064	Chr01:32409243-32413485	0.598353	0.178908	1.0178	0.589186	0.176453	1.00192	0.693381	0.232355	1.15441	0.552802	0.14935	0.956254	0.534407	0.152616	0.916198	Exostosin family protein
XLOC_001913	Phvul.001G111700	TSS2065	Chr01:32469459-32472511	65.4483	48.7935	82.103	61.075	45.5758	76.5742	60.3437	44.983	75.7045	69.1804	51.5556	86.8052	62.5427	46.6208	78.4646	tubulin alpha-3
XLOC_001914	Phvul.001G111400	TSS2066	Chr01:32576837-32577011	1204.58	825.048	1584.11	1929.48	1383.94	2475.02	1962.64	1384.79	2540.5	2901.12	2113.5	3688.74	1500.84	1049.94	1951.74	arabinogalactan protein 14
XLOC_001915	Phvul.001G111200	TSS2067	Chr01:32650090-32654821	43.594	32.1778	55.0102	39.5318	29.0992	49.9645	46.278	34.2769	58.2791	43.9348	32.4559	55.4138	46.051	34.0833	58.0188	FMN binding
XLOC_001916	Phvul.001G111100	TSS2068	Chr01:32663104-32664624	9.46097	4.59915	14.3228	8.01879	3.7071	12.3305	9.41507	4.56752	14.2626	8.95682	4.29984	13.6138	10.6658	5.46344	15.8681
XLOC_001917	Phvul.001G111000	TSS2069,TSS2070,TSS2071	Chr01:32762232-32767250	14.0038	9.10602	18.9015	11.3981	7.29669	15.4996	11.733	7.41373	16.0523	11.7344	7.52754	15.9413	7.98256	4.76359	11.2015	adenosine-5\'-phosphosulfate (APS) kinase 3
XLOC_001918	Phvul.001G120400	TSS2072	Chr01:33325226-33326119	3.4848	1.27534	5.69425	2.69822	0.829269	4.56718	2.23948	0.612671	3.86629	3.66037	1.34588	5.97487	1.22355	0.164414	2.28269	RAD-like 1
XLOC_001919	Phvul.001G120600	TSS2073	Chr01:33413390-33415968	13.006	8.91984	17.0921	8.18982	5.2773	11.1023	10.3764	6.8738	13.8791	10.0587	6.66066	13.4568	8.34131	5.419	11.2636	serine carboxypeptidase-like 45
XLOC_001920	Phvul.001G120700	TSS2074	Chr01:33418374-33421662	60.2884	44.766	75.8107	60.426	44.8044	76.0475	56.2486	41.5707	70.9265	53.0678	39.5065	66.6291	49.2982	36.7131	61.8832	serine carboxypeptidase-like 45
XLOC_001921	Phvul.001G120800	TSS2075	Chr01:33422703-33423811	31.6912	21.754	41.6284	30.3774	20.7315	40.0233	28.8399	19.6194	38.0604	33.713	23.1767	44.2493	30.3413	20.8131	39.8696	AtGCP3 interacting protein 1
XLOC_001922	Phvul.001G121000	TSS2076	Chr01:33453844-33462529	50.9423	37.8427	64.0419	41.8938	30.9221	52.8654	54.5064	40.723	68.2897	39.3867	29.0758	49.6977	54.7494	40.7452	68.7536	Aldolase superfamily protein
XLOC_001923	Phvul.001G121400	TSS2077	Chr01:33627150-33631117	5.82345	3.67836	7.96855	6.52651	4.18741	8.8656	5.67023	3.50792	7.83254	6.53351	4.16853	8.8985	5.54897	3.45932	7.63861	general transcription factor II H2
XLOC_001924	Phvul.001G121800	TSS2078	Chr01:33716847-33724535	31.2979	22.4967	40.0992	34.6903	25.0996	44.281	30.6078	21.953	39.2626	35.8012	25.8565	45.7459	29.5632	21.1578	37.9685	Ubiquitin-associated (UBA) protein
XLOC_001925	Phvul.001G121900	TSS2079	Chr01:33759748-33762499	7.24657	4.6603	9.83284	5.21927	3.18303	7.25552	5.94208	3.69676	8.18739	5.07535	3.07846	7.07225	6.68962	4.23718	9.14206	F-box family protein
XLOC_001926	Phvul.001G122000	TSS2080	Chr01:33776724-33789337	0.0872253	0	0.226412	0.0112055	0	0.0841545	0.0223046	0	0.0957914	0.0281521	0	0.102083	0.102365	0	0.263981	F-box family protein
XLOC_001927	Phvul.001G122200	TSS2081	Chr01:33816621-33818766	0	0	0	0	0	0	0.0831653	0	0.223603	0	0	0	0	0	0	F-box family protein
XLOC_001928	Phvul.001G122300	TSS2082	Chr01:33828333-33830461	0.0417936	0	0.158131	0.0805467	0	0.23375	0.0232349	0	0.103357	0.075968	0	0.22871	0.0146368	0	0.0963684	F-box family protein
XLOC_001929	Phvul.001G122400	TSS2083	Chr01:33839405-33840497	2.60075	1.11034	4.09117	4.90301	2.56598	7.24004	3.30989	1.51659	5.1032	4.38461	2.2288	6.54042	3.37064	1.57484	5.16643
XLOC_001930	Phvul.001G122600	TSS2084	Chr01:33871371-33873495	0.0343803	0	0.131618	0.0154902	0	0.104274	0	0	0	0	0	0	0	0	0	F-box family protein
XLOC_001931	Phvul.001G123100	TSS2085	Chr01:33928069-33945017	10.5584	7.47496	13.6419	11.0444	7.89388	14.1949	9.92897	6.98279	12.8752	10.7092	7.62591	13.7926	8.87752	6.207	11.548	DNA GYRASE B2
XLOC_001932	Phvul.001G123200	TSS2086	Chr01:33959566-33964382	9.79342	6.90659	12.6803	10.3095	7.31692	13.3022	9.03783	6.34245	11.7332	9.85485	6.95452	12.7552	7.8039	5.39507	10.2127	microtubule-associated proteins 70-1
XLOC_001933	Phvul.001G123300	TSS2087	Chr01:34014908-34021329	106.19	77.6602	134.721	85.3139	62.8504	107.777	103.492	75.6294	131.354	91.8585	67.7626	115.954	107.609	78.8303	136.389	TGACG motif-binding factor 6
XLOC_001934	Phvul.001G123500	TSS2088	Chr01:34123954-34124242	0	0	0	0	0	0	0	0	0	0	0	0	0	0	0
XLOC_001935	Phvul.001G123600	TSS2089	Chr01:34153283-34155952	0	0	0	0	0	0	0	0	0	0	0	0	0	0	0	Transmembrane amino acid transporter family protein
XLOC_001936	Phvul.001G124000	TSS2090	Chr01:34235110-34235380	0.19394	0	0.580938	0.221137	0	0.611822	0.368768	0	0.759129	0.47153	0.0799782	0.863081	0.194686	0	0.581264
XLOC_001937	Phvul.001G124200	TSS2091	Chr01:34434600-34435222	0	0	0	0.105318	0	0.432651	0.134017	0	0.460146	0.129422	0	0.453979	0	0	0	SEC14 cytosolic factor family protein / phosphoglyceride transfer family protein
XLOC_001938	Phvul.001G124400	TSS2092	Chr01:34458498-34460022	12.9563	8.83194	17.0806	11.4266	7.72561	15.1276	12.1182	8.20787	16.0285	10.2611	6.83758	13.6846	12.0513	8.18435	15.9183	lycopene cyclase
XLOC_001939	Phvul.001G124600	TSS2093	Chr01:34464711-34465713	0	0	0	0	0	0	0	0	0	0	0	0	0	0	0
XLOC_001940	Phvul.001G125200	TSS2094	Chr01:34593472-34597782	44.7258	32.4388	57.0128	40.0818	28.9647	51.1989	46.4167	33.7866	59.0469	43.0689	31.1731	54.9647	46.9132	34.2152	59.6113	Eukaryotic rpb5 RNA polymerase subunit family protein
XLOC_001941	Phvul.001G125300	TSS2095	Chr01:34609127-34610363	3.58706	1.87053	5.30358	4.1469	2.24358	6.05022	3.95415	2.12756	5.78074	4.07866	2.18191	5.9754	3.34094	1.71608	4.9658	Glutaredoxin family protein
XLOC_001942	Phvul.001G125400	TSS2096	Chr01:34615716-34622957	27.1471	19.8537	34.4406	26.1788	19.1189	33.2388	24.6676	17.9721	31.3631	24.735	18.0393	31.4307	23.6451	17.1718	30.1184	cystathionine beta-lyase
XLOC_001943	Phvul.001G125700	TSS2097,TSS2098	Chr01:34670655-34678827	66.213	49.1674	83.2587	61.6262	45.8177	77.4347	66.2728	49.2941	83.2514	58.0304	43.0983	72.9624	68.1402	50.6493	85.6312	Plant protein 1589 of unknown function
XLOC_001944	Phvul.001G125800	TSS2099	Chr01:34724682-34726762	80.0066	59.5891	100.424	95.1644	70.849	119.48	94.4383	70.3884	118.488	107.563	80.0001	135.127	84.7542	63.0599	106.449	response regulator 9
XLOC_001945	Phvul.001G126500	TSS2100	Chr01:35031242-35033441	0	0	0	0	0	0	0	0	0	0	0	0	0	0	0
XLOC_001946	Phvul.001G126700	TSS2101	Chr01:35205475-35206884	117.662	86.8306	148.494	100.832	75.1645	126.499	83.6206	62.4012	104.84	88.6887	66.2945	111.083	75.8021	56.6761	94.9281	Calcium-binding EF-hand family protein
XLOC_001947	Phvul.001G126800	TSS2102	Chr01:35269846-35274304	37.2335	27.669	46.798	31.9909	23.756	40.2257	38.1103	28.4039	47.8168	25.9856	19.204	32.7672	36.5752	27.2374	45.913	Patatin-like phospholipase family protein
XLOC_001948	Phvul.001G126900	TSS2103	Chr01:35295567-35296421	0	0	0	0	0	0	0	0	0	0	0	0	0	0	0
XLOC_001949	Phvul.001G127200	TSS2104	Chr01:35347736-35349719	76.3524	56.4831	96.2217	98.8911	73.5982	124.184	86.4755	63.8829	109.068	102.118	75.9147	128.322	83.9362	62.5331	105.339	2-oxoglutarate (2OG) and Fe(II)-dependent oxygenase superfamily protein
XLOC_001950	Phvul.001G127300	TSS2105	Chr01:35360324-35361943	79.9292	59.0558	100.803	83.3627	61.7334	104.992	76.352	56.7472	95.9568	93.6684	69.3816	117.955	81.8642	60.8815	102.847	2-oxoglutarate (2OG) and Fe(II)-dependent oxygenase superfamily protein
XLOC_001951	Phvul.001G127500	TSS2106	Chr01:35384185-35385880	0	0	0	0.0281883	0	0.122793	0	0	0	0.0259432	0	0.122014	0	0	0	2-oxoglutarate (2OG) and Fe(II)-dependent oxygenase superfamily protein
XLOC_001952	Phvul.001G127700	TSS2107	Chr01:35455532-35457780	0.0144214	0	0.0973327	0.0143667	0	0.0974891	0.0516427	0	0.169608	0	0	0	0	0	0	Gibberellin-regulated family protein
XLOC_001953	Phvul.001G127800	TSS2108	Chr01:35470989-35479391	9.87005	6.81756	12.9225	10.0853	6.96928	13.2014	9.59145	6.60324	12.5797	9.82006	6.83164	12.8085	9.22596	6.32938	12.1225	N-acetylglucosaminyl transferase component family protein / Gpi1 family protein
XLOC_001954	Phvul.001G128000	TSS2109	Chr01:35501096-35505774	3.58879	2.22568	4.95191	3.03599	1.84741	4.22457	3.22039	1.96325	4.47752	2.81065	1.68171	3.93959	3.27703	2.00598	4.54808	P-loop containing nucleoside triphosphate hydrolases superfamily protein
XLOC_001955	Phvul.001G128200	TSS2110	Chr01:35568118-35575452	1.73433	1.02467	2.444	1.66071	0.978815	2.3426	1.81536	1.0891	2.54162	1.52556	0.883525	2.1676	1.32043	0.740596	1.90026	disease resistance protein (TIR-NBS-LRR class), putative
XLOC_001956	Phvul.001G128400	TSS2111	Chr01:35646036-35649270	7.15136	4.55919	9.74352	4.73854	2.86728	6.60979	6.13433	3.81828	8.45039	5.00918	3.06321	6.95516	6.62986	4.20511	9.05461
XLOC_001957	Phvul.001G128500	TSS2112	Chr01:35694656-35696430	10.4401	6.17736	14.7028	32.5415	21.4397	43.6433	13.4556	8.23383	18.6774	22.8599	12.7707	32.949	18.5203	11.9407	25.0999	beta-1,3-glucanase 1
XLOC_001958	Phvul.001G128600	TSS2113	Chr01:35796740-35802432	3.00978	1.5901	4.42947	3.40482	1.86038	4.94926	3.28868	1.7747	4.80267	4.07813	2.3292	5.82706	3.05679	1.63933	4.47425	RECA homolog 3
XLOC_001959	Phvul.001G128900	TSS2114	Chr01:36001501-36004876	3.0028	1.34893	4.65668	1.3133	0.404447	2.22216	1.8339	0.670564	2.99723	1.44358	0.431688	2.45547	1.44769	0.479654	2.41572
XLOC_001960	Phvul.001G129400	TSS2115	Chr01:36085375-36091595	1.80328	0.946046	2.66052	2.36997	1.34426	3.39568	1.63287	0.827469	2.43827	1.76437	0.916758	2.61197	1.70646	0.900372	2.51254
XLOC_001961	Phvul.001G129600	TSS2116	Chr01:36109265-36113810	28.9321	21.5541	36.3101	28.2629	21.0511	35.4746	33.8998	25.1848	42.6148	30.1994	22.4958	37.9031	33.339	24.7984	41.8797	autoinhibited Ca(2+)-ATPase, isoform 4
XLOC_001962	Phvul.001G130000	TSS2117	Chr01:36135231-36138844	0.479708	0.065969	0.893446	0.377524	0.036947	0.718101	0.382135	0.014748	0.749523	0.392354	0.0365132	0.748194	0.493239	0.08528	0.901197	Cyclin-like family protein
XLOC_001963	Phvul.001G130300	TSS2118	Chr01:36174421-36182206	2.28626	1.33554	3.23697	3.72617	2.39828	5.05407	2.68062	1.63895	3.72229	3.03324	1.89208	4.17439	1.97821	1.14101	2.8154	P-loop nucleoside triphosphate hydrolases superfamily protein with CH (Calponin Homology) domain
XLOC_001964	Phvul.001G131150	TSS2119	Chr01:36373854-36438524	42.6111	31.0383	54.184	42.979	31.4147	54.5433	48.0532	34.9881	61.1183	38.2136	28.114	48.3133	49.0514	35.5506	62.5521	ATP-binding cassette A1
[truncated: 25,313 more rows]

## Sheet: Sheet2
Expression values obtained for all Alubia genes in all replicates. Values are expressed in fragments per kilobase per million reads (FPKM) for each gene. Expression values were calculated from samples mock-inoculated with culture media (YEM) or inoculated with the R. etli strains SC15, CE3, 55N1 and 124N1. The replicate number and the condition are provided for each tracking ID.
[truncated: 409,156+ more rows]
