# Supplementary material for: Transcriptomic analysis of Mesoamerican and Andean Phaseolus vulgaris accessions revealed mRNAs and lncRNAs associated with strain selectivity during symbiosis
Source: Sci Rep. 2022 Feb 16;12:2614. doi: 10.1038/s41598-022-06566-0 (PMC8850587; doi:10.1038/s41598-022-06566-0)
Supplement: Supplementary file 5 — Supplementary Table S4. [file 41598_2022_6566_MOESM5_ESM.xlsx]

## Sheet: Sheet1
Gene ID	Sample 1	Sample 2	Value 1	Value 2	Log2 (fold change)	p value	Significant
Phvul.008G119201	55N1	124N1	1.00533	4.04451	2.00829	5.00E-005	yes
Phvul.004G033400	55N1	124N1	1.01171	2.85676	1.49758	0.0001	yes
Phvul.011G193966	55N1	124N1	1.01258	2.34904	1.21404	0.0068	yes
Phvul.003G006200	55N1	124N1	1.01493	0.438238	-1.2116	0.02275	yes
Phvul.004G007100	55N1	124N1	1.03157	2.91899	1.50062	5.00E-005	yes
Phvul.011G154400	55N1	124N1	1.07383	0	-inf	0.0004	yes
Phvul.003G111300	55N1	124N1	1.09995	0.375534	-1.55042	0.00375	yes
Phvul.008G090500	55N1	124N1	1.13223	0.26628	-2.08815	0.00025	yes
Phvul.010G126200	55N1	124N1	1.13275	0.312126	-1.85963	5.00E-005	yes
Phvul.006G129500	55N1	124N1	1.1362	0.363669	-1.64352	0.00665	yes
Phvul.006G189500	55N1	124N1	1.13938	0.502588	-1.1808	0.00195	yes
Phvul.006G169100	55N1	124N1	1.15415	0.134159	-3.10481	0.00065	yes
Phvul.006G108700	55N1	124N1	1.16054	0.452263	-1.35956	0.00035	yes
Phvul.002G244000	55N1	124N1	1.16056	0.556752	-1.05971	0.0305	yes
Phvul.003G003200	55N1	124N1	1.16365	0.22237	-2.38762	0.00035	yes
Phvul.007G010500	55N1	124N1	1.188	0.219951	-2.43328	0.0018	yes
Phvul.005G065100	55N1	124N1	1.21672	0.349436	-1.79989	0.00145	yes
Phvul.009G057100	55N1	124N1	1.24472	0.575003	-1.11418	0.01155	yes
Phvul.001G078800	55N1	124N1	1.24523	0.527201	-1.23999	0.00545	yes
Phvul.010G126500	55N1	124N1	1.24808	0.262764	-2.24787	0.04045	yes
Phvul.007G049500	55N1	124N1	1.30413	3.2398	1.31281	5.00E-005	yes
Phvul.008G178200	55N1	124N1	1.34216	0.615384	-1.125	0.0025	yes
Phvul.003G209000	55N1	124N1	1.36266	3.00811	1.14244	0.00035	yes
Phvul.008G152300	55N1	124N1	1.38629	0.690947	-1.00458	0.03865	yes
Phvul.010G154300	55N1	124N1	1.43242	3.12489	1.12535	0.03025	yes
Phvul.008G244700	55N1	124N1	1.43352	0.696895	-1.04055	0.00105	yes
Phvul.002G187800	55N1	124N1	1.4403	0.112156	-3.68279	0.0001	yes
Phvul.010G028500	55N1	124N1	1.44591	7.0007	2.27552	5.00E-005	yes
Phvul.009G182900	55N1	124N1	1.50975	0.244819	-2.62452	5.00E-005	yes
Phvul.011G175200	55N1	124N1	1.53037	0.601853	-1.3464	0.00025	yes
Phvul.010G028800	55N1	124N1	1.54852	3.53502	1.19082	5.00E-005	yes
Phvul.002G154600	55N1	124N1	1.57392	0.526128	-1.58087	5.00E-005	yes
Phvul.003G128133	55N1	124N1	1.57736	0.250415	-2.65512	0.0004	yes
Phvul.006G032966	55N1	124N1	1.58679	4.25548	1.42321	0.03055	yes
Phvul.004G008861	55N1	124N1	1.70977	0.692668	-1.30356	0.01765	yes
Phvul.011G005600	55N1	124N1	1.71777	0.372468	-2.20535	5.00E-005	yes
Phvul.001G079000	55N1	124N1	1.72317	0.772004	-1.15839	0.04405	yes
Phvul.002G143300	55N1	124N1	1.72345	0.553081	-1.63974	0.00015	yes
Phvul.011G198600	55N1	124N1	1.76583	0.881246	-1.00273	0.0143	yes
Phvul.007G267100	55N1	124N1	1.76645	0.71328	-1.30831	0.00015	yes
Phvul.011G148200	55N1	124N1	1.76929	0.694301	-1.34954	0.00025	yes
Phvul.002G068500	55N1	124N1	1.77382	0.411253	-2.10876	0.00305	yes
Phvul.003G165800	55N1	124N1	1.79165	0.857878	-1.06245	0.00665	yes
Phvul.003G254500	55N1	124N1	1.80311	0.543426	-1.73033	0.01355	yes
Phvul.003G103500	55N1	124N1	1.8171	0.818313	-1.15092	0.01035	yes
Phvul.007G140000	55N1	124N1	1.81994	0.665408	-1.45158	0.0001	yes
Phvul.008G228100	55N1	124N1	1.83379	3.82542	1.06079	0.01045	yes
Phvul.001G237500	55N1	124N1	1.87375	0.184509	-3.34416	5.00E-005	yes
Phvul.006G166000	55N1	124N1	1.87389	0.889569	-1.07486	0.01665	yes
Phvul.011G211900	55N1	124N1	1.91455	0.782712	-1.29046	5.00E-005	yes
Phvul.009G000800	55N1	124N1	1.9472	0.620084	-1.65087	0.00015	yes
Phvul.008G076450	55N1	124N1	1.9791	0.89149	-1.15056	0.0038	yes
Phvul.006G074700	55N1	124N1	2.02182	0.494584	-2.03136	5.00E-005	yes
Phvul.003G068700	55N1	124N1	2.06298	0.50025	-2.04401	5.00E-005	yes
Phvul.009G071200	55N1	124N1	2.08997	0.444784	-2.23231	5.00E-005	yes
Phvul.009G131600	55N1	124N1	2.10413	0.368668	-2.51283	5.00E-005	yes
Phvul.006G173000	55N1	124N1	2.11048	0.690468	-1.61192	0.01235	yes
Phvul.007G135600	55N1	124N1	2.15281	0.29736	-2.85594	5.00E-005	yes
Phvul.003G210000	55N1	124N1	2.18748	4.62724	1.08088	0.0003	yes
Phvul.011G176400	55N1	124N1	2.23604	0.982434	-1.18651	5.00E-005	yes
Phvul.008G152500	55N1	124N1	2.28732	1.06215	-1.10667	0.0001	yes
Phvul.008G186200	55N1	124N1	2.30963	7.25098	1.65051	5.00E-005	yes
Phvul.003G020700	55N1	124N1	2.42329	6.34165	1.38789	5.00E-005	yes
Phvul.011G152500	55N1	124N1	2.43111	5.591	1.20149	0.0001	yes
Phvul.003G151500	55N1	124N1	2.43855	0.871399	-1.48462	0.00085	yes
Phvul.007G259400	55N1	124N1	2.48217	9.7717	1.97701	5.00E-005	yes
Phvul.006G054800	55N1	124N1	2.5583	0.930165	-1.45963	0.0297	yes
Phvul.011G032800	55N1	124N1	2.58808	0.752923	-1.78131	5.00E-005	yes
Phvul.004G025900	55N1	124N1	2.59883	1.22224	-1.08834	0.04485	yes
Phvul.010G035850	55N1	124N1	2.62126	6.27055	1.25833	0.01115	yes
Phvul.007G049400	55N1	124N1	2.63182	17.9574	2.77045	5.00E-005	yes
Phvul.009G087200	55N1	124N1	2.70289	0.92602	-1.54539	5.00E-005	yes
Phvul.005G044200	55N1	124N1	2.71333	5.56833	1.03718	0.0055	yes
Phvul.011G169800	55N1	124N1	2.75199	5.87271	1.09355	5.00E-005	yes
Phvul.006G039800	55N1	124N1	2.77448	6.94509	1.32377	5.00E-005	yes
Phvul.008G116801	55N1	124N1	2.78941	0.669991	-2.05774	0.0002	yes
Phvul.001G054500	55N1	124N1	2.99001	0.800097	-1.9019	5.00E-005	yes
Phvul.003G109200	55N1	124N1	3.14194	1.51738	-1.05008	0.0021	yes
Phvul.007G063100	55N1	124N1	3.15953	11.0557	1.80701	5.00E-005	yes
Phvul.006G192400	55N1	124N1	3.1906	1.37669	-1.21263	5.00E-005	yes
Phvul.002G059500	55N1	124N1	3.33227	0.762107	-2.12844	5.00E-005	yes
Phvul.007G248900	55N1	124N1	3.34567	1.58179	-1.08073	0.0019	yes
Phvul.011G132500	55N1	124N1	3.44222	6.93317	1.01017	0.0003	yes
Phvul.006G071800	55N1	124N1	3.53419	1.66764	-1.08358	0.0139	yes
Phvul.011G139800	55N1	124N1	3.62225	1.2024	-1.59097	5.00E-005	yes
Phvul.002G009300	55N1	124N1	3.66364	0.90977	-2.0097	0.0015	yes
Phvul.009G094000	55N1	124N1	3.6912	1.2958	-1.51025	0.0037	yes
Phvul.008G032700	55N1	124N1	3.71436	1.43042	-1.37668	0.0001	yes
Phvul.006G117300	55N1	124N1	3.7278	7.98807	1.09952	5.00E-005	yes
Phvul.007G260700	55N1	124N1	3.81239	1.76418	-1.1117	0.0001	yes
Phvul.003G051600	55N1	124N1	3.84495	1.25739	-1.61254	5.00E-005	yes
Phvul.010G067746	55N1	124N1	3.86447	1.56265	-1.30627	5.00E-005	yes
Phvul.001G046200	55N1	124N1	3.97477	1.25476	-1.66346	5.00E-005	yes
Phvul.008G075150	55N1	124N1	3.99665	1.09354	-1.86978	0.00145	yes
Phvul.011G183832	55N1	124N1	3.99772	0.787241	-2.3443	0.00025	yes
Phvul.001G231901	55N1	124N1	4.02385	9.47188	1.23507	0.00075	yes
Phvul.003G154800	55N1	124N1	4.07025	8.17197	1.00557	5.00E-005	yes
Phvul.009G061600	55N1	124N1	4.10318	1.98892	-1.04475	5.00E-005	yes
Phvul.008G268600	55N1	124N1	4.10668	11.8283	1.5262	0.0146	yes
Phvul.008G084900	55N1	124N1	4.26442	1.60108	-1.4133	5.00E-005	yes
Phvul.001G066550	55N1	124N1	4.34707	2.15414	-1.01293	0.0003	yes
Phvul.008G247700	55N1	124N1	4.74897	1.76698	-1.42633	5.00E-005	yes
Phvul.005G095300	55N1	124N1	4.75772	2.00672	-1.24543	5.00E-005	yes
Phvul.009G259500	55N1	124N1	4.77206	14.6875	1.6219	5.00E-005	yes
Phvul.011G119900	55N1	124N1	4.91335	1.96586	-1.32155	5.00E-005	yes
Phvul.009G180700	55N1	124N1	5.06477	2.13696	-1.24494	5.00E-005	yes
Phvul.003G278100	55N1	124N1	5.19088	10.9707	1.07961	0.0011	yes
Phvul.005G009200	55N1	124N1	5.28476	11.2585	1.09111	5.00E-005	yes
Phvul.011G183766	55N1	124N1	5.42804	0.885897	-2.61522	5.00E-005	yes
Phvul.001G253500	55N1	124N1	5.46116	1.84298	-1.56717	5.00E-005	yes
Phvul.002G080100	55N1	124N1	5.58793	1.25488	-2.15476	5.00E-005	yes
Phvul.011G183900	55N1	124N1	5.66295	0.875101	-2.69403	5.00E-005	yes
Phvul.001G169300	55N1	124N1	6.43805	15.2541	1.2445	5.00E-005	yes
Phvul.002G205000	55N1	124N1	6.61957	1.37821	-2.26394	5.00E-005	yes
Phvul.003G155600	55N1	124N1	6.66891	2.00088	-1.73682	5.00E-005	yes
Phvul.001G055000	55N1	124N1	6.75159	3.31224	-1.02742	5.00E-005	yes
Phvul.002G230600	55N1	124N1	6.80123	1.60536	-2.0829	5.00E-005	yes
Phvul.006G126200	55N1	124N1	6.90508	0.590931	-3.5466	5.00E-005	yes
Phvul.010G060150	55N1	124N1	7.09329	2.80433	-1.3388	0.005	yes
Phvul.008G177800	55N1	124N1	7.11731	3.32767	-1.09682	5.00E-005	yes
Phvul.011G199600	55N1	124N1	7.17006	3.54919	-1.0145	0.00035	yes
Phvul.011G015400	55N1	124N1	7.32888	16.5859	1.17829	0.0237	yes
Phvul.001G256800	55N1	124N1	7.75009	1.67595	-2.20923	5.00E-005	yes
Phvul.005G045300	55N1	124N1	8.063	1.22652	-2.71675	5.00E-005	yes
Phvul.006G030200	55N1	124N1	8.27679	3.28183	-1.33457	5.00E-005	yes
Phvul.001G145400	55N1	124N1	8.28169	2.72537	-1.60347	5.00E-005	yes
Phvul.007G211100	55N1	124N1	8.84149	1.78344	-2.30963	5.00E-005	yes
Phvul.002G264300	55N1	124N1	8.88796	4.33242	-1.03668	5.00E-005	yes
Phvul.001G239900	55N1	124N1	8.93542	1.69018	-2.40236	5.00E-005	yes
Phvul.009G252800	55N1	124N1	9.22039	3.23373	-1.51163	5.00E-005	yes
Phvul.001G143100	55N1	124N1	9.50949	24.7516	1.38008	5.00E-005	yes
Phvul.008G144100	55N1	124N1	9.60215	3.37869	-1.5069	5.00E-005	yes
Phvul.005G173500	55N1	124N1	9.6079	3.53373	-1.44303	5.00E-005	yes
Phvul.004G124100	55N1	124N1	9.74358	3.82358	-1.34953	5.00E-005	yes
Phvul.011G197200	55N1	124N1	9.89922	2.31224	-2.09803	5.00E-005	yes
Phvul.009G203600	55N1	124N1	10.3709	2.07314	-2.32265	0.0006	yes
Phvul.003G021400	55N1	124N1	10.6398	3.50774	-1.60085	5.00E-005	yes
Phvul.003G057801	55N1	124N1	10.8076	21.8078	1.0128	0.0113	yes
Phvul.004G076100	55N1	124N1	11.1735	23.451	1.06957	5.00E-005	yes
Phvul.005G071400	55N1	124N1	11.5246	2.76652	-2.05857	5.00E-005	yes
Phvul.004G106300	55N1	124N1	11.7106	2.81175	-2.05828	5.00E-005	yes
Phvul.011G026301	55N1	124N1	12.0163	30.8609	1.36079	0.04745	yes
Phvul.008G222100	55N1	124N1	13.8803	6.31674	-1.13579	5.00E-005	yes
Phvul.002G095900	55N1	124N1	14.9765	6.19513	-1.2735	5.00E-005	yes
Phvul.008G252000	55N1	124N1	16.1965	1.59385	-3.34509	5.00E-005	yes
Phvul.003G234100	55N1	124N1	16.2679	3.97442	-2.03321	5.00E-005	yes
Phvul.004G063300	55N1	124N1	16.3632	6.47554	-1.33739	5.00E-005	yes
Phvul.008G239400	55N1	124N1	16.4222	5.48403	-1.58234	5.00E-005	yes
Phvul.005G117300	55N1	124N1	16.7302	5.25157	-1.67164	5.00E-005	yes
Phvul.005G026800	55N1	124N1	16.7647	44.2787	1.40118	0.02105	yes
Phvul.007G036400	55N1	124N1	17.2138	45.9796	1.41743	0.0012	yes
Phvul.002G304400	55N1	124N1	18.9081	6.77604	-1.48049	5.00E-005	yes
Phvul.003G126500	55N1	124N1	19.0709	7.75825	-1.29757	5.00E-005	yes
Phvul.002G329800	55N1	124N1	19.2454	3.55626	-2.43608	5.00E-005	yes
Phvul.003G158800	55N1	124N1	21.1204	5.55404	-1.92703	5.00E-005	yes
Phvul.008G009500	55N1	124N1	22.8548	8.65838	-1.40033	5.00E-005	yes
Phvul.004G014666	55N1	124N1	22.9932	11.2238	-1.03465	0.00145	yes
Phvul.003G177200	55N1	124N1	23.0256	11.3224	-1.02406	0.0046	yes
Phvul.003G027801	55N1	124N1	29.9129	13.2563	-1.17409	0.01535	yes
Phvul.002G203800	55N1	124N1	30.9548	94.1468	1.60475	5.00E-005	yes
Phvul.006G154100	55N1	124N1	32.3566	83.3207	1.36462	5.00E-005	yes
Phvul.L001754	55N1	124N1	35.5312	72.4477	1.02785	5.00E-005	yes
Phvul.009G245000	55N1	124N1	36.6924	15.3579	-1.2565	5.00E-005	yes
Phvul.001G111800	55N1	124N1	42.1034	20.9109	-1.00968	5.00E-005	yes
Phvul.008G179700	55N1	124N1	48.4529	97.9165	1.01497	0.00165	yes
Phvul.003G149200	55N1	124N1	64.0822	22.3023	-1.52273	5.00E-005	yes
Phvul.001G046400	55N1	124N1	65.2148	23.6404	-1.46395	5.00E-005	yes
Phvul.005G045800	55N1	124N1	66.3274	12.5039	-2.40723	5.00E-005	yes
Phvul.002G203700	55N1	124N1	69.3448	172.597	1.31555	5.00E-005	yes
Phvul.002G319108	55N1	124N1	84.6994	17.7863	-2.25159	5.00E-005	yes
Phvul.001G056300	55N1	124N1	94.5098	190.899	1.01428	5.00E-005	yes
Phvul.003G214100	55N1	124N1	108.113	26.4463	-2.0314	5.00E-005	yes
Phvul.008G218500	55N1	124N1	136.753	21.0197	-2.70176	5.00E-005	yes
Phvul.005G007700	55N1	124N1	138.378	58.2135	-1.24919	5.00E-005	yes
Phvul.001G261500	55N1	124N1	142.462	65.8257	-1.11385	5.00E-005	yes
Phvul.003G282400	55N1	124N1	161.754	44.8254	-1.85141	5.00E-005	yes
Phvul.011G184200	55N1	124N1	285.705	649.27	1.18429	5.00E-005	yes
Phvul.009G038333	55N1	124N1	327.578	1198.5	1.87132	5.00E-005	yes
Phvul.003G090100	55N1	124N1	1004.2	2431.76	1.27595	0.00075	yes
Phvul.011G157400	55N1	124N1	11440.2	33230.2	1.53839	0.00025	yes
Phvul.002G064232	55N1	124N1	21801.5	9106.48	-1.25946	5.00E-005	yes
Phvul.011G067200	55N1	124N1	0.458285	1.01813	1.1516	0.01885	yes
Phvul.006G075900	55N1	124N1	0.22715	1.03887	2.1933	0.00145	yes
Phvul.001G180400	55N1	124N1	0.407734	1.09589	1.4264	0.00425	yes
Phvul.003G088300	55N1	124N1	0.453852	1.11658	1.2988	0.0144	yes
Phvul.010G029600	55N1	124N1	0.5448	1.1439	1.07017	0.001	yes
Phvul.006G157100	55N1	124N1	0	1.15162	inf	0.04515	yes
Phvul.008G028000	55N1	124N1	0.527434	1.21206	1.2004	0.01055	yes
Phvul.010G125300	55N1	124N1	0.56345	1.22994	1.12623	0.01275	yes
Phvul.007G115900	55N1	124N1	0.332629	1.26686	1.92926	0.0338	yes
Phvul.001G160400	55N1	124N1	0.58862	1.27544	1.11558	0.03295	yes
Phvul.011G194800	55N1	124N1	0.349852	1.3134	1.90849	5.00E-005	yes
Phvul.004G099100	55N1	124N1	0.648843	1.32803	1.03334	0.00055	yes
Phvul.003G031300	55N1	124N1	0.402764	1.34188	1.73625	0.00035	yes
Phvul.007G203700	55N1	124N1	0.63614	1.38437	1.12181	0.0118	yes
Phvul.002G208900	55N1	124N1	0	1.44984	inf	5.00E-005	yes
Phvul.005G088400	55N1	124N1	0.165763	1.45661	3.13542	0.00145	yes
Phvul.001G064000	55N1	124N1	0.154512	1.45924	3.23943	0.00025	yes
Phvul.007G100700	55N1	124N1	0.692982	1.50952	1.1232	0.0176	yes
Phvul.011G160700	55N1	124N1	0.212683	1.562	2.87661	0.0162	yes
Phvul.003G209101	55N1	124N1	0.686776	1.62974	1.24673	0.0001	yes
Phvul.011G198800	55N1	124N1	0.333852	1.675	2.32688	5.00E-005	yes
Phvul.010G023400	55N1	124N1	0.585173	1.68321	1.52428	0.02595	yes
Phvul.008G268200	55N1	124N1	0.830988	1.95474	1.23408	0.00235	yes
Phvul.009G061400	55N1	124N1	0.96933	1.98672	1.03533	0.00085	yes
Phvul.006G101200	55N1	124N1	0.965834	2.10434	1.12352	0.00345	yes
Phvul.010G082000	55N1	124N1	0.231246	2.13482	3.20661	0.01275	yes
Phvul.011G201800	55N1	124N1	0.165541	2.36195	3.83472	0.0157	yes
Phvul.007G046200	55N1	124N1	0.525108	2.48516	2.24265	0.02055	yes
Phvul.011G183700	55N1	124N1	0.506489	2.49199	2.2987	0.0043	yes
Phvul.004G140400	55N1	124N1	0.116514	2.63665	4.50013	5.00E-005	yes
Phvul.008G020700	55N1	124N1	0.932612	3.24848	1.80041	0.00035	yes
Phvul.006G211000	55N1	124N1	0.158559	3.31518	4.38599	5.00E-005	yes
Phvul.004G158000	55N1	124N1	0.558049	13.829	4.63116	5.00E-005	yes
Phvul.002G268100	CE3	124N1	1.04129	0.419469	-1.31173	0.01545	yes
Phvul.007G046200	CE3	124N1	1.05414	2.48516	1.23727	0.044	yes
Phvul.009G142501	CE3	124N1	1.0613	0.309378	-1.77839	0.00835	yes
Phvul.010G056300	CE3	124N1	1.08149	0.507777	-1.09076	0.0048	yes
Phvul.001G249100	CE3	124N1	1.08762	0.50739	-1.10001	0.04085	yes
Phvul.007G228000	CE3	124N1	1.10575	0.362136	-1.61042	0.01645	yes
Phvul.L008700	CE3	124N1	1.12668	2.7716	1.29864	0.00085	yes
Phvul.003G109600	CE3	124N1	1.12998	0.54642	-1.04822	0.0488	yes
Phvul.004G059900	CE3	124N1	1.14259	0.501625	-1.18763	0.03715	yes
Phvul.004G091200	CE3	124N1	1.1453	2.29418	1.00225	0.03655	yes
Phvul.004G033400	CE3	124N1	1.14534	2.85676	1.31861	0.0002	yes
Phvul.009G173900	CE3	124N1	1.15474	0.28655	-2.01071	0.0322	yes
Phvul.008G278800	CE3	124N1	1.16067	0.517621	-1.16499	0.0459	yes
Phvul.006G188500	CE3	124N1	1.20758	0.365703	-1.72337	0.0002	yes
Phvul.008G276100	CE3	124N1	1.21946	0.327503	-1.89666	0.0016	yes
Phvul.005G009700	CE3	124N1	1.22192	0.524735	-1.21949	0.012	yes
Phvul.002G154600	CE3	124N1	1.26807	0.526128	-1.26915	0.0006	yes
Phvul.003G000400	CE3	124N1	1.29563	3.05135	1.23579	0.0144	yes
Phvul.010G028500	CE3	124N1	1.30105	7.0007	2.42782	5.00E-005	yes
Phvul.003G274800	CE3	124N1	1.32221	0.63101	-1.06721	5.00E-005	yes
Phvul.009G071200	CE3	124N1	1.38581	0.444784	-1.63956	0.00015	yes
Phvul.003G254500	CE3	124N1	1.39458	0.543426	-1.35967	0.04025	yes
Phvul.006G068600	CE3	124N1	1.40234	0.634299	-1.14461	0.00315	yes
Phvul.003G049100	CE3	124N1	1.41995	0.708913	-1.00216	0.02035	yes
Phvul.009G055800	CE3	124N1	1.44398	0.596252	-1.27606	0.01025	yes
Phvul.007G140000	CE3	124N1	1.47002	0.665408	-1.14352	0.0012	yes
Phvul.010G035850	CE3	124N1	1.50987	6.27055	2.05416	0.0031	yes
Phvul.007G025700	CE3	124N1	1.61888	0.785719	-1.04291	0.0024	yes
Phvul.001G221900	CE3	124N1	1.67125	0.731466	-1.19206	0.0058	yes
Phvul.008G162700	CE3	124N1	1.68167	0.650208	-1.37092	0.0212	yes
Phvul.006G209700	CE3	124N1	1.68322	0.732193	-1.20093	0.0002	yes
Phvul.001G137800	CE3	124N1	1.69097	0.515638	-1.71342	5.00E-005	yes
Phvul.010G155300	CE3	124N1	1.75847	0.341478	-2.36446	0.00015	yes
Phvul.009G259650	CE3	124N1	1.88871	0.896942	-1.07431	5.00E-005	yes
Phvul.011G183900	CE3	124N1	1.9075	0.875101	-1.12416	0.04025	yes
Phvul.011G016200	CE3	124N1	1.93227	7.755	2.00483	5.00E-005	yes
Phvul.009G149500	CE3	124N1	2.12096	7.05116	1.73314	5.00E-005	yes
Phvul.011G152500	CE3	124N1	2.19818	5.591	1.3468	5.00E-005	yes
Phvul.006G173000	CE3	124N1	2.26172	0.690468	-1.71178	0.009	yes
Phvul.004G155100	CE3	124N1	2.30461	0.679976	-1.76097	0.00015	yes
Phvul.002G231800	CE3	124N1	2.32348	1.03916	-1.16087	0.00315	yes
Phvul.009G069500	CE3	124N1	2.40428	6.77588	1.49481	0.0007	yes
Phvul.008G151139	CE3	124N1	2.5282	1.26016	-1.00451	0.0133	yes
Phvul.002G231700	CE3	124N1	2.66693	1.03408	-1.36683	0.0012	yes
Phvul.005G045300	CE3	124N1	2.69637	1.22652	-1.13645	5.00E-005	yes
Phvul.008G057800	CE3	124N1	2.73838	6.6599	1.28218	5.00E-005	yes
Phvul.002G231400	CE3	124N1	3.05102	0.83939	-1.86188	0.00065	yes
Phvul.008G170900	CE3	124N1	3.28777	0	-inf	0.00035	yes
Phvul.004G155000	CE3	124N1	3.53273	1.27899	-1.46578	5.00E-005	yes
Phvul.002G253900	CE3	124N1	3.5584	1.04475	-1.76807	5.00E-005	yes
Phvul.008G175500	CE3	124N1	3.83824	1.79268	-1.09833	5.00E-005	yes
Phvul.006G071800	CE3	124N1	3.95999	1.66764	-1.24769	0.00555	yes
Phvul.001G253500	CE3	124N1	3.9738	1.84298	-1.10848	0.00015	yes
Phvul.002G080100	CE3	124N1	4.06341	1.25488	-1.69514	0.00015	yes
Phvul.007G063100	CE3	124N1	4.33171	11.0557	1.35179	5.00E-005	yes
Phvul.011G119300	CE3	124N1	4.66218	11.7356	1.33182	5.00E-005	yes
Phvul.005G130900	CE3	124N1	4.6818	2.13633	-1.13193	5.00E-005	yes
Phvul.011G167300	CE3	124N1	4.82043	0.951671	-2.34063	5.00E-005	yes
Phvul.004G021200	CE3	124N1	4.82168	1.39686	-1.78735	5.00E-005	yes
Phvul.004G070500	CE3	124N1	4.95893	2.16223	-1.19751	5.00E-005	yes
Phvul.009G259500	CE3	124N1	5.0088	14.6875	1.55205	5.00E-005	yes
Phvul.011G106300	CE3	124N1	5.0931	1.95975	-1.37788	0.0014	yes
Phvul.007G211100	CE3	124N1	5.12838	1.78344	-1.52384	5.00E-005	yes
Phvul.001G029200	CE3	124N1	5.26909	1.88087	-1.48615	0.0107	yes
Phvul.007G049400	CE3	124N1	5.5076	17.9574	1.70508	5.00E-005	yes
Phvul.008G239500	CE3	124N1	5.5182	2.52235	-1.12943	0.00045	yes
Phvul.010G060150	CE3	124N1	5.84681	2.80433	-1.06	0.0229	yes
Phvul.002G028400	CE3	124N1	6.04221	13.8012	1.19165	0.0008	yes
Phvul.003G250000	CE3	124N1	6.33049	3.04185	-1.05737	5.00E-005	yes
Phvul.006G079600	CE3	124N1	6.82065	3.08671	-1.14384	5.00E-005	yes
Phvul.003G000500	CE3	124N1	6.84298	16.2105	1.24423	0.0104	yes
Phvul.006G196700	CE3	124N1	6.85658	18.6095	1.44047	5.00E-005	yes
Phvul.009G152400	CE3	124N1	6.96753	1.49496	-2.22054	5.00E-005	yes
Phvul.002G329800	CE3	124N1	7.1278	3.55626	-1.0031	5.00E-005	yes
Phvul.009G152500	CE3	124N1	7.31473	3.02974	-1.27161	0.0013	yes
Phvul.010G154300	CE3	124N1	7.51797	3.12489	-1.26654	0.00225	yes
Phvul.001G013400	CE3	124N1	8.97382	2.7995	-1.68056	5.00E-005	yes
Phvul.001G194700	CE3	124N1	9.15395	4.46823	-1.03469	0.00015	yes
Phvul.008G267700	CE3	124N1	9.38796	3.9148	-1.26187	5.00E-005	yes
Phvul.008G228100	CE3	124N1	10.3314	3.82542	-1.43335	5.00E-005	yes
Phvul.008G194200	CE3	124N1	10.767	2.97327	-1.8565	0.01645	yes
Phvul.002G021800	CE3	124N1	10.791	3.4101	-1.66195	5.00E-005	yes
Phvul.009G061600	CE3	124N1	11.0857	1.98892	-2.47864	5.00E-005	yes
Phvul.011G043800	CE3	124N1	11.7295	40.4295	1.78527	0.0007	yes
Phvul.005G071400	CE3	124N1	12.1197	2.76652	-2.13121	5.00E-005	yes
Phvul.008G227100	CE3	124N1	12.3715	24.8498	1.00621	5.00E-005	yes
Phvul.008G048532	CE3	124N1	13.5685	6.17019	-1.13687	0.00775	yes
Phvul.008G114766	CE3	124N1	14.2964	6.23521	-1.19714	0.0001	yes
Phvul.004G063300	CE3	124N1	15.7405	6.47554	-1.28141	5.00E-005	yes
Phvul.007G036400	CE3	124N1	16.6288	45.9796	1.46731	0.0008	yes
Phvul.003G079800	CE3	124N1	18.4148	8.28735	-1.15188	5.00E-005	yes
Phvul.010G036100	CE3	124N1	19.2658	4.56444	-2.07753	5.00E-005	yes
Phvul.005G052500	CE3	124N1	20.0044	8.19998	-1.28662	5.00E-005	yes
Phvul.008G252000	CE3	124N1	21.6484	1.59385	-3.76367	5.00E-005	yes
Phvul.007G109000	CE3	124N1	22.1755	8.21975	-1.4318	5.00E-005	yes
Phvul.003G067400	CE3	124N1	23.1666	48.342	1.06123	0.00065	yes
Phvul.006G207066	CE3	124N1	23.7192	11.7115	-1.01813	5.00E-005	yes
Phvul.002G203800	CE3	124N1	28.2661	94.1468	1.73584	5.00E-005	yes
Phvul.006G154100	CE3	124N1	30.0399	83.3207	1.4718	5.00E-005	yes
Phvul.007G225200	CE3	124N1	30.717	14.4837	-1.08461	5.00E-005	yes
Phvul.008G179700	CE3	124N1	34.0349	97.9165	1.52454	0.00015	yes
Phvul.005G057200	CE3	124N1	37.4231	14.9681	-1.32204	5.00E-005	yes
Phvul.008G228000	CE3	124N1	44.0451	18.703	-1.23571	5.00E-005	yes
Phvul.001G160500	CE3	124N1	50.3303	24.6099	-1.03219	5.00E-005	yes
Phvul.001G160100	CE3	124N1	54.8679	26.643	-1.04221	5.00E-005	yes
Phvul.003G090301	CE3	124N1	55.9715	213.727	1.93301	5.00E-005	yes
Phvul.003G011100	CE3	124N1	57.3241	16.4181	-1.80385	5.00E-005	yes
Phvul.L001655	CE3	124N1	57.5344	257.509	2.16212	5.00E-005	yes
Phvul.002G203700	CE3	124N1	72.0807	172.597	1.25973	5.00E-005	yes
Phvul.002G055500	CE3	124N1	74.7953	242.717	1.69825	5.00E-005	yes
Phvul.009G038333	CE3	124N1	362.143	1198.5	1.72659	5.00E-005	yes
Phvul.003G090100	CE3	124N1	484.889	2431.76	2.32627	5.00E-005	yes
Phvul.011G157400	CE3	124N1	6149.94	33230.2	2.43385	5.00E-005	yes
Phvul.006G075900	CE3	124N1	0.283372	1.03887	1.87424	0.0028	yes
Phvul.001G180400	CE3	124N1	0.464607	1.09589	1.23802	0.0084	yes
Phvul.007G193700	CE3	124N1	0.327277	1.13184	1.79009	0.0108	yes
Phvul.002G108200	CE3	124N1	0.435425	1.14538	1.39534	0.0029	yes
Phvul.010G045200	CE3	124N1	0.571818	1.16776	1.03012	0.02805	yes
Phvul.008G209000	CE3	124N1	0	1.25661	inf	0.01615	yes
Phvul.007G115900	CE3	124N1	0.241004	1.26686	2.39412	0.03165	yes
Phvul.010G144300	CE3	124N1	0.573126	1.36699	1.25408	0.00395	yes
Phvul.008G020301	CE3	124N1	0.675436	1.42119	1.07321	0.03535	yes
Phvul.003G168500	CE3	124N1	0	1.43833	inf	0.00015	yes
Phvul.005G088400	CE3	124N1	0.3193	1.45661	2.18963	0.00135	yes
Phvul.001G064000	CE3	124N1	0.207632	1.45924	2.81311	5.00E-005	yes
Phvul.011G138300	CE3	124N1	0.508046	1.47057	1.53334	0.0231	yes
Phvul.008G103800	CE3	124N1	0.311875	1.51812	2.28325	0.03305	yes
Phvul.005G088418	CE3	124N1	0.441759	1.58116	1.83966	0.04335	yes
Phvul.005G088636	CE3	124N1	0.446244	1.64819	1.88498	0.0052	yes
Phvul.001G027000	CE3	124N1	0	1.68167	inf	0.01285	yes
Phvul.L001645	CE3	124N1	0.653886	1.91858	1.55293	0.0078	yes
Phvul.008G268200	CE3	124N1	0.659562	1.95474	1.5674	0.00075	yes
Phvul.010G151666	CE3	124N1	0.77783	2.0152	1.37339	0.0217	yes
Phvul.007G263950	CE3	124N1	0.13983	2.45842	4.13599	0.0002	yes
Phvul.004G140400	CE3	124N1	0.152013	2.63665	4.11644	5.00E-005	yes
Phvul.008G020700	CE3	124N1	0.916918	3.24848	1.8249	5.00E-005	yes
Phvul.008G116801	CE3	55N1	1.00442	2.78941	1.47359	0.0005	yes
Phvul.007G049700	CE3	55N1	1.02814	0.417367	-1.30065	0.0143	yes
Phvul.009G258500	CE3	55N1	1.06318	0.237951	-2.15965	0.01145	yes
Phvul.008G001100	CE3	55N1	1.07149	0.497203	-1.10771	0.0181	yes
Phvul.009G087200	CE3	55N1	1.07655	2.70289	1.32809	0.00025	yes
Phvul.001G249100	CE3	55N1	1.08762	0.46908	-1.21327	0.03335	yes
Phvul.006G126200	CE3	55N1	1.10691	6.90508	2.64112	5.00E-005	yes
Phvul.001G184600	CE3	55N1	1.11174	0.406201	-1.45256	0.0006	yes
Phvul.003G088300	CE3	55N1	1.1213	0.453852	-1.30488	0.01445	yes
Phvul.002G059500	CE3	55N1	1.12528	3.33227	1.56622	5.00E-005	yes
Phvul.008G028000	CE3	55N1	1.14469	0.527434	-1.1179	0.0163	yes
Phvul.009G173900	CE3	55N1	1.15474	0.196394	-2.55574	0.04845	yes
Phvul.010G116800	CE3	55N1	1.16372	0.430258	-1.43547	0.01835	yes
Phvul.004G039100	CE3	55N1	1.20639	0.486467	-1.31029	0.00645	yes
Phvul.006G188500	CE3	55N1	1.20758	0.381427	-1.66264	0.0006	yes
Phvul.003G196900	CE3	55N1	1.20814	0.432578	-1.48176	0.00095	yes
Phvul.002G208900	CE3	55N1	1.22059	0	-inf	5.00E-005	yes
Phvul.005G009700	CE3	55N1	1.22192	0.441346	-1.46917	0.00625	yes
Phvul.004G158300	CE3	55N1	1.23637	0.165111	-2.9046	0.00445	yes
Phvul.005G132800	CE3	55N1	1.25204	0.447926	-1.48294	0.0208	yes
Phvul.011G194800	CE3	55N1	1.25969	0.349852	-1.84825	5.00E-005	yes
Phvul.009G114600	CE3	55N1	1.2789	0.519796	-1.29889	0.0314	yes
Phvul.001G054500	CE3	55N1	1.28453	2.99001	1.21891	5.00E-005	yes
Phvul.003G274800	CE3	55N1	1.32221	0.448912	-1.55844	5.00E-005	yes
Phvul.008G230700	CE3	55N1	1.42256	0.61266	-1.21533	0.00035	yes
Phvul.009G055800	CE3	55N1	1.44398	0.49316	-1.54993	0.0064	yes
Phvul.001G160400	CE3	55N1	1.4704	0.58862	-1.3208	0.0144	yes
Phvul.011G183832	CE3	55N1	1.48688	3.99772	1.42689	0.00335	yes
Phvul.007G113700	CE3	55N1	1.48948	0.716457	-1.05586	0.0062	yes
Phvul.007G228200	CE3	55N1	1.5534	0.724893	-1.09958	0.0188	yes
Phvul.011G183766	CE3	55N1	1.55965	5.42804	1.79921	5.00E-005	yes
Phvul.002G180800	CE3	55N1	1.57181	0.730817	-1.10485	0.028	yes
Phvul.002G163900	CE3	55N1	1.57587	0.782685	-1.00964	0.00245	yes
Phvul.011G160700	CE3	55N1	1.59724	0.212683	-2.90881	0.01525	yes
Phvul.010G082000	CE3	55N1	1.62124	0.231246	-2.80959	0.01585	yes
Phvul.008G114200	CE3	55N1	1.62475	0.637702	-1.34927	0.00015	yes
Phvul.001G046200	CE3	55N1	1.6591	3.97477	1.26047	5.00E-005	yes
Phvul.001G221900	CE3	55N1	1.67125	0.683633	-1.28963	0.0069	yes
Phvul.006G209700	CE3	55N1	1.68322	0.479405	-1.81191	5.00E-005	yes
Phvul.002G195400	CE3	55N1	1.68872	3.84998	1.18892	0.0021	yes
Phvul.001G137800	CE3	55N1	1.69097	0.185235	-3.19042	5.00E-005	yes
Phvul.009G131500	CE3	55N1	1.73176	4.28772	1.30798	5.00E-005	yes
Phvul.011G119900	CE3	55N1	1.73885	4.91335	1.49857	5.00E-005	yes
Phvul.010G155300	CE3	55N1	1.75847	0.559688	-1.65163	0.00035	yes
Phvul.003G031300	CE3	55N1	1.77575	0.402764	-2.14042	5.00E-005	yes
Phvul.007G069800	CE3	55N1	1.80861	0.888403	-1.02559	0.0013	yes
Phvul.010G096900	CE3	55N1	1.81957	0.89019	-1.03141	0.0058	yes
Phvul.011G198800	CE3	55N1	1.82507	0.333852	-2.45068	5.00E-005	yes
Phvul.005G095300	CE3	55N1	1.82627	4.75772	1.38137	5.00E-005	yes
Phvul.006G201100	CE3	55N1	1.86307	0.919207	-1.01922	0.00145	yes
Phvul.002G271900	CE3	55N1	1.86618	0.698723	-1.41729	0.00745	yes
Phvul.009G259650	CE3	55N1	1.88871	0.669071	-1.49717	5.00E-005	yes
Phvul.011G183900	CE3	55N1	1.9075	5.66295	1.56987	0.0007	yes
Phvul.003G051600	CE3	55N1	1.91251	3.84495	1.0075	0.00055	yes
Phvul.007G100700	CE3	55N1	1.92965	0.692982	-1.47745	0.0026	yes
Phvul.011G016200	CE3	55N1	1.93227	5.53552	1.51843	5.00E-005	yes
Phvul.001G116200	CE3	55N1	1.94038	0.915336	-1.08397	0.0002	yes
Phvul.003G155600	CE3	55N1	1.99254	6.66891	1.74284	5.00E-005	yes
Phvul.004G051100	CE3	55N1	1.99531	0.888189	-1.16767	0.0052	yes
Phvul.006G101200	CE3	55N1	2.01298	0.965834	-1.05948	0.0052	yes
Phvul.003G209101	CE3	55N1	2.03532	0.686776	-1.56734	5.00E-005	yes
Phvul.010G007700	CE3	55N1	2.05454	0.908882	-1.17665	0.00195	yes
Phvul.004G007100	CE3	55N1	2.06987	1.03157	-1.0047	0.0001	yes
Phvul.009G203600	CE3	55N1	2.08733	10.3709	2.31281	0.0012	yes
Phvul.009G149500	CE3	55N1	2.12096	4.60939	1.11985	5.00E-005	yes
Phvul.001G239900	CE3	55N1	2.12483	8.93542	2.07219	5.00E-005	yes
Phvul.002G020000	CE3	55N1	2.156	0.995357	-1.11507	0.0487	yes
Phvul.002G231500	CE3	55N1	2.16418	0.776582	-1.47861	0.0008	yes
Phvul.008G247700	CE3	55N1	2.18752	4.74897	1.11832	5.00E-005	yes
Phvul.007G255600	CE3	55N1	2.2255	1.11042	-1.00302	5.00E-005	yes
Phvul.003G245500	CE3	55N1	2.24567	5.1912	1.20892	0.0078	yes
Phvul.011G056100	CE3	55N1	2.24569	0.930209	-1.27153	0.0001	yes
Phvul.007G064800	CE3	55N1	2.26508	5.2167	1.20358	5.00E-005	yes
Phvul.002G205000	CE3	55N1	2.26837	6.61957	1.54508	5.00E-005	yes
Phvul.002G230600	CE3	55N1	2.28655	6.80123	1.57262	5.00E-005	yes
Phvul.002G231600	CE3	55N1	2.29635	1.14466	-1.00443	0.0118	yes
Phvul.004G155100	CE3	55N1	2.30461	0.839132	-1.45755	0.0003	yes
Phvul.002G231800	CE3	55N1	2.32348	1.00531	-1.20865	0.0021	yes
Phvul.001G173900	CE3	55N1	2.39981	0.820706	-1.54798	0.00015	yes
Phvul.002G031300	CE3	55N1	2.62672	1.20945	-1.11891	0.03855	yes
Phvul.005G045300	CE3	55N1	2.69637	8.063	1.5803	5.00E-005	yes
Phvul.009G125100	CE3	55N1	2.73156	0.977482	-1.48258	0.00065	yes
Phvul.007G203400	CE3	55N1	2.82526	1.17272	-1.26853	0.0001	yes
Phvul.006G211000	CE3	55N1	2.89035	0.158559	-4.18815	0.0002	yes
Phvul.007G265300	CE3	55N1	2.93233	1.40171	-1.06486	5.00E-005	yes
Phvul.007G273000	CE3	55N1	2.94305	1.16358	-1.33874	0.0004	yes
Phvul.002G231400	CE3	55N1	3.05102	0.631742	-2.27189	0.0004	yes
Phvul.006G087400	CE3	55N1	3.20998	10.2021	1.66824	0.04665	yes
Phvul.001G256800	CE3	55N1	3.2254	7.75009	1.26473	5.00E-005	yes
Phvul.004G148900	CE3	55N1	3.28914	1.53755	-1.09708	0.00705	yes
Phvul.004G058400	CE3	55N1	3.31445	11.7737	1.82872	0.0036	yes
Phvul.008G119201	CE3	55N1	3.40442	1.00533	-1.75974	5.00E-005	yes
Phvul.001G234300	CE3	55N1	3.42879	1.69886	-1.01313	5.00E-005	yes
Phvul.004G155000	CE3	55N1	3.53273	0.983526	-1.84475	5.00E-005	yes
Phvul.003G268600	CE3	55N1	3.55626	7.72931	1.11998	5.00E-005	yes
Phvul.002G253900	CE3	55N1	3.5584	0.586459	-2.60113	5.00E-005	yes
Phvul.004G129400	CE3	55N1	3.57736	1.2466	-1.52089	0.00075	yes
Phvul.008G144100	CE3	55N1	3.62146	9.60215	1.40678	5.00E-005	yes
Phvul.005G173500	CE3	55N1	3.71042	9.6079	1.37264	5.00E-005	yes
Phvul.010G058800	CE3	55N1	3.79064	1.32289	-1.51874	5.00E-005	yes
Phvul.011G197200	CE3	55N1	3.82152	9.89922	1.37317	5.00E-005	yes
Phvul.005G153500	CE3	55N1	3.83147	1.58085	-1.2772	0.0001	yes
Phvul.008G175500	CE3	55N1	3.83824	1.41886	-1.43571	5.00E-005	yes
Phvul.011G183700	CE3	55N1	3.87008	0.506489	-2.93376	0.00085	yes
Phvul.007G086600	CE3	55N1	4.13411	8.81725	1.09275	0.0002	yes
Phvul.007G185701	CE3	55N1	4.24074	9.28202	1.13012	0.0008	yes
Phvul.003G182700	CE3	55N1	4.27355	8.81857	1.04511	5.00E-005	yes
Phvul.002G280400	CE3	55N1	4.48868	1.82084	-1.30168	5.00E-005	yes
Phvul.001G215300	CE3	55N1	4.54535	1.83693	-1.3071	5.00E-005	yes
Phvul.006G032966	CE3	55N1	4.62641	1.58679	-1.54378	0.0225	yes
Phvul.003G121900	CE3	55N1	4.65444	1.67659	-1.47308	5.00E-005	yes
Phvul.011G119300	CE3	55N1	4.66218	13.933	1.57943	5.00E-005	yes
Phvul.008G178100	CE3	55N1	4.72569	10.1645	1.10494	5.00E-005	yes
Phvul.005G029800	CE3	55N1	4.77431	2.33414	-1.0324	5.00E-005	yes
Phvul.011G167300	CE3	55N1	4.82043	0.662959	-2.86217	5.00E-005	yes
Phvul.004G021200	CE3	55N1	4.82168	1.5587	-1.62919	5.00E-005	yes
Phvul.003G021400	CE3	55N1	4.8269	10.6398	1.1403	5.00E-005	yes
Phvul.003G209000	CE3	55N1	4.87487	1.36266	-1.83894	5.00E-005	yes
Phvul.004G070500	CE3	55N1	4.95893	1.8116	-1.45276	5.00E-005	yes
Phvul.001G148000	CE3	55N1	5.02988	2.41814	-1.05663	0.0085	yes
Phvul.007G264900	CE3	55N1	5.0723	10.2822	1.01944	5.00E-005	yes
Phvul.011G106300	CE3	55N1	5.0931	2.05558	-1.309	0.00315	yes
Phvul.002G185800	CE3	55N1	5.11088	2.11162	-1.27522	5.00E-005	yes
Phvul.001G029200	CE3	55N1	5.26909	2.20917	-1.25405	0.0218	yes
Phvul.011G166700	CE3	55N1	5.27218	0	-inf	0.0044	yes
Phvul.003G213900	CE3	55N1	5.37886	2.46799	-1.12397	5.00E-005	yes
Phvul.004G106300	CE3	55N1	5.44931	11.7106	1.10367	5.00E-005	yes
Phvul.007G049400	CE3	55N1	5.5076	2.63182	-1.06536	5.00E-005	yes
Phvul.002G095900	CE3	55N1	5.80476	14.9765	1.36739	5.00E-005	yes
Phvul.001G112700	CE3	55N1	5.86823	2.84632	-1.04383	5.00E-005	yes
Phvul.005G067900	CE3	55N1	6.03989	14.7033	1.28355	0.03125	yes
Phvul.011G169800	CE3	55N1	6.08918	2.75199	-1.14577	5.00E-005	yes
Phvul.007G231800	CE3	55N1	6.15069	2.42102	-1.34513	5.00E-005	yes
Phvul.010G026100	CE3	55N1	6.2454	3.02677	-1.04502	5.00E-005	yes
Phvul.005G044200	CE3	55N1	6.41761	2.71333	-1.24197	0.0011	yes
Phvul.004G158800	CE3	55N1	6.61017	2.7041	-1.28954	5.00E-005	yes
Phvul.010G015400	CE3	55N1	6.64851	2.38794	-1.47726	5.00E-005	yes
Phvul.003G027300	CE3	55N1	6.67641	3.27465	-1.02773	5.00E-005	yes
Phvul.006G079600	CE3	55N1	6.82065	3.32168	-1.038	0.0001	yes
Phvul.006G196700	CE3	55N1	6.85658	24.1726	1.81781	5.00E-005	yes
Phvul.009G152400	CE3	55N1	6.96753	0.883219	-2.9798	0.0001	yes
Phvul.002G304400	CE3	55N1	7.01077	18.9081	1.43136	5.00E-005	yes
Phvul.003G234100	CE3	55N1	7.04451	16.2679	1.20746	5.00E-005	yes
Phvul.002G329800	CE3	55N1	7.1278	19.2454	1.43299	5.00E-005	yes
Phvul.008G239400	CE3	55N1	7.14258	16.4222	1.20113	5.00E-005	yes
Phvul.009G152500	CE3	55N1	7.31473	1.85252	-1.98132	5.00E-005	yes
Phvul.010G154300	CE3	55N1	7.51797	1.43242	-2.39189	0.0002	yes
Phvul.011G049900	CE3	55N1	7.67735	3.81007	-1.01079	5.00E-005	yes
Phvul.010G073500	CE3	55N1	7.83322	3.63965	-1.1058	5.00E-005	yes
Phvul.007G045400	CE3	55N1	8.10359	3.12062	-1.37673	5.00E-005	yes
Phvul.007G259400	CE3	55N1	8.19793	2.48217	-1.72366	5.00E-005	yes
Phvul.002G014700	CE3	55N1	8.28571	3.2035	-1.37098	5.00E-005	yes
Phvul.001G205900	CE3	55N1	8.48239	3.5816	-1.24387	5.00E-005	yes
Phvul.002G020200	CE3	55N1	8.55357	4.17864	-1.03349	0.0027	yes
Phvul.006G178300	CE3	55N1	8.93806	3.58821	-1.3167	5.00E-005	yes
Phvul.001G013400	CE3	55N1	8.97382	3.645	-1.2998	5.00E-005	yes
Phvul.009G045601	CE3	55N1	9.37092	3.98318	-1.23427	0.0002	yes
Phvul.003G206100	CE3	55N1	9.83852	4.36863	-1.17126	5.00E-005	yes
Phvul.003G255400	CE3	55N1	9.99216	4.63229	-1.10907	5.00E-005	yes
Phvul.008G228100	CE3	55N1	10.3314	1.83379	-2.49413	5.00E-005	yes
Phvul.008G009500	CE3	55N1	10.3407	22.8548	1.14416	5.00E-005	yes
Phvul.009G080200	CE3	55N1	10.7453	4.26511	-1.33305	5.00E-005	yes
Phvul.008G194200	CE3	55N1	10.767	2.90029	-1.89235	0.014	yes
Phvul.002G021800	CE3	55N1	10.791	2.51825	-2.09934	5.00E-005	yes
Phvul.009G061600	CE3	55N1	11.0857	4.10318	-1.43388	5.00E-005	yes
Phvul.008G186200	CE3	55N1	11.648	2.30963	-2.33434	5.00E-005	yes
Phvul.011G043800	CE3	55N1	11.7295	25.5591	1.1237	0.0209	yes
Phvul.011G184600	CE3	55N1	11.9924	5.52379	-1.11839	5.00E-005	yes
Phvul.003G278100	CE3	55N1	12.2394	5.19088	-1.23748	0.0005	yes
Phvul.011G203450	CE3	55N1	13.434	5.39643	-1.31581	0.00025	yes
Phvul.008G114766	CE3	55N1	14.2964	4.20894	-1.76413	5.00E-005	yes
Phvul.002G200600	CE3	55N1	14.3888	7.0544	-1.02835	5.00E-005	yes
Phvul.003G154800	CE3	55N1	15.0166	4.07025	-1.88337	5.00E-005	yes
Phvul.001G067300	CE3	55N1	15.1109	7.52578	-1.00568	5.00E-005	yes
Phvul.005G036066	CE3	55N1	16.9734	6.53541	-1.37692	5.00E-005	yes
Phvul.005G045800	CE3	55N1	18.4013	66.3274	1.8498	5.00E-005	yes
Phvul.003G079800	CE3	55N1	18.4148	6.45359	-1.51269	5.00E-005	yes
Phvul.001G169300	CE3	55N1	19.2217	6.43805	-1.57804	5.00E-005	yes
Phvul.010G036100	CE3	55N1	19.2658	7.11384	-1.43734	5.00E-005	yes
Phvul.007G043000	CE3	55N1	19.6758	8.87739	-1.14822	5.00E-005	yes
Phvul.010G072003	CE3	55N1	19.9223	9.48625	-1.07048	5.00E-005	yes
Phvul.008G164100	CE3	55N1	20.9885	9.76885	-1.10334	5.00E-005	yes
Phvul.001G249700	CE3	55N1	21.344	7.88629	-1.43641	5.00E-005	yes
Phvul.004G158000	CE3	55N1	21.5455	0.558049	-5.27085	5.00E-005	yes
Phvul.011G166500	CE3	55N1	21.8975	10.7242	-1.02989	5.00E-005	yes
Phvul.007G109000	CE3	55N1	22.1755	6.78608	-1.70832	5.00E-005	yes
Phvul.003G057801	CE3	55N1	24.502	10.8076	-1.18086	0.0036	yes
Phvul.003G108200	CE3	55N1	25.2597	11.851	-1.09183	5.00E-005	yes
Phvul.001G143100	CE3	55N1	27.2437	9.50949	-1.51848	5.00E-005	yes
Phvul.007G225200	CE3	55N1	30.717	10.3624	-1.56768	5.00E-005	yes
Phvul.002G319108	CE3	55N1	30.7601	84.6994	1.46129	5.00E-005	yes
Phvul.001G046400	CE3	55N1	32.536	65.2148	1.00316	5.00E-005	yes
Phvul.003G282400	CE3	55N1	33.4543	161.754	2.27354	5.00E-005	yes
Phvul.008G218500	CE3	55N1	36.1648	136.753	1.91892	5.00E-005	yes
Phvul.005G057200	CE3	55N1	37.4231	9.9924	-1.90502	5.00E-005	yes
Phvul.011G053700	CE3	55N1	37.5169	17.5537	-1.09576	5.00E-005	yes
Phvul.007G080400	CE3	55N1	42.8092	21.3679	-1.00247	5.00E-005	yes
Phvul.003G214100	CE3	55N1	42.9765	108.113	1.33092	5.00E-005	yes
Phvul.009G142800	CE3	55N1	43.1657	87.3678	1.01722	5.00E-005	yes
Phvul.008G228000	CE3	55N1	44.0451	16.2974	-1.43433	5.00E-005	yes
Phvul.001G160500	CE3	55N1	50.3303	19.876	-1.3404	5.00E-005	yes
Phvul.001G160100	CE3	55N1	54.8679	14.1285	-1.95736	5.00E-005	yes
Phvul.003G090301	CE3	55N1	55.9715	112.735	1.01017	5.00E-005	yes
Phvul.003G011100	CE3	55N1	57.3241	10.6954	-2.42215	5.00E-005	yes
Phvul.L001655	CE3	55N1	57.5344	130.47	1.18122	5.00E-005	yes
Phvul.001G261500	CE3	55N1	64.3656	142.462	1.14622	5.00E-005	yes
Phvul.002G055500	CE3	55N1	74.7953	150.334	1.00715	5.00E-005	yes
Phvul.005G152100	CE3	55N1	173.906	69.7475	-1.3181	5.00E-005	yes
Phvul.003G090100	CE3	55N1	484.889	1004.2	1.05032	5.00E-005	yes
Phvul.011G184200	CE3	55N1	1004.42	285.705	-1.81376	5.00E-005	yes
Phvul.002G064232	CE3	55N1	10762	21801.5	1.01849	5.00E-005	yes
Phvul.003G006200	CE3	55N1	0.453987	1.01493	1.16066	0.0229	yes
Phvul.011G049550	CE3	55N1	0.409933	1.01973	1.31473	0.00755	yes
Phvul.007G193700	CE3	55N1	0.327277	1.07912	1.72127	0.0136	yes
Phvul.003G111300	CE3	55N1	0.29402	1.09995	1.90345	0.0031	yes
Phvul.008G090500	CE3	55N1	0.225932	1.13223	2.32521	0.0002	yes
Phvul.010G126200	CE3	55N1	0.467662	1.13275	1.27629	5.00E-005	yes
Phvul.006G129500	CE3	55N1	0.312982	1.1362	1.86006	0.00535	yes
Phvul.006G169100	CE3	55N1	0.365124	1.15415	1.66037	0.001	yes
Phvul.006G108700	CE3	55N1	0.54035	1.16054	1.10283	0.00075	yes
Phvul.003G003200	CE3	55N1	0.226519	1.16365	2.36095	0.0004	yes
Phvul.007G010500	CE3	55N1	0.252861	1.188	2.23212	0.0027	yes
Phvul.009G057100	CE3	55N1	0.507265	1.24472	1.29501	0.00735	yes
Phvul.010G126500	CE3	55N1	0.381931	1.24808	1.70833	0.0469	yes
Phvul.008G209000	CE3	55N1	0	1.25953	inf	0.01555	yes
Phvul.009G072700	CE3	55N1	0.602964	1.25958	1.0628	0.01395	yes
Phvul.005G162500	CE3	55N1	0.595619	1.26248	1.0838	0.0001	yes
Phvul.011G191400	CE3	55N1	0.564889	1.32897	1.23427	5.00E-005	yes
Phvul.002G187800	CE3	55N1	0.340399	1.4403	2.08107	5.00E-005	yes
Phvul.009G182900	CE3	55N1	0.389963	1.50975	1.9529	5.00E-005	yes
Phvul.011G175200	CE3	55N1	0.660831	1.53037	1.21153	0.0001	yes
Phvul.002G108200	CE3	55N1	0.435425	1.54834	1.83023	0.00015	yes
Phvul.009G096500	CE3	55N1	0.750521	1.5519	1.04807	0.00335	yes
Phvul.003G128133	CE3	55N1	0.660517	1.57736	1.25585	0.0009	yes
Phvul.003G245300	CE3	55N1	0.766656	1.57827	1.04169	0.04185	yes
Phvul.011G005600	CE3	55N1	0.494357	1.71777	1.79691	0.0001	yes
Phvul.001G079000	CE3	55N1	0.620247	1.72317	1.47415	0.02665	yes
Phvul.007G267100	CE3	55N1	0.782436	1.76645	1.17481	0.0004	yes
Phvul.011G148200	CE3	55N1	0.843269	1.76929	1.0691	0.00095	yes
Phvul.002G068500	CE3	55N1	0.559016	1.77382	1.66589	0.0067	yes
Phvul.003G103500	CE3	55N1	0.669579	1.8171	1.44031	0.00335	yes
Phvul.001G237500	CE3	55N1	0.305582	1.87375	2.61629	5.00E-005	yes
Phvul.005G088418	CE3	55N1	0.441759	1.88321	2.09186	0.02345	yes
Phvul.011G211900	CE3	55N1	0.657402	1.91455	1.54216	5.00E-005	yes
Phvul.011G138300	CE3	55N1	0.508046	1.98654	1.96723	0.0073	yes
Phvul.006G074700	CE3	55N1	0.573583	2.02182	1.81758	0.0003	yes
Phvul.007G027200	CE3	55N1	0.955092	2.06178	1.11018	0.00015	yes
Phvul.003G068700	CE3	55N1	0.895401	2.06298	1.20412	0.0003	yes
Phvul.011G175950	CE3	55N1	0.118785	2.09581	4.14109	0.03975	yes
Phvul.009G131600	CE3	55N1	0.642854	2.10413	1.71066	5.00E-005	yes
Phvul.004G061700	CE3	55N1	0.822	2.11564	1.36388	0.0422	yes
Phvul.007G135600	CE3	55N1	0.599443	2.15281	1.84452	5.00E-005	yes
Phvul.011G176400	CE3	55N1	0.845295	2.23604	1.40342	5.00E-005	yes
Phvul.005G079800	CE3	55N1	0	2.45849	inf	0.0152	yes
Phvul.002G009300	CE3	55N1	0.98263	3.66364	1.89856	0.00235	yes
Phvul.006G054300	SC15	124N1	1.00016	0.294782	-1.76252	0.00035	yes
Phvul.002G312700	SC15	124N1	1.00055	3.09852	1.63079	0.0164	yes
Phvul.008G191600	SC15	124N1	1.00346	0.422878	-1.24667	0.00195	yes
Phvul.008G004600	SC15	124N1	1.00505	0.468881	-1.09997	0.005	yes
Phvul.007G228000	SC15	124N1	1.00588	0.362136	-1.47386	0.02495	yes
Phvul.003G137700	SC15	124N1	1.0076	0.49056	-1.03841	0.00675	yes
Phvul.005G120500	SC15	124N1	1.0144	0.421898	-1.26566	0.01665	yes
Phvul.010G044400	SC15	124N1	1.02431	0.424543	-1.27067	0.01445	yes
Phvul.008G213914	SC15	124N1	1.02992	0.244749	-2.07316	0.0005	yes
Phvul.004G014400	SC15	124N1	1.03421	0.152426	-2.76234	0.00205	yes
Phvul.006G188900	SC15	124N1	1.03599	0.495201	-1.06492	0.01125	yes
Phvul.001G242100	SC15	124N1	1.03774	0.504171	-1.04146	0.0155	yes
Phvul.003G065700	SC15	124N1	1.04784	0.26298	-1.99439	0.0031	yes
Phvul.010G126200	SC15	124N1	1.05358	0.312126	-1.7551	5.00E-005	yes
Phvul.006G135000	SC15	124N1	1.07086	0.483286	-1.14783	0.00125	yes
Phvul.006G116000	SC15	124N1	1.07588	0.27825	-1.95107	0.0017	yes
Phvul.004G118932	SC15	124N1	1.07599	0.314078	-1.77647	0.0362	yes
Phvul.004G113000	SC15	124N1	1.08951	0.484714	-1.16848	0.0135	yes
Phvul.006G169800	SC15	124N1	1.09465	0	-inf	0.0003	yes
Phvul.003G128133	SC15	124N1	1.09672	0.250415	-2.13081	0.0013	yes
Phvul.007G077300	SC15	124N1	1.10884	0.359583	-1.62465	5.00E-005	yes
Phvul.010G028500	SC15	124N1	1.12541	7.0007	2.63705	5.00E-005	yes
Phvul.004G059900	SC15	124N1	1.12727	0.501625	-1.16815	0.04085	yes
Phvul.007G035500	SC15	124N1	1.12971	0.350569	-1.68818	0.00235	yes
Phvul.007G010500	SC15	124N1	1.13893	0.219951	-2.37242	0.0023	yes
Phvul.007G252700	SC15	124N1	1.15545	0.321747	-1.84445	5.00E-005	yes
Phvul.006G132800	SC15	124N1	1.15764	2.32125	1.00372	0.03115	yes
Phvul.010G126500	SC15	124N1	1.15801	0.262764	-2.13981	0.04485	yes
Phvul.011G200200	SC15	124N1	1.16195	0.572033	-1.02237	0.00625	yes
Phvul.011G044600	SC15	124N1	1.16627	2.63786	1.17746	5.00E-005	yes
Phvul.011G007701	SC15	124N1	1.16896	3.74881	1.6812	0.02255	yes
Phvul.002G180900	SC15	124N1	1.16899	0.32078	-1.86561	0.02235	yes
Phvul.011G199100	SC15	124N1	1.17475	0.503325	-1.2228	0.01475	yes
Phvul.010G028800	SC15	124N1	1.19838	3.53502	1.56063	5.00E-005	yes
Phvul.009G240688	SC15	124N1	1.22356	0.20538	-2.57472	0.02285	yes
Phvul.008G020700	SC15	124N1	1.2387	3.24848	1.39094	0.00045	yes
Phvul.001G078800	SC15	124N1	1.23933	0.527201	-1.23314	0.0061	yes
Phvul.005G018800	SC15	124N1	1.24409	0.26338	-2.23987	0.00045	yes
Phvul.009G149500	SC15	124N1	1.26953	7.05116	2.47356	5.00E-005	yes
Phvul.003G256600	SC15	124N1	1.27396	0.592585	-1.10423	0.0009	yes
Phvul.011G200600	SC15	124N1	1.28313	0.576473	-1.15435	0.02445	yes
Phvul.001G237500	SC15	124N1	1.28317	0.184509	-2.79795	5.00E-005	yes
Phvul.006G172000	SC15	124N1	1.29888	0.613884	-1.08124	0.0014	yes
Phvul.010G054600	SC15	124N1	1.3098	0.36138	-1.85776	0.0005	yes
Phvul.005G119200	SC15	124N1	1.32385	0.559175	-1.24336	0.0015	yes
Phvul.004G051200	SC15	124N1	1.32855	0.295883	-2.16675	5.00E-005	yes
Phvul.002G114100	SC15	124N1	1.33605	0.110826	-3.5916	0.0028	yes
Phvul.009G071200	SC15	124N1	1.37965	0.444784	-1.63312	0.00015	yes
Phvul.010G031900	SC15	124N1	1.39328	0.633676	-1.13666	0.0003	yes
Phvul.007G135600	SC15	124N1	1.39488	0.29736	-2.22986	5.00E-005	yes
Phvul.007G259500	SC15	124N1	1.39896	0.543018	-1.36528	0.00065	yes
Phvul.002G246100	SC15	124N1	1.40698	3.71514	1.40081	0.02405	yes
Phvul.002G090500	SC15	124N1	1.41233	3.41524	1.27391	0.0382	yes
Phvul.003G049100	SC15	124N1	1.4292	0.708913	-1.01153	0.01915	yes
Phvul.008G193700	SC15	124N1	1.4323	0.489573	-1.54874	0.0078	yes
Phvul.007G098200	SC15	124N1	1.44637	0.303949	-2.25054	0.0167	yes
Phvul.002G025300	SC15	124N1	1.44884	0.0378885	-5.257	0.02405	yes
Phvul.002G241108	SC15	124N1	1.47117	0.535409	-1.45825	0.0426	yes
Phvul.008G090500	SC15	124N1	1.47633	0.26628	-2.471	5.00E-005	yes
Phvul.006G189500	SC15	124N1	1.47761	0.502588	-1.55581	0.0001	yes
Phvul.009G057100	SC15	124N1	1.47817	0.575003	-1.36217	0.0031	yes
Phvul.009G000800	SC15	124N1	1.53935	0.620084	-1.31179	0.00235	yes
Phvul.008G178200	SC15	124N1	1.55332	0.615384	-1.33579	0.0003	yes
Phvul.011G163700	SC15	124N1	1.56005	4.12864	1.40408	0.00085	yes
Phvul.007G267100	SC15	124N1	1.56276	0.71328	-1.13155	0.0009	yes
Phvul.006G124700	SC15	124N1	1.58164	0.659383	-1.26223	0.01075	yes
Phvul.003G274800	SC15	124N1	1.59	0.63101	-1.33329	5.00E-005	yes
Phvul.002G068500	SC15	124N1	1.59154	0.411253	-1.95232	0.0048	yes
Phvul.006G108700	SC15	124N1	1.59182	0.452263	-1.81545	5.00E-005	yes
Phvul.009G134500	SC15	124N1	1.59548	0.710518	-1.16704	0.0019	yes
Phvul.007G108600	SC15	124N1	1.60426	4.75849	1.5686	0.01135	yes
Phvul.008G057800	SC15	124N1	1.60895	6.6599	2.04938	5.00E-005	yes
Phvul.006G209700	SC15	124N1	1.61819	0.732193	-1.14409	0.0003	yes
Phvul.009G143800	SC15	124N1	1.61854	0.6898	-1.23045	0.0011	yes
Phvul.007G140700	SC15	124N1	1.62483	0.43712	-1.89418	5.00E-005	yes
Phvul.002G048100	SC15	124N1	1.65505	0.564381	-1.55213	5.00E-005	yes
Phvul.007G185701	SC15	124N1	1.65889	7.96328	2.26314	5.00E-005	yes
Phvul.004G122000	SC15	124N1	1.65983	0.293584	-2.49919	5.00E-005	yes
Phvul.003G111300	SC15	124N1	1.66707	0.375534	-2.1503	0.00025	yes
Phvul.005G158800	SC15	124N1	1.67968	3.44832	1.03771	0.01615	yes
Phvul.004G048600	SC15	124N1	1.68002	3.38813	1.01201	0.02455	yes
Phvul.006G188500	SC15	124N1	1.68647	0.365703	-2.20526	5.00E-005	yes
Phvul.002G143300	SC15	124N1	1.72271	0.553081	-1.63911	0.00015	yes
Phvul.011G136700	SC15	124N1	1.74636	0.698877	-1.32124	0.00055	yes
Phvul.006G088333	SC15	124N1	1.75811	3.97259	1.17605	0.0267	yes
Phvul.003G135400	SC15	124N1	1.76165	0.624157	-1.49695	5.00E-005	yes
Phvul.011G005600	SC15	124N1	1.76533	0.372468	-2.24475	5.00E-005	yes
Phvul.008G008400	SC15	124N1	1.79279	0.630543	-1.50754	5.00E-005	yes
Phvul.011G211600	SC15	124N1	1.79735	0.766025	-1.23041	0.0149	yes
Phvul.003G002900	SC15	124N1	1.82374	3.85604	1.08022	5.00E-005	yes
Phvul.011G211900	SC15	124N1	1.86654	0.782712	-1.25381	5.00E-005	yes
Phvul.005G063200	SC15	124N1	1.87997	0.895558	-1.06985	0.00045	yes
Phvul.009G055800	SC15	124N1	1.88434	0.596252	-1.66007	0.001	yes
Phvul.008G029500	SC15	124N1	1.90304	0.743143	-1.3566	0.0004	yes
Phvul.002G096432	SC15	124N1	1.91931	0.707781	-1.43921	0.0126	yes
Phvul.004G084800	SC15	124N1	1.9224	0.766474	-1.3266	0.00045	yes
Phvul.010G028700	SC15	124N1	1.93151	4.84423	1.32654	5.00E-005	yes
Phvul.011G152500	SC15	124N1	1.95113	5.591	1.5188	5.00E-005	yes
Phvul.003G151500	SC15	124N1	1.95254	0.871399	-1.16395	0.0064	yes
Phvul.009G182900	SC15	124N1	1.95615	0.244819	-2.99823	5.00E-005	yes
Phvul.006G173000	SC15	124N1	1.95948	0.690468	-1.50482	0.0168	yes
Phvul.008G029932	SC15	124N1	1.98393	0.705409	-1.49183	0.0012	yes
Phvul.009G181400	SC15	124N1	1.99538	0.517518	-1.94698	0.00015	yes
Phvul.003G254400	SC15	124N1	1.99986	0.381317	-2.39084	0.0081	yes
Phvul.006G049600	SC15	124N1	2.02615	0.411959	-2.29817	0.0002	yes
Phvul.009G072700	SC15	124N1	2.03226	0.631676	-1.68583	0.00035	yes
Phvul.003G020700	SC15	124N1	2.04167	6.34165	1.63511	5.00E-005	yes
Phvul.001G032350	SC15	124N1	2.0426	5.20503	1.3495	0.00145	yes
Phvul.006G141200	SC15	124N1	2.05254	0.989449	-1.05272	0.005	yes
Phvul.010G096900	SC15	124N1	2.05403	0.979053	-1.069	0.0027	yes
Phvul.004G009000	SC15	124N1	2.05688	0	-inf	5.00E-005	yes
Phvul.010G054400	SC15	124N1	2.06386	0.993873	-1.05421	0.00085	yes
Phvul.009G259650	SC15	124N1	2.06798	0.896942	-1.20513	5.00E-005	yes
Phvul.002G231400	SC15	124N1	2.09662	0.83939	-1.32065	0.01145	yes
Phvul.010G163600	SC15	124N1	2.10273	0.706818	-1.57285	0.0084	yes
Phvul.003G268300	SC15	124N1	2.1291	0.855367	-1.31563	0.0009	yes
Phvul.001G067400	SC15	124N1	2.13209	1.0501	-1.02174	0.0102	yes
Phvul.008G165000	SC15	124N1	2.16621	0.753756	-1.523	0.0016	yes
Phvul.003G199200	SC15	124N1	2.1909	0.769635	-1.50928	5.00E-005	yes
Phvul.008G152500	SC15	124N1	2.19677	1.06215	-1.04839	0.0001	yes
Phvul.002G154600	SC15	124N1	2.21851	0.526128	-2.07611	5.00E-005	yes
Phvul.009G131600	SC15	124N1	2.23538	0.368668	-2.60013	5.00E-005	yes
Phvul.005G157800	SC15	124N1	2.27466	1.09178	-1.05897	0.0002	yes
Phvul.L001623	SC15	124N1	2.30802	0.749244	-1.62315	0.0002	yes
Phvul.003G068700	SC15	124N1	2.3214	0.50025	-2.21427	5.00E-005	yes
Phvul.004G006200	SC15	124N1	2.32518	0.343957	-2.75704	0.00015	yes
Phvul.008G076450	SC15	124N1	2.34464	0.89149	-1.39508	0.0006	yes
Phvul.007G063100	SC15	124N1	2.37363	11.0557	2.21963	5.00E-005	yes
Phvul.002G023800	SC15	124N1	2.37416	0.923434	-1.36233	0.0058	yes
Phvul.010G035850	SC15	124N1	2.37461	6.27055	1.4009	0.01275	yes
Phvul.011G148200	SC15	124N1	2.40968	0.694301	-1.79521	5.00E-005	yes
Phvul.002G231700	SC15	124N1	2.41181	1.03408	-1.22177	0.00265	yes
Phvul.007G185100	SC15	124N1	2.42983	5.22532	1.10466	5.00E-005	yes
Phvul.002G231800	SC15	124N1	2.45728	1.03916	-1.24164	0.00175	yes
Phvul.004G134400	SC15	124N1	2.46088	0.978856	-1.33001	5.00E-005	yes
Phvul.006G074700	SC15	124N1	2.47717	0.494584	-2.32441	5.00E-005	yes
Phvul.002G253900	SC15	124N1	2.498	1.04475	-1.25761	0.0003	yes
Phvul.007G049700	SC15	124N1	2.5377	0.707353	-1.84302	5.00E-005	yes
Phvul.009G114600	SC15	124N1	2.58208	1.07822	-1.25989	0.0079	yes
Phvul.001G066500	SC15	124N1	2.61746	1.15601	-1.17901	0.0006	yes
Phvul.011G032800	SC15	124N1	2.69275	0.752923	-1.83851	5.00E-005	yes
Phvul.001G230600	SC15	124N1	2.7375	1.31493	-1.05788	0.00205	yes
Phvul.002G031300	SC15	124N1	2.75351	1.34443	-1.03428	0.04165	yes
Phvul.009G142501	SC15	124N1	2.79495	0.309378	-3.17538	0.0001	yes
Phvul.003G061600	SC15	124N1	2.81073	1.39769	-1.0079	5.00E-005	yes
Phvul.003G147400	SC15	124N1	2.83836	1.07118	-1.40586	0.00015	yes
Phvul.010G144300	SC15	124N1	2.84813	1.36699	-1.05901	0.0008	yes
Phvul.005G171900	SC15	124N1	2.85244	1.13712	-1.32682	5.00E-005	yes
Phvul.006G192400	SC15	124N1	2.85813	1.37669	-1.05387	5.00E-005	yes
Phvul.002G231600	SC15	124N1	2.87769	1.2769	-1.17227	0.0031	yes
Phvul.009G142200	SC15	124N1	2.90913	0.564059	-2.36667	0.0211	yes
Phvul.003G136400	SC15	124N1	2.92653	1.31987	-1.14879	5.00E-005	yes
Phvul.010G089900	SC15	124N1	2.94526	1.03791	-1.50471	0.0016	yes
Phvul.008G257100	SC15	124N1	2.95593	1.01785	-1.53809	0.00015	yes
Phvul.002G163900	SC15	124N1	2.96789	1.13369	-1.38841	5.00E-005	yes
Phvul.003G245300	SC15	124N1	2.97425	1.04909	-1.50339	0.0009	yes
Phvul.008G151139	SC15	124N1	2.98555	1.26016	-1.24439	0.0026	yes
Phvul.002G271900	SC15	124N1	2.98722	0.972806	-1.61858	0.00035	yes
Phvul.008G170900	SC15	124N1	2.99104	0	-inf	0.00075	yes
Phvul.003G274100	SC15	124N1	3.01525	1.47046	-1.03601	5.00E-005	yes
Phvul.004G051100	SC15	124N1	3.04451	1.43664	-1.08351	0.0025	yes
Phvul.008G068900	SC15	124N1	3.06104	1.45373	-1.07427	0.00245	yes
Phvul.003G103500	SC15	124N1	3.0759	0.818313	-1.91028	0.0001	yes
Phvul.011G183832	SC15	124N1	3.08541	0.787241	-1.97058	0.00115	yes
Phvul.009G059900	SC15	124N1	3.09681	7.17594	1.21239	5.00E-005	yes
Phvul.004G024700	SC15	124N1	3.16171	1.28594	-1.29789	5.00E-005	yes
Phvul.001G173900	SC15	124N1	3.20845	1.278	-1.32799	5.00E-005	yes
Phvul.010G003400	SC15	124N1	3.21819	1.14434	-1.49173	5.00E-005	yes
Phvul.004G013400	SC15	124N1	3.22145	1.24921	-1.3667	5.00E-005	yes
Phvul.007G035600	SC15	124N1	3.23817	0.669517	-2.27399	0.02905	yes
Phvul.009G087200	SC15	124N1	3.28534	0.92602	-1.82693	5.00E-005	yes
Phvul.011G167300	SC15	124N1	3.29398	0.951671	-1.7913	5.00E-005	yes
Phvul.006G166000	SC15	124N1	3.30393	0.889569	-1.893	5.00E-005	yes
Phvul.002G256900	SC15	124N1	3.30542	1.40535	-1.2339	0.0001	yes
Phvul.003G268200	SC15	124N1	3.30788	1.58907	-1.05773	0.0006	yes
Phvul.009G094000	SC15	124N1	3.3177	1.2958	-1.35634	0.00805	yes
Phvul.011G119300	SC15	124N1	3.32368	11.7356	1.82004	5.00E-005	yes
Phvul.004G109300	SC15	124N1	3.33565	1.60231	-1.05781	5.00E-005	yes
Phvul.007G092400	SC15	124N1	3.33604	1.3779	-1.27566	0.00095	yes
Phvul.004G025900	SC15	124N1	3.36461	1.22224	-1.46091	0.0099	yes
Phvul.011G183766	SC15	124N1	3.38254	0.885897	-1.9329	0.0008	yes
Phvul.003G247601	SC15	124N1	3.40831	0.894523	-1.92986	5.00E-005	yes
Phvul.004G088400	SC15	124N1	3.50332	1.23712	-1.50174	5.00E-005	yes
Phvul.006G064900	SC15	124N1	3.51348	1.57925	-1.15367	5.00E-005	yes
Phvul.001G046200	SC15	124N1	3.64104	1.25476	-1.53694	5.00E-005	yes
Phvul.006G086100	SC15	124N1	3.66503	1.08036	-1.76232	5.00E-005	yes
Phvul.006G117300	SC15	124N1	3.72435	7.98807	1.10086	5.00E-005	yes
Phvul.001G039700	SC15	124N1	3.80997	1.47657	-1.36753	0.0001	yes
Phvul.002G059500	SC15	124N1	3.81354	0.762107	-2.32306	5.00E-005	yes
Phvul.002G234000	SC15	124N1	3.82189	1.51815	-1.33197	0.0013	yes
Phvul.002G009300	SC15	124N1	3.82547	0.90977	-2.07206	0.00135	yes
Phvul.008G116801	SC15	124N1	3.8813	0.669991	-2.53433	5.00E-005	yes
Phvul.007G069800	SC15	124N1	3.91989	1.74765	-1.16539	5.00E-005	yes
Phvul.001G054500	SC15	124N1	3.93553	0.800097	-2.29831	5.00E-005	yes
Phvul.001G145700	SC15	124N1	3.97495	1.94829	-1.02873	0.0017	yes
Phvul.003G254500	SC15	124N1	3.97914	0.543426	-2.8723	0.00035	yes
Phvul.010G105000	SC15	124N1	4.04936	1.8057	-1.16513	0.0004	yes
Phvul.011G119900	SC15	124N1	4.11202	1.96586	-1.06469	0.0002	yes
Phvul.003G109200	SC15	124N1	4.22412	1.51738	-1.47707	5.00E-005	yes
Phvul.002G195400	SC15	124N1	4.31317	2.13883	-1.01193	0.0062	yes
Phvul.010G067746	SC15	124N1	4.31703	1.56265	-1.46604	5.00E-005	yes
Phvul.005G130900	SC15	124N1	4.3795	2.13633	-1.03563	5.00E-005	yes
Phvul.002G221000	SC15	124N1	4.42844	2.07705	-1.09227	5.00E-005	yes
Phvul.003G245200	SC15	124N1	4.46557	1.76505	-1.33914	5.00E-005	yes
Phvul.003G179800	SC15	124N1	4.57134	10.4689	1.19542	0.0002	yes
Phvul.011G183900	SC15	124N1	4.60292	0.875101	-2.39503	0.00025	yes
Phvul.008G084900	SC15	124N1	4.60413	1.60108	-1.52388	5.00E-005	yes
Phvul.011G106300	SC15	124N1	4.63628	1.95975	-1.2423	0.00375	yes
Phvul.001G160000	SC15	124N1	4.67103	2.27869	-1.03554	0.00095	yes
Phvul.008G075150	SC15	124N1	4.68646	1.09354	-2.09949	0.00045	yes
Phvul.011G139800	SC15	124N1	4.73958	1.2024	-1.97884	5.00E-005	yes
Phvul.009G259500	SC15	124N1	4.8866	14.6875	1.58768	5.00E-005	yes
Phvul.008G247700	SC15	124N1	4.90502	1.76698	-1.47297	5.00E-005	yes
Phvul.008G183400	SC15	124N1	4.91384	2.38462	-1.04309	0.00935	yes
Phvul.003G066700	SC15	124N1	4.93446	2.14913	-1.19914	0.00135	yes
Phvul.005G009200	SC15	124N1	5.02854	11.2585	1.16281	5.00E-005	yes
Phvul.003G251200	SC15	124N1	5.06981	2.13194	-1.24976	5.00E-005	yes
Phvul.001G066550	SC15	124N1	5.35436	2.15414	-1.3136	5.00E-005	yes
Phvul.002G162500	SC15	124N1	5.37522	2.67796	-1.00519	5.00E-005	yes
Phvul.009G131500	SC15	124N1	5.38836	2.53081	-1.09025	5.00E-005	yes
Phvul.001G253500	SC15	124N1	5.43675	1.84298	-1.56071	5.00E-005	yes
Phvul.004G144400	SC15	124N1	5.5597	2.66132	-1.06286	5.00E-005	yes
Phvul.001G169300	SC15	124N1	5.58237	15.2541	1.45025	5.00E-005	yes
Phvul.005G084700	SC15	124N1	5.59884	15.3794	1.4578	0.0042	yes
Phvul.001G022200	SC15	124N1	5.59946	13.2941	1.24743	5.00E-005	yes
Phvul.005G095300	SC15	124N1	5.6433	2.00672	-1.4917	5.00E-005	yes
Phvul.006G075700	SC15	124N1	5.84992	2.85949	-1.03266	0.0001	yes
Phvul.002G205000	SC15	124N1	5.90164	1.37821	-2.09832	5.00E-005	yes
Phvul.003G051600	SC15	124N1	5.92046	1.25739	-2.23528	5.00E-005	yes
Phvul.004G007100	SC15	124N1	5.96915	2.91899	-1.03206	5.00E-005	yes
Phvul.001G112700	SC15	124N1	6.13834	2.96022	-1.05214	5.00E-005	yes
Phvul.006G146300	SC15	124N1	6.13864	12.5789	1.03502	5.00E-005	yes
Phvul.005G029800	SC15	124N1	6.18262	3.02702	-1.03032	5.00E-005	yes
Phvul.003G147600	SC15	124N1	6.19336	1.66537	-1.89488	5.00E-005	yes
Phvul.009G061600	SC15	124N1	6.19394	1.98892	-1.63887	5.00E-005	yes
Phvul.009G125100	SC15	124N1	6.20297	1.70117	-1.86644	5.00E-005	yes
Phvul.007G064800	SC15	124N1	6.30227	2.67456	-1.23657	5.00E-005	yes
Phvul.002G042000	SC15	124N1	6.34446	2.90694	-1.126	5.00E-005	yes
Phvul.008G032700	SC15	124N1	6.35451	1.43042	-2.15134	5.00E-005	yes
Phvul.008G289200	SC15	124N1	6.36261	3.09787	-1.03834	0.00015	yes
Phvul.001G029200	SC15	124N1	6.36272	1.88087	-1.75824	0.0038	yes
Phvul.009G180700	SC15	124N1	6.38669	2.13696	-1.57951	5.00E-005	yes
Phvul.001G013400	SC15	124N1	6.40241	2.7995	-1.19345	5.00E-005	yes
Phvul.002G204400	SC15	124N1	6.52071	2.59395	-1.32988	5.00E-005	yes
Phvul.006G079600	SC15	124N1	6.5789	3.08671	-1.09178	0.0001	yes
Phvul.003G245500	SC15	124N1	6.58752	2.64282	-1.31766	0.00075	yes
Phvul.007G049400	SC15	124N1	7.04346	17.9574	1.35022	5.00E-005	yes
Phvul.009G231700	SC15	124N1	7.08854	3.36191	-1.07621	5.00E-005	yes
Phvul.003G224800	SC15	124N1	7.09105	2.68496	-1.4011	5.00E-005	yes
Phvul.009G252800	SC15	124N1	7.13494	3.23373	-1.1417	0.0002	yes
Phvul.002G127100	SC15	124N1	7.22894	3.20665	-1.17272	5.00E-005	yes
Phvul.007G203400	SC15	124N1	7.44669	1.67493	-2.1525	5.00E-005	yes
Phvul.006G196700	SC15	124N1	7.45872	18.6095	1.31904	5.00E-005	yes
Phvul.007G191300	SC15	124N1	7.48764	2.43469	-1.62077	5.00E-005	yes
Phvul.011G077900	SC15	124N1	7.72159	2.06293	-1.9042	5.00E-005	yes
Phvul.007G211100	SC15	124N1	7.73123	1.78344	-2.11603	5.00E-005	yes
Phvul.008G177800	SC15	124N1	7.96001	3.32767	-1.25826	5.00E-005	yes
Phvul.003G250000	SC15	124N1	7.97392	3.04185	-1.39034	5.00E-005	yes
Phvul.002G218300	SC15	124N1	7.99372	3.5698	-1.16302	5.00E-005	yes
Phvul.005G051600	SC15	124N1	8.15566	3.5064	-1.21781	5.00E-005	yes
Phvul.008G192400	SC15	124N1	8.16261	3.62629	-1.17054	5.00E-005	yes
Phvul.010G129200	SC15	124N1	8.29922	4.0251	-1.04395	0.0009	yes
Phvul.010G043400	SC15	124N1	8.31203	3.7445	-1.15043	5.00E-005	yes
Phvul.006G030200	SC15	124N1	8.47001	3.28183	-1.36786	5.00E-005	yes
Phvul.002G230600	SC15	124N1	8.50851	1.60536	-2.40601	5.00E-005	yes
Phvul.011G197200	SC15	124N1	8.55825	2.31224	-1.88803	5.00E-005	yes
Phvul.008G106800	SC15	124N1	8.55913	3.73973	-1.19453	0.00135	yes
Phvul.002G021800	SC15	124N1	8.55931	3.4101	-1.32768	5.00E-005	yes
Phvul.003G155600	SC15	124N1	8.59501	2.00088	-2.10287	5.00E-005	yes
Phvul.006G126200	SC15	124N1	8.65458	0.590931	-3.8724	5.00E-005	yes
Phvul.004G158800	SC15	124N1	8.76811	3.3145	-1.40347	5.00E-005	yes
Phvul.005G016400	SC15	124N1	8.77027	3.86696	-1.18142	5.00E-005	yes
Phvul.011G193001	SC15	124N1	8.89281	1.14572	-2.95638	5.00E-005	yes
Phvul.006G075400	SC15	124N1	8.91067	3.28766	-1.43848	5.00E-005	yes
Phvul.001G145400	SC15	124N1	8.97086	2.72537	-1.71879	5.00E-005	yes
Phvul.007G113300	SC15	124N1	8.98573	2.92498	-1.61921	5.00E-005	yes
Phvul.003G114100	SC15	124N1	9.048	4.5109	-1.00418	5.00E-005	yes
Phvul.001G055000	SC15	124N1	9.06991	3.31224	-1.45328	5.00E-005	yes
Phvul.009G211200	SC15	124N1	9.11706	3.22956	-1.49723	5.00E-005	yes
Phvul.010G015400	SC15	124N1	9.18431	4.13412	-1.15159	5.00E-005	yes
Phvul.003G209000	SC15	124N1	9.26938	3.00811	-1.62361	5.00E-005	yes
Phvul.010G107400	SC15	124N1	9.29219	4.48259	-1.05169	5.00E-005	yes
Phvul.006G100500	SC15	124N1	9.36035	4.07589	-1.19945	5.00E-005	yes
Phvul.008G228100	SC15	124N1	9.36313	3.82542	-1.29137	0.00015	yes
Phvul.006G102300	SC15	124N1	9.37828	3.69172	-1.34503	5.00E-005	yes
Phvul.009G066900	SC15	124N1	9.68172	4.79729	-1.01304	5.00E-005	yes
Phvul.003G147700	SC15	124N1	9.75106	3.96506	-1.29821	5.00E-005	yes
Phvul.009G115800	SC15	124N1	9.93172	4.67626	-1.08669	5.00E-005	yes
Phvul.001G209100	SC15	124N1	10.036	4.4332	-1.17876	5.00E-005	yes
Phvul.001G194700	SC15	124N1	10.1906	4.46823	-1.18947	5.00E-005	yes
Phvul.011G207200	SC15	124N1	10.7249	4.81923	-1.15409	5.00E-005	yes
Phvul.004G124100	SC15	124N1	10.7563	3.82358	-1.49218	5.00E-005	yes
Phvul.004G106300	SC15	124N1	11.1949	2.81175	-1.9933	5.00E-005	yes
Phvul.007G086600	SC15	124N1	11.3497	4.61834	-1.2972	5.00E-005	yes
Phvul.003G021400	SC15	124N1	11.7208	3.50774	-1.74045	5.00E-005	yes
Phvul.009G203600	SC15	124N1	11.9299	2.07314	-2.52469	0.0003	yes
Phvul.008G144100	SC15	124N1	11.958	3.37869	-1.82345	5.00E-005	yes
Phvul.010G073500	SC15	124N1	12.1726	4.89483	-1.31431	5.00E-005	yes
Phvul.001G256800	SC15	124N1	12.2576	1.67595	-2.87062	5.00E-005	yes
Phvul.005G045300	SC15	124N1	12.2612	1.22652	-3.32146	5.00E-005	yes
Phvul.009G080200	SC15	124N1	12.2613	5.50942	-1.15413	5.00E-005	yes
Phvul.002G264300	SC15	124N1	12.5303	4.33242	-1.53218	5.00E-005	yes
Phvul.004G056700	SC15	124N1	12.6497	5.38579	-1.23187	5.00E-005	yes
Phvul.008G239400	SC15	124N1	12.9423	5.48403	-1.23879	5.00E-005	yes
Phvul.005G173500	SC15	124N1	13.1254	3.53373	-1.8931	5.00E-005	yes
Phvul.004G172300	SC15	124N1	13.1363	5.0078	-1.39131	5.00E-005	yes
Phvul.009G131000	SC15	124N1	13.7721	6.35163	-1.11655	5.00E-005	yes
Phvul.010G036100	SC15	124N1	13.7906	4.56444	-1.59518	5.00E-005	yes
Phvul.008G048532	SC15	124N1	14.5611	6.17019	-1.23873	0.0038	yes
Phvul.003G206100	SC15	124N1	14.9747	6.91668	-1.11438	5.00E-005	yes
Phvul.001G239900	SC15	124N1	15.0693	1.69018	-3.15636	5.00E-005	yes
Phvul.008G186200	SC15	124N1	15.2467	7.25098	-1.07225	0.00025	yes
Phvul.002G095900	SC15	124N1	15.2733	6.19513	-1.30181	5.00E-005	yes
Phvul.001G039200	SC15	124N1	15.2745	6.50323	-1.23189	5.00E-005	yes
Phvul.004G025800	SC15	124N1	16.3346	8.12415	-1.00764	5.00E-005	yes
Phvul.003G054700	SC15	124N1	16.5366	6.71517	-1.30017	5.00E-005	yes
Phvul.003G074000	SC15	124N1	17.0367	8.19471	-1.05588	5.00E-005	yes
Phvul.003G234100	SC15	124N1	17.0867	3.97442	-2.10406	5.00E-005	yes
Phvul.011G155700	SC15	124N1	17.097	8.42346	-1.02126	5.00E-005	yes
Phvul.007G092500	SC15	124N1	17.1064	3.45046	-2.30967	5.00E-005	yes
Phvul.005G071400	SC15	124N1	17.167	2.76652	-2.63349	5.00E-005	yes
Phvul.001G205900	SC15	124N1	17.2807	6.9186	-1.32061	5.00E-005	yes
Phvul.008G222100	SC15	124N1	17.5203	6.31674	-1.47178	5.00E-005	yes
Phvul.001G262400	SC15	124N1	17.5774	7.1798	-1.2917	5.00E-005	yes
Phvul.003G079800	SC15	124N1	18.1412	8.28735	-1.13029	5.00E-005	yes
Phvul.007G036400	SC15	124N1	18.1612	45.9796	1.34013	0.002	yes
Phvul.001G190100	SC15	124N1	19.8334	9.45532	-1.06874	5.00E-005	yes
Phvul.005G052500	SC15	124N1	19.926	8.19998	-1.28096	5.00E-005	yes
Phvul.008G156900	SC15	124N1	20.0188	8.49532	-1.23662	5.00E-005	yes
Phvul.008G291800	SC15	124N1	20.2817	9.8063	-1.0484	5.00E-005	yes
Phvul.008G009500	SC15	124N1	20.3549	8.65838	-1.23321	5.00E-005	yes
Phvul.001G080566	SC15	124N1	21.058	44.5152	1.07993	0.0035	yes
Phvul.005G117300	SC15	124N1	21.1768	5.25157	-2.01167	5.00E-005	yes
Phvul.005G036066	SC15	124N1	22.0148	8.94838	-1.29877	5.00E-005	yes
Phvul.002G304400	SC15	124N1	22.3614	6.77604	-1.72249	5.00E-005	yes
Phvul.003G148550	SC15	124N1	23.956	9.60482	-1.31856	5.00E-005	yes
Phvul.008G175800	SC15	124N1	23.9701	10.8356	-1.14545	5.00E-005	yes
Phvul.002G329800	SC15	124N1	24.0323	3.55626	-2.75655	5.00E-005	yes
Phvul.008G176000	SC15	124N1	24.1145	11.1318	-1.11521	5.00E-005	yes
Phvul.011G016100	SC15	124N1	24.8414	10.3708	-1.26023	5.00E-005	yes
Phvul.010G006500	SC15	124N1	25.3434	7.16298	-1.82298	5.00E-005	yes
Phvul.003G158800	SC15	124N1	25.6506	5.55404	-2.20738	5.00E-005	yes
Phvul.003G126500	SC15	124N1	25.8467	7.75825	-1.73618	5.00E-005	yes
Phvul.008G040500	SC15	124N1	26.821	12.8045	-1.06672	5.00E-005	yes
Phvul.007G052900	SC15	124N1	27.0294	13.372	-1.01532	5.00E-005	yes
Phvul.008G187300	SC15	124N1	29.0005	68.7552	1.24539	0.0246	yes
Phvul.008G252000	SC15	124N1	31.2871	1.59385	-4.29498	5.00E-005	yes
Phvul.002G061900	SC15	124N1	32.1861	16.0719	-1.0019	5.00E-005	yes
Phvul.007G040900	SC15	124N1	33.2073	15.3685	-1.11152	5.00E-005	yes
Phvul.001G159300	SC15	124N1	33.4261	15.5335	-1.10559	5.00E-005	yes
Phvul.007G041100	SC15	124N1	34.1134	9.48514	-1.8466	0.0301	yes
Phvul.009G027600	SC15	124N1	34.3995	16.5726	-1.05359	5.00E-005	yes
Phvul.005G027032	SC15	124N1	34.7466	69.6986	1.00426	5.00E-005	yes
Phvul.006G154100	SC15	124N1	35.7331	83.3207	1.22142	5.00E-005	yes
Phvul.002G203800	SC15	124N1	35.735	94.1468	1.39757	5.00E-005	yes
Phvul.006G063800	SC15	124N1	38.2705	78.7495	1.04104	5.00E-005	yes
Phvul.002G100501	SC15	124N1	39.7334	17.871	-1.15273	5.00E-005	yes
Phvul.008G088400	SC15	124N1	39.7811	84.1406	1.08072	5.00E-005	yes
Phvul.009G245000	SC15	124N1	41.5149	15.3579	-1.43465	5.00E-005	yes
Phvul.003G108200	SC15	124N1	42.5109	14.9132	-1.51124	5.00E-005	yes
Phvul.003G011100	SC15	124N1	44.2526	16.4181	-1.43047	0.00045	yes
Phvul.008G228000	SC15	124N1	45.2589	18.703	-1.27494	5.00E-005	yes
Phvul.008G179700	SC15	124N1	45.5841	97.9165	1.10302	0.00055	yes
Phvul.007G226400	SC15	124N1	45.9255	99.5983	1.11683	5.00E-005	yes
Phvul.001G111800	SC15	124N1	47.0088	20.9109	-1.16867	5.00E-005	yes
Phvul.005G057200	SC15	124N1	50.5295	14.9681	-1.75524	5.00E-005	yes
Phvul.L001655	SC15	124N1	54.9335	257.509	2.22886	5.00E-005	yes
Phvul.003G160300	SC15	124N1	55.4896	15.2401	-1.86435	0.0013	yes
Phvul.010G111100	SC15	124N1	55.6941	21.2122	-1.39263	5.00E-005	yes
Phvul.007G062000	SC15	124N1	58.1713	23.6662	-1.29748	5.00E-005	yes
Phvul.009G194100	SC15	124N1	65.0354	30.5815	-1.08857	5.00E-005	yes
Phvul.001G046400	SC15	124N1	71.0209	23.6404	-1.58699	5.00E-005	yes
Phvul.003G090301	SC15	124N1	72.5799	213.727	1.55813	5.00E-005	yes
Phvul.003G149200	SC15	124N1	75.8277	22.3023	-1.76553	5.00E-005	yes
Phvul.002G203700	SC15	124N1	78.733	172.597	1.13237	5.00E-005	yes
Phvul.002G055500	SC15	124N1	84.0545	242.717	1.52988	5.00E-005	yes
Phvul.005G100800	SC15	124N1	84.2557	40.3163	-1.06341	5.00E-005	yes
Phvul.001G056300	SC15	124N1	85.0085	190.899	1.16713	5.00E-005	yes
Phvul.003G237400	SC15	124N1	91.2324	36.6305	-1.3165	5.00E-005	yes
Phvul.011G071000	SC15	124N1	96.4766	236.736	1.29503	5.00E-005	yes
Phvul.005G045800	SC15	124N1	98.4001	12.5039	-2.97629	5.00E-005	yes
Phvul.002G319108	SC15	124N1	102.608	17.7863	-2.5283	5.00E-005	yes
Phvul.005G007700	SC15	124N1	123.87	58.2135	-1.0894	5.00E-005	yes
Phvul.011G059000	SC15	124N1	130.526	290.603	1.15471	5.00E-005	yes
Phvul.003G214100	SC15	124N1	144.062	26.4463	-2.44556	5.00E-005	yes
Phvul.008G218500	SC15	124N1	170.883	21.0197	-3.02319	5.00E-005	yes
Phvul.003G282400	SC15	124N1	175.778	44.8254	-1.97136	5.00E-005	yes
Phvul.001G261500	SC15	124N1	176.733	65.8257	-1.42485	5.00E-005	yes
Phvul.002G196400	SC15	124N1	201.659	81.9069	-1.29986	5.00E-005	yes
Phvul.009G038333	SC15	124N1	353.826	1198.5	1.76012	0.0001	yes
Phvul.003G090100	SC15	124N1	582.677	2431.76	2.06123	5.00E-005	yes
Phvul.011G157400	SC15	124N1	7557.16	33230.2	2.13658	5.00E-005	yes
Phvul.002G064232	SC15	124N1	24058.1	9106.48	-1.40156	5.00E-005	yes
Phvul.002G064166	SC15	124N1	67061.9	29295.1	-1.19483	5.00E-005	yes
Phvul.006G075900	SC15	124N1	0.274123	1.03887	1.92212	0.00095	yes
Phvul.004G005600	SC15	124N1	0.432671	1.07111	1.30777	0.0001	yes
Phvul.001G180400	SC15	124N1	0.431788	1.09589	1.34371	0.0053	yes
Phvul.008G279500	SC15	124N1	0.434984	1.12263	1.36785	0.02715	yes
Phvul.007G193700	SC15	124N1	0.454028	1.13184	1.31782	0.0309	yes
Phvul.006G097100	SC15	124N1	0.554468	1.13222	1.02998	0.00735	yes
Phvul.010G029600	SC15	124N1	0.570964	1.1439	1.00249	0.0008	yes
Phvul.002G324800	SC15	124N1	0.254033	1.14697	2.17474	0.0402	yes
Phvul.006G157100	SC15	124N1	0	1.15162	inf	0.04515	yes
Phvul.004G070000	SC15	124N1	0.368172	1.16739	1.66483	0.0066	yes
Phvul.007G115900	SC15	124N1	0.404172	1.26686	1.64821	0.0433	yes
Phvul.005G113300	SC15	124N1	0.450041	1.31089	1.54242	5.00E-005	yes
Phvul.008G268900	SC15	124N1	0.642062	1.34708	1.06905	0.0022	yes
Phvul.010G087950	SC15	124N1	0.656054	1.35264	1.04389	0.0089	yes
Phvul.008G077700	SC15	124N1	0.640572	1.39247	1.12021	0.0207	yes
Phvul.008G012200	SC15	124N1	0.349861	1.42916	2.03031	0.015	yes
Phvul.010G026700	SC15	124N1	0.695522	1.43291	1.04278	0.0001	yes
Phvul.005G106200	SC15	124N1	0.626979	1.44432	1.2039	0.0133	yes
Phvul.005G088400	SC15	124N1	0.531153	1.45661	1.45542	0.00295	yes
Phvul.001G064000	SC15	124N1	0.0802333	1.45924	4.18487	0.00465	yes
Phvul.008G118300	SC15	124N1	0	1.46565	inf	5.00E-005	yes
Phvul.010G147400	SC15	124N1	0.521865	1.493	1.51646	0.0217	yes
Phvul.011G160700	SC15	124N1	0.329159	1.562	2.24654	0.01075	yes
Phvul.005G124450	SC15	124N1	0.746076	1.62619	1.1241	0.0486	yes
Phvul.008G109700	SC15	124N1	0.755226	1.63227	1.1119	0.02215	yes
Phvul.005G088636	SC15	124N1	0.430855	1.64819	1.93561	0.00415	yes
Phvul.001G130000	SC15	124N1	0.712848	1.66728	1.22583	0.00095	yes
Phvul.004G144100	SC15	124N1	0.813346	1.67752	1.04439	0.0003	yes
Phvul.005G124501	SC15	124N1	0.838803	1.70219	1.02099	0.0173	yes
Phvul.010G087401	SC15	124N1	0.666443	1.79208	1.42708	0.00215	yes
Phvul.005G046550	SC15	124N1	0.791561	1.82066	1.20169	0.0041	yes
Phvul.007G027200	SC15	124N1	0.521841	1.88162	1.85029	5.00E-005	yes
Phvul.L001645	SC15	124N1	0.665544	1.91858	1.52744	0.00865	yes
Phvul.008G268200	SC15	124N1	0.934599	1.95474	1.06456	0.00585	yes
Phvul.002G109600	SC15	124N1	0.763247	1.97563	1.37209	0.002	yes
Phvul.010G082000	SC15	124N1	0.329999	2.13482	2.69358	0.01175	yes
Phvul.009G241400	SC15	124N1	0.799288	2.18174	1.44869	0.00435	yes
Phvul.011G201800	SC15	124N1	0.21872	2.36195	3.43282	0.00255	yes
Phvul.008G150600	SC15	124N1	0	2.37753	inf	5.00E-005	yes
Phvul.002G156700	SC15	124N1	0.848275	2.38872	1.49364	0.0006	yes
Phvul.007G242000	SC15	124N1	0.727965	2.39619	1.7188	0.00055	yes
Phvul.007G046200	SC15	124N1	0.602389	2.48516	2.04457	0.01285	yes
Phvul.004G140400	SC15	124N1	0.177806	2.63665	3.89033	5.00E-005	yes
Phvul.L008700	SC15	124N1	0.963909	2.7716	1.52375	0.00035	yes
Phvul.011G190800	SC15	124N1	0	2.93771	inf	0.00145	yes
Phvul.011G194700	SC15	124N1	0.90254	2.9418	1.70464	5.00E-005	yes
Phvul.006G211000	SC15	124N1	0.453169	3.31518	2.87097	5.00E-005	yes
Phvul.004G153070	SC15	124N1	0	3.64013	inf	0.00465	yes
Phvul.006G054300	SC15	55N1	1.00016	0.463638	-1.10917	0.00425	yes
Phvul.011G198800	SC15	55N1	1.00124	0.333852	-1.58452	5.00E-005	yes
Phvul.003G223872	SC15	55N1	1.01007	2.48944	1.30137	0.01295	yes
Phvul.011G192200	SC15	55N1	1.03114	2.18862	1.08579	5.00E-005	yes
Phvul.006G071200	SC15	55N1	1.06864	0.358869	-1.57424	0.0139	yes
Phvul.003G060300	SC15	55N1	1.07345	0.438605	-1.29126	0.00325	yes
Phvul.006G116000	SC15	55N1	1.07588	0.319015	-1.75382	0.00265	yes
Phvul.004G113000	SC15	55N1	1.08951	0.524279	-1.05528	0.0216	yes
Phvul.009G258500	SC15	55N1	1.10346	0.237951	-2.21331	0.0101	yes
Phvul.007G077300	SC15	55N1	1.10884	0.337148	-1.7176	5.00E-005	yes
Phvul.003G286600	SC15	55N1	1.14816	0.559219	-1.03784	0.0017	yes
Phvul.007G252700	SC15	55N1	1.15545	0.200503	-2.52675	5.00E-005	yes
Phvul.011G200200	SC15	55N1	1.16195	0.502577	-1.20913	0.002	yes
Phvul.004G039100	SC15	55N1	1.16343	0.486467	-1.25797	0.0086	yes
Phvul.011G007701	SC15	55N1	1.16896	3.72899	1.67356	0.0236	yes
Phvul.001G203600	SC15	55N1	1.21797	0.405416	-1.587	0.01265	yes
Phvul.001G061400	SC15	55N1	1.21873	0.403164	-1.59594	0.00035	yes
Phvul.009G240688	SC15	55N1	1.22356	0.234658	-2.38246	0.02025	yes
Phvul.002G061200	SC15	55N1	1.22909	0.314695	-1.96556	5.00E-005	yes
Phvul.005G018800	SC15	55N1	1.24409	0.315122	-1.98111	0.00025	yes
Phvul.011G067200	SC15	55N1	1.25872	0.458285	-1.45764	0.00385	yes
Phvul.011G099300	SC15	55N1	1.26001	0.563554	-1.1608	0.0081	yes
Phvul.009G149500	SC15	55N1	1.26953	4.60939	1.86028	5.00E-005	yes
Phvul.010G054600	SC15	55N1	1.3098	0.429586	-1.60833	0.00125	yes
Phvul.008G241600	SC15	55N1	1.32528	3.71004	1.48514	0.0495	yes
Phvul.002G114100	SC15	55N1	1.33605	0.121843	-3.45488	0.0021	yes
Phvul.003G031300	SC15	55N1	1.37283	0.402764	-1.76915	0.00045	yes
Phvul.001G221900	SC15	55N1	1.3804	0.683633	-1.0138	0.0294	yes
Phvul.010G031900	SC15	55N1	1.39328	0.689713	-1.01441	0.0004	yes
Phvul.007G259500	SC15	55N1	1.39896	0.399524	-1.808	0.0002	yes
Phvul.008G113200	SC15	55N1	1.44185	0.651878	-1.14525	0.03925	yes
Phvul.007G098200	SC15	55N1	1.44637	0.381779	-1.92163	0.0195	yes
Phvul.002G025300	SC15	55N1	1.44884	0.353338	-2.03578	5.00E-005	yes
Phvul.006G118700	SC15	55N1	1.47359	0.493522	-1.57815	0.01505	yes
Phvul.008G230700	SC15	55N1	1.49483	0.61266	-1.28683	0.0002	yes
Phvul.007G248900	SC15	55N1	1.50629	3.34567	1.1513	0.001	yes
Phvul.004G117100	SC15	55N1	1.5063	0.421563	-1.83719	5.00E-005	yes
Phvul.011G183700	SC15	55N1	1.54012	0.506489	-1.60444	0.02375	yes
Phvul.006G116200	SC15	55N1	1.54341	0.721814	-1.09643	0.0162	yes
Phvul.008G251001	SC15	55N1	1.5485	0.67946	-1.18841	0.0125	yes
Phvul.002G263800	SC15	55N1	1.55184	0.763688	-1.02293	0.001	yes
Phvul.011G163700	SC15	55N1	1.56005	3.41033	1.12832	0.0048	yes
Phvul.007G113700	SC15	55N1	1.57759	0.716457	-1.13877	0.00345	yes
Phvul.002G180800	SC15	55N1	1.58129	0.730817	-1.11352	0.0258	yes
Phvul.006G124700	SC15	55N1	1.58164	0.742664	-1.09064	0.02035	yes
Phvul.003G274800	SC15	55N1	1.59	0.448912	-1.82452	5.00E-005	yes
Phvul.007G108600	SC15	55N1	1.60426	3.9004	1.28171	0.0299	yes
Phvul.008G057800	SC15	55N1	1.60895	3.74622	1.21932	5.00E-005	yes
Phvul.006G209700	SC15	55N1	1.61819	0.479405	-1.75507	5.00E-005	yes
Phvul.007G140700	SC15	55N1	1.62483	0.703831	-1.20699	0.00035	yes
Phvul.001G184600	SC15	55N1	1.63184	0.406201	-2.00623	5.00E-005	yes
Phvul.002G048100	SC15	55N1	1.65505	0.484727	-1.77163	5.00E-005	yes
Phvul.007G185701	SC15	55N1	1.65889	9.28202	2.48422	5.00E-005	yes
Phvul.004G122000	SC15	55N1	1.65983	0.351122	-2.24099	0.0001	yes
Phvul.006G188500	SC15	55N1	1.68647	0.381427	-2.14453	5.00E-005	yes
Phvul.011G199300	SC15	55N1	1.69877	3.51684	1.04979	0.00545	yes
Phvul.009G186700	SC15	55N1	1.7073	0.604279	-1.49843	0.0132	yes
Phvul.008G259700	SC15	55N1	1.71317	0.84946	-1.01205	0.00035	yes
Phvul.004G073400	SC15	55N1	1.72971	0.692403	-1.32085	0.0027	yes
Phvul.011G136700	SC15	55N1	1.74636	0.402068	-2.11884	5.00E-005	yes
Phvul.002G108500	SC15	55N1	1.74945	4.22228	1.27112	0.0164	yes
Phvul.006G088333	SC15	55N1	1.75811	3.83409	1.12485	0.0311	yes
Phvul.003G135400	SC15	55N1	1.76165	0.635864	-1.47014	5.00E-005	yes
Phvul.009G091150	SC15	55N1	1.77174	3.93275	1.15037	0.00995	yes
Phvul.011G211600	SC15	55N1	1.79735	0.424813	-2.08097	0.0022	yes
Phvul.007G055450	SC15	55N1	1.80469	0.699342	-1.36768	0.0111	yes
Phvul.008G114200	SC15	55N1	1.82042	0.637702	-1.51332	5.00E-005	yes
Phvul.004G064800	SC15	55N1	1.82286	0.889548	-1.03506	0.01965	yes
Phvul.003G002900	SC15	55N1	1.82374	3.73233	1.03318	0.0002	yes
Phvul.011G118100	SC15	55N1	1.85153	0.891337	-1.05467	0.0038	yes
Phvul.009G055800	SC15	55N1	1.88434	0.49316	-1.93393	0.00145	yes
Phvul.009G240200	SC15	55N1	1.90248	0.948871	-1.0036	0.01555	yes
Phvul.002G096432	SC15	55N1	1.91931	0.584059	-1.7164	0.00755	yes
Phvul.011G056100	SC15	55N1	1.92522	0.930209	-1.0494	0.00115	yes
Phvul.006G101200	SC15	55N1	1.93811	0.965834	-1.0048	0.0077	yes
Phvul.007G100700	SC15	55N1	1.96919	0.692982	-1.50671	0.0023	yes
Phvul.009G181400	SC15	55N1	1.99538	0.402109	-2.311	0.0003	yes
Phvul.006G049600	SC15	55N1	2.02615	0.37463	-2.4352	0.0005	yes
Phvul.002G080100	SC15	55N1	2.02936	5.58793	1.46129	5.00E-005	yes
Phvul.010G096900	SC15	55N1	2.05403	0.89019	-1.20627	0.00175	yes
Phvul.004G009000	SC15	55N1	2.05688	0	-inf	5.00E-005	yes
Phvul.002G231500	SC15	55N1	2.06061	0.776582	-1.40786	0.001	yes
Phvul.010G054400	SC15	55N1	2.06386	0.837984	-1.30035	5.00E-005	yes
Phvul.009G259650	SC15	55N1	2.06798	0.669071	-1.62799	5.00E-005	yes
Phvul.002G231400	SC15	55N1	2.09662	0.631742	-1.73066	0.0035	yes
Phvul.010G163600	SC15	55N1	2.10273	0.381198	-2.46365	0.0034	yes
Phvul.010G125300	SC15	55N1	2.10331	0.56345	-1.9003	5.00E-005	yes
Phvul.001G067400	SC15	55N1	2.13209	0.814185	-1.38884	0.0015	yes
Phvul.002G133100	SC15	55N1	2.13562	1.02396	-1.0605	0.0006	yes
Phvul.002G332300	SC15	55N1	2.15702	0.979857	-1.13839	0.0001	yes
Phvul.003G199200	SC15	55N1	2.1909	0.607587	-1.85036	5.00E-005	yes
Phvul.005G109100	SC15	55N1	2.31316	1.09672	-1.07668	0.00255	yes
Phvul.004G006200	SC15	55N1	2.32518	0.26705	-3.12216	5.00E-005	yes
Phvul.008G028000	SC15	55N1	2.39378	0.527434	-2.18223	5.00E-005	yes
Phvul.008G235301	SC15	55N1	2.39493	4.99547	1.06064	0.0046	yes
Phvul.007G185100	SC15	55N1	2.42983	5.1486	1.08332	5.00E-005	yes
Phvul.002G231800	SC15	55N1	2.45728	1.00531	-1.28943	0.0012	yes
Phvul.007G170900	SC15	55N1	2.48345	1.10226	-1.17188	0.0002	yes
Phvul.002G253900	SC15	55N1	2.498	0.586459	-2.09067	5.00E-005	yes
Phvul.007G049700	SC15	55N1	2.5377	0.417367	-2.60413	0.0001	yes
Phvul.009G249700	SC15	55N1	2.55196	0.9781	-1.38355	0.0007	yes
Phvul.009G114600	SC15	55N1	2.58208	0.519796	-2.31252	0.001	yes
Phvul.006G087400	SC15	55N1	2.63167	10.2021	1.95482	0.039	yes
Phvul.009G137600	SC15	55N1	2.6583	1.18497	-1.16565	5.00E-005	yes
Phvul.008G119201	SC15	55N1	2.66899	1.00533	-1.40862	5.00E-005	yes
Phvul.007G019300	SC15	55N1	2.69772	1.33082	-1.01942	0.0002	yes
Phvul.010G073900	SC15	55N1	2.73502	0	-inf	0.00435	yes
Phvul.002G031300	SC15	55N1	2.75351	1.20945	-1.18692	0.0284	yes
Phvul.007G255600	SC15	55N1	2.78749	1.11042	-1.32786	5.00E-005	yes
Phvul.009G142501	SC15	55N1	2.79495	0.529062	-2.40131	0.00025	yes
Phvul.003G013000	SC15	55N1	2.79729	1.31867	-1.08495	5.00E-005	yes
Phvul.003G147400	SC15	55N1	2.83836	1.15446	-1.29783	0.0004	yes
Phvul.010G144300	SC15	55N1	2.84813	1.11957	-1.34707	0.00015	yes
Phvul.005G171900	SC15	55N1	2.85244	0.790555	-1.85126	5.00E-005	yes
Phvul.008G266700	SC15	55N1	2.86541	5.8981	1.04151	0.00025	yes
Phvul.002G231600	SC15	55N1	2.87769	1.14466	-1.32999	0.001	yes
Phvul.009G142200	SC15	55N1	2.90913	0.514571	-2.49915	0.0328	yes
Phvul.010G160700	SC15	55N1	2.92201	1.42238	-1.03866	0.0003	yes
Phvul.003G209101	SC15	55N1	2.93546	0.686776	-2.09567	5.00E-005	yes
Phvul.008G175500	SC15	55N1	2.9439	1.41886	-1.05299	0.00015	yes
Phvul.009G152400	SC15	55N1	2.95539	0.883219	-1.7425	0.0039	yes
Phvul.002G163900	SC15	55N1	2.96789	0.782685	-1.92293	5.00E-005	yes
Phvul.002G271900	SC15	55N1	2.98722	0.698723	-2.09601	0.00025	yes
Phvul.004G051100	SC15	55N1	3.04451	0.888189	-1.77727	5.00E-005	yes
Phvul.008G068900	SC15	55N1	3.06104	0.973487	-1.65279	0.0002	yes
Phvul.004G024700	SC15	55N1	3.16171	1.21653	-1.37793	5.00E-005	yes
Phvul.001G240200	SC15	55N1	3.17895	1.56777	-1.01984	5.00E-005	yes
Phvul.001G173900	SC15	55N1	3.20845	0.820706	-1.96694	5.00E-005	yes
Phvul.007G035600	SC15	55N1	3.23817	0.835206	-1.95498	0.0252	yes
Phvul.005G126200	SC15	55N1	3.28047	1.06308	-1.62565	0.00715	yes
Phvul.011G167300	SC15	55N1	3.29398	0.662959	-2.31284	5.00E-005	yes
Phvul.001G180450	SC15	55N1	3.30549	0.986429	-1.74458	0.04545	yes
Phvul.011G119300	SC15	55N1	3.32368	13.933	2.06766	5.00E-005	yes
Phvul.003G247601	SC15	55N1	3.40831	1.48364	-1.19992	5.00E-005	yes
Phvul.L003043	SC15	55N1	3.41302	1.59134	-1.10081	0.003	yes
Phvul.003G182700	SC15	55N1	3.41395	8.81857	1.3691	5.00E-005	yes
Phvul.007G265300	SC15	55N1	3.42208	1.40171	-1.28769	5.00E-005	yes
Phvul.004G088400	SC15	55N1	3.50332	1.10344	-1.66671	5.00E-005	yes
Phvul.006G064900	SC15	55N1	3.51348	1.34165	-1.38889	5.00E-005	yes
Phvul.006G086100	SC15	55N1	3.66503	1.40493	-1.38332	5.00E-005	yes
Phvul.005G094000	SC15	55N1	3.75229	1.67841	-1.16067	5.00E-005	yes
Phvul.004G129400	SC15	55N1	3.78622	1.2466	-1.60276	0.0005	yes
Phvul.011G166700	SC15	55N1	3.80065	0	-inf	0.0183	yes
Phvul.001G039700	SC15	55N1	3.80997	1.81595	-1.06905	0.00065	yes
Phvul.010G154300	SC15	55N1	3.83785	1.43242	-1.42184	0.0073	yes
Phvul.005G059100	SC15	55N1	3.88749	1.62432	-1.259	5.00E-005	yes
Phvul.007G069800	SC15	55N1	3.91989	0.888403	-2.14153	5.00E-005	yes
Phvul.003G254500	SC15	55N1	3.97914	1.80311	-1.14197	0.0054	yes
Phvul.006G065100	SC15	55N1	3.99561	1.78708	-1.16081	0.00245	yes
Phvul.010G105000	SC15	55N1	4.04936	1.59835	-1.34111	0.0002	yes
Phvul.006G192900	SC15	55N1	4.08496	2.03306	-1.00667	0.0003	yes
Phvul.010G058800	SC15	55N1	4.08811	1.32289	-1.62774	5.00E-005	yes
Phvul.011G149700	SC15	55N1	4.17287	1.69239	-1.30197	0.00035	yes
Phvul.001G234300	SC15	55N1	4.24365	1.69886	-1.32074	5.00E-005	yes
Phvul.003G121900	SC15	55N1	4.37232	1.67659	-1.38287	5.00E-005	yes
Phvul.006G174000	SC15	55N1	4.5868	11.2756	1.29764	5.00E-005	yes
Phvul.011G106300	SC15	55N1	4.63628	2.05558	-1.17342	0.00705	yes
Phvul.002G280400	SC15	55N1	4.63768	1.82084	-1.3488	5.00E-005	yes
Phvul.007G271000	SC15	55N1	4.65813	1.62183	-1.52213	5.00E-005	yes
Phvul.006G179200	SC15	55N1	4.69005	1.85856	-1.33542	5.00E-005	yes
Phvul.002G023600	SC15	55N1	4.79157	2.06079	-1.2173	5.00E-005	yes
Phvul.005G153500	SC15	55N1	4.86804	1.58085	-1.62264	5.00E-005	yes
Phvul.008G183400	SC15	55N1	4.91384	2.38025	-1.04574	0.01025	yes
Phvul.001G132200	SC15	55N1	5.00726	2.31666	-1.11197	5.00E-005	yes
Phvul.001G223700	SC15	55N1	5.25244	1.70486	-1.62334	5.00E-005	yes
Phvul.003G213900	SC15	55N1	5.35925	2.46799	-1.1187	5.00E-005	yes
Phvul.007G006600	SC15	55N1	5.38519	2.44162	-1.14116	5.00E-005	yes
Phvul.004G144400	SC15	55N1	5.5597	2.36607	-1.23251	5.00E-005	yes
Phvul.005G084700	SC15	55N1	5.59884	12.1754	1.12078	0.0236	yes
Phvul.001G022200	SC15	55N1	5.59946	14.4965	1.37234	5.00E-005	yes
Phvul.009G152500	SC15	55N1	5.67078	1.85252	-1.61406	0.0004	yes
Phvul.004G007100	SC15	55N1	5.96915	1.03157	-2.53268	5.00E-005	yes
Phvul.001G112700	SC15	55N1	6.13834	2.84632	-1.10875	5.00E-005	yes
Phvul.005G029800	SC15	55N1	6.18262	2.33414	-1.40533	5.00E-005	yes
Phvul.003G147600	SC15	55N1	6.19336	1.64123	-1.91594	5.00E-005	yes
Phvul.009G125100	SC15	55N1	6.20297	0.977482	-2.66582	5.00E-005	yes
Phvul.006G039800	SC15	55N1	6.29657	2.77448	-1.18235	5.00E-005	yes
Phvul.002G042000	SC15	55N1	6.34446	2.85437	-1.15233	5.00E-005	yes
Phvul.001G029200	SC15	55N1	6.36272	2.20917	-1.52614	0.00685	yes
Phvul.011G169800	SC15	55N1	6.40319	2.75199	-1.21831	5.00E-005	yes
Phvul.007G049400	SC15	55N1	7.04346	2.63182	-1.42022	5.00E-005	yes
Phvul.003G224800	SC15	55N1	7.09105	2.49642	-1.50614	5.00E-005	yes
Phvul.009G031300	SC15	55N1	7.14627	3.41668	-1.0646	5.00E-005	yes
Phvul.007G045400	SC15	55N1	7.25102	3.12062	-1.21635	5.00E-005	yes
Phvul.002G223600	SC15	55N1	7.37774	3.46608	-1.08987	5.00E-005	yes
Phvul.007G203400	SC15	55N1	7.44669	1.17272	-2.66674	5.00E-005	yes
Phvul.006G196700	SC15	55N1	7.45872	24.1726	1.69637	5.00E-005	yes
Phvul.006G178300	SC15	55N1	7.55778	3.58821	-1.0747	5.00E-005	yes
Phvul.007G231800	SC15	55N1	7.66217	2.42102	-1.66214	5.00E-005	yes
Phvul.011G077900	SC15	55N1	7.72159	2.24746	-1.7806	5.00E-005	yes
Phvul.005G044200	SC15	55N1	7.73985	2.71333	-1.51224	0.0001	yes
Phvul.002G300200	SC15	55N1	7.75265	3.74214	-1.05083	5.00E-005	yes
Phvul.003G189400	SC15	55N1	7.75859	3.78573	-1.03522	0.00055	yes
Phvul.005G174800	SC15	55N1	7.929	3.11451	-1.34814	5.00E-005	yes
Phvul.002G218300	SC15	55N1	7.99372	2.8354	-1.49532	5.00E-005	yes
Phvul.004G108900	SC15	55N1	8.05192	3.92514	-1.03659	5.00E-005	yes
Phvul.004G158000	SC15	55N1	8.06423	0.558049	-3.85307	5.00E-005	yes
Phvul.008G192400	SC15	55N1	8.16261	3.05284	-1.41888	5.00E-005	yes
Phvul.005G085800	SC15	55N1	8.21578	3.95597	-1.05437	5.00E-005	yes
Phvul.010G129200	SC15	55N1	8.29922	3.46658	-1.25946	5.00E-005	yes
Phvul.003G027300	SC15	55N1	8.52204	3.27465	-1.37986	5.00E-005	yes
Phvul.002G021800	SC15	55N1	8.55931	2.51825	-1.76507	5.00E-005	yes
Phvul.004G158800	SC15	55N1	8.76811	2.7041	-1.69712	5.00E-005	yes
Phvul.011G193001	SC15	55N1	8.89281	0.994578	-3.16048	5.00E-005	yes
Phvul.006G075400	SC15	55N1	8.91067	3.48242	-1.35544	5.00E-005	yes
Phvul.003G114100	SC15	55N1	9.048	3.76123	-1.2664	5.00E-005	yes
Phvul.009G211200	SC15	55N1	9.11706	4.05031	-1.17053	0.00045	yes
Phvul.010G015400	SC15	55N1	9.18431	2.38794	-1.9434	5.00E-005	yes
Phvul.003G209000	SC15	55N1	9.26938	1.36266	-2.76605	5.00E-005	yes
Phvul.011G169900	SC15	55N1	9.33291	4.45693	-1.06628	5.00E-005	yes
Phvul.008G228100	SC15	55N1	9.36313	1.83379	-2.35216	5.00E-005	yes
Phvul.008G114766	SC15	55N1	9.65751	4.20894	-1.1982	0.00055	yes
Phvul.003G157200	SC15	55N1	9.74217	3.81465	-1.35269	5.00E-005	yes
Phvul.003G147700	SC15	55N1	9.75106	3.75034	-1.37854	5.00E-005	yes
Phvul.009G045601	SC15	55N1	9.85834	3.98318	-1.30742	0.00015	yes
Phvul.008G268600	SC15	55N1	10.2231	4.10668	-1.31579	0.0313	yes
Phvul.002G120600	SC15	55N1	10.7727	4.77676	-1.17328	5.00E-005	yes
Phvul.003G277600	SC15	55N1	10.7988	5.32381	-1.02034	5.00E-005	yes
Phvul.003G196800	SC15	55N1	10.9616	5.19228	-1.07801	0.0416	yes
Phvul.004G143600	SC15	55N1	11.678	5.39768	-1.11338	5.00E-005	yes
Phvul.010G073500	SC15	55N1	12.1726	3.63965	-1.74177	5.00E-005	yes
Phvul.009G080200	SC15	55N1	12.2613	4.26511	-1.52345	5.00E-005	yes
Phvul.011G203450	SC15	55N1	12.7162	5.39643	-1.23659	0.0003	yes
Phvul.007G259400	SC15	55N1	12.8602	2.48217	-2.37324	5.00E-005	yes
Phvul.001G263100	SC15	55N1	13.5164	3.6993	-1.86939	0.03005	yes
Phvul.003G154800	SC15	55N1	13.701	4.07025	-1.75109	5.00E-005	yes
Phvul.009G131000	SC15	55N1	13.7721	6.45355	-1.09359	5.00E-005	yes
Phvul.008G178000	SC15	55N1	13.8761	5.76652	-1.26683	5.00E-005	yes
Phvul.011G039100	SC15	55N1	14.6032	6.9948	-1.06193	5.00E-005	yes
Phvul.003G243800	SC15	55N1	14.7456	7.2351	-1.0272	5.00E-005	yes
Phvul.009G128000	SC15	55N1	14.8486	6.99157	-1.08664	0.0001	yes
Phvul.003G206100	SC15	55N1	14.9747	4.36863	-1.77728	5.00E-005	yes
Phvul.008G186200	SC15	55N1	15.2467	2.30963	-2.72276	5.00E-005	yes
Phvul.001G039200	SC15	55N1	15.2745	5.98604	-1.35145	5.00E-005	yes
Phvul.010G094000	SC15	55N1	15.5722	6.65651	-1.22613	5.00E-005	yes
Phvul.007G109000	SC15	55N1	16.0895	6.78608	-1.24546	5.00E-005	yes
Phvul.001G231901	SC15	55N1	16.9426	4.02385	-2.07401	5.00E-005	yes
Phvul.011G155700	SC15	55N1	17.097	6.66418	-1.35925	5.00E-005	yes
Phvul.007G092500	SC15	55N1	17.1064	5.32655	-1.68326	5.00E-005	yes
Phvul.001G205900	SC15	55N1	17.2807	3.5816	-2.27049	5.00E-005	yes
Phvul.002G037500	SC15	55N1	17.8755	7.63983	-1.22637	5.00E-005	yes
Phvul.003G079800	SC15	55N1	18.1412	6.45359	-1.4911	5.00E-005	yes
Phvul.010G122500	SC15	55N1	18.4555	8.20928	-1.16873	5.00E-005	yes
Phvul.002G200600	SC15	55N1	18.7299	7.0544	-1.40875	5.00E-005	yes
Phvul.007G043000	SC15	55N1	19.1458	8.87739	-1.10882	5.00E-005	yes
Phvul.010G119700	SC15	55N1	19.2345	8.64597	-1.15359	5.00E-005	yes
Phvul.010G121400	SC15	55N1	20.9007	10.0173	-1.06105	5.00E-005	yes
Phvul.001G080566	SC15	55N1	21.058	51.3241	1.28527	0.0009	yes
Phvul.005G036066	SC15	55N1	22.0148	6.53541	-1.75212	5.00E-005	yes
Phvul.008G118000	SC15	55N1	23.4793	10.8621	-1.11208	5.00E-005	yes
Phvul.001G075400	SC15	55N1	23.7424	11.8368	-1.00418	5.00E-005	yes
Phvul.007G225200	SC15	55N1	24.0644	10.3624	-1.21555	5.00E-005	yes
Phvul.003G238800	SC15	55N1	24.0698	11.5062	-1.06482	5.00E-005	yes
Phvul.003G057801	SC15	55N1	24.1189	10.8076	-1.15812	0.004	yes
Phvul.001G249700	SC15	55N1	24.6097	7.88629	-1.64181	5.00E-005	yes
Phvul.011G016100	SC15	55N1	24.8414	9.20545	-1.43219	5.00E-005	yes
Phvul.008G164100	SC15	55N1	25.1287	9.76885	-1.36308	5.00E-005	yes
Phvul.010G006500	SC15	55N1	25.3434	6.0921	-2.0566	5.00E-005	yes
Phvul.006G186600	SC15	55N1	25.8092	10.967	-1.23471	5.00E-005	yes
Phvul.011G166500	SC15	55N1	28.9678	10.7242	-1.43358	5.00E-005	yes
Phvul.011G026301	SC15	55N1	30.6227	12.0163	-1.34961	0.04855	yes
Phvul.008G053300	SC15	55N1	31.5283	13.1578	-1.26073	5.00E-005	yes
Phvul.007G040900	SC15	55N1	33.2073	13.9037	-1.25603	5.00E-005	yes
Phvul.009G027600	SC15	55N1	34.3995	15.0916	-1.18864	5.00E-005	yes
Phvul.001G160100	SC15	55N1	34.6762	14.1285	-1.29534	5.00E-005	yes
Phvul.001G143100	SC15	55N1	37.942	9.50949	-1.99636	5.00E-005	yes
Phvul.003G020300	SC15	55N1	38.6974	15.93	-1.2805	5.00E-005	yes
Phvul.011G053700	SC15	55N1	40.2695	17.5537	-1.19791	5.00E-005	yes
Phvul.003G108200	SC15	55N1	42.5109	11.851	-1.84282	5.00E-005	yes
Phvul.003G011100	SC15	55N1	44.2526	10.6954	-2.04877	5.00E-005	yes
Phvul.001G263200	SC15	55N1	44.7312	21.9097	-1.02971	0.00945	yes
Phvul.008G228000	SC15	55N1	45.2589	16.2974	-1.47356	5.00E-005	yes
Phvul.007G114200	SC15	55N1	46.3821	21.0573	-1.13925	5.00E-005	yes
Phvul.007G080400	SC15	55N1	48.1629	21.3679	-1.17247	5.00E-005	yes
Phvul.005G057200	SC15	55N1	50.5295	9.9924	-2.33822	5.00E-005	yes
Phvul.011G016300	SC15	55N1	52.4657	25.8369	-1.02194	5.00E-005	yes
Phvul.L001655	SC15	55N1	54.9335	130.47	1.24796	5.00E-005	yes
Phvul.003G160300	SC15	55N1	55.4896	19.3258	-1.52169	0.00895	yes
Phvul.010G111100	SC15	55N1	55.6941	24.0227	-1.21312	5.00E-005	yes
Phvul.007G062000	SC15	55N1	58.1713	25.0418	-1.21597	5.00E-005	yes
Phvul.008G139900	SC15	55N1	58.7909	23.0227	-1.35254	5.00E-005	yes
Phvul.003G237400	SC15	55N1	91.2324	29.2624	-1.6405	5.00E-005	yes
Phvul.011G071000	SC15	55N1	96.4766	195.997	1.02258	5.00E-005	yes
Phvul.011G059000	SC15	55N1	130.526	272.089	1.05974	5.00E-005	yes
Phvul.002G112600	SC15	55N1	150.16	74.5983	-1.00928	5.00E-005	yes
Phvul.008G285100	SC15	55N1	158.127	72.8468	-1.11815	5.00E-005	yes
Phvul.002G196400	SC15	55N1	201.659	66.2846	-1.60517	5.00E-005	yes
Phvul.003G284900	SC15	55N1	201.807	90.4943	-1.15708	5.00E-005	yes
Phvul.003G152200	SC15	55N1	376.121	183.519	-1.03527	5.00E-005	yes
Phvul.003G152100	SC15	55N1	411.449	158.934	-1.37229	5.00E-005	yes
Phvul.004G005600	SC15	55N1	0.432671	1.0072	1.21901	0.0003	yes
Phvul.003G006200	SC15	55N1	0.359878	1.01493	1.49581	0.01135	yes
Phvul.008G150600	SC15	55N1	0	1.02142	inf	0.0045	yes
Phvul.007G193700	SC15	55N1	0.454028	1.07912	1.249	0.0399	yes
Phvul.003G249200	SC15	55N1	0.506523	1.09651	1.11422	0.017	yes
Phvul.006G097100	SC15	55N1	0.554468	1.11505	1.00793	0.0078	yes
Phvul.008G269500	SC15	55N1	0.544816	1.14987	1.07763	0.01465	yes
Phvul.006G169100	SC15	55N1	0.572187	1.15415	1.01227	0.00915	yes
Phvul.002G244000	SC15	55N1	0.579525	1.16056	1.00188	0.0339	yes
Phvul.003G003200	SC15	55N1	0.449844	1.16365	1.37116	0.00515	yes
Phvul.008G231700	SC15	55N1	0.584359	1.17938	1.0131	0.0254	yes
Phvul.005G113300	SC15	55N1	0.450041	1.18547	1.39733	0.00015	yes
Phvul.009G007000	SC15	55N1	0.478037	1.20065	1.32863	0.0014	yes
Phvul.005G065100	SC15	55N1	0.431714	1.21672	1.49485	0.00285	yes
Phvul.003G106302	SC15	55N1	0.164726	1.22593	2.89574	0.0446	yes
Phvul.003G294500	SC15	55N1	0	1.25344	inf	0.0039	yes
Phvul.008G012200	SC15	55N1	0.349861	1.28169	1.87319	0.02315	yes
Phvul.009G097400	SC15	55N1	0.646789	1.29378	1.00023	0.0067	yes
Phvul.011G191400	SC15	55N1	0.557875	1.32897	1.25229	5.00E-005	yes
Phvul.005G183400	SC15	55N1	0.572009	1.43145	1.32337	0.03035	yes
Phvul.002G266500	SC15	55N1	0.666643	1.44522	1.1163	0.0273	yes
Phvul.002G156100	SC15	55N1	0.680544	1.45119	1.09248	0.02	yes
Phvul.011G175200	SC15	55N1	0.496422	1.53037	1.62425	5.00E-005	yes
Phvul.009G117200	SC15	55N1	0	1.5964	inf	0.00385	yes
Phvul.005G046550	SC15	55N1	0.791561	1.63571	1.04714	0.0093	yes
Phvul.004G008861	SC15	55N1	0.246155	1.70977	2.79616	0.00685	yes
Phvul.005G124450	SC15	55N1	0.746076	1.74572	1.22642	0.03285	yes
Phvul.002G156700	SC15	55N1	0.848275	1.78336	1.072	0.01225	yes
Phvul.004G036900	SC15	55N1	0.892843	1.79823	1.0101	0.0001	yes
Phvul.009G241400	SC15	55N1	0.799288	1.84078	1.20353	0.01515	yes
Phvul.008G015900	SC15	55N1	0.888464	1.96708	1.14667	0.01895	yes
Phvul.001G086000	SC15	55N1	0.98555	1.98054	1.00689	0.00175	yes
Phvul.011G138300	SC15	55N1	0.716088	1.98654	1.47205	0.0152	yes
Phvul.007G027200	SC15	55N1	0.521841	2.06178	1.98221	5.00E-005	yes
Phvul.007G242000	SC15	55N1	0.727965	2.2206	1.60901	0.00085	yes
Phvul.011G176400	SC15	55N1	0.763623	2.23604	1.55001	5.00E-005	yes
Phvul.004G153070	SC15	55N1	0	2.49275	inf	0.03505	yes
Phvul.002G253300	SC15	55N1	0.870647	3.43038	1.97821	0.0319	yes
Phvul.006G054300	SC15	CE3	1.00016	0.442089	-1.17783	0.00235	yes
Phvul.002G312700	SC15	CE3	1.00055	2.81285	1.49124	0.02505	yes
Phvul.008G004600	SC15	CE3	1.00505	0.457279	-1.13612	0.0047	yes
Phvul.003G223872	SC15	CE3	1.01007	2.28756	1.17936	0.02255	yes
Phvul.005G120500	SC15	CE3	1.0144	0.454153	-1.15938	0.0228	yes
Phvul.004G155000	SC15	CE3	1.0254	3.53273	1.7846	5.00E-005	yes
Phvul.002G029000	SC15	CE3	1.03689	0.410439	-1.33703	0.0005	yes
Phvul.003G065700	SC15	CE3	1.04784	0.467023	-1.16585	0.01715	yes
Phvul.010G126200	SC15	CE3	1.05358	0.467662	-1.17176	5.00E-005	yes
Phvul.010G137800	SC15	CE3	1.05436	0.499963	-1.07648	0.00235	yes
Phvul.002G266800	SC15	CE3	1.05986	2.15294	1.02244	0.00115	yes
Phvul.006G071200	SC15	CE3	1.06864	0.119664	-3.15871	0.0111	yes
Phvul.004G013900	SC15	CE3	1.13433	2.46226	1.11813	0.00025	yes
Phvul.004G158700	SC15	CE3	1.13753	0.448675	-1.34216	0.02785	yes
Phvul.007G010500	SC15	CE3	1.13893	0.252861	-2.17125	0.0027	yes
Phvul.007G252700	SC15	CE3	1.15545	0.513732	-1.16936	5.00E-005	yes
Phvul.010G126500	SC15	CE3	1.15801	0.381931	-1.60026	0.04985	yes
Phvul.004G171200	SC15	CE3	1.16317	2.39246	1.04043	0.0018	yes
Phvul.011G044600	SC15	CE3	1.16627	2.52619	1.11506	0.0001	yes
Phvul.003G102000	SC15	CE3	1.16641	0.559665	-1.05945	0.0311	yes
Phvul.011G007701	SC15	CE3	1.16896	4.63919	1.98864	0.01115	yes
Phvul.011G074700	SC15	CE3	1.17018	2.35631	1.0098	0.0099	yes
Phvul.011G199100	SC15	CE3	1.17475	0.577242	-1.02511	0.0305	yes
Phvul.010G028800	SC15	CE3	1.19838	2.63192	1.13503	5.00E-005	yes
Phvul.008G106200	SC15	CE3	1.23787	2.77054	1.16231	0.00605	yes
Phvul.011G200600	SC15	CE3	1.28313	0.550013	-1.22213	0.02355	yes
Phvul.001G237500	SC15	CE3	1.28317	0.305582	-2.07008	0.00015	yes
Phvul.010G054600	SC15	CE3	1.3098	0.282558	-2.21273	0.00035	yes
Phvul.004G051200	SC15	CE3	1.32855	0.538272	-1.30344	0.00025	yes
Phvul.002G114100	SC15	CE3	1.33605	0.128439	-3.37882	0.0021	yes
Phvul.007G135600	SC15	CE3	1.39488	0.599443	-1.21845	0.0019	yes
Phvul.002G090500	SC15	CE3	1.41233	3.86086	1.45084	0.02115	yes
Phvul.008G193700	SC15	CE3	1.4323	0.378794	-1.91885	0.0059	yes
Phvul.008G113200	SC15	CE3	1.44185	0.160842	-3.1642	0.0306	yes
Phvul.002G108200	SC15	CE3	1.44315	0.435425	-1.72873	0.00015	yes
Phvul.007G098200	SC15	CE3	1.44637	0.597774	-1.27476	0.0473	yes
Phvul.002G025300	SC15	CE3	1.44884	0.70111	-1.04719	0.00505	yes
Phvul.003G168500	SC15	CE3	1.45498	0	-inf	0.0001	yes
Phvul.008G087000	SC15	CE3	1.45885	0.631723	-1.20747	0.012	yes
Phvul.008G090500	SC15	CE3	1.47633	0.225932	-2.70805	5.00E-005	yes
Phvul.006G189500	SC15	CE3	1.47761	0.661915	-1.15855	0.00105	yes
Phvul.009G057100	SC15	CE3	1.47817	0.507265	-1.543	0.0019	yes
Phvul.004G117100	SC15	CE3	1.5063	0.659598	-1.19135	5.00E-005	yes
Phvul.011G203032	SC15	CE3	1.51402	3.34464	1.14347	5.00E-005	yes
Phvul.008G020301	SC15	CE3	1.52376	0.675436	-1.17375	0.0248	yes
Phvul.009G096500	SC15	CE3	1.52401	0.750521	-1.02191	0.0042	yes
Phvul.011G183700	SC15	CE3	1.54012	3.87008	1.32931	0.0021	yes
Phvul.011G163700	SC15	CE3	1.56005	3.73646	1.26008	0.00185	yes
Phvul.002G068500	SC15	CE3	1.59154	0.559016	-1.50946	0.0136	yes
Phvul.006G108700	SC15	CE3	1.59182	0.54035	-1.55871	5.00E-005	yes
Phvul.007G108600	SC15	CE3	1.60426	3.8407	1.25946	0.0328	yes
Phvul.007G185701	SC15	CE3	1.65889	4.24074	1.3541	0.00235	yes
Phvul.004G122000	SC15	CE3	1.65983	0.560419	-1.56646	0.00025	yes
Phvul.011G157000	SC15	CE3	1.66121	3.47053	1.06292	0.00035	yes
Phvul.003G111300	SC15	CE3	1.66707	0.29402	-2.50333	0.0004	yes
Phvul.004G021200	SC15	CE3	1.71355	4.82168	1.49255	5.00E-005	yes
Phvul.011G136700	SC15	CE3	1.74636	0.818404	-1.09346	0.00155	yes
Phvul.006G088333	SC15	CE3	1.75811	4.18457	1.25105	0.0198	yes
Phvul.011G005600	SC15	CE3	1.76533	0.494357	-1.83631	5.00E-005	yes
Phvul.011G211600	SC15	CE3	1.79735	0.776714	-1.21041	0.01395	yes
Phvul.011G211900	SC15	CE3	1.86654	0.657402	-1.50552	5.00E-005	yes
Phvul.002G096432	SC15	CE3	1.91931	0.801032	-1.26066	0.0279	yes
Phvul.004G084800	SC15	CE3	1.9224	0.926612	-1.05287	0.0018	yes
Phvul.009G182900	SC15	CE3	1.95615	0.389963	-2.32661	5.00E-005	yes
Phvul.001G148000	SC15	CE3	1.99006	5.02988	1.33771	0.0034	yes
Phvul.009G181400	SC15	CE3	1.99538	0.934028	-1.09513	0.00505	yes
Phvul.003G254400	SC15	CE3	1.99986	0.641186	-1.64108	0.00775	yes
Phvul.006G049600	SC15	CE3	2.02615	0.542017	-1.90233	0.00035	yes
Phvul.002G080100	SC15	CE3	2.02936	4.06341	1.00167	0.0013	yes
Phvul.009G072700	SC15	CE3	2.03226	0.602964	-1.75294	0.0003	yes
Phvul.004G009000	SC15	CE3	2.05688	0	-inf	5.00E-005	yes
Phvul.010G054400	SC15	CE3	2.06386	0.677825	-1.60636	5.00E-005	yes
Phvul.003G020000	SC15	CE3	2.08737	1.04177	-1.00265	0.00085	yes
Phvul.010G163600	SC15	CE3	2.10273	0.96574	-1.12256	0.0259	yes
Phvul.001G067400	SC15	CE3	2.13209	0.965338	-1.14316	0.0054	yes
Phvul.011G201000	SC15	CE3	2.14076	4.41741	1.04508	5.00E-005	yes
Phvul.006G103600	SC15	CE3	2.19028	4.49847	1.03832	0.01305	yes
Phvul.003G199200	SC15	CE3	2.1909	1.00505	-1.12425	5.00E-005	yes
Phvul.009G131600	SC15	CE3	2.23538	0.642854	-1.79796	5.00E-005	yes
Phvul.005G088418	SC15	CE3	2.24033	0.441759	-2.34238	0.01305	yes
Phvul.003G068700	SC15	CE3	2.3214	0.895401	-1.37439	5.00E-005	yes
Phvul.004G006200	SC15	CE3	2.32518	0.326997	-2.82999	5.00E-005	yes
Phvul.008G028000	SC15	CE3	2.39378	1.14469	-1.06433	0.0029	yes
Phvul.011G148200	SC15	CE3	2.40968	0.843269	-1.51477	5.00E-005	yes
Phvul.009G023500	SC15	CE3	2.46316	5.25741	1.09384	5.00E-005	yes
Phvul.006G074700	SC15	CE3	2.47717	0.573583	-2.11062	5.00E-005	yes
Phvul.004G070500	SC15	CE3	2.47896	4.95893	1.00029	0.0002	yes
Phvul.007G170900	SC15	CE3	2.48345	1.15435	-1.10527	0.0003	yes
Phvul.004G061700	SC15	CE3	2.53218	0.822	-1.62317	0.01875	yes
Phvul.007G049700	SC15	CE3	2.5377	1.02814	-1.30348	0.00135	yes
Phvul.009G114600	SC15	CE3	2.58208	1.2789	-1.01363	0.0214	yes
Phvul.009G142501	SC15	CE3	2.79495	1.0613	-1.39699	0.0008	yes
Phvul.003G147400	SC15	CE3	2.83836	1.40471	-1.01479	0.0029	yes
Phvul.010G144300	SC15	CE3	2.84813	0.573126	-2.31309	5.00E-005	yes
Phvul.005G171900	SC15	CE3	2.85244	1.18487	-1.26746	0.0001	yes
Phvul.009G142200	SC15	CE3	2.90913	0.377069	-2.94769	0.04755	yes
Phvul.010G026100	SC15	CE3	2.92141	6.2454	1.09613	5.00E-005	yes
Phvul.003G136400	SC15	CE3	2.92653	1.28595	-1.18636	5.00E-005	yes
Phvul.009G152400	SC15	CE3	2.95539	6.96753	1.2373	0.00095	yes
Phvul.008G257100	SC15	CE3	2.95593	1.42387	-1.0538	0.00155	yes
Phvul.003G245300	SC15	CE3	2.97425	0.766656	-1.95587	0.00035	yes
Phvul.008G068900	SC15	CE3	3.06104	1.44082	-1.08713	0.00295	yes
Phvul.003G103500	SC15	CE3	3.0759	0.669579	-2.19968	5.00E-005	yes
Phvul.011G183832	SC15	CE3	3.08541	1.48688	-1.05318	0.0232	yes
Phvul.004G024700	SC15	CE3	3.16171	1.27025	-1.31559	5.00E-005	yes
Phvul.007G035600	SC15	CE3	3.23817	1.09357	-1.56613	0.03675	yes
Phvul.005G126200	SC15	CE3	3.28047	1.41208	-1.21608	0.02545	yes
Phvul.009G087200	SC15	CE3	3.28534	1.07655	-1.60963	0.0001	yes
Phvul.011G183766	SC15	CE3	3.38254	1.55965	-1.11688	0.0096	yes
Phvul.003G247601	SC15	CE3	3.40831	1.33577	-1.35139	5.00E-005	yes
Phvul.001G046200	SC15	CE3	3.64104	1.6591	-1.13395	0.0001	yes
Phvul.006G086100	SC15	CE3	3.66503	1.27262	-1.52603	5.00E-005	yes
Phvul.002G059500	SC15	CE3	3.81354	1.12528	-1.76085	5.00E-005	yes
Phvul.002G009300	SC15	CE3	3.82547	0.98263	-1.96092	0.0019	yes
Phvul.008G209000	SC15	CE3	3.8421	0	-inf	5.00E-005	yes
Phvul.008G116801	SC15	CE3	3.8813	1.00442	-1.95017	5.00E-005	yes
Phvul.007G069800	SC15	CE3	3.91989	1.80861	-1.11593	5.00E-005	yes
Phvul.001G054500	SC15	CE3	3.93553	1.28453	-1.61532	5.00E-005	yes
Phvul.001G145700	SC15	CE3	3.97495	1.95529	-1.02355	0.0013	yes
Phvul.003G254500	SC15	CE3	3.97914	1.39458	-1.51263	0.0012	yes
Phvul.011G119900	SC15	CE3	4.11202	1.73885	-1.24171	0.0002	yes
Phvul.001G233600	SC15	CE3	4.15207	1.7782	-1.22342	5.00E-005	yes
Phvul.002G195400	SC15	CE3	4.31317	1.68872	-1.35282	0.00045	yes
Phvul.006G053100	SC15	CE3	4.40853	2.04052	-1.11136	5.00E-005	yes
Phvul.003G245200	SC15	CE3	4.46557	2.05039	-1.12295	0.00065	yes
Phvul.006G174000	SC15	CE3	4.5868	9.2485	1.01173	5.00E-005	yes
Phvul.011G183900	SC15	CE3	4.60292	1.9075	-1.27086	0.0043	yes
Phvul.003G281900	SC15	CE3	4.67555	9.37027	1.00296	5.00E-005	yes
Phvul.008G075150	SC15	CE3	4.68646	2.09119	-1.16417	0.00785	yes
Phvul.006G179200	SC15	CE3	4.69005	2.14832	-1.1264	0.00055	yes
Phvul.011G139800	SC15	CE3	4.73958	1.91861	-1.3047	5.00E-005	yes
Phvul.008G247700	SC15	CE3	4.90502	2.18752	-1.16497	5.00E-005	yes
Phvul.001G164100	SC15	CE3	4.94665	10.2044	1.04466	0.0218	yes
Phvul.004G159400	SC15	CE3	4.96929	10.0026	1.00926	0.0248	yes
Phvul.001G223700	SC15	CE3	5.25244	1.8987	-1.46798	5.00E-005	yes
Phvul.002G256904	SC15	CE3	5.354	2.42765	-1.14106	0.00125	yes
Phvul.001G066550	SC15	CE3	5.35436	2.49263	-1.10304	5.00E-005	yes
Phvul.009G131500	SC15	CE3	5.38836	1.73176	-1.63761	5.00E-005	yes
Phvul.007G073900	SC15	CE3	5.43012	1.9561	-1.473	5.00E-005	yes
Phvul.001G169300	SC15	CE3	5.58237	19.2217	1.78379	5.00E-005	yes
Phvul.005G084700	SC15	CE3	5.59884	11.9278	1.09113	0.02575	yes
Phvul.005G095300	SC15	CE3	5.6433	1.82627	-1.62764	5.00E-005	yes
Phvul.001G022100	SC15	CE3	5.84294	2.59487	-1.17103	5.00E-005	yes
Phvul.011G184600	SC15	CE3	5.86763	11.9924	1.03127	5.00E-005	yes
Phvul.002G205000	SC15	CE3	5.90164	2.26837	-1.37946	5.00E-005	yes
Phvul.003G051600	SC15	CE3	5.92046	1.91251	-1.63025	5.00E-005	yes
Phvul.004G007100	SC15	CE3	5.96915	2.06987	-1.52799	5.00E-005	yes
Phvul.003G147600	SC15	CE3	6.19336	1.81688	-1.76926	5.00E-005	yes
Phvul.009G125100	SC15	CE3	6.20297	2.73156	-1.18324	5.00E-005	yes
Phvul.011G016200	SC15	CE3	6.26299	1.93227	-1.69656	5.00E-005	yes
Phvul.007G064800	SC15	CE3	6.30227	2.26508	-1.47631	5.00E-005	yes
Phvul.008G032700	SC15	CE3	6.35451	1.85795	-1.77407	5.00E-005	yes
Phvul.009G180700	SC15	CE3	6.38669	2.53984	-1.33033	5.00E-005	yes
Phvul.002G204400	SC15	CE3	6.52071	2.82611	-1.20621	5.00E-005	yes
Phvul.003G245500	SC15	CE3	6.58752	2.24567	-1.55259	0.00055	yes
Phvul.007G135800	SC15	CE3	7.21853	16.2708	1.1725	5.00E-005	yes
Phvul.002G127100	SC15	CE3	7.22894	3.03083	-1.25407	5.00E-005	yes
Phvul.007G203400	SC15	CE3	7.44669	2.82526	-1.39822	5.00E-005	yes
Phvul.001G025500	SC15	CE3	7.61582	20.8832	1.45527	0.01815	yes
Phvul.011G077900	SC15	CE3	7.72159	2.9427	-1.39176	5.00E-005	yes
Phvul.004G158000	SC15	CE3	8.06423	21.5455	1.41778	5.00E-005	yes
Phvul.002G230600	SC15	CE3	8.50851	2.28655	-1.89573	5.00E-005	yes
Phvul.011G197200	SC15	CE3	8.55825	3.82152	-1.16317	5.00E-005	yes
Phvul.003G155600	SC15	CE3	8.59501	1.99254	-2.10889	5.00E-005	yes
Phvul.006G126200	SC15	CE3	8.65458	1.10691	-2.96692	5.00E-005	yes
Phvul.011G193001	SC15	CE3	8.89281	1.18852	-2.90347	5.00E-005	yes
Phvul.001G145400	SC15	CE3	8.97086	4.16444	-1.10712	0.00015	yes
Phvul.007G113300	SC15	CE3	8.98573	4.4062	-1.0281	5.00E-005	yes
Phvul.001G055000	SC15	CE3	9.06991	4.18458	-1.11601	5.00E-005	yes
Phvul.009G211200	SC15	CE3	9.11706	4.24717	-1.10207	0.00015	yes
Phvul.003G147700	SC15	CE3	9.75106	3.63681	-1.42288	5.00E-005	yes
Phvul.001G059600	SC15	CE3	9.86808	1.87266	-2.39768	0.04525	yes
Phvul.010G092900	SC15	CE3	10.6438	22.6025	1.08646	0.0497	yes
Phvul.011G207200	SC15	CE3	10.7249	5.34028	-1.00598	0.0002	yes
Phvul.004G124100	SC15	CE3	10.7563	4.96108	-1.11645	5.00E-005	yes
Phvul.009G119200	SC15	CE3	10.9822	5.4658	-1.00666	5.00E-005	yes
Phvul.004G106300	SC15	CE3	11.1949	5.44931	-1.03869	5.00E-005	yes
Phvul.007G086600	SC15	CE3	11.3497	4.13411	-1.457	5.00E-005	yes
Phvul.003G219100	SC15	CE3	11.6668	23.8552	1.03189	5.00E-005	yes
Phvul.003G021400	SC15	CE3	11.7208	4.8269	-1.2799	5.00E-005	yes
Phvul.009G203600	SC15	CE3	11.9299	2.08733	-2.51485	0.0008	yes
Phvul.008G144100	SC15	CE3	11.958	3.62146	-1.72334	5.00E-005	yes
Phvul.001G256800	SC15	CE3	12.2576	3.2254	-1.92612	5.00E-005	yes
Phvul.005G045300	SC15	CE3	12.2612	2.69637	-2.18501	5.00E-005	yes
Phvul.005G173500	SC15	CE3	13.1254	3.71042	-1.82271	5.00E-005	yes
Phvul.004G172300	SC15	CE3	13.1363	6.11951	-1.10207	5.00E-005	yes
Phvul.007G071100	SC15	CE3	14.0261	6.89249	-1.02502	5.00E-005	yes
Phvul.001G239900	SC15	CE3	15.0693	2.12483	-2.82619	5.00E-005	yes
Phvul.002G095900	SC15	CE3	15.2733	5.80476	-1.39571	5.00E-005	yes
Phvul.003G054700	SC15	CE3	16.5366	7.10024	-1.21973	5.00E-005	yes
Phvul.001G231901	SC15	CE3	16.9426	7.96004	-1.08981	0.00015	yes
Phvul.003G234100	SC15	CE3	17.0867	7.04451	-1.27831	5.00E-005	yes
Phvul.007G092500	SC15	CE3	17.1064	3.51492	-2.28297	5.00E-005	yes
Phvul.001G205900	SC15	CE3	17.2807	8.48239	-1.02662	5.00E-005	yes
Phvul.001G080566	SC15	CE3	21.058	44.1661	1.06857	0.0038	yes
Phvul.005G117300	SC15	CE3	21.1768	9.52839	-1.15218	5.00E-005	yes
Phvul.002G304400	SC15	CE3	22.3614	7.01077	-1.67336	5.00E-005	yes
Phvul.002G329800	SC15	CE3	24.0323	7.1278	-1.75345	5.00E-005	yes
Phvul.011G016100	SC15	CE3	24.8414	9.76932	-1.34642	5.00E-005	yes
Phvul.010G006500	SC15	CE3	25.3434	11.6444	-1.12197	5.00E-005	yes
Phvul.003G158800	SC15	CE3	25.6506	10.6183	-1.27245	5.00E-005	yes
Phvul.003G126500	SC15	CE3	25.8467	9.69954	-1.414	5.00E-005	yes
Phvul.007G040900	SC15	CE3	33.2073	15.0375	-1.14294	5.00E-005	yes
Phvul.001G159300	SC15	CE3	33.4261	15.2758	-1.12973	5.00E-005	yes
Phvul.011G043800	SC15	CE3	34.318	11.7295	-1.54882	0.00235	yes
Phvul.005G027032	SC15	CE3	34.7466	71.822	1.04756	5.00E-005	yes
Phvul.008G088400	SC15	CE3	39.7811	80.7303	1.02103	5.00E-005	yes
Phvul.007G226400	SC15	CE3	45.9255	107.178	1.22264	5.00E-005	yes
Phvul.003G160300	SC15	CE3	55.4896	13.5068	-2.03853	0.0028	yes
Phvul.008G139900	SC15	CE3	58.7909	25.2673	-1.21832	5.00E-005	yes
Phvul.001G046400	SC15	CE3	71.0209	32.536	-1.12621	5.00E-005	yes
Phvul.003G149200	SC15	CE3	75.8277	32.6995	-1.21346	5.00E-005	yes
Phvul.005G045800	SC15	CE3	98.4001	18.4013	-2.41885	5.00E-005	yes
Phvul.002G319108	SC15	CE3	102.608	30.7601	-1.73801	5.00E-005	yes
Phvul.011G059000	SC15	CE3	130.526	274.102	1.07037	5.00E-005	yes
Phvul.004G090994	SC15	CE3	139.498	287.415	1.04289	5.00E-005	yes
Phvul.003G214100	SC15	CE3	144.062	42.9765	-1.74507	5.00E-005	yes
Phvul.008G218500	SC15	CE3	170.883	36.1648	-2.24035	5.00E-005	yes
Phvul.003G282400	SC15	CE3	175.778	33.4543	-2.39349	5.00E-005	yes
Phvul.001G261500	SC15	CE3	176.733	64.3656	-1.45721	5.00E-005	yes
Phvul.011G184200	SC15	CE3	330.916	1004.42	1.60182	5.00E-005	yes
Phvul.002G064232	SC15	CE3	24058.1	10762	-1.16059	5.00E-005	yes
Phvul.002G064166	SC15	CE3	67061.9	28369.2	-1.24117	5.00E-005	yes
Phvul.008G256600	SC15	CE3	0.491021	1.01494	1.04754	0.0072	yes
Phvul.005G113300	SC15	CE3	0.450041	1.02226	1.18363	0.0007	yes
Phvul.002G192000	SC15	CE3	0.391172	1.05631	1.43315	0.0259	yes
Phvul.008G001100	SC15	CE3	0.277234	1.07149	1.95044	0.0029	yes
Phvul.001G249100	SC15	CE3	0.446943	1.08762	1.28301	0.02455	yes
Phvul.003G294500	SC15	CE3	0	1.15036	inf	0.00925	yes
Phvul.008G278800	SC15	CE3	0.444039	1.16067	1.38619	0.0271	yes
Phvul.L001669	SC15	CE3	0.535423	1.20152	1.16611	0.04665	yes
Phvul.004G008861	SC15	CE3	0.246155	1.20555	2.29206	0.0154	yes
Phvul.008G276100	SC15	CE3	0.588648	1.21946	1.05077	0.0163	yes
Phvul.004G158300	SC15	CE3	0.404421	1.23637	1.61218	0.0055	yes
Phvul.008G279500	SC15	CE3	0.434984	1.25149	1.52461	0.01485	yes
Phvul.005G132800	SC15	CE3	0.423919	1.25204	1.56242	0.0154	yes
Phvul.001G091150	SC15	CE3	0.678328	1.44226	1.08827	0.0185	yes
Phvul.005G106200	SC15	CE3	0.626979	1.54877	1.30464	0.0084	yes
Phvul.002G109600	SC15	CE3	0.763247	1.54877	1.0209	0.0172	yes
Phvul.011G160700	SC15	CE3	0.329159	1.59724	2.27873	0.01055	yes
Phvul.010G082000	SC15	CE3	0.329999	1.62124	2.29656	0.0232	yes
Phvul.004G013200	SC15	CE3	0.732169	1.66921	1.18891	5.00E-005	yes
Phvul.009G241400	SC15	CE3	0.799288	1.66953	1.06266	0.02795	yes
Phvul.010G155300	SC15	CE3	0.677986	1.75847	1.37499	0.0013	yes
Phvul.001G218700	SC15	CE3	0.874079	1.78427	1.0295	0.0361	yes
Phvul.001G137925	SC15	CE3	0.883841	1.81082	1.03478	0.01335	yes
Phvul.008G109700	SC15	CE3	0.755226	1.81436	1.26448	0.01035	yes
Phvul.005G046550	SC15	CE3	0.791561	1.82486	1.20501	0.0042	yes
Phvul.002G156700	SC15	CE3	0.848275	1.89079	1.15639	0.0067	yes
Phvul.007G158900	SC15	CE3	0.957565	2.0746	1.11539	0.0245	yes
Phvul.002G020000	SC15	CE3	0.84532	2.156	1.35079	0.02845	yes
Phvul.004G155100	SC15	CE3	0.545152	2.30461	2.07979	5.00E-005	yes
Phvul.006G211000	SC15	CE3	0.453169	2.89035	2.67312	5.00E-005	yes
Phvul.001G158200	SC15	CE3	0	3.88743	inf	0.00595	yes
Phvul.004G153070	SC15	CE3	0	7.51257	inf	0.00035	yes
Phvul.009G090272	YEM	124N1	1.00568	0.478432	-1.07179	0.00335	yes
Phvul.001G145400	YEM	124N1	1.00578	2.72537	1.43814	0.0045	yes
Phvul.003G022000	YEM	124N1	1.01988	2.42429	1.24916	0.00035	yes
Phvul.006G069500	YEM	124N1	1.03585	2.21802	1.09846	0.00065	yes
Phvul.007G073900	YEM	124N1	1.04588	3.04489	1.54167	5.00E-005	yes
Phvul.005G117300	YEM	124N1	1.07121	5.25157	2.29351	5.00E-005	yes
Phvul.003G094800	YEM	124N1	1.07333	0.102639	-3.38644	0.0016	yes
Phvul.009G188333	YEM	124N1	1.07908	0.283819	-1.92676	0.00065	yes
Phvul.004G166600	YEM	124N1	1.08392	0.457964	-1.24296	0.0122	yes
Phvul.008G176100	YEM	124N1	1.09529	0.458541	-1.25619	0.00815	yes
Phvul.001G058350	YEM	124N1	1.09638	0.375968	-1.54406	0.0037	yes
Phvul.001G154500	YEM	124N1	1.09799	2.1992	1.00211	0.00795	yes
Phvul.003G158800	YEM	124N1	1.10412	5.55404	2.33063	5.00E-005	yes
Phvul.002G050301	YEM	124N1	1.10636	0.328899	-1.75011	0.0299	yes
Phvul.010G143700	YEM	124N1	1.12874	0.238136	-2.24485	5.00E-005	yes
Phvul.009G188251	YEM	124N1	1.13787	2.44833	1.10545	0.00165	yes
Phvul.002G052600	YEM	124N1	1.13969	0.460327	-1.30791	0.0328	yes
Phvul.010G151000	YEM	124N1	1.20564	2.41228	1.0006	0.00015	yes
Phvul.003G285900	YEM	124N1	1.21497	0.504094	-1.26916	0.00015	yes
Phvul.002G047700	YEM	124N1	1.23637	2.61032	1.07811	0.00035	yes
Phvul.003G234100	YEM	124N1	1.23946	3.97442	1.68103	5.00E-005	yes
Phvul.010G028800	YEM	124N1	1.24254	3.53502	1.50842	5.00E-005	yes
Phvul.001G223700	YEM	124N1	1.26469	2.73863	1.11467	0.0006	yes
Phvul.010G028500	YEM	124N1	1.30044	7.0007	2.4285	5.00E-005	yes
Phvul.010G036100	YEM	124N1	1.30323	4.56444	1.80835	5.00E-005	yes
Phvul.009G231700	YEM	124N1	1.30428	3.36191	1.36602	5.00E-005	yes
Phvul.011G194700	YEM	124N1	1.31979	2.9418	1.15639	5.00E-005	yes
Phvul.004G059900	YEM	124N1	1.34169	0.501625	-1.41937	0.015	yes
Phvul.010G154300	YEM	124N1	1.34788	3.12489	1.21311	0.01975	yes
Phvul.010G068700	YEM	124N1	1.40637	0.154628	-3.1851	0.0322	yes
Phvul.002G284700	YEM	124N1	1.42138	0.516024	-1.46178	0.01195	yes
Phvul.008G244700	YEM	124N1	1.42186	0.696895	-1.02877	0.0011	yes
Phvul.003G254500	YEM	124N1	1.43075	0.543426	-1.39662	0.0345	yes
Phvul.009G115800	YEM	124N1	1.48196	4.67626	1.65785	5.00E-005	yes
Phvul.009G071200	YEM	124N1	1.49894	0.444784	-1.75276	0.0001	yes
Phvul.010G069000	YEM	124N1	1.50231	0.369068	-2.02522	0.02225	yes
Phvul.007G135600	YEM	124N1	1.52954	0.29736	-2.36282	5.00E-005	yes
Phvul.002G058900	YEM	124N1	1.54442	3.16182	1.03369	0.00045	yes
Phvul.003G282400	YEM	124N1	1.59212	44.8254	4.81529	5.00E-005	yes
Phvul.005G158800	YEM	124N1	1.60219	3.44832	1.10585	0.00935	yes
Phvul.007G049500	YEM	124N1	1.60742	3.2398	1.01116	5.00E-005	yes
Phvul.004G059100	YEM	124N1	1.62965	0.684973	-1.25044	0.02285	yes
Phvul.001G174100	YEM	124N1	1.63385	0.77832	-1.06984	0.0266	yes
Phvul.004G008861	YEM	124N1	1.63977	0.692668	-1.24326	0.02105	yes
Phvul.L001669	YEM	124N1	1.64375	0.680439	-1.27246	0.0183	yes
Phvul.008G062500	YEM	124N1	1.65429	0	-inf	0.0037	yes
Phvul.005G008600	YEM	124N1	1.67021	3.64889	1.12742	0.00035	yes
Phvul.009G091150	YEM	124N1	1.69965	3.53013	1.05448	0.01785	yes
Phvul.010G068800	YEM	124N1	1.70572	0.376952	-2.17793	0.00265	yes
Phvul.002G001801	YEM	124N1	1.74773	0.585172	-1.57855	0.0021	yes
Phvul.004G001100	YEM	124N1	1.76171	0.578974	-1.6054	0.00395	yes
Phvul.008G162700	YEM	124N1	1.80223	0.650208	-1.47081	0.01425	yes
Phvul.002G291600	YEM	124N1	1.80729	3.62191	1.00292	0.00025	yes
Phvul.008G006900	YEM	124N1	1.90981	4.97086	1.38007	5.00E-005	yes
Phvul.008G119201	YEM	124N1	1.95813	4.04451	1.04649	5.00E-005	yes
Phvul.004G150500	YEM	124N1	1.95955	4.40275	1.16789	5.00E-005	yes
Phvul.007G163950	YEM	124N1	1.96543	0.151774	-3.69485	0.002	yes
Phvul.003G256666	YEM	124N1	1.97955	0.402013	-2.29986	0.00045	yes
Phvul.005G088436	YEM	124N1	1.98715	0	-inf	5.00E-005	yes
Phvul.008G239400	YEM	124N1	2.01505	5.48403	1.44442	5.00E-005	yes
Phvul.010G028700	YEM	124N1	2.08436	4.84423	1.21666	5.00E-005	yes
Phvul.009G186700	YEM	124N1	2.16301	1.02287	-1.08042	0.02565	yes
Phvul.009G119200	YEM	124N1	2.24443	5.98219	1.41432	5.00E-005	yes
Phvul.008G009500	YEM	124N1	2.29698	8.65838	1.91436	5.00E-005	yes
Phvul.009G188400	YEM	124N1	2.33746	0.693236	-1.75352	0.0056	yes
Phvul.001G148100	YEM	124N1	2.36973	0.80257	-1.56202	0.01815	yes
Phvul.009G174200	YEM	124N1	2.40961	0.579011	-2.05714	0.0385	yes
Phvul.003G020700	YEM	124N1	2.41606	6.34165	1.3922	5.00E-005	yes
Phvul.003G256800	YEM	124N1	2.52454	0.883007	-1.51552	0.00185	yes
Phvul.006G141200	YEM	124N1	2.53577	0.989449	-1.35772	0.0004	yes
Phvul.007G101800	YEM	124N1	2.53764	5.5998	1.14189	0.042	yes
Phvul.001G032350	YEM	124N1	2.54094	5.20503	1.03455	0.0093	yes
Phvul.008G280700	YEM	124N1	2.58908	5.17963	1.00041	5.00E-005	yes
Phvul.003G102000	YEM	124N1	2.6297	0.960461	-1.4531	0.00095	yes
Phvul.004G013400	YEM	124N1	2.68657	1.24921	-1.10476	0.00015	yes
Phvul.002G090566	YEM	124N1	2.70453	0.85618	-1.65939	5.00E-005	yes
Phvul.009G094000	YEM	124N1	2.73446	1.2958	-1.07742	0.02535	yes
Phvul.009G009566	YEM	124N1	2.80562	1.39042	-1.0128	0.0005	yes
Phvul.003G189400	YEM	124N1	2.87847	6.02962	1.06676	0.0009	yes
Phvul.003G256732	YEM	124N1	2.88264	0.518922	-2.4738	0.0126	yes
Phvul.011G056532	YEM	124N1	2.8998	0.631421	-2.19928	0.037	yes
Phvul.006G140200	YEM	124N1	2.90785	6.34863	1.12649	0.0003	yes
Phvul.008G170900	YEM	124N1	2.92047	0	-inf	0.0007	yes
Phvul.010G000100	YEM	124N1	2.97849	1.29393	-1.20282	0.0005	yes
Phvul.011G056100	YEM	124N1	2.985	1.41788	-1.074	0.00025	yes
Phvul.010G066900	YEM	124N1	2.99396	6.60789	1.14213	5.00E-005	yes
Phvul.009G021966	YEM	124N1	3.11611	0	-inf	5.00E-005	yes
Phvul.009G245000	YEM	124N1	3.19179	15.3579	2.26654	5.00E-005	yes
Phvul.003G237800	YEM	124N1	3.26753	0.113185	-4.85145	0.02525	yes
Phvul.005G088618	YEM	124N1	3.28273	0.536157	-2.61417	5.00E-005	yes
Phvul.009G149500	YEM	124N1	3.29495	7.05116	1.0976	5.00E-005	yes
Phvul.005G016900	YEM	124N1	3.38222	0	-inf	0.0006	yes
Phvul.003G149200	YEM	124N1	3.46562	22.3023	2.68601	5.00E-005	yes
Phvul.008G291800	YEM	124N1	3.46679	9.8063	1.50011	5.00E-005	yes
Phvul.007G045800	YEM	124N1	3.49193	1.72297	-1.01913	0.00515	yes
Phvul.003G109200	YEM	124N1	3.80277	1.51738	-1.32547	0.0002	yes
Phvul.001G268600	YEM	124N1	3.81213	8.08839	1.08525	5.00E-005	yes
Phvul.005G012000	YEM	124N1	3.91577	8.37192	1.09626	5.00E-005	yes
Phvul.004G036650	YEM	124N1	3.93539	8.68585	1.14216	0.00215	yes
Phvul.002G080100	YEM	124N1	4.00043	1.25488	-1.67261	0.0002	yes
Phvul.001G253500	YEM	124N1	4.04515	1.84298	-1.13416	0.0001	yes
Phvul.007G081300	YEM	124N1	4.05777	1.53212	-1.40516	0.00455	yes
Phvul.009G022032	YEM	124N1	4.06647	0	-inf	0.01615	yes
Phvul.008G218500	YEM	124N1	4.09835	21.0197	2.35863	5.00E-005	yes
Phvul.007G027200	YEM	124N1	4.20575	1.88162	-1.16039	5.00E-005	yes
Phvul.011G014301	YEM	124N1	4.34409	12.6866	1.54618	5.00E-005	yes
Phvul.009G259500	YEM	124N1	4.41843	14.6875	1.73298	5.00E-005	yes
Phvul.003G214100	YEM	124N1	4.45432	26.4463	2.56979	5.00E-005	yes
Phvul.006G035644	YEM	124N1	4.64485	0.658517	-2.81834	0.00195	yes
Phvul.007G063100	YEM	124N1	4.75551	11.0557	1.21712	5.00E-005	yes
Phvul.011G083500	YEM	124N1	4.81583	2.31155	-1.05893	5.00E-005	yes
Phvul.007G259400	YEM	124N1	4.84675	9.7717	1.01159	5.00E-005	yes
Phvul.003G053501	YEM	124N1	4.88607	10.0057	1.03408	0.00015	yes
Phvul.004G158000	YEM	124N1	5.30604	13.829	1.38199	5.00E-005	yes
Phvul.001G159300	YEM	124N1	5.49668	15.5335	1.49876	5.00E-005	yes
Phvul.001G261500	YEM	124N1	5.65655	65.8257	3.54066	5.00E-005	yes
Phvul.004G121900	YEM	124N1	5.66659	11.6516	1.03997	5.00E-005	yes
Phvul.004G009100	YEM	124N1	5.6772	2.70014	-1.07214	0.00235	yes
Phvul.007G043000	YEM	124N1	5.98976	12.1237	1.01726	5.00E-005	yes
Phvul.008G048466	YEM	124N1	6.08336	14.7549	1.27825	0.0136	yes
Phvul.002G090588	YEM	124N1	6.23188	1.15544	-2.43123	0.01375	yes
Phvul.007G049400	YEM	124N1	6.39917	17.9574	1.48862	5.00E-005	yes
Phvul.005G130900	YEM	124N1	6.54183	2.13633	-1.61456	5.00E-005	yes
Phvul.007G069200	YEM	124N1	6.77812	14.2661	1.07363	5.00E-005	yes
Phvul.002G061900	YEM	124N1	6.83309	16.0719	1.23393	5.00E-005	yes
Phvul.004G076100	YEM	124N1	7.48027	23.451	1.64848	5.00E-005	yes
Phvul.001G111800	YEM	124N1	8.06144	20.9109	1.37515	5.00E-005	yes
Phvul.005G150700	YEM	124N1	8.40468	21.2988	1.34151	5.00E-005	yes
Phvul.003G053500	YEM	124N1	8.61952	20.7751	1.26918	5.00E-005	yes
Phvul.002G100501	YEM	124N1	8.90811	17.871	1.00443	5.00E-005	yes
Phvul.001G046400	YEM	124N1	9.08295	23.6404	1.38002	5.00E-005	yes
Phvul.002G272500	YEM	124N1	9.23621	21.1625	1.19614	5.00E-005	yes
Phvul.008G008100	YEM	124N1	9.67756	3.96927	-1.28577	5.00E-005	yes
Phvul.011G198600	YEM	124N1	9.94526	0.881246	-3.49639	5.00E-005	yes
Phvul.003G057801	YEM	124N1	10.0851	21.8078	1.11262	0.00625	yes
Phvul.005G088400	YEM	124N1	12.9264	1.45661	-3.14963	5.00E-005	yes
Phvul.004G063300	YEM	124N1	13.7786	6.47554	-1.08935	0.00015	yes
Phvul.005G088418	YEM	124N1	14.3683	1.58116	-3.18383	0.00065	yes
Phvul.006G147600	YEM	124N1	15.6207	35.9874	1.20403	5.00E-005	yes
Phvul.003G168500	YEM	124N1	16.5821	1.43833	-3.52716	0.00205	yes
Phvul.L002090	YEM	124N1	17.5354	5.82757	-1.5893	5.00E-005	yes
Phvul.005G026800	YEM	124N1	17.7918	44.2787	1.3154	0.0241	yes
Phvul.001G022100	YEM	124N1	18.1648	4.78815	-1.92361	5.00E-005	yes
Phvul.003G074000	YEM	124N1	18.2887	8.19471	-1.15819	5.00E-005	yes
Phvul.005G088636	YEM	124N1	18.682	1.64819	-3.50269	5.00E-005	yes
Phvul.005G007700	YEM	124N1	19.2672	58.2135	1.59521	5.00E-005	yes
Phvul.003G224800	YEM	124N1	21.2676	2.68496	-2.98568	5.00E-005	yes
Phvul.004G014666	YEM	124N1	23.8144	11.2238	-1.08527	0.0009	yes
Phvul.003G113100	YEM	124N1	26.3324	4.48657	-2.55315	5.00E-005	yes
Phvul.011G119300	YEM	124N1	26.4374	11.7356	-1.17168	5.00E-005	yes
Phvul.006G071900	YEM	124N1	29.3428	10.9752	-1.41877	5.00E-005	yes
Phvul.003G177200	YEM	124N1	29.6799	11.3224	-1.39031	0.0002	yes
Phvul.011G030300	YEM	124N1	30.7217	65.5879	1.09417	5.00E-005	yes
Phvul.008G252000	YEM	124N1	33.1897	1.59385	-4.38014	5.00E-005	yes
Phvul.011G019300	YEM	124N1	34.5613	69.4853	1.00755	5.00E-005	yes
Phvul.001G158300	YEM	124N1	36.7928	74.1215	1.01047	0.00845	yes
Phvul.011G157500	YEM	124N1	38.1299	10.1897	-1.90381	5.00E-005	yes
Phvul.003G207300	YEM	124N1	38.3251	16.6209	-1.20529	5.00E-005	yes
Phvul.L001801	YEM	124N1	43.0479	14.2285	-1.59717	5.00E-005	yes
Phvul.010G035850	YEM	124N1	45.7367	6.27055	-2.86669	5.00E-005	yes
Phvul.010G093500	YEM	124N1	47.3543	22.0949	-1.09978	5.00E-005	yes
Phvul.006G196700	YEM	124N1	54.125	18.6095	-1.54026	5.00E-005	yes
Phvul.002G028400	YEM	124N1	56.1604	13.8012	-2.02475	5.00E-005	yes
Phvul.005G088500	YEM	124N1	60.9089	9.44675	-2.68876	5.00E-005	yes
Phvul.L002175	YEM	124N1	70.6941	7.28907	-3.27778	5.00E-005	yes
Phvul.011G204532	YEM	124N1	78.6785	14.564	-2.43357	0.0224	yes
Phvul.003G011100	YEM	124N1	86.5013	16.4181	-2.39743	5.00E-005	yes
Phvul.L002390	YEM	124N1	89.0768	9.91223	-3.16777	0.0043	yes
Phvul.L002190	YEM	124N1	95.8147	30.6707	-1.64338	5.00E-005	yes
Phvul.006G075800	YEM	124N1	169.463	417.403	1.30047	5.00E-005	yes
Phvul.L001754	YEM	124N1	441.205	72.4477	-2.60644	5.00E-005	yes
Phvul.003G067400	YEM	124N1	454.551	48.342	-3.23309	5.00E-005	yes
Phvul.002G055425	YEM	124N1	499.357	62.1011	-3.00738	5.00E-005	yes
Phvul.002G203800	YEM	124N1	677.527	94.1468	-2.84729	5.00E-005	yes
Phvul.006G154100	YEM	124N1	725.634	83.3207	-3.12249	5.00E-005	yes
Phvul.008G179700	YEM	124N1	799.377	97.9165	-3.02925	5.00E-005	yes
Phvul.002G203700	YEM	124N1	1005.86	172.597	-2.54294	5.00E-005	yes
Phvul.009G038333	YEM	124N1	3277	1198.5	-1.45115	5.00E-005	yes
Phvul.002G064232	YEM	124N1	3827.96	9106.48	1.25032	5.00E-005	yes
Phvul.009G090224	YEM	124N1	4678.76	1595.25	-1.55234	5.00E-005	yes
Phvul.L001655	YEM	124N1	5294.46	257.509	-4.36179	5.00E-005	yes
Phvul.L001690	YEM	124N1	7715.69	920.463	-3.06736	5.00E-005	yes
Phvul.003G090301	YEM	124N1	11598.2	213.727	-5.76198	5.00E-005	yes
Phvul.002G064166	YEM	124N1	13330.5	29295.1	1.13592	5.00E-005	yes
Phvul.002G055500	YEM	124N1	13749.9	242.717	-5.824	5.00E-005	yes
Phvul.003G090100	YEM	124N1	88170.6	2431.76	-5.18023	0.0007	yes
Phvul.011G157400	YEM	124N1	954814	33230.2	-4.84465	0.0013	yes
Phvul.001G124700	YEM	124N1	0.475191	1.01209	1.09075	0.0308	yes
Phvul.002G323404	YEM	124N1	0.406299	1.01446	1.3201	0.02505	yes
Phvul.006G075900	YEM	124N1	0.353777	1.03887	1.5541	0.00305	yes
Phvul.002G231800	YEM	124N1	0.461439	1.03916	1.17121	0.02515	yes
Phvul.003G245300	YEM	124N1	0.378433	1.04909	1.47103	0.02265	yes
Phvul.008G152500	YEM	124N1	0.321247	1.06215	1.72524	5.00E-005	yes
Phvul.006G183700	YEM	124N1	0.318698	1.06466	1.74014	0.0269	yes
Phvul.005G157800	YEM	124N1	0.15816	1.09178	2.78723	5.00E-005	yes
Phvul.008G230700	YEM	124N1	0.48051	1.12424	1.22631	0.001	yes
Phvul.003G174600	YEM	124N1	0.549883	1.13048	1.03973	0.0237	yes
Phvul.010G045200	YEM	124N1	0.451831	1.16776	1.36989	0.01275	yes
Phvul.011G139800	YEM	124N1	0.247221	1.2024	2.28204	5.00E-005	yes
Phvul.005G045300	YEM	124N1	0.20393	1.22652	2.58842	5.00E-005	yes
Phvul.008G146700	YEM	124N1	0.622502	1.26622	1.02438	0.00265	yes
Phvul.001G160400	YEM	124N1	0.416441	1.27544	1.61481	0.0123	yes
Phvul.001G173900	YEM	124N1	0.510966	1.278	1.32259	0.00305	yes
Phvul.011G194800	YEM	124N1	0.417327	1.3134	1.65406	5.00E-005	yes
Phvul.003G136400	YEM	124N1	0.334517	1.31987	1.98025	5.00E-005	yes
Phvul.004G098900	YEM	124N1	0.315395	1.32725	2.07321	0.04005	yes
Phvul.004G099100	YEM	124N1	0.538922	1.32803	1.30114	5.00E-005	yes
Phvul.003G031300	YEM	124N1	0.363864	1.34188	1.88279	5.00E-005	yes
Phvul.002G170800	YEM	124N1	0.666405	1.34196	1.00987	0.01335	yes
Phvul.005G114400	YEM	124N1	0.612167	1.36051	1.15215	0.01335	yes
Phvul.008G030100	YEM	124N1	0.64385	1.36467	1.08376	0.00595	yes
Phvul.002G205000	YEM	124N1	0.133662	1.37821	3.36613	0.00145	yes
Phvul.008G168000	YEM	124N1	0.688077	1.42963	1.055	0.0001	yes
Phvul.005G106200	YEM	124N1	0.490634	1.44432	1.55767	0.0055	yes
Phvul.001G064000	YEM	124N1	0.17026	1.45924	3.0994	0.0002	yes
Phvul.006G178250	YEM	124N1	0	1.46859	inf	5.00E-005	yes
Phvul.011G048600	YEM	124N1	0.662699	1.48226	1.16138	0.0125	yes
Phvul.003G124600	YEM	124N1	0.758414	1.56108	1.04149	0.00185	yes
Phvul.010G067746	YEM	124N1	0.749387	1.56265	1.06021	0.0022	yes
Phvul.003G268200	YEM	124N1	0.198926	1.58907	2.99788	0.00035	yes
Phvul.002G230600	YEM	124N1	0	1.60536	inf	5.00E-005	yes
Phvul.008G170800	YEM	124N1	0.574657	1.62461	1.49932	5.00E-005	yes
Phvul.009G127000	YEM	124N1	0.724168	1.62863	1.16926	0.00295	yes
Phvul.002G316900	YEM	124N1	0.757542	1.65191	1.12473	0.00505	yes
Phvul.001G027000	YEM	124N1	0	1.68167	inf	0.01285	yes
Phvul.004G053201	YEM	124N1	0.766941	1.68262	1.13352	0.0467	yes
Phvul.001G239900	YEM	124N1	0.692177	1.69018	1.28796	0.00015	yes
Phvul.003G245200	YEM	124N1	0.739331	1.76505	1.25541	0.0051	yes
Phvul.007G211100	YEM	124N1	0.285797	1.78344	2.6416	5.00E-005	yes
Phvul.011G044900	YEM	124N1	0.825254	1.87586	1.18464	0.01945	yes
Phvul.007G142800	YEM	124N1	0	1.91573	inf	0.0013	yes
Phvul.002G271904	YEM	124N1	0.736013	1.91802	1.38181	5.00E-005	yes
Phvul.008G268200	YEM	124N1	0.877749	1.95474	1.1551	0.00705	yes
Phvul.011G119900	YEM	124N1	0.802629	1.96586	1.29235	0.00275	yes
Phvul.004G138200	YEM	124N1	0.982864	1.97334	1.00558	0.00075	yes
Phvul.009G061600	YEM	124N1	0.925606	1.98892	1.10352	0.00045	yes
Phvul.003G155600	YEM	124N1	0.107247	2.00088	4.22162	0.0085	yes
Phvul.010G151666	YEM	124N1	0.937187	2.0152	1.10451	0.04	yes
Phvul.003G268400	YEM	124N1	0.63357	2.03207	1.68137	0.0001	yes
Phvul.002G221000	YEM	124N1	0.865818	2.07705	1.2624	0.0004	yes
Phvul.010G082000	YEM	124N1	0.98469	2.13482	1.11637	0.03625	yes
Phvul.009G180700	YEM	124N1	0.029424	2.13696	6.18242	0.02885	yes
Phvul.001G066550	YEM	124N1	0.958936	2.15414	1.16761	0.00085	yes
Phvul.011G197200	YEM	124N1	0.106561	2.31224	4.43954	0.0003	yes
Phvul.007G193900	YEM	124N1	0.736513	2.53503	1.78322	0.0117	yes
Phvul.004G140400	YEM	124N1	0.0488302	2.63665	5.75479	0.0087	yes
Phvul.003G245500	YEM	124N1	0.440375	2.64282	2.58527	0.0029	yes
Phvul.003G245400	YEM	124N1	0.858979	2.75316	1.6804	0.0014	yes
Phvul.005G108100	YEM	124N1	0	2.79207	inf	5.00E-005	yes
Phvul.004G106300	YEM	124N1	0.256421	2.81175	3.45488	5.00E-005	yes
Phvul.007G044900	YEM	124N1	0.394321	3.02393	2.93898	5.00E-005	yes
Phvul.005G096901	YEM	124N1	0	3.04783	inf	5.00E-005	yes
Phvul.009G252800	YEM	124N1	0.946572	3.23373	1.77242	0.00035	yes
Phvul.006G211000	YEM	124N1	0.425925	3.31518	2.96042	5.00E-005	yes
Phvul.005G173500	YEM	124N1	0.136014	3.53373	4.69937	5.00E-005	yes
Phvul.002G329800	YEM	124N1	0.203203	3.55626	4.12937	5.00E-005	yes
Phvul.004G153070	YEM	124N1	0	3.64013	inf	0.00465	yes
Phvul.007G086600	YEM	124N1	0.641353	4.61834	2.84818	5.00E-005	yes
Phvul.002G304400	YEM	124N1	0.428452	6.77604	3.98324	5.00E-005	yes
Phvul.011G016200	YEM	124N1	0.262809	7.755	4.88304	5.00E-005	yes
Phvul.005G045800	YEM	124N1	0.266836	12.5039	5.55028	5.00E-005	yes
Phvul.002G319108	YEM	124N1	0.166034	17.7863	6.74315	0.00225	yes
Phvul.009G090272	YEM	55N1	1.00568	0.405957	-1.30878	0.00075	yes
Phvul.001G145400	YEM	55N1	1.00578	8.28169	3.04161	5.00E-005	yes
Phvul.003G022000	YEM	55N1	1.01988	2.81474	1.4646	0.0001	yes
Phvul.004G025900	YEM	55N1	1.02567	2.59883	1.34129	0.02295	yes
Phvul.007G179000	YEM	55N1	1.02806	0.337078	-1.60877	0.00055	yes
Phvul.011G160700	YEM	55N1	1.03318	0.212683	-2.28031	0.036	yes
Phvul.006G069500	YEM	55N1	1.03585	3.90659	1.9151	5.00E-005	yes
Phvul.007G073900	YEM	55N1	1.04588	3.32126	1.66702	5.00E-005	yes
Phvul.008G151139	YEM	55N1	1.04899	2.51614	1.26222	0.00415	yes
Phvul.005G095300	YEM	55N1	1.05122	4.75772	2.17821	5.00E-005	yes
Phvul.011G091300	YEM	55N1	1.05205	0.422334	-1.31675	0.0428	yes
Phvul.003G102500	YEM	55N1	1.07024	2.23278	1.0609	0.0006	yes
Phvul.005G117300	YEM	55N1	1.07121	16.7302	3.96514	5.00E-005	yes
Phvul.003G094800	YEM	55N1	1.07333	0.0711155	-3.91578	0.005	yes
Phvul.009G188333	YEM	55N1	1.07908	0.122603	-3.13774	0.00065	yes
Phvul.001G058350	YEM	55N1	1.09638	0.243757	-2.16923	0.0024	yes
Phvul.001G054500	YEM	55N1	1.0975	2.99001	1.44592	5.00E-005	yes
Phvul.003G124000	YEM	55N1	1.098	2.70818	1.30245	0.0002	yes
Phvul.003G158800	YEM	55N1	1.10412	21.1204	4.25766	5.00E-005	yes
Phvul.002G050301	YEM	55N1	1.10636	0.281605	-1.97408	0.0269	yes
Phvul.008G105800	YEM	55N1	1.12133	0.423545	-1.40462	0.0303	yes
Phvul.001G145700	YEM	55N1	1.12267	3.43146	1.61189	0.0001	yes
Phvul.010G143700	YEM	55N1	1.12874	0.420891	-1.42319	0.0001	yes
Phvul.002G052600	YEM	55N1	1.13969	0.338762	-1.7503	0.0158	yes
Phvul.007G228100	YEM	55N1	1.1474	2.96748	1.37086	0.00045	yes
Phvul.004G121666	YEM	55N1	1.1496	0.520758	-1.14245	0.0001	yes
Phvul.003G223872	YEM	55N1	1.15306	2.48944	1.11036	0.01765	yes
Phvul.011G125800	YEM	55N1	1.15875	0	-inf	5.00E-005	yes
Phvul.006G157100	YEM	55N1	1.16944	0	-inf	0.02285	yes
Phvul.010G151000	YEM	55N1	1.20564	3.20665	1.41127	5.00E-005	yes
Phvul.003G285900	YEM	55N1	1.21497	0.470325	-1.36919	0.00025	yes
Phvul.002G047700	YEM	55N1	1.23637	2.95523	1.25716	5.00E-005	yes
Phvul.011G198800	YEM	55N1	1.23915	0.333852	-1.89207	5.00E-005	yes
Phvul.003G234100	YEM	55N1	1.23946	16.2679	3.71424	5.00E-005	yes
Phvul.002G278108	YEM	55N1	1.24027	0.448005	-1.46907	5.00E-005	yes
Phvul.002G253900	YEM	55N1	1.24295	0.586459	-1.08367	0.0068	yes
Phvul.009G157200	YEM	55N1	1.24389	2.52418	1.02095	5.00E-005	yes
Phvul.008G195000	YEM	55N1	1.25239	2.53729	1.01861	0.0269	yes
Phvul.006G053800	YEM	55N1	1.25788	2.54029	1.014	5.00E-005	yes
Phvul.008G247700	YEM	55N1	1.26347	4.74897	1.91022	5.00E-005	yes
Phvul.011G183700	YEM	55N1	1.29978	0.506489	-1.35967	0.04645	yes
Phvul.010G036100	YEM	55N1	1.30323	7.11384	2.44854	5.00E-005	yes
Phvul.005G048600	YEM	55N1	1.30384	0	-inf	0.0037	yes
Phvul.009G231700	YEM	55N1	1.30428	5.88194	2.17303	5.00E-005	yes
Phvul.011G206300	YEM	55N1	1.32396	2.88069	1.12155	5.00E-005	yes
Phvul.L001639	YEM	55N1	1.3295	0.484721	-1.45566	0.0023	yes
Phvul.001G233600	YEM	55N1	1.33665	3.04236	1.18657	0.0003	yes
Phvul.005G132800	YEM	55N1	1.3395	0.447926	-1.58037	0.0163	yes
Phvul.001G203600	YEM	55N1	1.37798	0.405416	-1.76509	0.00735	yes
Phvul.010G148000	YEM	55N1	1.38356	3.2168	1.21724	5.00E-005	yes
Phvul.007G263900	YEM	55N1	1.41974	0	-inf	0.00145	yes
Phvul.009G171000	YEM	55N1	1.42071	3.00452	1.08052	0.04445	yes
Phvul.002G284700	YEM	55N1	1.42138	0.534074	-1.41218	0.01555	yes
Phvul.004G137300	YEM	55N1	1.43272	2.88884	1.01174	5.00E-005	yes
Phvul.007G260700	YEM	55N1	1.4416	3.81239	1.40303	5.00E-005	yes
Phvul.008G146900	YEM	55N1	1.46469	3.12104	1.09143	0.0009	yes
Phvul.007G064800	YEM	55N1	1.46935	5.2167	1.82795	5.00E-005	yes
Phvul.009G115800	YEM	55N1	1.48196	7.95042	2.42353	5.00E-005	yes
Phvul.010G069000	YEM	55N1	1.50231	0.289813	-2.37399	0.01495	yes
Phvul.003G203300	YEM	55N1	1.5131	3.77536	1.31911	5.00E-005	yes
Phvul.001G180400	YEM	55N1	1.51682	0.407734	-1.89536	0.0008	yes
Phvul.007G100700	YEM	55N1	1.53232	0.692982	-1.14482	0.0146	yes
Phvul.002G108500	YEM	55N1	1.53514	4.22228	1.45966	0.00855	yes
Phvul.003G013300	YEM	55N1	1.56636	0.763432	-1.03684	0.0216	yes
Phvul.003G282400	YEM	55N1	1.59212	161.754	6.6667	5.00E-005	yes
Phvul.002G231500	YEM	55N1	1.61148	0.776582	-1.05318	0.01335	yes
Phvul.006G175900	YEM	55N1	1.61571	3.50093	1.11557	0.00065	yes
Phvul.008G235301	YEM	55N1	1.61614	4.99547	1.62807	0.0005	yes
Phvul.002G318300	YEM	55N1	1.61956	3.90855	1.27103	5.00E-005	yes
Phvul.004G086600	YEM	55N1	1.62469	3.33363	1.03693	0.0013	yes
Phvul.001G055000	YEM	55N1	1.6648	6.75159	2.01988	5.00E-005	yes
Phvul.005G008600	YEM	55N1	1.67021	4.84219	1.53563	5.00E-005	yes
Phvul.006G135600	YEM	55N1	1.68376	0.684861	-1.2978	0.03585	yes
Phvul.009G091150	YEM	55N1	1.69965	3.93275	1.2103	0.007	yes
Phvul.001G163500	YEM	55N1	1.71356	3.62221	1.07987	0.0001	yes
Phvul.002G001801	YEM	55N1	1.74773	0.429574	-2.0245	0.00095	yes
Phvul.006G148000	YEM	55N1	1.75065	3.72558	1.08958	5.00E-005	yes
Phvul.004G001100	YEM	55N1	1.76171	0.471277	-1.90233	0.0036	yes
Phvul.004G070000	YEM	55N1	1.79642	0.624909	-1.52341	0.00255	yes
Phvul.002G291600	YEM	55N1	1.80729	3.76206	1.05769	0.0001	yes
Phvul.002G204400	YEM	55N1	1.80937	5.05573	1.48243	5.00E-005	yes
Phvul.011G201800	YEM	55N1	1.8266	0.165541	-3.4639	0.0176	yes
Phvul.005G107400	YEM	55N1	1.83129	4.80619	1.39204	5.00E-005	yes
Phvul.002G325300	YEM	55N1	1.86297	4.25899	1.19291	5.00E-005	yes
Phvul.006G066000	YEM	55N1	1.8846	3.8315	1.02365	0.00155	yes
Phvul.006G030200	YEM	55N1	1.90436	8.27679	2.11977	5.00E-005	yes
Phvul.008G006900	YEM	55N1	1.90981	9.69681	2.34408	5.00E-005	yes
Phvul.007G055450	YEM	55N1	1.91385	0.699342	-1.45241	0.00735	yes
Phvul.007G191300	YEM	55N1	1.93327	4.36727	1.17568	5.00E-005	yes
Phvul.003G291000	YEM	55N1	1.94645	0.767434	-1.34273	0.0259	yes
Phvul.004G150500	YEM	55N1	1.95955	4.27667	1.12597	5.00E-005	yes
Phvul.007G163950	YEM	55N1	1.96543	0.228819	-3.10257	0.00085	yes
Phvul.003G256666	YEM	55N1	1.97955	0.284008	-2.80117	0.0004	yes
Phvul.008G210600	YEM	55N1	1.98056	4.51216	1.18791	0.00125	yes
Phvul.008G239400	YEM	55N1	2.01505	16.4222	3.02676	5.00E-005	yes
Phvul.004G076800	YEM	55N1	2.05384	4.67879	1.18781	5.00E-005	yes
Phvul.001G243100	YEM	55N1	2.0593	5.83255	1.50197	5.00E-005	yes
Phvul.008G144100	YEM	55N1	2.13746	9.60215	2.16746	5.00E-005	yes
Phvul.006G118700	YEM	55N1	2.15209	0.493522	-2.12455	0.0023	yes
Phvul.009G186700	YEM	55N1	2.16301	0.604279	-1.83976	0.00415	yes
Phvul.009G103000	YEM	55N1	2.18947	0.740492	-1.56403	0.0178	yes
Phvul.007G108700	YEM	55N1	2.20191	0.901881	-1.28775	0.00095	yes
Phvul.006G087400	YEM	55N1	2.2049	10.2021	2.21009	0.0333	yes
Phvul.008G020700	YEM	55N1	2.21095	0.932612	-1.24532	0.01235	yes
Phvul.009G119200	YEM	55N1	2.24443	10.197	2.18373	5.00E-005	yes
Phvul.008G009500	YEM	55N1	2.29698	22.8548	3.31469	5.00E-005	yes
Phvul.007G001800	YEM	55N1	2.30449	0.996917	-1.2089	0.0379	yes
[truncated: 1,046,576+ more rows]
