# Supplementary material for: Transcriptomic analysis of Mesoamerican and Andean Phaseolus vulgaris accessions revealed mRNAs and lncRNAs associated with strain selectivity during symbiosis
Source: Sci Rep. 2022 Feb 16;12:2614. doi: 10.1038/s41598-022-06566-0 (PMC8850587; doi:10.1038/s41598-022-06566-0)
Supplement: Supplementary file 6 — Supplementary Table S5. [file 41598_2022_6566_MOESM6_ESM.xlsx]

## Sheet: Sheet1
Gene ID	Sample 1	Sample 2	Value 1	Value 2	Log2 (fold change)	p value	Significant
Phvul.002G101100	SC15	CE3	38.4716	39.6841	0.0447674	0.7592	no
Phvul.011G080400	SC15	55N1	7.27623	8.29932	0.189802	0.3514	no
Phvul.007G214100	CE3	124N1	150.356	141.55	-0.0870679	0.56755	no
Phvul.001G265700	CE3	55N1	20.0547	17.4984	-0.196716	0.20965	no
Phvul.002G000800	SC15	CE3	2.15578	1.90863	-0.175676	0.5681	no
Phvul.010G118200	YEM	SC15	0.68265	0.932331	0.449695	0.53075	no
Phvul.008G217300	YEM	124N1	0.00910971	0	-inf	1	no
Phvul.008G243900	SC15	CE3	0	0.022682	inf	1	no
Phvul.011G117500	YEM	124N1	6.0467	4.7332	-0.353332	0.13195	no
Phvul.009G036400	SC15	124N1	10.1422	10.0054	-0.0195919	0.9329	no
Phvul.006G029500	YEM	55N1	0	0	0	1	no
Phvul.003G073700	55N1	124N1	26.6022	27.5026	0.048023	0.7463	no
Phvul.003G292600	YEM	SC15	3.91472	5.15924	0.39825	0.1724	no
Phvul.003G024000	YEM	SC15	21.1646	22.4297	0.0837559	0.5766	no
Phvul.L005043	YEM	124N1	10.0437	10.4651	0.0592857	0.7591	no
Phvul.002G304700	SC15	CE3	94.3618	99.9696	0.0832869	0.58525	no
Phvul.002G088900	CE3	124N1	17.1781	19.6613	0.194787	0.21315	no
Phvul.006G095100	SC15	CE3	1.27338	1.20187	-0.0833799	0.817	no
Phvul.001G045000	55N1	124N1	9.28821	9.54205	0.0388996	0.8906	no
Phvul.007G093300	SC15	CE3	8.30816	6.64031	-0.323278	0.11	no
Phvul.007G046700	YEM	55N1	3.81656	3.23881	-0.236808	0.4194	no
Phvul.008G037400	SC15	55N1	28.9647	32.7932	0.179098	0.3474	no
Phvul.007G185900	CE3	55N1	10.6703	9.63765	-0.146841	0.37835	no
Phvul.002G293900	YEM	CE3	1.81066	1.69717	-0.0933874	0.74815	no
Phvul.005G032900	CE3	55N1	0	0	0	1	no
Phvul.007G149900	SC15	CE3	13.6809	13.7925	0.0117165	0.9432	no
Phvul.003G034200	SC15	CE3	6.95484	6.49606	-0.0984528	0.662	no
Phvul.011G092300	CE3	55N1	0	0	0	1	no
Phvul.007G098900	YEM	55N1	10.2634	8.3817	-0.292195	0.14425	no
Phvul.002G137800	SC15	124N1	24.5095	29.3494	0.259986	0.10725	no
Phvul.003G079000	CE3	124N1	4.50273	3.81353	-0.239673	0.34475	no
Phvul.007G235600	55N1	124N1	88.2301	75.7951	-0.219166	0.1462	no
Phvul.008G169800	55N1	124N1	28.9849	14.6296	-0.98641	5e-05	no
Phvul.007G045100	YEM	124N1	70.8921	70.6355	-0.00523207	0.97455	no
Phvul.009G021966	YEM	SC15	0.21093	0	-inf	1	no
Phvul.005G135400	YEM	SC15	11.1543	13.7903	0.30606	0.15275	no
Phvul.001G267400	CE3	124N1	3.48473	2.10802	-0.725154	0.01435	no
Phvul.008G177000	YEM	55N1	6.29623	7.61152	0.273696	0.21715	no
Phvul.001G147500	55N1	124N1	1.31898	1.31304	-0.00651066	0.98345	no
Phvul.007G167701	YEM	124N1	58.6331	51.632	-0.18345	0.21605	no
Phvul.009G158300,Phvul.009G158400	YEM	CE3	14.312	18.8515	0.397463	0.7762	no
Phvul.006G114700	YEM	CE3	0.298985	0.114304	-1.3872	1	no
Phvul.008G158700	YEM	55N1	16.4168	12.9559	-0.34156	0.08005	no
Phvul.001G179500	YEM	124N1	2.25484	2.68382	0.251264	0.38425	no
Phvul.006G162200	YEM	SC15	61.7646	50.002	-0.304795	0.05065	no
Phvul.001G101800	55N1	124N1	15.8762	16.1426	0.0240097	0.87455	no
Phvul.003G161700	YEM	55N1	4.91862	4.20843	-0.22497	0.39535	no
Phvul.010G071766	SC15	55N1	21.903	22.1561	0.0165748	0.9133	no
Phvul.003G040402	YEM	SC15	0	0.0109554	inf	1	no
Phvul.007G048700	SC15	CE3	3.90764	2.62314	-0.575003	0.01765	no
Phvul.009G199100	CE3	124N1	120.725	120.267	-0.00548557	0.97075	no
Phvul.001G165500	55N1	124N1	8.28796	8.62852	0.0580946	0.7095	no
Phvul.004G008620	CE3	55N1	0.461712	0.41353	-0.159	0.6924	no
Phvul.005G110100	SC15	55N1	0	0	0	1	no
Phvul.003G157400	SC15	CE3	10.5418	9.23677	-0.190656	0.3021	no
Phvul.001G221300	YEM	CE3	3.4641	3.4247	-0.0165011	0.94095	no
Phvul.004G138100	55N1	124N1	0.0960664	0.111	0.208451	1	no
Phvul.007G223200	SC15	124N1	22.4872	26.8844	0.257665	0.0856	no
Phvul.011G115200	SC15	CE3	0.0927847	0.178638	0.945083	1	no
Phvul.002G191400	SC15	55N1	83.4699	90.7316	0.120349	0.42535	no
Phvul.010G052600	55N1	124N1	0.493008	0.886163	0.845962	0.21715	no
Phvul.006G074600	CE3	124N1	20.9618	23.7481	0.180046	0.2526	no
Phvul.006G015061	CE3	55N1	1.8304	1.37987	-0.407625	0.17365	no
Phvul.003G138326	CE3	124N1	8.90687	7.84106	-0.18387	0.59675	no
Phvul.002G324500	CE3	55N1	36.8066	30.894	-0.252638	0.10915	no
Phvul.011G053100	YEM	SC15	16.7233	17.3792	0.0555019	0.757	no
Phvul.002G310400	CE3	124N1	12.2152	12.5147	0.0349462	0.83	no
Phvul.009G062100	SC15	CE3	245.112	280.758	0.195886	0.25725	no
Phvul.009G119500	55N1	124N1	3.03785	1.65209	-0.87876	0.0024	no
Phvul.008G288101	CE3	124N1	1.02545	0.729192	-0.491892	0.3623	no
Phvul.010G029500	YEM	CE3	0	0	0	1	no
Phvul.007G048300	SC15	CE3	0.599643	0.836035	0.479459	0.34655	no
Phvul.008G063200	YEM	CE3	0	0	0	1	no
Phvul.010G163100	55N1	124N1	0	0.0290767	inf	1	no
Phvul.004G006900	YEM	SC15	15.8993	15.6581	-0.0220606	0.89215	no
Phvul.004G107001	CE3	55N1	14.9985	12.3835	-0.276402	0.24845	no
Phvul.003G051500	YEM	SC15	23.5901	18.9307	-0.317454	0.03965	no
Phvul.001G224600	CE3	55N1	2.85364	2.53909	-0.16849	0.6202	no
Phvul.006G087800	55N1	124N1	0.450691	0.252444	-0.836173	0.17805	no
Phvul.001G107300	CE3	55N1	107.573	140.661	0.386899	0.01125	no
Phvul.005G064400	55N1	124N1	21.363	11.0688	-0.948612	0.00035	no
Phvul.005G183400	CE3	55N1	0.335433	0.223529	-0.585562	1	no
Phvul.008G283900	SC15	CE3	0.0165973	0	-inf	1	no
Phvul.009G031550	55N1	124N1	0.0502879	0.123734	1.29896	1	no
Phvul.010G159200	YEM	124N1	8.03463	7.48582	-0.102071	0.59835	no
Phvul.006G100100	SC15	55N1	86.1609	87.496	0.022184	0.8785	no
Phvul.002G257500	CE3	55N1	8.95556	11.0788	0.306942	0.18985	no
Phvul.003G090501	55N1	124N1	0	0.0358759	inf	1	no
Phvul.001G257500	SC15	55N1	6.6414	6.26727	-0.0836497	0.68755	no
Phvul.010G164000	YEM	SC15	147.372	150.656	0.0317975	0.83875	no
Phvul.007G267000	YEM	124N1	89.7539	95.1695	0.0845243	0.57475	no
Phvul.008G208114	YEM	124N1	0.989503	0.670077	-0.562378	0.40175	no
Phvul.008G159600	55N1	124N1	0	0	0	1	no
Phvul.003G239500	YEM	55N1	18.7132	23.7565	0.344267	0.0242	no
Phvul.007G063300	YEM	124N1	24.534	24.3412	-0.0113813	0.9496	no
Phvul.008G204900	SC15	CE3	1.77226	3.11352	0.812956	0.0163	no
Phvul.005G134600	SC15	55N1	49.1843	48.4802	-0.0208021	0.8891	no
Phvul.006G072122	YEM	CE3	0	0	0	1	no
Phvul.001G078100	CE3	55N1	11.1162	13.6975	0.30125	0.1777	no
Phvul.002G131800	YEM	SC15	102.178	90.9209	-0.1684	0.2569	no
Phvul.006G191200	SC15	CE3	2.76184	4.29868	0.638265	0.03275	no
Phvul.006G157200	SC15	CE3	0	0	0	1	no
Phvul.003G036700	SC15	55N1	2.29439	1.30107	-0.818414	0.2406	no
Phvul.001G267200	SC15	CE3	15.3949	15.2178	-0.0166947	0.91835	no
Phvul.002G071200	SC15	55N1	26.5429	31.9404	0.267055	0.096	no
Phvul.003G042700	SC15	124N1	17.7862	31.4661	0.823041	5e-05	no
Phvul.005G050900	YEM	124N1	2.76788	2.45058	-0.175658	0.55705	no
Phvul.005G016850	CE3	124N1	0.0373553	0.0250709	-0.575297	1	no
Phvul.001G095500	SC15	CE3	0.357384	0.357677	0.00118063	1	no
Phvul.001G153600	55N1	124N1	18.613	12.1693	-0.613065	0.0105	no
Phvul.006G087700	CE3	124N1	1.99375	1.62625	-0.293935	0.3185	no
Phvul.002G160300	CE3	124N1	117.074	123.103	0.0724456	0.6315	no
Phvul.003G282300	SC15	124N1	9.97865	10.3684	0.0552808	0.75925	no
Phvul.002G121300	SC15	124N1	20.1511	22.8834	0.18344	0.2312	no
Phvul.003G296800	CE3	124N1	26.6337	25.7971	-0.0460446	0.7584	no
Phvul.009G170900	YEM	124N1	13.3182	13.0763	-0.0264433	0.8782	no
Phvul.011G029300	YEM	CE3	17.5578	17.8596	0.0245851	0.8986	no
Phvul.005G045600	SC15	124N1	103.209	118.143	0.194973	0.22735	no
Phvul.004G121600	SC15	CE3	4.36177	4.72084	0.114128	0.63665	no
Phvul.006G128400	55N1	124N1	93.8829	76.2772	-0.29961	0.04695	no
Phvul.002G181000	CE3	124N1	0.498869	0.47473	-0.0715533	0.8785	no
Phvul.001G117600	YEM	124N1	0.348368	0.24788	-0.490973	1	no
Phvul.007G018300	SC15	124N1	175.159	168.538	-0.055584	0.74705	no
Phvul.005G126900	YEM	CE3	0.903849	1.15975	0.359665	0.4272	no
Phvul.010G102800	YEM	CE3	52.4364	58.908	0.167894	0.25795	no
Phvul.003G082000	YEM	CE3	52.6529	47.2628	-0.155808	0.30055	no
Phvul.001G254000	YEM	55N1	273.469	244.904	-0.15916	0.3631	no
Phvul.011G021600	CE3	55N1	13.6335	17.4289	0.354329	0.0931	no
Phvul.007G183900	CE3	124N1	10.0948	10.2967	0.02857	0.8695	no
Phvul.001G199400	YEM	55N1	215.434	227.173	0.076547	0.6092	no
Phvul.001G098900	CE3	124N1	0	0	0	1	no
Phvul.003G270500	YEM	55N1	18.5419	15.4697	-0.261346	0.1088	no
Phvul.004G159100	55N1	124N1	6.34941	6.79526	0.0979054	0.58875	no
Phvul.003G100900	SC15	CE3	8.67961	9.12918	0.0728561	0.666	no
Phvul.006G058600	YEM	CE3	20.3858	19.6434	-0.0535175	0.74845	no
Phvul.006G091800	SC15	55N1	13.1034	11.8305	-0.147439	0.38855	no
Phvul.005G160200	SC15	CE3	59.0007	67.3168	0.190235	0.20105	no
Phvul.002G198500	YEM	CE3	12.4945	13.1287	0.0714311	0.7274	no
Phvul.001G258800	SC15	CE3	22.1737	16.7317	-0.406266	0.05445	no
Phvul.003G000226	CE3	124N1	0	0	0	1	no
Phvul.005G088900	YEM	CE3	84.8906	99.4791	0.228789	0.1256	no
Phvul.001G016900	YEM	SC15	2.83664	4.68759	0.724661	0.0156	no
Phvul.005G161200	YEM	SC15	11.4176	8.64603	-0.401152	0.04635	no
Phvul.003G131300	YEM	SC15	14.8333	16.2726	0.1336	0.4061	no
Phvul.003G125501	YEM	CE3	3.36037	4.18238	0.315703	0.24495	no
Phvul.010G099000	YEM	124N1	17.6299	17.74	0.00897924	0.95285	no
Phvul.003G037100	YEM	SC15	3.15944	4.62417	0.549524	0.05695	no
Phvul.007G260500	YEM	55N1	4.80923	2.56204	-0.908513	0.0001	no
Phvul.002G019000	YEM	CE3	345.321	277.344	-0.316264	0.0645	no
Phvul.002G008800	SC15	55N1	2.7824	3.3389	0.263042	0.34655	no
Phvul.006G213100	YEM	CE3	0.310677	0.350239	0.172924	1	no
Phvul.002G077600	55N1	124N1	97.9213	84.0314	-0.220695	0.14385	no
Phvul.011G088700	YEM	55N1	0.732591	0.593755	-0.303142	0.521	no
Phvul.003G141700	YEM	SC15	11.9299	11.5683	-0.0443967	0.78955	no
Phvul.003G059400	YEM	124N1	15.7538	16.3244	0.0513228	0.7789	no
Phvul.003G070800	SC15	55N1	12.2182	11.284	-0.114755	0.54385	no
Phvul.007G279300	SC15	CE3	45.3391	51.6802	0.188854	0.2048	no
Phvul.L001845	YEM	SC15	1.87276	2.71224	0.53432	0.0482	no
Phvul.007G243700	YEM	124N1	20.9457	21.3672	0.0287487	0.8562	no
Phvul.008G286900	SC15	55N1	0	0	0	1	no
Phvul.001G032700	CE3	124N1	37.5669	38.0931	0.0200666	0.88975	no
Phvul.001G081632	SC15	55N1	35.3898	34.2465	-0.0473761	0.7601	no
Phvul.003G270100	SC15	124N1	27.6472	31.1419	0.171726	0.24895	no
Phvul.004G036100	YEM	124N1	1.12419	0.642718	-0.806624	0.06025	no
Phvul.007G055300	CE3	55N1	0.35277	0	-inf	1	no
Phvul.011G200600	YEM	124N1	0	0	0	1	no
Phvul.L002090	SC15	124N1	2.36867	3.05425	0.366742	0.45845	no
Phvul.001G106200	SC15	124N1	97.1794	137.483	0.500528	0.00175	no
Phvul.010G017400	YEM	55N1	1.86902	2.2467	0.265529	0.4163	no
Phvul.005G107300	SC15	124N1	3.29287	3.48971	0.0837593	0.77425	no
Phvul.002G321200	SC15	55N1	10.8947	11.8484	0.121073	0.42935	no
Phvul.007G154500	YEM	CE3	0.24963	0.494047	0.984854	0.04955	no
Phvul.002G247700	YEM	55N1	0.0674093	0.0339281	-0.990465	1	no
Phvul.011G113800	SC15	CE3	23.5283	25.7295	0.129029	0.39615	no
Phvul.003G164500	55N1	124N1	28.8124	24.4623	-0.236127	0.2492	no
Phvul.010G009700	CE3	124N1	6.31854	6.83442	0.113228	0.88915	no
Phvul.008G034700	SC15	124N1	0	0	0	1	no
Phvul.001G180200	CE3	124N1	16.4591	14.6986	-0.163199	0.3453	no
Phvul.003G138460	SC15	124N1	28.088	35.3134	0.330263	0.0341	no
Phvul.006G074700	YEM	124N1	0	0	0	1	no
Phvul.009G011400	55N1	124N1	10.3264	13.3454	0.370004	0.04755	no
Phvul.L001612	SC15	55N1	4.02838	3.86829	-0.0585018	0.8397	no
Phvul.005G134400	YEM	CE3	12.8315	12.705	-0.0142919	0.9367	no
Phvul.002G175800	YEM	124N1	5.00625	4.6473	-0.107337	0.6428	no
Phvul.002G269500	55N1	124N1	82.4251	88.8924	0.108977	0.4979	no
Phvul.004G058900	SC15	CE3	4.46351	4.12188	-0.114875	0.608	no
Phvul.009G227200	CE3	55N1	18.5197	17.6248	-0.0714594	0.82975	no
Phvul.011G140500	CE3	55N1	0	0	0	1	no
Phvul.007G156600	SC15	CE3	228.362	191.546	-0.253632	0.0903	no
Phvul.007G004900	SC15	124N1	47.3889	45.2813	-0.0656349	0.68925	no
Phvul.002G086150	YEM	CE3	4.57984	5.96193	0.38048	0.1389	no
Phvul.005G070100	YEM	124N1	0.395091	0.339703	-0.217912	0.642	no
Phvul.005G069200	YEM	CE3	18.254	16.4841	-0.147138	0.37225	no
Phvul.001G196800	55N1	124N1	142.307	130.884	-0.120715	0.4371	no
Phvul.006G188700	YEM	55N1	28.2443	37.1956	0.397173	0.00855	no
Phvul.011G115200	55N1	124N1	0.144005	0.167371	0.216923	1	no
Phvul.002G281600	55N1	124N1	0.0125121	0.00834211	-0.584838	1	no
Phvul.010G136700	CE3	124N1	3.15095	3.07327	-0.0360119	0.85055	no
Phvul.009G056200	SC15	CE3	38.9849	39.1248	0.0051688	0.9741	no
Phvul.003G244275	YEM	55N1	6.81412	6.29465	-0.114402	0.5879	no
Phvul.001G161700	CE3	124N1	2.21133	1.96799	-0.168195	0.6086	no
Phvul.009G262100	SC15	55N1	8.29863	7.20791	-0.203292	0.24045	no
Phvul.001G044200	SC15	CE3	0	0	0	1	no
Phvul.011G108300	YEM	124N1	0.526615	0.43082	-0.289664	0.6175	no
Phvul.006G198900	CE3	124N1	5.6439	6.03861	0.097525	0.78375	no
Phvul.001G261500	SC15	55N1	65.7943	80.5423	0.291784	0.07005	no
Phvul.010G133700	YEM	124N1	9.40094	10.2246	0.121169	0.61455	no
Phvul.002G058100	55N1	124N1	0.118826	0.178005	0.583072	1	no
Phvul.002G158600	YEM	SC15	7.86157	7.4243	-0.0825629	0.75065	no
Phvul.001G095500	YEM	124N1	0.193836	0.319373	0.720408	1	no
Phvul.002G142000	YEM	CE3	0.122231	0	-inf	1	no
Phvul.009G139500	YEM	55N1	5.67162	7.17546	0.33931	0.10845	no
Phvul.009G054800	SC15	124N1	45.5073	53.4704	0.232644	0.1259	no
Phvul.010G106000	CE3	55N1	0	0	0	1	no
Phvul.001G251700	YEM	55N1	7.96598	15.4632	0.95692	5e-05	no
Phvul.001G068800	SC15	124N1	0.0120722	0	-inf	1	no
Phvul.001G263200	CE3	55N1	1.4905	0.437799	-1.76746	1	no
Phvul.003G287500	YEM	CE3	1.08322	1.20545	0.154239	0.68735	no
Phvul.006G099900	CE3	124N1	2.81805	2.42142	-0.21884	0.51915	no
Phvul.L001676	YEM	SC15	27.5289	26.8459	-0.036241	0.8459	no
Phvul.008G284300	55N1	124N1	0.870911	1.00502	0.206625	0.67325	no
Phvul.009G190200	YEM	124N1	5.99216	4.89205	-0.292639	0.19535	no
Phvul.003G196000	CE3	124N1	310.052	258.476	-0.262479	0.3721	no
Phvul.005G022700	SC15	CE3	0.546158	0.380676	-0.520754	0.4374	no
Phvul.003G224700	CE3	55N1	0.692248	1.07816	0.639215	0.26055	no
Phvul.005G119900	YEM	CE3	0.117669	0.0923338	-0.349806	1	no
Phvul.005G168000	CE3	55N1	4.14849	4.23909	0.0311674	0.90695	no
Phvul.003G195900	YEM	SC15	3.84838	3.98902	0.0517797	0.8206	no
Phvul.008G252000	YEM	SC15	283.365	360.387	0.346888	0.02625	no
Phvul.002G071700	SC15	124N1	0	0	0	1	no
Phvul.003G009300	CE3	55N1	0.982997	0.568515	-0.78999	0.0579	no
Phvul.001G227700	CE3	124N1	11.8296	8.75023	-0.435011	0.0592	no
Phvul.009G134200	SC15	CE3	0	0	0	1	no
Phvul.008G123700	SC15	55N1	8.8643	9.51984	0.102931	0.6331	no
Phvul.011G090600	YEM	124N1	5.35641	4.74266	-0.175568	0.40005	no
Phvul.006G106900	YEM	124N1	1.03025	1.19261	0.211128	0.5632	no
Phvul.008G288400	YEM	CE3	53.518	52.2483	-0.0346405	0.8191	no
Phvul.003G047600	CE3	124N1	85.9267	88.1347	0.0366043	0.8232	no
Phvul.003G148000	YEM	55N1	13.7286	11.8186	-0.216131	0.2016	no
Phvul.007G029600	YEM	CE3	31.6865	30.1284	-0.0727438	0.64265	no
Phvul.001G116700	YEM	124N1	3.37221	3.35005	-0.00951381	0.96985	no
Phvul.005G050700	SC15	55N1	31.2518	31.5758	0.0148824	0.92355	no
Phvul.007G231700	YEM	55N1	173.178	178.482	0.043523	0.8055	no
Phvul.007G183900	YEM	SC15	12.0002	11.7033	-0.0361402	0.83085	no
Phvul.002G031100	55N1	124N1	0.0655088	0.515604	2.9765	0.0974	no
Phvul.007G044200	SC15	CE3	19.0782	13.6118	-0.487064	0.019	no
Phvul.008G073100	SC15	55N1	0.235504	0.512996	1.1232	0.14615	no
Phvul.009G128300	SC15	CE3	48.446	54.8842	0.180013	0.2382	no
Phvul.L002232	CE3	124N1	4.4604	3.46088	-0.366032	0.1037	no
Phvul.006G129300	SC15	CE3	5.8146	5.0501	-0.203368	0.4476	no
Phvul.011G071000	CE3	124N1	237.068	289.002	0.285781	0.0625	no
Phvul.003G285800	SC15	124N1	6.01006	7.5161	0.322605	0.20255	no
Phvul.007G056800	SC15	124N1	12.6067	10.6834	-0.238823	0.4071	no
Phvul.002G153900	YEM	SC15	0.104225	0.0171241	-2.6056	1	no
Phvul.009G171100	YEM	124N1	1.26066	1.54018	0.28892	0.5909	no
Phvul.L003235	YEM	124N1	0.163424	0.124824	-0.388732	1	no
Phvul.006G044900	YEM	CE3	10.84	9.53859	-0.18452	0.5424	no
Phvul.008G220000	55N1	124N1	0	0	0	1	no
Phvul.002G221700	CE3	124N1	0.0613191	0.0510642	-0.264024	1	no
Phvul.001G074300	55N1	124N1	11.3359	11.9214	0.0726539	0.6775	no
Phvul.002G229000	YEM	55N1	56.1686	54.9895	-0.0306061	0.83685	no
Phvul.007G179201	CE3	55N1	11.2816	12.0554	0.0957165	0.5771	no
Phvul.011G073900	SC15	124N1	9.88994	9.86845	-0.00313748	0.99465	no
Phvul.010G133800	YEM	124N1	0.487739	0.530915	0.122374	0.9011	no
Phvul.005G088500	YEM	55N1	3.67336	6.43852	0.809627	0.27015	no
Phvul.001G259800	CE3	124N1	5.91432	6.7262	0.185579	0.3354	no
Phvul.010G142100	SC15	124N1	20.7561	25.521	0.298146	0.0762	no
Phvul.003G263900	SC15	124N1	15.5048	10.1516	-0.611013	0.0005	no
Phvul.005G043800	SC15	55N1	2.22544	2.90878	0.38632	0.14865	no
Phvul.003G219600	YEM	124N1	147.711	131.408	-0.168719	0.25635	no
Phvul.001G035700	YEM	55N1	0.179288	0.366965	1.03337	1	no
Phvul.001G001900	YEM	124N1	40.3824	33.3617	-0.275531	0.0685	no
Phvul.008G249700	CE3	124N1	197.205	192.805	-0.0325548	0.8363	no
Phvul.001G007700	SC15	124N1	174.735	155.34	-0.169735	0.2626	no
Phvul.003G112400	YEM	CE3	48.3038	48.5133	0.00624453	0.9691	no
Phvul.002G105200	SC15	CE3	18.8458	22.4814	0.254483	0.12455	no
Phvul.001G195100	CE3	55N1	0	0	0	1	no
Phvul.010G004100	CE3	124N1	0.13449	0.136339	0.0196975	1	no
Phvul.003G098100	SC15	CE3	2.41866	2.1361	-0.179234	0.4647	no
Phvul.011G192200	SC15	124N1	4.83594	4.41718	-0.130672	0.5024	no
Phvul.011G046000	YEM	55N1	40.0349	46.7072	0.222389	0.13555	no
Phvul.002G107000	CE3	55N1	23.5286	19.7108	-0.255429	0.1515	no
Phvul.001G053300	YEM	CE3	0.0156604	0.0367484	1.23056	1	no
Phvul.009G076000	YEM	SC15	1.46182	0.813079	-0.8463	0.086	no
Phvul.006G013600	SC15	CE3	6.17143	5.18575	-0.251052	0.8042	no
Phvul.001G214250	YEM	124N1	0.364704	0.024712	-3.88344	1	no
Phvul.003G034600	CE3	55N1	16.9541	17.1119	0.0133641	0.9481	no
Phvul.008G018800	SC15	124N1	4.94524	4.48654	-0.140437	0.54745	no
Phvul.006G123700	SC15	55N1	19.5558	19.0606	-0.0370001	0.81825	no
Phvul.003G031500	SC15	124N1	6.91784	5.90329	-0.228804	0.2054	no
Phvul.006G221000	YEM	124N1	11.9906	12.123	0.0158336	0.9314	no
Phvul.003G269000	CE3	124N1	0.0188972	0	-inf	1	no
Phvul.009G196100	YEM	SC15	37.6793	33.4735	-0.170752	0.2582	no
Phvul.008G047800	SC15	124N1	10.0853	9.24642	-0.125291	0.45365	no
Phvul.002G064300	YEM	55N1	3.31282	3.1461	-0.0744962	0.75195	no
Phvul.001G245500	YEM	55N1	0.0130086	0.0328006	1.33426	1	no
Phvul.011G166100	SC15	55N1	0.0341048	0.394853	3.53327	1	no
Phvul.009G213800	YEM	SC15	0.403736	0.489782	0.278727	0.6436	no
Phvul.002G168600	SC15	124N1	25.2156	25.5794	0.0206658	0.8884	no
Phvul.001G062000	CE3	55N1	18.306	16.7083	-0.131751	0.3841	no
Phvul.002G192900	YEM	SC15	0.0417152	0	-inf	1	no
Phvul.007G167800	CE3	55N1	6.88681	6.81226	-0.0157027	0.93755	no
Phvul.003G010000,Phvul.003G010300	YEM	CE3	17.3866	20.8349	0.261025	0.7936	no
Phvul.002G005900	SC15	55N1	2.23669	1.18476	-0.916771	0.00685	no
Phvul.002G251608	YEM	124N1	20.8117	24.3385	0.225843	0.32005	no
Phvul.002G063600	YEM	SC15	0.46002	0.43686	-0.0745256	0.86745	no
Phvul.001G129000	SC15	124N1	8.39437	7.98863	-0.0714732	0.65055	no
Phvul.007G107000	SC15	124N1	0	0	0	1	no
Phvul.010G077400	SC15	CE3	0	0	0	1	no
Phvul.008G203000	YEM	SC15	1.36564	0.361264	-1.91845	0.3042	no
Phvul.002G039100	YEM	SC15	97.3373	119.516	0.296139	0.0537	no
Phvul.003G234600	YEM	SC15	4.73937	4.95664	0.0646654	0.78165	no
Phvul.003G265600	YEM	CE3	0.0144241	0.0194089	0.428244	1	no
Phvul.006G015211	YEM	124N1	0	0	0	1	no
Phvul.009G017000	CE3	124N1	13.085	16.8769	0.367138	0.2362	no
Phvul.001G258500	CE3	55N1	4.69026	5.37971	0.19786	0.3483	no
Phvul.001G256100	YEM	CE3	0.233975	0.17336	-0.432589	1	no
Phvul.002G294304	SC15	CE3	0.47083	0.329466	-0.515074	0.3049	no
Phvul.001G043000	YEM	SC15	1.83058	1.16682	-0.649722	0.05985	no
Phvul.010G097500	YEM	55N1	6.4786	5.99858	-0.111059	0.60135	no
Phvul.002G137200	CE3	55N1	0	0	0	1	no
Phvul.001G099300	SC15	124N1	29.7411	30.1131	0.0179329	0.91345	no
Phvul.011G039500	YEM	CE3	41.1996	38.5564	-0.0956598	0.5561	no
Phvul.006G114800	YEM	124N1	1.72076	1.55826	-0.143109	0.7015	no
Phvul.008G272500	CE3	55N1	0.0565688	0.105707	0.901997	1	no
Phvul.004G113800	YEM	CE3	6.14566	5.50257	-0.159463	0.4265	no
Phvul.001G058700	CE3	55N1	35.0279	36.6081	0.0636599	0.67815	no
Phvul.003G290300	CE3	55N1	0	0	0	1	no
Phvul.009G051800	YEM	55N1	3.6765	4.41953	0.265562	0.1586	no
Phvul.002G257900	SC15	55N1	16.4967	18.2984	0.149539	0.4919	no
Phvul.005G180800	SC15	55N1	9.09683	9.36929	0.0425765	0.88135	no
Phvul.003G149600	SC15	124N1	0.0159624	0	-inf	1	no
Phvul.003G109601	SC15	CE3	0	0	0	1	no
Phvul.004G009221	SC15	CE3	3.38751	2.68724	-0.334103	0.25645	no
Phvul.003G272600	SC15	CE3	0.420032	0.371822	-0.175885	0.7727	no
Phvul.008G240800	YEM	SC15	10.7549	12.4641	0.21279	0.28885	no
Phvul.006G038144	CE3	55N1	0.494578	0.185967	-1.41116	0.0459	no
Phvul.003G005926	CE3	55N1	13.5175	12.9251	-0.0646493	0.6685	no
Phvul.006G219400	YEM	SC15	6.70253	6.70173	-0.000171707	0.99435	no
Phvul.010G155900	CE3	124N1	0.0565551	0.0240422	-1.23409	1	no
Phvul.009G001901	YEM	SC15	0.547298	0.420192	-0.381278	0.40565	no
Phvul.008G088100	CE3	124N1	0.455796	0.770678	0.75774	0.0486	no
Phvul.007G154600	SC15	124N1	0.292913	0.0649896	-2.17219	1	no
Phvul.007G083600	SC15	CE3	20.5596	22.6126	0.137314	0.39245	no
Phvul.003G161400	CE3	124N1	9.06245	5.06052	-0.840616	0.214	no
Phvul.007G169200	YEM	124N1	34.6995	30.1108	-0.204632	0.1856	no
Phvul.001G129100	YEM	CE3	0.0585976	0.0183818	-1.67256	1	no
Phvul.L001681	CE3	55N1	3.48706	2.29872	-0.601176	0.11975	no
Phvul.008G286900	YEM	55N1	0	0	0	1	no
Phvul.006G140300	55N1	124N1	4.41326	3.26132	-0.436389	0.04425	no
Phvul.006G013781	CE3	55N1	0.390679	0.622587	0.672292	0.20375	no
Phvul.008G117300	SC15	124N1	5.52011	7.23744	0.390782	0.13495	no
Phvul.008G185200	55N1	124N1	0.0477236	0.101056	1.08238	1	no
Phvul.008G049500	YEM	124N1	43.1968	57.1155	0.402958	0.00835	no
Phvul.011G024300	CE3	124N1	69.9913	67.9929	-0.0417919	0.7879	no
Phvul.002G332400	YEM	CE3	0.463888	0.441708	-0.0706852	0.90995	no
Phvul.007G089900	55N1	124N1	8.96297	6.99761	-0.357114	0.13185	no
Phvul.001G008400	SC15	55N1	21.7668	18.6669	-0.221652	0.22405	no
Phvul.001G237600	CE3	55N1	0	0.0182977	inf	1	no
Phvul.002G023900	SC15	55N1	1.67178	1.80166	0.107943	0.71105	no
Phvul.001G158900	YEM	55N1	51.3215	46.5757	-0.139986	0.393	no
Phvul.008G065500	SC15	CE3	3.45872	3.92066	0.180858	0.55565	no
Phvul.011G062600	YEM	55N1	7.3985	6.76301	-0.129568	0.5276	no
Phvul.009G199900	CE3	55N1	0.624825	0.610741	-0.0328921	0.92555	no
Phvul.005G041200	CE3	124N1	1.16993	1.03293	-0.179673	0.5935	no
Phvul.003G016600	YEM	SC15	10.0462	11.1672	0.152614	0.3503	no
Phvul.010G141650	55N1	124N1	0	0	0	1	no
Phvul.011G088100	55N1	124N1	51.5079	48.46	-0.0879991	0.5654	no
Phvul.006G097100	YEM	124N1	0.381219	0.260895	-0.547151	1	no
Phvul.005G043000	55N1	124N1	1.99523	2.15326	0.109964	0.7072	no
Phvul.010G126500	YEM	CE3	0.33962	0.656197	0.950206	0.29565	no
Phvul.002G097200	SC15	55N1	10.3834	10.5828	0.0274397	0.87645	no
Phvul.007G209000	YEM	CE3	4.22017	2.74853	-0.618644	0.0235	no
Phvul.009G244600	YEM	124N1	0.557912	0.332784	-0.745452	0.04225	no
Phvul.009G138532	SC15	CE3	19.879	17.2107	-0.207945	0.1963	no
Phvul.009G040000	YEM	CE3	109.033	102.765	-0.0854201	0.5642	no
Phvul.007G216200	CE3	124N1	1.45321	2.39583	0.721285	0.1614	no
Phvul.010G085100	SC15	CE3	11.2285	18.6528	0.732225	0.0007	no
Phvul.001G020100	CE3	55N1	82.536	66.4456	-0.31285	0.03915	no
Phvul.009G237400	SC15	124N1	11.5577	10.6185	-0.122275	0.50515	no
Phvul.001G170500	YEM	CE3	8.02504	7.18963	-0.15859	0.42225	no
Phvul.009G047866	55N1	124N1	0	0	0	1	no
Phvul.003G231700	YEM	CE3	15.3205	13.8707	-0.143425	0.3445	no
Phvul.008G075000	YEM	55N1	42.0115	79.716	0.924085	5e-05	no
Phvul.004G134300	SC15	55N1	8.33344	8.58911	0.0435969	0.79895	no
Phvul.001G172600	YEM	CE3	213.903	189.581	-0.174146	0.27855	no
Phvul.002G200600	55N1	124N1	20.329	20.8868	0.0390493	0.8183	no
Phvul.002G139800	55N1	124N1	108.462	139.211	0.360079	0.0166	no
Phvul.003G048301	YEM	CE3	0	0	0	1	no
Phvul.004G142200	YEM	CE3	0.0162681	0.0777666	2.25711	1	no
Phvul.003G262400	YEM	124N1	0	0	0	1	no
Phvul.002G137200	CE3	124N1	0	0	0	1	no
Phvul.002G124100	YEM	SC15	0.0847881	0.15533	0.873408	1	no
Phvul.002G332400	55N1	124N1	0.403339	0.160464	-1.32974	1	no
Phvul.009G144400	55N1	124N1	14.5894	15.2129	0.0603789	0.7555	no
Phvul.002G317400	SC15	CE3	0.00639643	0.00658484	0.0418808	1	no
Phvul.006G106200	YEM	SC15	39.7585	35.5003	-0.163432	0.424	no
Phvul.006G160900	SC15	124N1	4.97982	3.60357	-0.466667	0.06455	no
Phvul.003G207300	SC15	124N1	22.7278	41.6376	0.873431	5e-05	no
Phvul.004G061800	CE3	124N1	93.4716	93.8356	0.0056076	0.97225	no
Phvul.004G071025	YEM	124N1	0	0.123494	inf	1	no
Phvul.011G140400	CE3	124N1	0.370913	0.398946	0.105113	0.7962	no
Phvul.008G054500	YEM	CE3	10.2542	8.22364	-0.318366	0.2281	no
Phvul.008G157600	CE3	124N1	0.0107038	0.0953488	3.15509	1	no
Phvul.003G262600	CE3	55N1	0.333038	0.518946	0.6399	0.19985	no
Phvul.006G164500	SC15	55N1	0.902718	0.766214	-0.236527	0.70255	no
Phvul.002G024400	CE3	55N1	5.18868	5.4393	0.0680535	0.8026	no
Phvul.005G116200	YEM	55N1	0	0	0	1	no
Phvul.001G023600	SC15	55N1	9.62799	11.8183	0.295714	0.15045	no
Phvul.005G077500	YEM	55N1	1.04141	1.67592	0.686426	0.12475	no
Phvul.006G197700	YEM	SC15	14.2329	12.6037	-0.175379	0.3266	no
Phvul.002G242200	YEM	CE3	2.43397	2.21668	-0.134914	0.705	no
Phvul.008G194828	YEM	55N1	0.224784	0.356482	0.665292	1	no
Phvul.006G014600	55N1	124N1	9.78099	14.6928	0.587061	0.0006	no
Phvul.009G249000	YEM	55N1	4.67003	4.38191	-0.0918722	0.613	no
Phvul.001G181300	CE3	124N1	16.2354	14.7865	-0.134869	0.4439	no
Phvul.003G026500	SC15	124N1	8.55748	11.2885	0.399594	0.0268	no
Phvul.006G002200	SC15	CE3	21.1235	18.8028	-0.167903	0.35975	no
Phvul.003G149600	SC15	CE3	0.0159624	0	-inf	1	no
Phvul.003G187500	YEM	SC15	818.093	792.959	-0.0450185	0.80085	no
Phvul.008G208114	YEM	SC15	0.989503	0.422539	-1.22762	0.0929	no
Phvul.005G134300	SC15	124N1	14.5653	11.0986	-0.392156	0.0162	no
Phvul.009G066920	CE3	124N1	5.93993	5.50427	-0.109895	0.65355	no
Phvul.007G045400	55N1	124N1	1.18505	1.36833	0.207473	0.5388	no
Phvul.002G233900	YEM	SC15	1.39483	0.716769	-0.96051	0.00955	no
Phvul.009G247600	SC15	124N1	0.0900663	0.12457	0.467893	1	no
Phvul.010G121500	YEM	55N1	18.2497	23.7864	0.382264	0.02115	no
Phvul.002G114600	SC15	55N1	12.2189	12.4598	0.0281555	0.88025	no
Phvul.003G214100	SC15	55N1	29.5052	36.1237	0.291978	0.06005	no
Phvul.006G082000	55N1	124N1	2.05685	2.07401	0.0119855	0.95185	no
Phvul.002G332200	55N1	124N1	20.8502	27.7037	0.41002	0.01605	no
Phvul.001G106900	55N1	124N1	1.62259	1.27817	-0.344213	0.4633	no
Phvul.L005001	YEM	CE3	104.743	99.3654	-0.0760331	0.62215	no
Phvul.004G034100	SC15	CE3	50.2191	60.3563	0.265269	0.08445	no
Phvul.001G052600	YEM	55N1	2.42621	2.64639	0.125319	0.55535	no
Phvul.007G271500	YEM	SC15	23.8753	21.5445	-0.148202	0.318	no
Phvul.006G044100	CE3	55N1	0.15951	0.224435	0.492643	1	no
Phvul.009G085700	YEM	CE3	32.9611	31.1833	-0.0799888	0.6165	no
Phvul.001G193400	YEM	CE3	44.2282	58.1704	0.395317	0.01395	no
Phvul.007G248400	SC15	CE3	63.7987	59.9782	-0.0890893	0.55615	no
Phvul.004G110800	CE3	124N1	0	0	0	1	no
Phvul.L007743	SC15	55N1	7.49301	7.77976	0.0541798	0.83025	no
Phvul.001G130200	YEM	CE3	16.5317	11.018	-0.585371	0.0012	no
Phvul.009G234500	YEM	CE3	27.8376	28.7608	0.0470693	0.7694	no
Phvul.002G247700	SC15	55N1	0.0596492	0.0339281	-0.814021	1	no
Phvul.006G029600	YEM	CE3	0.188608	0.127055	-0.569939	1	no
Phvul.006G078100	YEM	55N1	0	0	0	1	no
Phvul.005G045700	SC15	124N1	31.3828	32.7535	0.0616759	0.70235	no
Phvul.007G237400	YEM	55N1	0	0	0	1	no
Phvul.008G291500	SC15	CE3	12.0489	12.3683	0.0377513	0.90605	no
Phvul.001G222700	SC15	CE3	15.9734	14.374	-0.152209	0.3356	no
Phvul.005G181400	CE3	55N1	2.52193	1.91728	-0.395464	0.20595	no
Phvul.003G038600	55N1	124N1	21.8423	25.4283	0.219309	0.15795	no
Phvul.008G244900	CE3	124N1	0.0661596	0.0726788	0.135584	1	no
Phvul.004G106600	SC15	55N1	0.232441	0.145881	-0.672074	1	no
Phvul.006G084500	YEM	55N1	0	0.00647233	inf	1	no
Phvul.007G129700	YEM	CE3	27.8797	26.4947	-0.0735106	0.63445	no
Phvul.005G058700	YEM	124N1	14.3337	12.5218	-0.194968	0.3171	no
Phvul.002G227700	CE3	124N1	25.3419	23.8459	-0.0877794	0.57695	no
Phvul.009G146300	55N1	124N1	14.1511	13.545	-0.0631553	0.67485	no
Phvul.003G118000	CE3	124N1	3.01733	2.50577	-0.26802	0.3385	no
Phvul.011G146100	CE3	55N1	0	0	0	1	no
Phvul.008G232300	CE3	124N1	6.43031	6.0847	-0.0797016	0.6442	no
Phvul.009G163300	SC15	CE3	0	0	0	1	no
Phvul.001G131300	CE3	124N1	3.62776	4.13957	0.190402	0.4288	no
Phvul.009G045400	SC15	CE3	15.1254	12.9606	-0.222847	0.18735	no
Phvul.L000400	YEM	55N1	15.3171	10.226	-0.582911	0.0002	no
Phvul.010G001100	CE3	124N1	11.8055	12.3403	0.0639254	0.7803	no
Phvul.004G020400	SC15	55N1	3.53258	3.41741	-0.0478217	0.88845	no
Phvul.003G144000	YEM	CE3	20.9535	17.9972	-0.21942	0.25305	no
Phvul.006G150900	YEM	CE3	0.372222	0.349662	-0.0902012	1	no
Phvul.007G100400	SC15	55N1	49.0216	55.7891	0.186565	0.22285	no
Phvul.002G312500	YEM	124N1	0.169276	0.0853216	-0.988396	1	no
Phvul.002G321700	CE3	55N1	50.4195	52.488	0.0580048	0.6986	no
Phvul.008G200900	YEM	SC15	0	0.0242326	inf	1	no
Phvul.011G036700	YEM	55N1	0.0243296	0	-inf	1	no
Phvul.009G065400	YEM	CE3	42.138	31.8782	-0.402552	0.01695	no
Phvul.002G064900	55N1	124N1	44.3003	53.0131	0.259033	0.09225	no
Phvul.002G268800	YEM	CE3	8.09311	7.17156	-0.174407	0.46625	no
Phvul.008G292900	YEM	CE3	8.38148	7.72759	-0.117187	0.5376	no
Phvul.004G119400	YEM	SC15	30.3737	24.3931	-0.316352	0.0899	no
Phvul.010G150900	CE3	124N1	31.4727	33.2008	0.077114	0.6394	no
Phvul.011G208900	YEM	SC15	0	0	0	1	no
Phvul.008G124100	SC15	CE3	50.9455	48.0881	-0.083275	0.64595	no
Phvul.011G139550	YEM	55N1	5.78911	2.66594	-1.1187	0.44025	no
Phvul.005G041900	YEM	55N1	0.978159	0.357861	-1.45067	0.37315	no
Phvul.002G092800	SC15	124N1	29.4111	26.4325	-0.154048	0.3474	no
Phvul.005G101300	SC15	CE3	0	0	0	1	no
Phvul.009G156200	55N1	124N1	1.05302	1.72825	0.714775	0.10495	no
Phvul.006G194200	YEM	CE3	0.029956	0.0175631	-0.770302	1	no
Phvul.004G060100	YEM	124N1	50.9055	51.6588	0.0211925	0.8955	no
Phvul.008G267500	YEM	CE3	4.04429	4.20533	0.0563297	0.7859	no
Phvul.007G222600	SC15	CE3	0.102208	0.0483471	-1.08	1	no
Phvul.009G155700	CE3	55N1	11.6019	13.7077	0.240621	0.23585	no
Phvul.010G160400	YEM	CE3	45.3323	44.0973	-0.0398473	0.7887	no
Phvul.003G282700	YEM	SC15	8.24961	7.09471	-0.217582	0.18395	no
Phvul.011G062000	SC15	55N1	0.679629	0.528781	-0.362076	0.35485	no
Phvul.002G192700	CE3	55N1	0	0	0	1	no
Phvul.009G127400	SC15	124N1	7.30032	8.09546	0.149153	0.52765	no
Phvul.010G154800	55N1	124N1	50.5201	50.5798	0.00170442	0.99125	no
Phvul.005G123400	YEM	55N1	158.6	132.047	-0.264331	0.0826	no
Phvul.011G148900	YEM	SC15	9.02202	8.05506	-0.163555	0.40865	no
Phvul.003G179900	YEM	124N1	38.7703	46.3545	0.257756	0.12475	no
Phvul.001G163400	CE3	124N1	0.12276	0.0837647	-0.551431	1	no
Phvul.011G100600	YEM	SC15	46.5451	71.292	0.615112	5e-05	no
Phvul.009G228500	YEM	SC15	18.0952	16.7742	-0.109369	0.4905	no
Phvul.008G052200	CE3	124N1	8.63719	9.74982	0.174813	0.37205	no
Phvul.001G032000	SC15	55N1	15.7356	14.8851	-0.0801621	0.6992	no
Phvul.007G237500	SC15	CE3	0	0	0	1	no
Phvul.008G159000	YEM	55N1	1.00048	1.72371	0.784824	0.05085	no
Phvul.005G059500	55N1	124N1	0.0328837	0.0306562	-0.101193	1	no
Phvul.007G149432	YEM	CE3	18.1798	17.2429	-0.0763335	0.61835	no
Phvul.006G216000	SC15	CE3	26.5519	27.8968	0.0712839	0.6387	no
Phvul.005G087900	CE3	55N1	15.1301	9.80217	-0.626248	0.0954	no
Phvul.009G091800	YEM	SC15	0.0166493	0	-inf	1	no
Phvul.011G162600	YEM	CE3	37.6335	35.0257	-0.103601	0.55375	no
Phvul.007G046900	SC15	CE3	0.504923	0.369738	-0.449558	0.5632	no
Phvul.011G115600	SC15	55N1	13.284	11.1533	-0.252226	0.16285	no
Phvul.006G093911	CE3	55N1	46.3214	43.6417	-0.0859733	0.56845	no
Phvul.001G044900	YEM	55N1	28.5426	24.3512	-0.229121	0.14565	no
Phvul.001G135500	CE3	55N1	44.7614	45.5445	0.0250233	0.87195	no
Phvul.001G127400	SC15	CE3	20.42	18.8695	-0.113932	0.5251	no
Phvul.009G094832	YEM	CE3	0.850532	0.89911	0.0801316	0.91495	no
Phvul.009G196100	CE3	55N1	38.0492	30.0794	-0.339091	0.02505	no
Phvul.009G100600	55N1	124N1	29.8521	33.1129	0.14956	0.31855	no
Phvul.003G081300	YEM	55N1	3.96934	2.56176	-0.631763	0.0051	no
Phvul.009G213200	55N1	124N1	7.73689	10.1067	0.385486	0.03975	no
Phvul.008G060200	SC15	CE3	16.3528	14.9905	-0.125485	0.41015	no
Phvul.009G133400	YEM	55N1	0	0	0	1	no
Phvul.011G016800	YEM	55N1	7.82819	6.69417	-0.225774	0.3279	no
Phvul.002G004300	SC15	55N1	21.1297	15.7751	-0.421626	0.02505	no
Phvul.003G024400	SC15	124N1	24.4303	15.3104	-0.674166	0.00035	no
Phvul.003G143200	YEM	124N1	0.127009	0.15387	0.27678	1	no
Phvul.007G191500	YEM	55N1	44.0155	46.5612	0.0811142	0.6036	no
Phvul.011G044000	YEM	124N1	1.59457	1.17377	-0.442014	0.1604	no
Phvul.005G061400	YEM	124N1	27.4112	24.4774	-0.163315	0.28205	no
Phvul.008G267200	YEM	124N1	12.6443	9.8978	-0.353309	0.0364	no
Phvul.004G069900	YEM	124N1	67.6346	42.4394	-0.672358	5e-05	no
Phvul.006G085000	CE3	55N1	59.2253	52.9424	-0.161789	0.28595	no
Phvul.008G072200	YEM	124N1	0.0155098	0.0186091	0.262831	1	no
Phvul.009G003500	CE3	55N1	10.7771	9.78533	-0.139272	0.4985	no
Phvul.010G155400	YEM	CE3	0.214112	0.55145	1.36487	0.19275	no
Phvul.011G022600	CE3	124N1	37.9347	32.3302	-0.230637	0.13405	no
Phvul.010G053000	YEM	CE3	0.0536956	0.0510834	-0.0719487	1	no
Phvul.004G163400	YEM	CE3	3.89322	4.44788	0.192152	0.4076	no
Phvul.008G292300	YEM	CE3	15.3317	14.0726	-0.123636	0.47475	no
Phvul.004G125700	SC15	55N1	15.0738	14.6785	-0.0383457	0.82285	no
Phvul.008G114733	SC15	55N1	1.25957	1.13302	-0.152764	0.7839	no
Phvul.003G020800	55N1	124N1	34.4152	46.5088	0.434459	0.0078	no
Phvul.003G173700	YEM	CE3	31.1806	31.4706	0.0133586	0.92755	no
Phvul.009G086200	SC15	124N1	212.707	205.026	-0.05306	0.71805	no
Phvul.001G147700	CE3	124N1	1.13211	0.88847	-0.349622	0.3004	no
Phvul.010G060150	SC15	CE3	5.36243	5.62707	0.069496	0.87785	no
Phvul.003G106900	SC15	CE3	29.2887	29.0256	-0.0130212	0.936	no
Phvul.005G074300	YEM	CE3	7.72222	7.52874	-0.0366079	0.84125	no
Phvul.005G073200	YEM	55N1	214.451	172.389	-0.314983	0.0497	no
Phvul.008G277400	SC15	124N1	1.62319	1.31035	-0.308875	0.3246	no
Phvul.007G137400	YEM	CE3	0	0	0	1	no
Phvul.004G009401	YEM	CE3	0.0287685	0	-inf	1	no
Phvul.004G173800	SC15	124N1	54.775	56.6697	0.0490612	0.7616	no
Phvul.009G105850	SC15	124N1	0	0	0	1	no
Phvul.009G237900	YEM	CE3	57.5044	55.5126	-0.0508563	0.7356	no
Phvul.007G086000	YEM	SC15	3.51809	3.31536	-0.0856305	0.80255	no
Phvul.003G034000	SC15	55N1	9.63275	7.53067	-0.35517	0.2569	no
Phvul.009G081200	55N1	124N1	0.0893492	0.0701898	-0.348194	1	no
Phvul.001G251600	SC15	55N1	7.46996	7.96428	0.0924437	0.6149	no
Phvul.003G061500	YEM	CE3	5.86552	5.30838	-0.143988	0.53085	no
Phvul.005G000600	YEM	55N1	21.8423	25.2713	0.210378	0.20595	no
Phvul.009G066900	SC15	55N1	4.01449	3.80802	-0.0761757	0.764	no
Phvul.011G074500	YEM	CE3	2.05603	1.81806	-0.177461	0.66495	no
Phvul.008G209000	CE3	55N1	0.335675	5.26703	3.97185	0.14895	no
Phvul.007G082700	CE3	124N1	55.292	65.5291	0.245063	0.10475	no
Phvul.010G001600	YEM	124N1	4.25099	6.09916	0.520812	0.0976	no
Phvul.008G187300	YEM	SC15	70.6683	95.0953	0.428311	0.3899	no
Phvul.007G207100	YEM	SC15	19.779	18.5337	-0.0938208	0.5657	no
Phvul.006G143700	SC15	55N1	6.07187	5.90673	-0.0397832	0.87995	no
Phvul.006G114700	55N1	124N1	0.275702	0.224647	-0.295446	1	no
Phvul.010G120850	CE3	55N1	0	0	0	1	no
Phvul.003G283800	55N1	124N1	14.7533	15.5174	0.072844	0.7168	no
Phvul.003G053300	YEM	CE3	2.54766	3.01374	0.242381	0.30565	no
Phvul.007G160700	55N1	124N1	81.9358	81.5178	-0.00737744	0.96015	no
Phvul.011G132400	YEM	124N1	0	0	0	1	no
Phvul.001G021550	YEM	55N1	19.2192	10.7907	-0.83276	0.00035	no
Phvul.009G043600	SC15	124N1	19.3045	14.4078	-0.422088	0.0068	no
Phvul.007G272000	YEM	124N1	18.317	16.6728	-0.135687	0.40975	no
Phvul.009G239300	55N1	124N1	37.0115	43.4788	0.232339	0.1263	no
Phvul.006G019400	SC15	124N1	18.3358	19.7604	0.107949	0.49715	no
Phvul.003G196600	YEM	CE3	2.79468	3.64608	0.383661	0.15105	no
Phvul.003G296400	YEM	SC15	39.6855	40.4842	0.0287462	0.8466	no
Phvul.004G010200	YEM	124N1	0	0	0	1	no
Phvul.002G241700	SC15	55N1	32.568	29.0196	-0.166426	0.32065	no
Phvul.001G224400	55N1	124N1	61.2871	60.6902	-0.0141189	0.92765	no
Phvul.009G251700	CE3	124N1	13.1264	13.4792	0.0382652	0.80955	no
Phvul.003G140000	YEM	55N1	0.412547	0.324429	-0.346657	0.5045	no
Phvul.002G243500	55N1	124N1	0	0	0	1	no
Phvul.005G033600	SC15	CE3	5.15194	5.45811	0.0832866	0.70855	no
Phvul.004G026300	SC15	CE3	3.82322	5.699	0.575923	0.00185	no
Phvul.002G052300	55N1	124N1	32.6968	26.8239	-0.285631	0.16125	no
Phvul.002G276704	SC15	55N1	48.4422	27.8579	-0.798179	0.5599	no
Phvul.004G057200	SC15	55N1	0	0.0375261	inf	1	no
Phvul.001G043450	CE3	124N1	14.8222	14.2912	-0.0526358	0.9101	no
Phvul.010G161300	YEM	124N1	0.811208	0.845005	0.0588871	0.92415	no
Phvul.002G284000	CE3	124N1	109.18	109.856	0.00891202	0.95755	no
Phvul.003G174700	SC15	55N1	5.85194	5.43551	-0.1065	0.52835	no
Phvul.008G041500	YEM	124N1	0	0.0108873	inf	1	no
Phvul.006G001300	YEM	CE3	0.0807709	0.0432951	-0.899633	1	no
Phvul.L003737	SC15	124N1	63.9937	61.2116	-0.0641255	0.66555	no
Phvul.003G242401	CE3	55N1	1.07076	0.794657	-0.430238	0.3833	no
Phvul.002G015400	SC15	55N1	4.66123	4.80856	0.0448944	0.88175	no
Phvul.011G199100	55N1	124N1	0.606361	0.690876	0.18825	0.72395	no
Phvul.002G325100	YEM	SC15	137.431	124.803	-0.139057	0.3677	no
Phvul.006G039500	YEM	124N1	0	0	0	1	no
Phvul.008G196500	SC15	124N1	29.1156	36.4055	0.322363	0.0466	no
Phvul.005G053800	55N1	124N1	2.87023	2.35918	-0.28288	0.2062	no
Phvul.007G275200	YEM	124N1	15.2743	15.3148	0.00382579	0.98155	no
Phvul.010G019800	55N1	124N1	4.87341	7.97765	0.711033	0.02755	no
Phvul.006G103400	CE3	55N1	85.576	81.5496	-0.069529	0.63895	no
Phvul.008G249400	SC15	124N1	3.9675	4.51346	0.186005	0.36145	no
Phvul.008G155800	SC15	CE3	0	0	0	1	no
Phvul.002G193500	SC15	CE3	0.462526	0.45677	-0.0180676	0.9723	no
Phvul.005G012800	YEM	SC15	28.0435	24.6885	-0.183825	0.24015	no
Phvul.003G164300	YEM	SC15	7.43534	8.60617	0.210972	0.3343	no
Phvul.001G173200	SC15	124N1	102.326	118.162	0.207601	0.1884	no
Phvul.006G215700	YEM	CE3	3.56874	3.71091	0.056359	0.79115	no
Phvul.005G028401	YEM	55N1	0	0	0	1	no
Phvul.006G214300	SC15	124N1	5.06305	2.91336	-0.797322	0.0072	no
Phvul.005G052200	CE3	124N1	16.4464	13.944	-0.238125	0.188	no
Phvul.006G222201	CE3	55N1	3.89108	2.97325	-0.388132	0.4784	no
Phvul.005G099700	SC15	124N1	21.8558	20.0595	-0.123731	0.53605	no
Phvul.008G190100	YEM	SC15	80.4547	79.7539	-0.0126213	0.9445	no
Phvul.001G199700	SC15	124N1	5.45686	3.54593	-0.621905	0.03675	no
Phvul.001G024200	CE3	124N1	6.40796	5.68857	-0.171798	0.3066	no
Phvul.003G166100	SC15	55N1	0	0	0	1	no
Phvul.004G000700	YEM	SC15	11.4188	8.51859	-0.422723	0.0437	no
Phvul.011G049100	SC15	CE3	0.493026	0.262185	-0.911077	0.1494	no
Phvul.008G273600	YEM	CE3	0	0.0204572	inf	1	no
Phvul.010G026700	YEM	124N1	3.14926	3.83096	0.282691	0.20365	no
Phvul.009G184700	CE3	55N1	13.3706	11.9122	-0.166622	0.28535	no
Phvul.006G013200	YEM	CE3	0.295737	0.0414383	-2.83528	1	no
Phvul.009G036700	YEM	CE3	2.5284	3.47185	0.457481	0.0576	no
Phvul.004G085100	YEM	55N1	0.138599	0.0420377	-1.72116	1	no
Phvul.011G067401	YEM	55N1	7.37568	9.59388	0.379338	0.0279	no
Phvul.011G202200	CE3	55N1	0	0.00543937	inf	1	no
Phvul.002G280300	YEM	55N1	71.323	91.5772	0.360621	0.0201	no
Phvul.002G321600	YEM	124N1	7.69177	7.55977	-0.0249727	0.9086	no
Phvul.009G181100	YEM	55N1	6.40638	6.17819	-0.0523266	0.8255	no
Phvul.001G009700	CE3	124N1	69.2369	73.5273	0.0867391	0.56825	no
Phvul.007G099200	SC15	CE3	24.1147	22.0932	-0.126311	0.40395	no
Phvul.007G002400	SC15	55N1	0	0	0	1	no
Phvul.003G129600	YEM	124N1	60.6471	61.1545	0.0120182	0.93665	no
Phvul.008G017300	SC15	124N1	65.1569	62.4559	-0.0610791	0.68515	no
Phvul.001G001400	SC15	124N1	41.9667	41.6887	-0.00958858	0.9487	no
Phvul.008G099800	SC15	CE3	4.20689	3.22087	-0.385301	0.2363	no
Phvul.002G214600	YEM	CE3	11.9548	9.8645	-0.277275	0.152	no
Phvul.008G263900	CE3	124N1	28.204	24.9721	-0.17558	0.27015	no
Phvul.004G105700	55N1	124N1	100.098	88.3385	-0.1803	0.234	no
Phvul.006G038700	YEM	124N1	0.290438	0.376124	0.372977	1	no
Phvul.002G113700	55N1	124N1	0.300451	0.161655	-0.894214	1	no
Phvul.003G281200	YEM	55N1	0	0	0	1	no
Phvul.005G161000	YEM	CE3	42.8118	44.4477	0.0541012	0.7178	no
Phvul.005G113900	YEM	CE3	0	0	0	1	no
Phvul.002G249000	CE3	124N1	0.763902	0.638246	-0.259274	0.4883	no
Phvul.009G005700	SC15	55N1	0	0	0	1	no
Phvul.008G181000	YEM	SC15	19.4971	16.314	-0.257149	0.08995	no
Phvul.002G180400	CE3	55N1	36.864	32.0792	-0.200575	0.188	no
Phvul.009G076900	55N1	124N1	159.538	142.682	-0.161099	0.28295	no
Phvul.002G312300	YEM	SC15	8.6162	5.41296	-0.670633	0.0009	no
Phvul.006G118700	YEM	CE3	0	0	0	1	no
Phvul.002G319600	SC15	55N1	70.5009	87.9693	0.319358	0.0303	no
Phvul.003G060700	CE3	124N1	0.375851	0.450999	0.262963	0.57895	no
Phvul.008G139100	CE3	124N1	3.1263	3.09644	-0.0138472	0.9701	no
Phvul.006G028000	YEM	SC15	63.6557	49.8175	-0.353635	0.02475	no
Phvul.008G093500	SC15	55N1	33.259	49.9368	0.58636	0.00115	no
Phvul.009G110700	YEM	55N1	0	0.0295668	inf	1	no
Phvul.003G138382	CE3	55N1	100.899	134.946	0.41947	0.00615	no
Phvul.007G050200	SC15	CE3	0.00618341	0.0177563	1.52186	1	no
Phvul.007G192100	SC15	CE3	10.1176	7.33775	-0.46345	0.03135	no
Phvul.008G113400	SC15	55N1	35.4106	33.848	-0.0651094	0.66395	no
Phvul.003G242100	SC15	55N1	13.0319	13.1859	0.0169419	0.91255	no
Phvul.004G119300	SC15	CE3	4.78709	5.90131	0.301885	0.18285	no
Phvul.007G196600	CE3	124N1	3.15695	2.75722	-0.19532	0.37975	no
Phvul.009G208500	YEM	55N1	12.4803	9.67428	-0.367422	0.02695	no
Phvul.010G012000	YEM	SC15	2.24356	3.36872	0.586412	0.0174	no
Phvul.001G125400	SC15	CE3	26.1788	24.6676	-0.0857821	0.5813	no
Phvul.010G111400	55N1	124N1	83.6643	89.7889	0.101925	0.50845	no
Phvul.006G059260	SC15	124N1	10.5246	12.6822	0.269041	0.0953	no
Phvul.009G186900	CE3	124N1	0	0	0	1	no
Phvul.003G091300	YEM	CE3	0	0	0	1	no
Phvul.008G091400	CE3	124N1	0.176915	0.254826	0.526455	1	no
Phvul.009G108100	CE3	55N1	346.676	522.846	0.592798	0.00025	no
Phvul.005G083400	SC15	CE3	420.781	481.438	0.194281	0.2884	no
Phvul.009G237900	YEM	55N1	57.5044	50.6739	-0.182429	0.2292	no
Phvul.003G166400	SC15	CE3	30.2586	28.0222	-0.110775	0.48625	no
Phvul.009G113200	SC15	55N1	0.38668	0.425548	0.13818	0.7849	no
Phvul.003G016500	SC15	CE3	21.9658	13.2958	-0.724285	5e-05	no
Phvul.004G082300	CE3	55N1	0.283463	0.296885	0.0667446	1	no
Phvul.008G039800	YEM	SC15	2.2066	2.14819	-0.0386995	0.88165	no
Phvul.011G041100	CE3	124N1	52.2416	55.4325	0.085532	0.59125	no
Phvul.003G187100	55N1	124N1	3.00614	3.20815	0.0938294	0.81275	no
Phvul.003G205400	YEM	55N1	1.87873	2.10552	0.16442	0.5638	no
Phvul.005G029300	CE3	124N1	57.1063	50.8505	-0.167388	0.265	no
Phvul.003G153901	CE3	124N1	1.26209	1.37956	0.128394	0.6686	no
Phvul.006G205500	YEM	124N1	29.7144	37.9541	0.353092	0.02455	no
Phvul.008G203500	CE3	55N1	15.4308	11.9001	-0.374843	0.02325	no
Phvul.009G063000	SC15	124N1	14.1012	11.4727	-0.297602	0.10795	no
Phvul.009G201300	SC15	55N1	1.94675	1.68315	-0.209906	0.4816	no
Phvul.001G127800	CE3	55N1	9.59145	9.82006	0.0339826	0.8507	no
Phvul.002G196200	CE3	124N1	1.14076	0.880771	-0.373152	0.2114	no
Phvul.001G038000	YEM	CE3	16.3204	15.8454	-0.042612	0.8205	no
Phvul.004G018300	YEM	CE3	3.51287	2.86213	-0.295561	0.42985	no
Phvul.007G279000	SC15	124N1	1.1863	0.953318	-0.315438	0.4075	no
Phvul.009G218300	SC15	CE3	3.57938	3.78588	0.0809189	0.6811	no
Phvul.005G175500	CE3	124N1	22.9996	19.6868	-0.224381	0.1388	no
Phvul.005G165700	YEM	SC15	0	0	0	1	no
Phvul.005G065000	CE3	55N1	1.86627	1.49795	-0.31717	0.328	no
Phvul.005G052101	YEM	SC15	0.0284622	0.0303785	0.0940042	1	no
Phvul.006G057500	SC15	124N1	0	0	0	1	no
Phvul.008G101200	SC15	124N1	8.49682	10.5504	0.312303	0.0747	no
Phvul.011G071200	CE3	124N1	37.97	39.6509	0.0624957	0.681	no
Phvul.002G112100	YEM	CE3	26.1177	27.4946	0.0741226	0.656	no
Phvul.010G079000	CE3	55N1	0	0	0	1	no
Phvul.001G065550	SC15	55N1	8.74937	8.00875	-0.127602	0.5158	no
Phvul.011G096200	SC15	CE3	10.7999	13.0061	0.268166	0.19385	no
Phvul.009G135500	CE3	124N1	77.3911	77.665	0.0050967	0.9741	no
Phvul.009G019800	SC15	CE3	11.7229	10.3724	-0.17658	0.3306	no
Phvul.010G084000	SC15	55N1	20.1675	18.1685	-0.150595	0.366	no
Phvul.011G128300	YEM	124N1	15.2187	14.1054	-0.109595	0.5268	no
Phvul.007G069000	SC15	55N1	12.7604	11.9734	-0.0918443	0.63715	no
Phvul.003G044400	CE3	124N1	111.659	103.424	-0.110536	0.48325	no
Phvul.011G025700	CE3	55N1	0.16875	0.102557	-0.718462	1	no
Phvul.011G159000	SC15	55N1	193.459	181.38	-0.0930063	0.5622	no
Phvul.009G124500	YEM	55N1	8.02837	7.67784	-0.0644069	0.6969	no
Phvul.002G331800	SC15	55N1	0.336891	0.271355	-0.312097	1	no
Phvul.009G248800	SC15	CE3	4.61338	3.14506	-0.552738	0.0047	no
Phvul.009G123700	YEM	55N1	75.3942	60.4955	-0.317624	0.0385	no
Phvul.007G262300	YEM	CE3	0.00541979	0.00641352	0.242879	1	no
Phvul.009G146800	SC15	55N1	0.142947	0.0907123	-0.656107	1	no
Phvul.003G023101	CE3	124N1	13.1988	15.9125	0.269758	0.1208	no
Phvul.002G222600	SC15	55N1	20.2153	17.6732	-0.193887	0.2076	no
Phvul.007G224200	CE3	124N1	0	0.0784698	inf	1	no
Phvul.002G081350	YEM	SC15	0	0.059085	inf	1	no
Phvul.002G304700	CE3	124N1	99.9696	96.3044	-0.0538874	0.7173	no
Phvul.004G032700	CE3	124N1	0.0536218	0.0459463	-0.222871	1	no
Phvul.006G100700	YEM	CE3	0.185111	0.335361	0.857327	1	no
Phvul.001G221200	YEM	55N1	426.366	806.881	0.920265	5e-05	no
Phvul.002G275500	YEM	124N1	41.4059	42.9571	0.0530603	0.71835	no
Phvul.009G031800	YEM	55N1	7.45703	7.30121	-0.0304642	0.88435	no
Phvul.006G059100	YEM	SC15	76.1654	89.7123	0.23617	0.11565	no
Phvul.004G119000	SC15	124N1	0	0	0	1	no
Phvul.006G164400	CE3	124N1	31.8937	32.602	0.0316879	0.834	no
Phvul.002G200500	CE3	124N1	0	0	0	1	no
Phvul.005G132200	SC15	55N1	338.1	447.596	0.404746	0.0414	no
Phvul.005G054300	YEM	SC15	0.906345	0.642721	-0.495868	0.1379	no
Phvul.001G167200	SC15	55N1	0.0672512	0.0847444	0.333558	1	no
Phvul.002G187900	CE3	55N1	0	0	0	1	no
Phvul.005G058600	YEM	SC15	176.254	147.342	-0.258482	0.14685	no
Phvul.011G079000	YEM	CE3	41.8737	47.557	0.183615	0.2208	no
Phvul.003G161800	SC15	55N1	19.2866	18.6271	-0.0502011	0.75525	no
Phvul.008G084000	SC15	124N1	0.132904	0.0940054	-0.499569	1	no
Phvul.004G032000	SC15	124N1	23.9298	18.8608	-0.343419	0.02955	no
Phvul.009G055200	CE3	124N1	9.84529	9.30414	-0.0815603	0.62235	no
Phvul.010G089900	CE3	124N1	0.968043	0.937321	-0.0465281	0.9335	no
Phvul.002G220600	YEM	55N1	18.4767	12.4443	-0.570219	0.0033	no
Phvul.011G047700	SC15	124N1	27.4917	26.7341	-0.0403131	0.7913	no
Phvul.004G144600	YEM	SC15	2.90205	2.60163	-0.157657	0.51815	no
Phvul.003G232400	YEM	SC15	2.31516	2.42044	0.0641565	0.8198	no
Phvul.008G019400	55N1	124N1	8.12492	8.02681	-0.0175277	0.928	no
Phvul.009G091500	YEM	55N1	4.92713	5.01861	0.0265402	0.9214	no
Phvul.003G204300	YEM	CE3	0	0.0353538	inf	1	no
Phvul.001G221700	55N1	124N1	78.4979	46.8313	-0.745182	0.0001	no
Phvul.005G083700	SC15	CE3	9.38785	7.37889	-0.347391	0.09355	no
Phvul.005G046700,Phvul.005G046800	YEM	SC15	0.171528	0.212097	0.30628	1	no
Phvul.001G119600	YEM	124N1	6.56849	6.30513	-0.0590349	0.7357	no
Phvul.009G215700	YEM	124N1	1.76124	1.84266	0.0651963	0.8428	no
Phvul.002G013500	YEM	SC15	0	0	0	1	no
Phvul.006G139700	SC15	55N1	0.159445	0.175972	0.142286	1	no
Phvul.006G001600	CE3	55N1	24.037	26.0114	0.113884	0.44685	no
Phvul.003G239800	55N1	124N1	7.5064	3.87611	-0.953511	0.00375	no
Phvul.002G183500	CE3	124N1	35.3694	33.0996	-0.0956867	0.53425	no
Phvul.006G140300	SC15	CE3	5.92047	4.8342	-0.292436	0.1364	no
Phvul.009G219700	YEM	55N1	0.895593	0.389988	-1.19941	0.0387	no
Phvul.002G092700	SC15	CE3	0.880525	1.13656	0.368241	0.26745	no
Phvul.002G180032	CE3	55N1	4.69622	4.65586	-0.0124544	0.9501	no
Phvul.002G273200	SC15	55N1	4.41528	4.12511	-0.0980692	0.708	no
Phvul.007G047400	YEM	CE3	0.105758	0.166473	0.654521	1	no
Phvul.004G048000	SC15	55N1	1.80444	2.02542	0.166664	0.43	no
Phvul.011G010100	YEM	SC15	44.6692	44.4886	-0.00584515	0.9717	no
Phvul.008G181700	55N1	124N1	0	0	0	1	no
Phvul.003G166800	YEM	124N1	4.19989	2.94611	-0.511541	0.10655	no
Phvul.009G163000	YEM	SC15	0.128064	0.108594	-0.237918	1	no
Phvul.001G229300	55N1	124N1	8.81414	10.2727	0.220928	0.2544	no
Phvul.008G152200	CE3	124N1	22.7937	22.4821	-0.0198587	0.8942	no
Phvul.008G178800	YEM	55N1	26.9881	28.1688	0.0617796	0.7279	no
Phvul.007G164200	YEM	55N1	26.2744	26.5922	0.0173471	0.93155	no
Phvul.003G027400	YEM	CE3	8.69221	12.6007	0.535708	0.00275	no
Phvul.006G048200	CE3	124N1	20.5247	19.4872	-0.0748336	0.71965	no
Phvul.007G256000	YEM	CE3	10.936	11.5224	0.0753654	0.7047	no
Phvul.009G021300	CE3	124N1	4.4247	3.56137	-0.313147	0.20695	no
Phvul.003G205600	CE3	55N1	14.4801	15.3215	0.0814826	0.62445	no
Phvul.007G040200	YEM	55N1	0.0459339	0	-inf	1	no
Phvul.008G151000	YEM	CE3	0	0	0	1	no
Phvul.002G325100	CE3	55N1	135.655	118.116	-0.199744	0.1924	no
Phvul.010G146500	YEM	CE3	13.1361	12.805	-0.0368278	0.8638	no
Phvul.002G048100	CE3	124N1	0.353907	0.23989	-0.560994	1	no
Phvul.008G216600	CE3	124N1	0	0	0	1	no
Phvul.011G034900	CE3	124N1	16.3125	18.8092	0.205464	0.246	no
Phvul.008G078700	SC15	124N1	6.73515	7.62745	0.179491	0.33455	no
Phvul.L001960	55N1	124N1	0	0.0411531	inf	1	no
Phvul.007G032500	CE3	124N1	136.229	164.836	0.275006	0.10635	no
Phvul.008G094200	YEM	SC15	0.900057	0.928885	0.0454829	0.92545	no
Phvul.007G147600	YEM	124N1	67.4596	81.6949	0.276221	0.0663	no
Phvul.007G153700	SC15	55N1	86.3501	86.3619	0.000196732	0.9984	no
Phvul.009G100300	YEM	55N1	0.0494244	0.0584665	0.242387	1	no
Phvul.003G099100	SC15	55N1	6.69202	4.65872	-0.522508	0.0096	no
Phvul.006G186200	55N1	124N1	3.87319	3.68315	-0.0725803	0.74465	no
Phvul.006G119800	CE3	124N1	0.160628	0.177093	0.140779	1	no
Phvul.001G204000	SC15	55N1	16.4297	16.7427	0.0272245	0.8574	no
Phvul.005G111500	CE3	124N1	3.93063	2.76826	-0.505783	0.0606	no
Phvul.001G005700	YEM	124N1	9.68738	10.0779	0.0570194	0.7882	no
Phvul.008G080100	55N1	124N1	4.9129	5.85519	0.253139	0.19695	no
Phvul.006G066200	SC15	CE3	0	0	0	1	no
Phvul.006G092700	YEM	124N1	0	0	0	1	no
Phvul.011G209400	YEM	55N1	21.221	29.6378	0.481945	0.00525	no
Phvul.010G007600	SC15	CE3	11.0856	8.0716	-0.457761	0.0265	no
Phvul.004G167400	55N1	124N1	8.64101	12.0999	0.48572	0.01865	no
Phvul.009G232800	YEM	CE3	1.47658	1.09288	-0.434124	0.18795	no
Phvul.002G242300	SC15	124N1	31.7165	39.7022	0.323984	0.0581	no
Phvul.009G111100	SC15	CE3	0.321123	0.295393	-0.120489	1	no
Phvul.004G094700	SC15	124N1	1.65471	1.90711	0.204812	0.23825	no
Phvul.010G048100	YEM	124N1	29.6113	29.6248	0.000657328	0.99645	no
Phvul.009G088850	YEM	124N1	28.6032	29.7185	0.0551815	0.7114	no
Phvul.006G107800	YEM	55N1	10.5641	7.16887	-0.559358	0.00345	no
Phvul.008G125200	CE3	124N1	32.9671	30.3121	-0.121133	0.4573	no
Phvul.003G186900	55N1	124N1	1.4255	1.99058	0.481721	0.0943	no
Phvul.003G194900	SC15	CE3	2.20841	2.44258	0.145395	0.5684	no
Phvul.008G118800	55N1	124N1	0	0	0	1	no
Phvul.005G117300	YEM	124N1	0.401542	0.325074	-0.304781	0.58505	no
Phvul.003G050600	SC15	CE3	0.0159155	0.0482943	1.60142	1	no
Phvul.003G050700	SC15	124N1	7.73864	7.82073	0.0152234	0.9245	no
Phvul.005G082500	55N1	124N1	2.68114	1.67673	-0.677199	0.02045	no
Phvul.005G059900	YEM	CE3	0	0	0	1	no
Phvul.011G198500	SC15	CE3	0.305299	0.311581	0.0293841	1	no
Phvul.005G101000	CE3	124N1	46.2164	44.7743	-0.045735	0.8058	no
Phvul.004G169300	SC15	CE3	21.014	22.4284	0.0939753	0.52835	no
Phvul.003G141800	SC15	55N1	25.7758	22.8121	-0.176213	0.24355	no
Phvul.003G273700	SC15	124N1	6.14081	4.73274	-0.375752	0.0451	no
Phvul.010G139000	SC15	CE3	0.389103	0.138984	-1.48523	0.0145	no
Phvul.004G025400	YEM	55N1	0.138283	0.202807	0.552485	1	no
Phvul.006G045600	YEM	SC15	21.1021	18.9596	-0.15446	0.29885	no
Phvul.001G049700	YEM	55N1	51.2028	58.5874	0.194368	0.2019	no
Phvul.L001937	CE3	124N1	4.64343	5.01485	0.111015	0.6589	no
Phvul.003G087800	55N1	124N1	18.5713	14.2273	-0.384408	0.02765	no
Phvul.009G088200	YEM	SC15	3.4075	4.16004	0.287886	0.203	no
Phvul.009G089500	YEM	SC15	4.88247	4.51248	-0.113692	0.61405	no
Phvul.006G006100	YEM	CE3	31.7144	33.1973	0.0659283	0.74545	no
Phvul.004G008450	YEM	CE3	0.14899	0.0850694	-0.808499	1	no
Phvul.009G002100	CE3	124N1	7.678	7.98407	0.0563933	0.79845	no
Phvul.009G153000	YEM	CE3	0.802603	1.0898	0.441299	0.1956	no
Phvul.002G294100	CE3	124N1	262.281	251.1	-0.0628554	0.68905	no
Phvul.007G068400	SC15	124N1	0	0	0	1	no
Phvul.002G251800	55N1	124N1	10.3566	9.94627	-0.0583263	0.73275	no
Phvul.007G247200	CE3	124N1	0.033214	0.0792503	1.25462	1	no
Phvul.001G067400	YEM	55N1	1.34858	1.38284	0.0361986	0.9374	no
Phvul.011G052100	YEM	124N1	6.14846	4.72336	-0.38041	0.0428	no
Phvul.006G170200	YEM	55N1	28.1538	23.9471	-0.233483	0.13475	no
Phvul.002G139300	YEM	SC15	22.3493	24.1873	0.114022	0.52195	no
Phvul.011G202900	CE3	124N1	0.97072	0.820885	-0.241874	0.41385	no
Phvul.009G236500	CE3	55N1	38.3031	37.2771	-0.0391705	0.80015	no
Phvul.002G152700	YEM	124N1	0	0	0	1	no
Phvul.008G109466	CE3	124N1	13.8924	14.7657	0.0879601	0.8904	no
Phvul.008G172000	CE3	55N1	16.1979	13.2782	-0.286743	0.1441	no
Phvul.009G077800	SC15	55N1	0.245586	0.205468	-0.257319	1	no
Phvul.002G073100	YEM	124N1	7.77687	4.08391	-0.929238	0.0003	no
Phvul.003G125300	SC15	55N1	0	0	0	1	no
Phvul.002G309300	YEM	CE3	7.99176	6.32853	-0.336644	0.30475	no
Phvul.003G293800	YEM	55N1	27.8558	22.0366	-0.33808	0.03635	no
Phvul.002G071200	YEM	55N1	28.1001	31.9404	0.184807	0.25485	no
Phvul.007G196300	YEM	124N1	33.3438	33.6279	0.0122393	0.93435	no
Phvul.005G035500	SC15	124N1	3.72144	6.08276	0.708864	0.2839	no
Phvul.001G101300	YEM	SC15	7.23719	7.24515	0.00158462	0.9951	no
Phvul.008G060600	SC15	124N1	18.0455	19.6257	0.121105	0.50605	no
Phvul.004G099500	SC15	55N1	0.153892	0.130508	-0.237784	1	no
Phvul.002G132800	SC15	CE3	4.25096	4.247	-0.00134586	0.99435	no
Phvul.008G130600	SC15	55N1	29.6173	32.4782	0.133035	0.40065	no
Phvul.001G108200	SC15	CE3	8.7246	6.97961	-0.321942	0.14235	no
Phvul.001G143200	YEM	SC15	3.52482	3.74946	0.0891346	0.7349	no
Phvul.004G052000	55N1	124N1	0.456779	2.18382	2.25728	0.1147	no
Phvul.008G292400	SC15	124N1	14.9268	10.1334	-0.558789	0.00065	no
Phvul.008G192100	SC15	124N1	24.4658	24.5207	0.00323298	0.9828	no
Phvul.003G052300	YEM	CE3	1.01639	0.97986	-0.0527998	0.89235	no
Phvul.002G228000	YEM	CE3	9.04516	10.04	0.150537	0.54675	no
Phvul.007G251000	YEM	55N1	0.0204638	0.0143747	-0.509535	1	no
Phvul.003G005300	SC15	55N1	10.7894	10.7986	0.00123208	0.99375	no
Phvul.007G102300	55N1	124N1	60.9996	86.4285	0.502708	0.00135	no
Phvul.001G097400	YEM	SC15	0	0.0134532	inf	1	no
Phvul.008G012100	SC15	55N1	23.2728	21.4984	-0.114414	0.50755	no
Phvul.007G069700	55N1	124N1	12.0913	11.2595	-0.102823	0.5083	no
Phvul.007G236000	SC15	CE3	0	0	0	1	no
Phvul.002G312400	YEM	55N1	3.12056	2.61142	-0.256969	0.43445	no
Phvul.002G027800	SC15	124N1	15.4403	16.504	0.0961152	0.5777	no
Phvul.003G138000	SC15	124N1	0	0	0	1	no
Phvul.007G036500	CE3	55N1	27.0508	27.5671	0.0272761	0.86845	no
Phvul.004G065400	SC15	55N1	0	0	0	1	no
Phvul.003G029200	CE3	124N1	40.7727	41.4004	0.0220426	0.88645	no
Phvul.009G086100	YEM	124N1	52.0438	54.5575	0.0680516	0.7015	no
Phvul.006G045900	YEM	CE3	6.63968	5.72513	-0.213803	0.4208	no
Phvul.011G186200	CE3	124N1	0	0	0	1	no
Phvul.005G117200	YEM	55N1	3.43115	5.68836	0.729319	5e-05	no
Phvul.011G110800	CE3	124N1	1.42317	1.2512	-0.185802	0.7185	no
Phvul.005G059100	YEM	CE3	0.136102	0.382514	1.49082	0.0417	no
Phvul.011G199600	55N1	124N1	0	0.023906	inf	1	no
Phvul.006G056900	YEM	SC15	36.5316	30.1467	-0.277148	0.0688	no
Phvul.006G102500	55N1	124N1	26.2195	28.7921	0.135033	0.39335	no
Phvul.003G275200	CE3	124N1	15.9984	12.7849	-0.323486	0.05755	no
Phvul.002G132300	YEM	CE3	11.9345	13.4157	0.168786	0.4004	no
Phvul.005G120700	SC15	124N1	19.994	16.7989	-0.251204	0.1043	no
Phvul.001G209500	YEM	SC15	2.43106	3.21883	0.404949	0.14615	no
Phvul.003G091400	YEM	CE3	11.5659	13.5652	0.230033	0.31465	no
Phvul.003G103700	YEM	SC15	6.15669	6.4253	0.0616085	0.80805	no
Phvul.003G109800	YEM	55N1	0.185442	0.606984	1.71069	0.0557	no
Phvul.009G149800	SC15	124N1	15.3914	16.1814	0.072213	0.6274	no
Phvul.002G210500	SC15	CE3	0	0	0	1	no
Phvul.002G019300	SC15	124N1	17.8871	24.7495	0.468481	0.0138	no
Phvul.011G153200	CE3	124N1	0	0	0	1	no
Phvul.003G190900	CE3	124N1	14.2791	15.9397	0.158725	0.3267	no
Phvul.008G060700	CE3	124N1	0	0	0	1	no
Phvul.008G024400	CE3	124N1	10.1048	9.44978	-0.0966928	0.56785	no
Phvul.010G021200,Phvul.010G021300	YEM	SC15	116.147	117.224	0.0133185	0.9394	no
Phvul.003G202600	CE3	124N1	0.582483	0.420889	-0.468775	1	no
Phvul.002G017200	SC15	55N1	12.6806	12.8779	0.0222819	0.888	no
Phvul.001G197500	CE3	124N1	30.0699	33.8725	0.171797	0.30685	no
Phvul.008G033600	SC15	55N1	48.6985	49.0662	0.0108528	0.943	no
Phvul.005G078400	SC15	55N1	0.046461	0.104364	1.16752	1	no
Phvul.009G005600	CE3	124N1	0	0	0	1	no
Phvul.007G269000	SC15	55N1	0.874336	0.854838	-0.0325359	0.9372	no
Phvul.005G049400	55N1	124N1	1.18701	2.55872	1.10809	0.5491	no
Phvul.005G159100	CE3	55N1	43.7407	59.1676	0.43583	0.00615	no
Phvul.009G182600	YEM	55N1	886.479	1000.67	0.174815	0.3023	no
Phvul.007G114700	CE3	124N1	0.351328	0.268408	-0.388392	1	no
Phvul.001G043700	55N1	124N1	9.63758	9.28816	-0.0532779	0.7591	no
Phvul.009G066960	SC15	CE3	4.81095	5.12704	0.0918021	0.71235	no
Phvul.011G082100	SC15	CE3	21.9275	31.745	0.533785	0.0105	no
Phvul.007G019100	YEM	CE3	41.9463	38.1109	-0.138341	0.36435	no
Phvul.009G093400	SC15	55N1	2.22336	2.02588	-0.134198	0.59515	no
Phvul.009G036900	YEM	SC15	21.0553	18.3968	-0.194734	0.22235	no
Phvul.004G111400	YEM	CE3	23.834	20.3632	-0.227061	0.1503	no
Phvul.006G168136	YEM	124N1	8.22489	9.45837	0.201596	0.3807	no
Phvul.003G169000	YEM	CE3	20.8024	21.1412	0.0233124	0.8803	no
Phvul.007G243400	SC15	124N1	0.205261	0	-inf	1	no
Phvul.001G219800	CE3	55N1	0.262644	0.0290677	-3.17562	1	no
Phvul.002G016300	CE3	55N1	86.7605	85.722	-0.0173726	0.9095	no
Phvul.003G123100	YEM	SC15	10.6446	9.45252	-0.171352	0.31935	no
Phvul.011G103500	CE3	55N1	5.06081	5.32791	0.0742025	0.7033	no
Phvul.011G193100	SC15	124N1	4.10551	3.72176	-0.141575	0.55045	no
Phvul.008G238800	SC15	CE3	94.3456	100.874	0.0965323	0.5234	no
Phvul.001G119900	YEM	CE3	28.8191	32.3866	0.168375	0.2661	no
Phvul.005G173700	YEM	124N1	0.015823	0.0600641	1.92448	1	no
Phvul.001G172000	SC15	CE3	23.3879	14.903	-0.650159	0.0001	no
Phvul.002G170500	SC15	124N1	0	0	0	1	no
Phvul.009G023200	55N1	124N1	0.056149	0.12045	1.1011	1	no
Phvul.005G136800	CE3	55N1	0.230556	0.159523	-0.531353	1	no
Phvul.003G054801	YEM	SC15	71.6973	82.3446	0.199756	0.20265	no
Phvul.009G029100	55N1	124N1	4.4415	5.53932	0.318663	0.2192	no
Phvul.010G017500	YEM	SC15	0	0	0	1	no
Phvul.010G093800	YEM	55N1	121.365	163.204	0.427326	0.0044	no
Phvul.008G077000	SC15	124N1	4.23069	3.44127	-0.297954	0.1394	no
Phvul.008G105675	YEM	CE3	4.07868	3.57123	-0.191682	0.401	no
Phvul.002G324900	CE3	124N1	22.1594	19.531	-0.182154	0.2355	no
Phvul.003G009400	SC15	55N1	0.0573196	0.0676455	0.238965	1	no
Phvul.004G008909	YEM	55N1	0.521257	0.51845	-0.00779203	0.9766	no
Phvul.010G058500	SC15	55N1	19.2478	21.6832	0.171886	0.34795	no
Phvul.009G115600	YEM	55N1	34.0041	34.7605	0.0317397	0.83555	no
Phvul.007G065400	YEM	124N1	1.24968	1.24583	-0.0044522	0.9912	no
Phvul.002G015200	YEM	124N1	3.41736	4.15552	0.282148	0.4631	no
Phvul.010G023000	CE3	124N1	0	0.0178804	inf	1	no
Phvul.007G203000	YEM	SC15	0.588246	0.34104	-0.786478	0.24495	no
Phvul.007G134000	YEM	55N1	9.50066	10.5093	0.145568	0.4981	no
Phvul.011G014400	55N1	124N1	0.499202	0.972024	0.961369	0.00845	no
Phvul.007G231200	YEM	CE3	138.271	136.004	-0.023848	0.87325	no
Phvul.005G022200	CE3	124N1	23.9904	22.187	-0.112743	0.50685	no
Phvul.002G329100	YEM	55N1	11.8669	11.0691	-0.100406	0.5342	no
Phvul.004G168100	SC15	CE3	7.5647	8.7372	0.207888	0.1953	no
Phvul.007G084500	YEM	124N1	17.8171	21.6098	0.278427	0.28065	no
Phvul.002G191600	YEM	55N1	2.0234	2.60613	0.365128	0.23185	no
Phvul.005G163100	CE3	124N1	3.65336	4.55076	0.316883	0.14195	no
Phvul.005G031000	CE3	55N1	19.1353	21.2246	0.149498	0.38805	no
Phvul.009G044800	SC15	55N1	8.01424	8.94788	0.15898	0.4755	no
Phvul.011G094900	SC15	124N1	2.44162	1.55053	-0.655077	0.0229	no
Phvul.007G234100	YEM	124N1	0.0188045	0.0394093	1.06746	1	no
Phvul.003G138278	SC15	55N1	9.30801	8.30594	-0.16433	0.3882	no
Phvul.003G145500	55N1	124N1	183.124	146.384	-0.323063	0.10585	no
Phvul.009G196400	YEM	SC15	2.68089	2.14914	-0.318952	0.3655	no
Phvul.009G008300	CE3	55N1	3.86768	3.08743	-0.325065	0.17715	no
Phvul.005G045100	YEM	55N1	481.462	402.078	-0.259946	0.09685	no
Phvul.008G204300	SC15	CE3	0.573408	0.985161	0.780798	0.07695	no
Phvul.002G255400	SC15	124N1	39.9368	41.4864	0.0549221	0.7158	no
Phvul.008G228100	SC15	55N1	3.05657	2.91978	-0.0660567	0.8834	no
Phvul.002G100900	CE3	55N1	11.791	11.4614	-0.0409077	0.818	no
Phvul.006G156600	SC15	55N1	0.0418308	0.055464	0.406987	1	no
Phvul.001G071700	SC15	CE3	0	0	0	1	no
Phvul.003G022400	SC15	55N1	20.7168	29.6339	0.516444	0.0084	no
Phvul.006G202200	SC15	CE3	0	0	0	1	no
Phvul.007G185200	YEM	124N1	61.8105	58.1863	-0.0871723	0.56025	no
Phvul.008G267200	CE3	124N1	9.73238	9.8978	0.024315	0.88815	no
Phvul.007G262600	YEM	SC15	13.5572	11.9108	-0.186797	0.34445	no
Phvul.011G202900	SC15	CE3	0.883117	0.97072	0.13645	0.6371	no
Phvul.003G066900	CE3	124N1	4.00592	3.79649	-0.0774674	0.67855	no
Phvul.002G272700	SC15	55N1	0	0	0	1	no
Phvul.007G180100	SC15	124N1	0.236064	0.540795	1.1959	0.0471	no
Phvul.006G050000	YEM	124N1	4.26234	3.23161	-0.399394	0.1577	no
Phvul.005G136300	YEM	SC15	1.89062	1.55503	-0.281915	0.30555	no
Phvul.008G150301	SC15	CE3	0	0	0	1	no
Phvul.009G224800	SC15	CE3	32.6295	31.7822	-0.0379594	0.80345	no
Phvul.002G049700	CE3	124N1	23.6992	26.7373	0.174017	0.27325	no
Phvul.007G001500	SC15	55N1	0.823956	0.803466	-0.0363306	0.9277	no
Phvul.003G088000	CE3	55N1	7.21578	8.19316	0.183266	0.4303	no
Phvul.008G160400	CE3	124N1	0.0363564	0	-inf	1	no
Phvul.002G237400	CE3	124N1	326.069	303.445	-0.10374	0.5706	no
Phvul.008G290700	SC15	55N1	13.8252	14.6997	0.0884844	0.69115	no
Phvul.009G247100	55N1	124N1	101.828	105.016	0.0444724	0.7679	no
Phvul.007G195500	CE3	124N1	5.74906	4.48412	-0.358502	0.18305	no
Phvul.005G001200	CE3	55N1	0	0	0	1	no
Phvul.006G142300	YEM	55N1	97.3925	133.471	0.454644	0.00325	no
Phvul.001G125800	YEM	SC15	80.0066	95.1644	0.250302	0.09285	no
Phvul.010G038700	YEM	124N1	0.859649	0.63183	-0.44421	0.4588	no
Phvul.008G034000	SC15	124N1	68.5382	40.0469	-0.775218	5e-05	no
Phvul.005G134400	55N1	124N1	13.2194	11.834	-0.159718	0.37645	no
Phvul.009G062000	SC15	CE3	0.758395	0.539266	-0.491953	0.25355	no
Phvul.001G118400	YEM	SC15	0	0	0	1	no
Phvul.002G114200	SC15	55N1	0.0385299	0	-inf	1	no
Phvul.L001659	YEM	55N1	0.686755	1.40403	1.0317	0.17355	no
Phvul.001G141550	YEM	SC15	0	0	0	1	no
Phvul.003G141500	YEM	CE3	0.702735	1.19887	0.770626	0.03305	no
Phvul.001G014000	SC15	124N1	102.696	122.819	0.258159	0.08975	no
Phvul.008G135700	CE3	124N1	107.645	113.728	0.0793064	0.59675	no
Phvul.010G067500	YEM	55N1	1.72527	1.00112	-0.785203	0.17915	no
Phvul.007G077150	YEM	CE3	1.42621	1.41385	-0.0125559	0.9834	no
Phvul.003G266600	YEM	55N1	11.8049	13.0009	0.139227	0.4135	no
Phvul.009G243400	CE3	124N1	0.536755	0.475264	-0.175536	0.6528	no
Phvul.010G160000	YEM	124N1	2.35852	2.12063	-0.153387	0.65575	no
Phvul.006G186800	YEM	55N1	213.776	143.521	-0.574841	0.0004	no
Phvul.009G196100	SC15	55N1	33.4735	30.0794	-0.154243	0.31025	no
Phvul.003G187400	YEM	CE3	3.90365	2.99565	-0.381952	0.26265	no
Phvul.007G063200	YEM	124N1	0.300293	0.435514	0.536349	0.1979	no
Phvul.008G011700	CE3	124N1	0.36442	0.155077	-1.23262	1	no
Phvul.002G105300	CE3	55N1	30.2501	26.0188	-0.217383	0.3001	no
Phvul.004G137300	CE3	124N1	3.70219	3.57579	-0.0501158	0.8027	no
Phvul.010G063200	CE3	55N1	0	0	0	1	no
Phvul.001G124400	55N1	124N1	10.2611	12.0513	0.232005	0.2257	no
Phvul.003G297300	YEM	CE3	0	0	0	1	no
Phvul.007G059900	YEM	124N1	0	0	0	1	no
Phvul.011G211400	SC15	55N1	20.2395	20.147	-0.00660983	0.9699	no
Phvul.001G262200	YEM	55N1	11.8111	9.22196	-0.356997	0.1197	no
Phvul.003G053500	CE3	55N1	7.48167	7.22835	-0.0496929	0.879	no
Phvul.002G118700	55N1	124N1	0	0	0	1	no
Phvul.001G192100	CE3	124N1	56.5085	56.1203	-0.00994528	0.9541	no
Phvul.004G039700	YEM	CE3	0.0753235	0.0316796	-1.24955	1	no
Phvul.004G000400	YEM	SC15	63.9427	48.1206	-0.410126	0.0114	no
Phvul.002G219100	55N1	124N1	0.00851814	0.177955	4.38483	1	no
Phvul.007G204500	YEM	124N1	6.98211	7.18831	0.0419903	0.8344	no
Phvul.001G162600	CE3	55N1	2.1348	2.66518	0.320131	0.37455	no
Phvul.L004046	YEM	55N1	11.0142	9.90411	-0.153269	0.4531	no
Phvul.003G119600	YEM	124N1	0	0	0	1	no
Phvul.002G049601	SC15	55N1	0.171911	0.0830155	-1.05021	1	no
Phvul.008G072200	YEM	SC15	0.0155098	0.0291577	0.9107	1	no
Phvul.008G277100	SC15	55N1	0.677289	0.578802	-0.226701	0.66705	no
Phvul.007G058000	SC15	124N1	20.0153	22.3656	0.160179	0.3448	no
Phvul.002G246700	YEM	55N1	22.411	17.3538	-0.368954	0.01625	no
Phvul.001G262100	CE3	124N1	17.9925	18.626	0.0499191	0.782	no
Phvul.002G123500	CE3	124N1	2.9727	4.15929	0.484562	0.0283	no
Phvul.004G078200	YEM	SC15	6.013	6.04195	0.00692991	0.97255	no
Phvul.002G329200	YEM	CE3	10.982	7.99522	-0.457932	0.0383	no
Phvul.004G145400	CE3	55N1	3.47377	3.01066	-0.206419	0.3635	no
Phvul.006G150900	YEM	124N1	0.372222	0.347671	-0.0984392	1	no
Phvul.005G080000	YEM	SC15	0.292715	3.96396	3.75938	0.12425	no
Phvul.005G085500	YEM	55N1	0.535239	0.104973	-2.35017	0.19225	no
Phvul.008G264600	YEM	55N1	0	0	0	1	no
Phvul.001G211200	SC15	124N1	2.62844	4.20467	0.677785	0.1072	no
Phvul.010G072476	YEM	SC15	0	0.0464696	inf	1	no
Phvul.011G189100	SC15	124N1	0	0	0	1	no
Phvul.009G011300	CE3	55N1	19.0706	18.6611	-0.031318	0.83095	no
Phvul.001G116800	YEM	55N1	13.2831	15.5771	0.229834	0.2568	no
Phvul.005G043300	SC15	55N1	8.38743	8.29678	-0.0156771	0.94435	no
Phvul.008G063400	55N1	124N1	0	0	0	1	no
Phvul.009G062900	55N1	124N1	10.4101	16.0968	0.628796	0.0002	no
Phvul.008G151400	YEM	SC15	0	0	0	1	no
Phvul.011G026100	SC15	124N1	90.6557	95.7989	0.0796116	0.58905	no
Phvul.005G100000	YEM	SC15	19.5605	17.5646	-0.155274	0.4115	no
Phvul.008G034033	SC15	124N1	24.7556	28.6375	0.210153	0.29485	no
Phvul.001G036600	YEM	SC15	4.64949	3.32761	-0.482584	0.0427	no
Phvul.008G177200	YEM	SC15	2.47598	3.96657	0.679892	0.0211	no
Phvul.002G273500	YEM	SC15	86.054	82.3743	-0.063047	0.67705	no
Phvul.006G113400	SC15	CE3	26.7623	26.3732	-0.0211343	0.89085	no
Phvul.002G121900	CE3	124N1	0.107182	0.124267	0.213381	1	no
Phvul.004G172500	SC15	55N1	18.2422	17.7458	-0.039802	0.78685	no
Phvul.001G197000	SC15	124N1	18.7542	17.9537	-0.0629358	0.77325	no
Phvul.001G104200	YEM	CE3	0	0	0	1	no
Phvul.007G182500	SC15	CE3	4.15035	2.51823	-0.720823	0.0146	no
Phvul.009G129001	SC15	55N1	0.619785	0.361638	-0.777221	0.2208	no
Phvul.010G041000	CE3	124N1	28.5466	28.3423	-0.0103584	0.9428	no
Phvul.006G011300	YEM	SC15	145.827	115.452	-0.336963	0.044	no
Phvul.008G251200	SC15	124N1	15.8551	15.599	-0.0235	0.8847	no
Phvul.002G185000	YEM	124N1	0.744787	0.70117	-0.0870644	0.95765	no
Phvul.011G153966	YEM	SC15	0	0	0	1	no
Phvul.003G207600	55N1	124N1	61.0408	76.0714	0.317581	0.0389	no
Phvul.004G153100	CE3	124N1	130.159	134.203	0.0441411	0.76645	no
Phvul.010G143600	YEM	SC15	0.0103548	0.0252932	1.28844	1	no
Phvul.009G154850	SC15	CE3	3.65427	3.50773	-0.0590427	0.77825	no
Phvul.002G048600	CE3	55N1	0.0250755	0	-inf	1	no
Phvul.004G146300	55N1	124N1	27.8154	29.2828	0.0741685	0.62535	no
Phvul.006G076300	SC15	124N1	15.8683	13.9305	-0.187903	0.3178	no
Phvul.002G215000	YEM	SC15	1.63098	1.45905	-0.160708	0.60305	no
Phvul.004G008740	YEM	SC15	1.28994	1.26377	-0.0295733	0.91765	no
Phvul.011G081200	SC15	124N1	18.677	22.8507	0.290969	0.05845	no
Phvul.006G032800	YEM	SC15	35.4852	32.7	-0.117927	0.46195	no
Phvul.007G077150	YEM	55N1	1.42621	0.891464	-0.677941	0.1376	no
Phvul.007G114200	SC15	124N1	39.0138	21.5963	-0.853199	5e-05	no
Phvul.006G001300	YEM	SC15	0.0807709	0.114654	0.505375	1	no
Phvul.003G086600	CE3	124N1	3.26759	3.77014	0.206393	0.4675	no
Phvul.004G104300	SC15	55N1	51.0181	54.4538	0.0940231	0.5243	no
Phvul.002G104000	CE3	124N1	8.53326	8.29784	-0.04036	0.83705	no
Phvul.008G139000	YEM	55N1	51.0903	50.5862	-0.0143037	0.9303	no
Phvul.007G067000	YEM	SC15	5.2631	5.07136	-0.0535417	0.7815	no
Phvul.010G053400	CE3	55N1	0.103236	0.101099	-0.030174	1	no
Phvul.004G156200	CE3	55N1	14.6987	13.1477	-0.160877	0.33955	no
Phvul.009G108400	YEM	55N1	5.6826	6.70618	0.238939	0.2465	no
Phvul.004G033700	YEM	124N1	42.8174	44.2154	0.0463536	0.75665	no
Phvul.004G098100	SC15	CE3	0.0115983	0	-inf	1	no
Phvul.010G101300	YEM	SC15	0.910189	0.795537	-0.194238	0.72215	no
Phvul.007G080500	CE3	55N1	59.3633	85.1669	0.520722	0.0006	no
Phvul.002G202900	SC15	55N1	4.86487	5.30773	0.125696	0.77635	no
Phvul.005G012400	YEM	55N1	17.3058	11.8555	-0.5457	0.00555	no
Phvul.008G150301	YEM	55N1	0	0	0	1	no
Phvul.010G000400	55N1	124N1	0	0	0	1	no
Phvul.001G249500	SC15	CE3	64.4035	65.1512	0.0166519	0.9244	no
Phvul.005G076700	YEM	CE3	9.30708	7.85843	-0.244087	0.2551	no
Phvul.004G096200	YEM	SC15	0.0422076	0.0474133	0.167788	1	no
Phvul.002G240100	CE3	124N1	1.54698	1.8823	0.283048	0.45855	no
Phvul.003G232100	55N1	124N1	35.3339	42.5506	0.268128	0.072	no
Phvul.003G040900	YEM	55N1	3.51204	3.74134	0.0912456	0.7528	no
Phvul.011G202900	55N1	124N1	0.756644	0.820885	0.117567	0.70815	no
Phvul.010G054600	CE3	124N1	0.0306216	0.120379	1.97497	1	no
Phvul.008G218800	CE3	55N1	0	0.0358953	inf	1	no
Phvul.008G087000	YEM	124N1	1.29294	1.59872	0.30626	0.5132	no
Phvul.008G081900	CE3	124N1	2.40133	2.56312	0.0940686	0.7495	no
Phvul.003G179800	SC15	CE3	11.6692	13.2934	0.187999	0.4984	no
Phvul.001G227100	YEM	SC15	9.75815	7.43639	-0.392005	0.0488	no
Phvul.007G137500	CE3	55N1	0	0	0	1	no
Phvul.009G169100	SC15	55N1	18.1994	17.2062	-0.0809635	0.6021	no
Phvul.009G048300	CE3	124N1	61.4155	56.2813	-0.125949	0.40025	no
Phvul.004G095900	SC15	CE3	0.00941676	0.0147063	0.643128	1	no
Phvul.002G064100	YEM	124N1	9.37425	7.40835	-0.339552	0.11095	no
Phvul.004G124900	CE3	55N1	0.0859636	0.0329966	-1.38141	1	no
Phvul.002G009900	SC15	124N1	11.0844	8.70718	-0.348252	0.05075	no
Phvul.011G058000	SC15	124N1	5.95272	3.8035	-0.64622	0.00385	no
Phvul.007G061200	CE3	124N1	3.927	3.62087	-0.117091	0.58955	no
Phvul.003G078900	YEM	124N1	4.60693	4.44747	-0.0508195	0.7968	no
Phvul.007G084300	CE3	55N1	164.715	184.331	0.162323	0.2958	no
Phvul.006G022600	YEM	SC15	53.8788	40.6407	-0.406792	0.0157	no
Phvul.008G107250	YEM	SC15	0	0	0	1	no
Phvul.003G018000	CE3	55N1	0.859653	1.03448	0.267085	0.41935	no
Phvul.009G130400	YEM	55N1	0.795293	0.235885	-1.75341	0.0077	no
Phvul.002G144800	55N1	124N1	83.4184	42.542	-0.971476	5e-05	no
Phvul.008G243000	YEM	124N1	1.95234	1.80263	-0.1151	0.6569	no
Phvul.007G097300	SC15	CE3	13.5394	13.3306	-0.022423	0.9089	no
Phvul.011G191800	YEM	55N1	15.7435	14.9349	-0.0760746	0.62475	no
Phvul.002G178600	CE3	124N1	0	0	0	1	no
Phvul.001G203100	55N1	124N1	0	0	0	1	no
Phvul.002G205900	CE3	124N1	0	0	0	1	no
Phvul.005G002300	YEM	SC15	51.6035	46.3257	-0.155655	0.33945	no
Phvul.009G035200	SC15	124N1	26.4511	24.1323	-0.132362	0.3982	no
Phvul.006G046000	55N1	124N1	0.18717	0.650755	1.79776	0.0403	no
Phvul.005G118301	YEM	124N1	32.2941	35.6565	0.142895	0.3528	no
Phvul.001G055400	YEM	124N1	5.82324	4.97705	-0.22653	0.2999	no
Phvul.006G130500	CE3	124N1	0.79088	0.467305	-0.759093	0.15005	no
Phvul.001G027300	CE3	124N1	27.1674	28.8652	0.0874576	0.56925	no
Phvul.004G094700	YEM	CE3	1.99746	1.72365	-0.212701	0.2135	no
Phvul.005G068700	CE3	124N1	9.16641	9.97298	0.121668	0.507	no
Phvul.011G161800	SC15	55N1	0	0.117609	inf	1	no
Phvul.009G020700	SC15	124N1	2.50097	2.43989	-0.0356716	0.9072	no
Phvul.008G044400	CE3	124N1	0	0	0	1	no
Phvul.009G052500	SC15	CE3	42.7965	49.2599	0.202921	0.1837	no
Phvul.011G171800	SC15	CE3	0	0	0	1	no
Phvul.002G131800	YEM	CE3	102.178	96.277	-0.0858216	0.56215	no
Phvul.002G293500	SC15	55N1	13.7965	13.162	-0.0679286	0.67905	no
Phvul.008G240500	YEM	124N1	0	0	0	1	no
Phvul.001G198300	SC15	CE3	2.6881	2.60908	-0.0430454	0.8743	no
Phvul.002G088600	CE3	124N1	23.2772	25.5768	0.135915	0.39115	no
Phvul.006G178700	CE3	124N1	21.5132	20.0259	-0.103354	0.5494	no
Phvul.001G221200	SC15	124N1	634.38	539.362	-0.234093	0.183	no
Phvul.006G118400	YEM	55N1	19.5354	25.1534	0.36466	0.05095	no
Phvul.003G269300	YEM	124N1	35.6693	35.6566	-0.000515004	0.9977	no
Phvul.006G111100	CE3	124N1	12.8322	12.924	0.0102779	0.9508	no
Phvul.002G007900	YEM	55N1	4.94327	4.11148	-0.265807	0.24745	no
Phvul.009G216100	55N1	124N1	0.157579	0.405066	1.36209	0.06745	no
Phvul.010G163800	55N1	124N1	60.3953	71.2941	0.239346	0.1247	no
Phvul.005G181900	CE3	124N1	158.923	158.343	-0.00527529	0.9747	no
Phvul.001G217400	CE3	124N1	0.00989924	0.00678727	-0.544487	1	no
Phvul.007G206500	CE3	55N1	13.6725	16.2096	0.245569	0.1617	no
Phvul.005G015000	SC15	CE3	0	0	0	1	no
Phvul.007G144800	YEM	SC15	7.57712	8.82363	0.219723	0.24315	no
Phvul.002G047800	YEM	SC15	18.4908	31.8164	0.782959	0.0001	no
Phvul.007G055700	YEM	124N1	0.646981	0.460358	-0.490965	0.28425	no
Phvul.011G196900	CE3	55N1	31.277	31.5579	0.0128961	0.9373	no
Phvul.008G263600	YEM	55N1	30.8986	28.8356	-0.0996894	0.5931	no
Phvul.010G042600	55N1	124N1	0	0	0	1	no
Phvul.003G295300	YEM	124N1	108.044	80.1851	-0.430212	0.00385	no
Phvul.005G016500	YEM	124N1	1.72459	2.34532	0.443535	0.0497	no
Phvul.010G089000	SC15	124N1	25.0569	47.1327	0.911521	0.0393	no
Phvul.011G210800	SC15	124N1	0.358172	0.298233	-0.264212	1	no
Phvul.005G123800	55N1	124N1	0.0647462	0.109715	0.760891	1	no
Phvul.007G246400	YEM	55N1	25.3628	26.2473	0.0494585	0.7597	no
Phvul.003G287101	SC15	55N1	2.92748	3.58124	0.290799	0.22095	no
Phvul.001G170300	CE3	55N1	120.235	110.967	-0.11573	0.44125	no
Phvul.011G085300	YEM	SC15	63.1606	61.8261	-0.0308108	0.8354	no
Phvul.008G071966	55N1	124N1	3.81224	4.54505	0.253658	0.173	no
Phvul.007G059750	YEM	124N1	0	0	0	1	no
Phvul.006G181100	SC15	124N1	1.60469	1.37995	-0.217673	0.6365	no
Phvul.009G128400	YEM	CE3	73.9685	71.6961	-0.0450179	0.7651	no
Phvul.010G144100	YEM	CE3	0.099854	0.044979	-1.15057	1	no
Phvul.006G114200	YEM	124N1	11.7295	10.9603	-0.0978529	0.54345	no
Phvul.002G059900	CE3	124N1	25.2929	25.6428	0.0198198	0.89775	no
Phvul.007G085600	YEM	CE3	84.9748	93.3635	0.135825	0.3782	no
Phvul.004G173300	SC15	CE3	49.4998	52.8502	0.0944848	0.5358	no
Phvul.008G147801	YEM	SC15	0.162369	0.0882614	-0.879422	1	no
Phvul.008G254300	SC15	CE3	2.10304	1.47433	-0.512412	0.12665	no
Phvul.001G219600	55N1	124N1	2.80312	3.11137	0.150517	0.70505	no
Phvul.010G118900	SC15	124N1	0	0	0	1	no
Phvul.004G082000	SC15	CE3	19.8664	21.6751	0.125712	0.76545	no
Phvul.009G245900	SC15	55N1	8.91023	8.82162	-0.0144188	0.9494	no
Phvul.009G049300	YEM	55N1	70.2781	77.2515	0.136487	0.3726	no
Phvul.010G029600	CE3	55N1	3.9404	6.2133	0.657017	0.0012	no
Phvul.005G002200	YEM	124N1	12.393	13.366	0.109042	0.56795	no
Phvul.001G248700	YEM	55N1	1.61562	1.20662	-0.421121	0.16505	no
Phvul.005G127400	SC15	124N1	19.8266	22.1233	0.158128	0.3367	no
Phvul.007G018600	SC15	124N1	79.0671	64.5736	-0.292133	0.0512	no
Phvul.004G013800	SC15	CE3	0.373529	0.412771	0.144122	0.72485	no
Phvul.002G309500	CE3	124N1	0.531648	0.23353	-1.18686	0.17915	no
Phvul.007G087200	SC15	124N1	0.0162332	0.0283765	0.805749	1	no
Phvul.003G077700	55N1	124N1	102.622	98.5149	-0.0589238	0.7001	no
Phvul.009G202200	SC15	124N1	0	0	0	1	no
Phvul.007G213300	YEM	CE3	4.825	4.22603	-0.191224	0.48985	no
Phvul.008G035200	SC15	55N1	21.733	23.387	0.105818	0.6305	no
Phvul.003G067200	SC15	55N1	19.6294	16.3869	-0.26047	0.2434	no
Phvul.007G205901	SC15	124N1	233.678	318.733	0.447827	0.00245	no
Phvul.009G173900	SC15	CE3	0.499872	0.489921	-0.0290082	0.9315	no
Phvul.004G136600	YEM	124N1	14.0708	13.5276	-0.056799	0.7745	no
Phvul.003G197400	YEM	CE3	28.0808	32.4233	0.207447	0.29465	no
Phvul.008G260800	YEM	55N1	0.410169	0.695303	0.761424	0.09885	no
Phvul.007G279900	YEM	124N1	21.2189	20.4843	-0.0508281	0.7408	no
Phvul.003G013300	55N1	124N1	0.829159	0.808772	-0.0359166	0.9466	no
Phvul.002G162600	SC15	55N1	42.6726	38.3687	-0.15338	0.40865	no
Phvul.008G072100	YEM	124N1	0.164653	0.188351	0.194001	1	no
Phvul.008G237400	YEM	55N1	0.697676	0.685105	-0.0262309	0.9448	no
Phvul.006G109900	YEM	124N1	15.447	14.0759	-0.134093	0.47885	no
Phvul.008G050400	SC15	124N1	6.22342	5.94858	-0.0651618	0.7973	no
Phvul.005G183200	YEM	124N1	15.8778	12.4511	-0.350741	0.05025	no
Phvul.001G150900	YEM	124N1	0.261988	0.202762	-0.369716	1	no
Phvul.004G026000	55N1	124N1	18.5685	18.3776	-0.0149118	0.92535	no
Phvul.008G072900	YEM	SC15	0.433473	0.671357	0.631138	0.12925	no
Phvul.006G089600	55N1	124N1	16.0325	16.5578	0.0465126	0.7851	no
Phvul.005G185900	CE3	55N1	24.8583	26.0367	0.0668174	0.70485	no
Phvul.002G225500	YEM	CE3	0.0157539	0.0423886	1.42797	1	no
Phvul.003G232000	YEM	CE3	50.4707	34.2204	-0.56059	0.00015	no
Phvul.010G033000	55N1	124N1	5.28331	6.51458	0.302231	0.1377	no
Phvul.008G029600	SC15	CE3	0.0214016	0.0822568	1.94241	1	no
Phvul.009G194600	CE3	55N1	6.51674	5.63512	-0.209705	0.22885	no
Phvul.008G045100	YEM	55N1	0.751097	1.02024	0.441835	0.26565	no
Phvul.006G220700	YEM	124N1	26.3779	26.8056	0.0232058	0.8729	no
Phvul.009G240550	SC15	55N1	0	0	0	1	no
Phvul.007G156800	YEM	CE3	0	0	0	1	no
Phvul.005G043100	SC15	124N1	3.66738	2.31135	-0.666014	0.01035	no
Phvul.008G066800	55N1	124N1	0.0993576	0.225106	1.1799	1	no
Phvul.006G128800	SC15	CE3	14.2506	13.483	-0.079884	0.62575	no
Phvul.005G002800	55N1	124N1	165.73	208.428	0.330718	0.03025	no
Phvul.004G001300	CE3	124N1	12.1911	12.5678	0.0439123	0.8219	no
Phvul.009G251900	SC15	124N1	12.149	12.1002	-0.0058106	0.97185	no
Phvul.002G213200	YEM	SC15	23.3065	17.8422	-0.385438	0.0109	no
Phvul.011G190300	SC15	124N1	14.7469	11.0686	-0.413939	0.0132	no
Phvul.002G262900	YEM	124N1	19.2885	18.8598	-0.0324221	0.84065	no
Phvul.006G105100	55N1	124N1	1.03085	0.777498	-0.406926	0.23385	no
Phvul.004G087500	YEM	CE3	0.458907	0.504624	0.137007	0.8436	no
Phvul.002G299400	YEM	CE3	0.256689	0.0313919	-3.03156	1	no
Phvul.001G121500	YEM	55N1	186.558	224.567	0.267521	0.0735	no
Phvul.006G109300	SC15	CE3	29.7363	32.0414	0.107711	0.49375	no
Phvul.011G112733	SC15	55N1	0	0.0683177	inf	1	no
Phvul.001G128700	SC15	55N1	48.3984	50.4167	0.0589419	0.7084	no
Phvul.002G025300	CE3	124N1	0.173175	0.145606	-0.250158	1	no
Phvul.011G111700	YEM	CE3	9.61095	12.8337	0.417187	0.1442	no
Phvul.008G216100	SC15	CE3	13.7525	10.9385	-0.330278	0.06995	no
Phvul.001G110800	55N1	124N1	5.85905	6.41995	0.131894	0.5867	no
Phvul.011G049800	SC15	124N1	0	0	0	1	no
Phvul.005G081200	SC15	124N1	6.00372	5.51109	-0.123518	0.55825	no
Phvul.007G213500	SC15	CE3	0	0	0	1	no
Phvul.011G067200	55N1	124N1	0.257869	0.64416	1.32078	0.0524	no
Phvul.007G226800	YEM	124N1	0	0.00927555	inf	1	no
Phvul.008G231800	SC15	55N1	0.174319	0.140705	-0.309057	1	no
Phvul.002G223700	YEM	55N1	80.6583	89.0784	0.143253	0.33285	no
Phvul.009G183000	YEM	SC15	42.7684	49.9182	0.223018	0.13855	no
Phvul.001G094600	SC15	124N1	2.81408	4.22835	0.587434	0.0572	no
Phvul.004G056400	SC15	124N1	4.4831	4.36157	-0.03965	0.881	no
Phvul.002G116601	CE3	124N1	24.0617	26.1727	0.121325	0.50895	no
Phvul.006G065500	SC15	124N1	0	0	0	1	no
Phvul.001G093700	YEM	55N1	245.848	193.183	-0.347801	0.03305	no
Phvul.008G200100	YEM	CE3	3.38526	2.75982	-0.294692	0.40855	no
Phvul.005G046600	CE3	55N1	0.363336	0.405539	0.158537	0.7502	no
Phvul.003G103801	CE3	124N1	259.554	188.31	-0.462926	0.3521	no
Phvul.009G162400	YEM	SC15	0.250965	0.515668	1.03896	0.06805	no
Phvul.002G289300	CE3	55N1	19.3819	19.6577	0.0203843	0.90155	no
Phvul.007G203800	YEM	124N1	398.21	441.427	0.148646	0.389	no
Phvul.007G244750	CE3	55N1	0.0203849	0.0182774	-0.157442	1	no
Phvul.004G110200	YEM	55N1	0.650281	0.467874	-0.474944	0.38285	no
Phvul.002G257800	YEM	SC15	3.00734	3.64089	0.275805	0.39725	no
Phvul.008G198000	YEM	SC15	0	0	0	1	no
Phvul.006G157400	CE3	55N1	248.695	281.516	0.178838	0.251	no
Phvul.004G037000	YEM	55N1	0.0331042	0	-inf	1	no
Phvul.007G200200	YEM	SC15	0.614273	0.893098	0.539939	0.1552	no
Phvul.006G089300	YEM	124N1	20.2639	19.9654	-0.021409	0.8979	no
Phvul.002G302700	SC15	55N1	0.394409	0.273727	-0.526951	0.235	no
Phvul.001G250200	YEM	CE3	8.0552	7.54957	-0.0935253	0.63075	no
Phvul.011G023600	YEM	124N1	0.148382	0.0788732	-0.911709	1	no
Phvul.003G016900	55N1	124N1	51.15	41.4374	-0.3038	0.0525	no
Phvul.008G090600	YEM	55N1	0.0741074	0.0602814	-0.297904	1	no
Phvul.011G153400	CE3	124N1	74.8669	87.2894	0.221477	0.1613	no
Phvul.003G085302	CE3	124N1	0.154069	0.0772692	-0.99561	1	no
Phvul.005G116200	SC15	124N1	0.0188274	0	-inf	1	no
Phvul.008G106100	YEM	55N1	0.167945	0.326674	0.959862	1	no
Phvul.011G059400	SC15	124N1	0.549584	0.680694	0.308668	0.47215	no
Phvul.011G091400	55N1	124N1	0	0	0	1	no
Phvul.007G086600	SC15	55N1	2.5194	3.27594	0.378825	0.34345	no
Phvul.011G050300	SC15	124N1	7.33247	8.14843	0.152222	0.3055	no
Phvul.003G242401	55N1	124N1	0.794657	0.751772	-0.0800372	0.8793	no
Phvul.010G105400	YEM	55N1	95.703	127.565	0.414602	0.0071	no
Phvul.003G239700	SC15	55N1	0	0	0	1	no
Phvul.001G257300	SC15	CE3	52.5858	50.9418	-0.0458228	0.7569	no
Phvul.009G069300	YEM	124N1	0.0181945	0	-inf	1	no
Phvul.002G135900	55N1	124N1	14.1631	12.9082	-0.133855	0.4453	no
Phvul.011G195600	CE3	124N1	0.985726	0.788806	-0.321515	0.2728	no
Phvul.008G103900	SC15	CE3	0.0265227	0.0119468	-1.15061	1	no
Phvul.008G285500	YEM	CE3	10.1048	10.5446	0.0614667	0.7421	no
Phvul.005G133650	SC15	CE3	0.877745	0.520764	-0.753172	0.0495	no
Phvul.003G263300	YEM	CE3	25.7481	25.8298	0.00457002	0.9798	no
Phvul.002G234800	YEM	CE3	4.14123	3.10235	-0.416698	0.09435	no
Phvul.005G160600	SC15	55N1	24.0038	23.5459	-0.027788	0.85915	no
Phvul.001G056400	CE3	124N1	1.42899	0.88476	-0.69164	0.05985	no
Phvul.011G210400	YEM	55N1	4.00665	3.5603	-0.170399	0.40785	no
Phvul.004G045500	YEM	55N1	5.49362	6.52429	0.248064	0.21255	no
Phvul.001G017500	YEM	SC15	18.9023	16.8739	-0.163767	0.3939	no
Phvul.008G062300	YEM	SC15	33.355	30.5523	-0.126625	0.4021	no
Phvul.009G229000	SC15	CE3	70.2954	80.1603	0.189456	0.20745	no
Phvul.006G220900	YEM	55N1	14.745	13.5218	-0.124935	0.4469	no
Phvul.004G028200	CE3	124N1	1.18988	0.774558	-0.619374	0.11455	no
Phvul.006G134700	SC15	CE3	66.7323	73.4302	0.137989	0.35355	no
Phvul.008G058500	55N1	124N1	15.0113	17.0164	0.180869	0.30865	no
Phvul.003G283900	SC15	CE3	2.92412	2.87097	-0.0264639	0.90425	no
Phvul.001G114500	YEM	SC15	58.1236	53.4549	-0.1208	0.41565	no
Phvul.007G108200	YEM	SC15	20.5003	15.2416	-0.427629	0.0208	no
Phvul.007G174300	SC15	CE3	3.66353	3.47415	-0.076573	0.76005	no
Phvul.010G134300	YEM	55N1	20.8114	19.2989	-0.108855	0.5698	no
Phvul.010G128200	YEM	55N1	24.0627	20.2311	-0.250226	0.11725	no
Phvul.010G129600	55N1	124N1	0.0238626	0	-inf	1	no
Phvul.002G035900	YEM	SC15	0.581969	0.361366	-0.687483	0.34635	no
Phvul.011G065000	YEM	CE3	172.464	162.756	-0.0835822	0.6318	no
Phvul.003G110200	SC15	CE3	19.2161	12.506	-0.619698	0.0002	no
Phvul.007G053000	YEM	CE3	20.8626	22.1652	0.0873752	0.58575	no
Phvul.002G065800	YEM	CE3	0.431143	0.841458	0.964723	0.03015	no
Phvul.001G257500	55N1	124N1	6.26727	6.7148	0.0995084	0.61645	no
Phvul.004G008861	SC15	124N1	0.917767	0.775546	-0.242915	0.66965	no
Phvul.006G134900	SC15	CE3	10.2082	7.52848	-0.439304	0.0173	no
Phvul.007G057700	SC15	124N1	0.620119	0.775055	0.321753	0.3318	no
Phvul.011G208900	55N1	124N1	0	0	0	1	no
Phvul.002G279800	SC15	55N1	0.575116	0.461046	-0.318942	0.4522	no
Phvul.002G301700	SC15	CE3	13.2489	16.1701	0.287452	0.07255	no
Phvul.L001670	YEM	SC15	27.6622	27.9174	0.0132537	0.9391	no
Phvul.011G106801	SC15	124N1	0.0629893	0.0359064	-0.810864	1	no
Phvul.008G163700	SC15	CE3	0.347442	0.499946	0.524998	0.33545	no
Phvul.003G067000	YEM	CE3	0.0234305	0	-inf	1	no
Phvul.010G162800	SC15	124N1	0.475301	0.353243	-0.428178	0.4763	no
Phvul.006G178000	YEM	CE3	1.04909	1.09339	0.0596596	0.8589	no
Phvul.011G162100	YEM	CE3	6.77401	7.03124	0.0537698	0.79135	no
Phvul.001G230600	CE3	55N1	2.35013	3.49735	0.573521	0.09125	no
Phvul.003G121200	YEM	55N1	7.31032	7.77815	0.0894919	0.69415	no
Phvul.009G221900	YEM	SC15	5.40879	5.41424	0.00145199	0.99525	no
Phvul.003G245400	SC15	CE3	2.44991	2.09272	-0.227351	0.6112	no
Phvul.008G291800	YEM	124N1	1.08166	1.90409	0.815852	0.00405	no
Phvul.009G047350	YEM	124N1	0.271832	0.32207	0.24466	1	no
Phvul.006G029200	SC15	CE3	21.6974	19.1779	-0.178078	0.2761	no
Phvul.010G043600,Phvul.010G043700	YEM	SC15	23.6022	25.1356	0.0908149	0.55785	no
Phvul.003G287800	YEM	CE3	55.9994	49.576	-0.17577	0.282	no
Phvul.007G256800	SC15	124N1	11.8711	14.7811	0.316296	0.067	no
Phvul.007G226000	55N1	124N1	8.40983	8.14949	-0.0453668	0.837	no
Phvul.009G160100	YEM	CE3	35.1451	35.9816	0.0339381	0.82065	no
Phvul.011G213600	YEM	CE3	2.42064	2.42852	0.00468469	0.98865	no
Phvul.006G155100	YEM	CE3	0	0.0234761	inf	1	no
Phvul.001G043500	SC15	55N1	45.0343	39.3669	-0.19404	0.2655	no
Phvul.003G191600	YEM	SC15	4.6977	3.49906	-0.424984	0.0395	no
Phvul.004G139400	YEM	SC15	44.6631	53.2653	0.254112	0.08755	no
Phvul.003G118100	YEM	CE3	26.5358	22.5447	-0.23515	0.1235	no
Phvul.005G156300	YEM	CE3	16.9753	17.0996	0.0105291	0.94685	no
Phvul.011G059700	YEM	124N1	86.0444	82.0747	-0.0681426	0.6665	no
Phvul.006G184000	YEM	CE3	13.4555	13.1063	-0.0379368	0.83315	no
Phvul.007G235300	SC15	CE3	0	0	0	1	no
Phvul.003G020700	55N1	124N1	20.1305	17.3777	-0.212145	0.31165	no
Phvul.011G012300	YEM	124N1	0.191927	0.210961	0.13642	1	no
Phvul.006G042400	SC15	CE3	16.5414	15.5997	-0.0845603	0.59275	no
Phvul.008G266300	SC15	124N1	27.2398	33.1412	0.282908	0.0734	no
Phvul.007G263400	CE3	55N1	9.54388	10.7887	0.176867	0.4512	no
Phvul.002G299900	SC15	124N1	11.154	14.3965	0.368156	0.20155	no
Phvul.002G320000	SC15	55N1	56.5962	53.6482	-0.077174	0.63	no
Phvul.003G111500	YEM	55N1	45.5781	54.804	0.265941	0.09275	no
Phvul.008G112800	YEM	CE3	1.95446	3.34573	0.775554	0.0308	no
Phvul.006G212400	YEM	SC15	0	0	0	1	no
Phvul.010G110900	55N1	124N1	20.9863	15.5932	-0.428529	0.0048	no
Phvul.009G189500	YEM	124N1	27.6437	27.0036	-0.0338027	0.8243	no
Phvul.L006301	YEM	CE3	31.9413	29.7447	-0.10279	0.5363	no
Phvul.011G091100	CE3	55N1	13.8911	13.3054	-0.0621528	0.72745	no
Phvul.003G000700	YEM	SC15	60.5444	59.2089	-0.0321797	0.83435	no
Phvul.011G101400	YEM	CE3	48.4931	50.4716	0.0576912	0.70905	no
Phvul.009G212600	SC15	124N1	0	0	0	1	no
Phvul.006G087600	CE3	124N1	180.083	195.044	0.115132	0.4929	no
Phvul.004G058200	CE3	124N1	3.58961	3.51607	-0.029863	0.8922	no
Phvul.011G138100,Phvul.011G138200	YEM	CE3	15.699	14.652	-0.0995696	0.65355	no
Phvul.008G066600	SC15	CE3	0.475562	0.529281	0.154399	0.75745	no
Phvul.003G219200	CE3	124N1	31.7499	29.0562	-0.127905	0.4912	no
Phvul.007G057000	YEM	CE3	1.14194	1.6903	0.565793	0.04735	no
Phvul.009G133400	YEM	SC15	0	0	0	1	no
Phvul.002G090577	YEM	CE3	0	0	0	1	no
Phvul.006G041100	SC15	CE3	16.4554	15.8863	-0.0507707	0.76805	no
Phvul.011G152000	YEM	SC15	0	0	0	1	no
Phvul.003G292700	SC15	55N1	10.2198	10.7284	0.0700601	0.7658	no
Phvul.001G251100	YEM	124N1	0.0505666	0.0114182	-2.14685	1	no
Phvul.004G151550	SC15	CE3	0	0	0	1	no
Phvul.007G139000	YEM	55N1	5.14247	5.41765	0.0752034	0.72385	no
Phvul.010G075800	SC15	55N1	5.02392	5.58771	0.153442	0.4848	no
Phvul.005G051600	SC15	55N1	6.46789	3.35484	-0.947052	5e-05	no
Phvul.008G037500	YEM	SC15	1.07194	1.72896	0.689691	0.08405	no
Phvul.001G181800	CE3	124N1	20.8216	19.8006	-0.0725385	0.62865	no
Phvul.009G253700	YEM	124N1	7.99228	4.75219	-0.750015	0.2765	no
Phvul.003G026100	CE3	124N1	5.80701	5.55021	-0.0652541	0.70425	no
Phvul.011G128115	SC15	CE3	0.0648334	0	-inf	1	no
Phvul.002G289000	SC15	CE3	20.949	23.5505	0.16887	0.2823	no
Phvul.009G199300	CE3	55N1	5.88442	6.56769	0.158486	0.47225	no
Phvul.007G253600	SC15	124N1	23.0899	29.8702	0.371445	0.02135	no
Phvul.003G166900	55N1	124N1	3.96128	3.46713	-0.192223	0.4034	no
Phvul.004G109300	SC15	124N1	1.43313	0.903449	-0.665655	0.0696	no
Phvul.008G249900	SC15	124N1	9.25192	11.4731	0.310428	0.151	no
Phvul.004G009536	SC15	124N1	0.343784	0.189062	-0.862642	1	no
Phvul.007G188900	55N1	124N1	1.25268	1.44553	0.206582	0.4757	no
Phvul.008G054800	CE3	124N1	30.1579	29.2057	-0.0462871	0.76145	no
Phvul.007G001600	SC15	CE3	21.1317	20.6023	-0.0366032	0.81765	no
Phvul.003G090001	SC15	CE3	0.0652789	0	-inf	1	no
Phvul.002G331200	SC15	124N1	1.10764	1.16972	0.0786779	0.81135	no
Phvul.003G239300	55N1	124N1	2.70226	1.92238	-0.49127	0.0521	no
Phvul.001G062500	SC15	55N1	0	0	0	1	no
Phvul.009G160900	YEM	55N1	0.0396067	0.0675207	0.769585	1	no
Phvul.008G242900	YEM	124N1	8.44183	4.84449	-0.801212	0.0065	no
Phvul.008G041700	YEM	CE3	143.278	147.346	0.0403858	0.78825	no
Phvul.006G196500	55N1	124N1	174.881	192.483	0.138361	0.35745	no
Phvul.003G129500	YEM	CE3	22.2602	18.1651	-0.293296	0.0936	no
Phvul.009G134600	YEM	124N1	38.261	37.46	-0.0305245	0.8378	no
Phvul.001G171700	YEM	CE3	9.02829	8.27858	-0.125071	0.5014	no
Phvul.002G171200	CE3	55N1	397.48	404.96	0.026896	0.86255	no
Phvul.004G017200	YEM	CE3	0	0	0	1	no
Phvul.009G193100	55N1	124N1	16.5105	18.9513	0.198917	0.18815	no
Phvul.002G143300	SC15	CE3	0.715555	0.524151	-0.449081	0.32715	no
Phvul.002G022700	YEM	55N1	2.10421	3.06577	0.54297	0.06675	no
Phvul.002G305900	YEM	55N1	99.0079	95.8343	-0.047002	0.75115	no
Phvul.011G138801	YEM	124N1	0	0	0	1	no
Phvul.004G026900	CE3	55N1	15.7228	12.3773	-0.345169	0.06465	no
Phvul.006G030700	YEM	124N1	41.6109	42.4599	0.029142	0.8524	no
Phvul.002G233900	55N1	124N1	0.789668	0.970649	0.297704	0.43905	no
Phvul.L003937	SC15	55N1	0	0	0	1	no
Phvul.002G103500	55N1	124N1	2.53792	2.71851	0.0991734	0.70365	no
Phvul.007G277200	CE3	55N1	10.4056	7.88803	-0.399627	0.0123	no
Phvul.003G041800	55N1	124N1	24.4222	26.6437	0.125603	0.40805	no
Phvul.010G042900	YEM	55N1	152.311	173.16	0.185091	0.21985	no
Phvul.002G170800	CE3	124N1	0.916438	1.04771	0.193131	0.6574	no
Phvul.002G297900	CE3	55N1	83.0689	97.7581	0.234909	0.11785	no
Phvul.003G222500	SC15	55N1	10.0185	8.95452	-0.161976	0.3653	no
Phvul.009G051000	SC15	124N1	6.8831	7.09521	0.0437865	0.80405	no
Phvul.008G164700	SC15	124N1	38.329	41.686	0.121125	0.45535	no
Phvul.001G200700	CE3	55N1	86.0978	73.7371	-0.223586	0.15275	no
Phvul.001G142500	YEM	CE3	127.675	153.953	0.270014	0.0971	no
Phvul.001G128000	CE3	124N1	3.22039	3.27703	0.0251569	0.91415	no
Phvul.003G111200	SC15	55N1	4.42964	3.58206	-0.306398	0.2912	no
Phvul.008G063500	SC15	124N1	0	0	0	1	no
Phvul.003G146100	SC15	55N1	19.5926	22.7077	0.21287	0.1619	no
Phvul.002G007600	YEM	CE3	11.0626	10.839	-0.029465	0.8561	no
Phvul.005G079800	YEM	SC15	3.10848	1.13417	-1.45457	0.2979	no
Phvul.003G259000	55N1	124N1	0	0	0	1	no
Phvul.004G157300	SC15	55N1	0.406557	0.318654	-0.351464	0.47595	no
Phvul.003G209400	CE3	55N1	43.4852	56.5895	0.38001	0.01355	no
Phvul.001G254400	YEM	124N1	1.38746	1.59307	0.199365	0.5066	no
Phvul.001G178200	YEM	SC15	0.0815457	0.107135	0.393743	1	no
Phvul.005G103800	SC15	124N1	0	0	0	1	no
Phvul.006G167700	SC15	55N1	53.2145	53.1666	-0.0013	0.99325	no
Phvul.006G107000	YEM	124N1	29.9523	29.5857	-0.017768	0.9126	no
Phvul.008G109000	YEM	SC15	13.6319	15.2232	0.159288	0.4387	no
Phvul.011G098100	YEM	55N1	1.80358	1.462	-0.302918	0.44955	no
Phvul.001G038400	YEM	CE3	0.382624	0.312772	-0.290814	1	no
Phvul.002G244608	CE3	124N1	0	0	0	1	no
Phvul.009G206100	SC15	CE3	0	0	0	1	no
Phvul.001G106200	YEM	CE3	138.069	124.724	-0.14665	0.33945	no
Phvul.003G153800	YEM	CE3	18.5593	17.9419	-0.0488085	0.74595	no
Phvul.007G047800	YEM	55N1	0	0	0	1	no
Phvul.008G041300	CE3	55N1	0.260238	0.693136	1.4133	0.00535	no
Phvul.004G054400	YEM	55N1	24.4607	27.0782	0.146663	0.3287	no
Phvul.002G041100	YEM	CE3	14.1898	15.029	0.0828965	0.58285	no
Phvul.006G057000	SC15	CE3	14.8459	16.9938	0.194949	0.2001	no
Phvul.010G008600	SC15	CE3	8.20007	9.87428	0.268038	0.1972	no
Phvul.011G199700	CE3	55N1	0	0	0	1	no
Phvul.003G149000	YEM	55N1	26.4696	18.3964	-0.52491	0.00095	no
Phvul.002G153100	SC15	CE3	39.2604	38.3497	-0.0338611	0.8278	no
Phvul.006G143100	CE3	124N1	10.2392	10.3392	0.0140198	0.94455	no
Phvul.007G258200	YEM	124N1	2.35348	3.1698	0.429596	0.1891	no
Phvul.001G193500	55N1	124N1	0	0	0	1	no
Phvul.009G233000	SC15	124N1	34.2392	38.9178	0.184783	0.27095	no
Phvul.004G172500	CE3	124N1	18.0198	18.1613	0.011287	0.93865	no
Phvul.002G174300	YEM	CE3	0	0	0	1	no
Phvul.008G125199	CE3	124N1	14.8595	14.3875	-0.0465698	0.78525	no
Phvul.003G109601	YEM	SC15	0	0	0	1	no
Phvul.L010843	YEM	124N1	7.86077	7.14015	-0.138716	0.4822	no
Phvul.009G060100	SC15	CE3	6.19746	5.97747	-0.0521404	0.8101	no
Phvul.004G047500	55N1	124N1	3.65409	4.25653	0.220164	0.3168	no
Phvul.006G099300	SC15	CE3	17.9048	21.1604	0.241014	0.2722	no
Phvul.009G208801	SC15	124N1	15.6324	17.8953	0.195038	0.24945	no
Phvul.007G042600	SC15	CE3	9.12965	9.04255	-0.0138299	0.93865	no
Phvul.011G056580	SC15	CE3	0.629777	0.633449	0.00838745	0.8754	no
Phvul.003G168900	CE3	55N1	0.973292	1.05138	0.111343	0.70835	no
Phvul.007G084500	YEM	55N1	17.8171	24.6135	0.46619	0.07515	no
Phvul.008G130500	SC15	CE3	3.66597	2.75881	-0.410149	0.1338	no
Phvul.007G002800	CE3	124N1	0	0	0	1	no
Phvul.008G042350	SC15	CE3	6.27407	4.08815	-0.617951	0.01335	no
Phvul.010G017400	YEM	SC15	1.86902	2.28663	0.290944	0.36985	no
Phvul.003G285300	YEM	55N1	22.0102	19.7426	-0.156858	0.30845	no
Phvul.006G054400,Phvul.006G054433	YEM	124N1	1.38507	1.52998	0.143552	0.79565	no
Phvul.002G030901	YEM	SC15	0	0	0	1	no
Phvul.001G004300	YEM	124N1	0	0	0	1	no
Phvul.009G226300	SC15	124N1	4.22687	4.45109	0.0745699	0.74825	no
Phvul.007G057300	SC15	CE3	5.98458	7.74122	0.371311	0.15605	no
Phvul.011G158000	55N1	124N1	0	0	0	1	no
Phvul.008G050850	YEM	124N1	2.42605	3.23633	0.415753	0.153	no
Phvul.004G168900	55N1	124N1	0.137187	0.13299	-0.044827	1	no
Phvul.002G163800	YEM	124N1	0	0	0	1	no
Phvul.007G246500	YEM	CE3	16.333	16.0431	-0.0258377	0.8636	no
Phvul.008G017600	YEM	CE3	8.82175	8.03028	-0.135614	0.4242	no
Phvul.011G173300	YEM	55N1	0.0118119	0	-inf	1	no
Phvul.001G155150	YEM	124N1	22.5863	22.2413	-0.02221	0.88975	no
Phvul.007G220900	SC15	CE3	36.8223	37.9927	0.0451425	0.7632	no
Phvul.004G048700	SC15	CE3	6.42483	5.07515	-0.340207	0.16045	no
Phvul.005G046201	CE3	124N1	0.41329	0.424285	0.0378787	0.93195	no
Phvul.009G207200	YEM	124N1	19.2693	20.0523	0.0574618	0.7149	no
Phvul.003G069200	YEM	124N1	17.0708	13.7637	-0.31067	0.0442	no
Phvul.001G142600	SC15	CE3	6.15445	6.15241	-0.000477695	0.9988	no
Phvul.002G269000	YEM	CE3	0.838052	0.830364	-0.013296	0.97925	no
Phvul.009G204800	SC15	CE3	0.242551	0.4332	0.836746	0.1066	no
Phvul.003G026900	CE3	55N1	17.6308	13.6274	-0.371586	0.0297	no
Phvul.002G151001	YEM	CE3	4.02894	3.05794	-0.39784	0.16995	no
Phvul.011G151900	55N1	124N1	0.0889922	0.0739491	-0.267146	1	no
Phvul.003G257400	YEM	55N1	54.2672	88.9072	0.712219	5e-05	no
Phvul.002G036400	YEM	124N1	8.85396	9.8352	0.151631	0.57825	no
Phvul.001G153000	55N1	124N1	0.683515	0.436074	-0.648399	0.2534	no
Phvul.008G290400	YEM	124N1	63.0307	63.449	0.00954473	0.9523	no
Phvul.010G125500	SC15	55N1	20.1402	22.4863	0.158972	0.3719	no
Phvul.009G136000	CE3	55N1	67.7808	66.1503	-0.0351288	0.82215	no
Phvul.008G144000	YEM	55N1	24.7793	34.3323	0.47043	0.0192	no
Phvul.004G003500	SC15	124N1	0	0	0	1	no
Phvul.006G184800	SC15	CE3	95.2004	138.443	0.540256	0.00045	no
Phvul.007G034200	YEM	CE3	2.45459	2.47128	0.009776	0.9765	no
Phvul.005G164200	YEM	SC15	0.0392206	0.0643826	0.715059	1	no
Phvul.006G179400	55N1	124N1	6.55726	5.74655	-0.190395	0.46045	no
Phvul.007G153300	YEM	55N1	3.58638	3.93163	0.132601	0.94425	no
Phvul.009G262300	55N1	124N1	21.6646	20.0326	-0.112989	0.5286	no
Phvul.006G088300	YEM	SC15	61.6875	55.653	-0.148521	0.32065	no
Phvul.006G169700	SC15	CE3	34.8193	41.4357	0.250989	0.0966	no
Phvul.007G077000	SC15	124N1	0	0	0	1	no
Phvul.002G317900	CE3	55N1	15.7596	13.4969	-0.223601	0.16785	no
Phvul.004G102600	CE3	124N1	0	0	0	1	no
Phvul.006G064600	55N1	124N1	0	0	0	1	no
Phvul.010G065100	YEM	CE3	8.40917	8.41965	0.00179739	0.99305	no
Phvul.009G204500	YEM	124N1	24.243	23.3295	-0.0554132	0.7152	no
Phvul.008G211100	SC15	CE3	4.22192	4.89222	0.212588	0.4053	no
Phvul.008G119700	YEM	124N1	17.6946	17.1271	-0.0470272	0.7651	no
Phvul.008G183100	SC15	55N1	3.92618	3.60023	-0.125037	0.62275	no
Phvul.009G191900	CE3	124N1	0.0243504	0.0950351	1.96452	1	no
Phvul.003G006400	CE3	124N1	0	0	0	1	no
Phvul.007G140800	SC15	55N1	21.2206	20.0646	-0.080812	0.60265	no
Phvul.009G049600	CE3	124N1	19.1304	25.0482	0.388839	0.0175	no
Phvul.008G011900	YEM	124N1	10.4241	12.1746	0.223944	0.2058	no
Phvul.003G082500	YEM	CE3	5.58063	5.86508	0.0717226	0.7992	no
Phvul.008G168100	YEM	124N1	25.7233	26.796	0.0589444	0.7016	no
Phvul.011G031900	SC15	55N1	302.953	285.923	-0.0834639	0.61035	no
Phvul.003G248600	YEM	CE3	38.8804	33.1951	-0.228072	0.1539	no
Phvul.001G052500	CE3	124N1	0.035886	0.0578558	0.68904	1	no
Phvul.003G264600	SC15	55N1	13.2835	11.2303	-0.242231	0.1309	no
Phvul.004G094900	SC15	55N1	6.74407	6.97594	0.048768	0.82995	no
Phvul.002G330300	SC15	55N1	5.87186	5.05559	-0.215938	0.2934	no
Phvul.003G109100	SC15	124N1	9403.99	11509.8	0.291515	0.7333	no
Phvul.002G098400	SC15	55N1	6.37156	4.73668	-0.427769	0.6039	no
Phvul.007G224800	55N1	124N1	0	0	0	1	no
Phvul.008G167700	SC15	124N1	35.0273	44.9538	0.359962	0.0296	no
Phvul.003G045703	CE3	55N1	0	0	0	1	no
Phvul.002G138200	YEM	SC15	15.4817	15.2321	-0.0234522	0.8909	no
Phvul.006G041000	YEM	CE3	1.57735	1.98379	0.330761	0.3746	no
Phvul.008G253900	SC15	124N1	0	0	0	1	no
Phvul.007G231200	CE3	124N1	136.004	117.231	-0.214293	0.16095	no
Phvul.004G091800	YEM	SC15	0.0639446	0.0991948	0.633443	1	no
Phvul.006G108700	YEM	55N1	1.28685	1.50851	0.229289	0.44265	no
Phvul.010G031100	55N1	124N1	3.40074	3.28762	-0.0488076	0.896	no
Phvul.002G022700	55N1	124N1	3.06577	2.12009	-0.532122	0.06705	no
Phvul.004G019500	55N1	124N1	21.9617	26.8058	0.287556	0.12385	no
Phvul.011G027700	SC15	CE3	44.7682	45.2116	0.0142206	0.9301	no
Phvul.010G043200	55N1	124N1	0	0	0	1	no
Phvul.007G247700	SC15	CE3	4.94726	4.44832	-0.153371	0.53755	no
Phvul.001G143400	SC15	55N1	33.3153	35.8213	0.104632	0.48295	no
Phvul.009G260200	YEM	55N1	19.2137	9.90878	-0.955355	5e-05	no
Phvul.001G076800	55N1	124N1	20.5916	18.9972	-0.116275	0.51455	no
Phvul.004G039501	YEM	SC15	6.55349	4.42634	-0.566151	0.0202	no
Phvul.003G210500	YEM	124N1	7.22329	7.50319	0.054848	0.77555	no
Phvul.008G135900	SC15	124N1	10.7027	17.7751	0.731882	0.0004	no
Phvul.007G024400	CE3	55N1	8.0943	11.0797	0.452937	0.01275	no
Phvul.002G116550	CE3	55N1	0.0833932	0.70214	3.07376	0.24115	no
Phvul.004G072000	CE3	55N1	29.5491	36.6673	0.311379	0.05285	no
Phvul.011G068900	SC15	55N1	0.00571029	0.0349756	2.61471	1	no
Phvul.004G164400	SC15	124N1	0.502092	0.484964	-0.0500721	0.92595	no
Phvul.001G078300	SC15	124N1	11.5481	12.6069	0.126555	0.45955	no
Phvul.001G098900	SC15	CE3	0	0	0	1	no
Phvul.002G094900	55N1	124N1	0.236525	0.174442	-0.439247	1	no
Phvul.002G303100	SC15	55N1	117.005	123.298	0.0755825	0.6203	no
Phvul.006G122500	YEM	124N1	129.371	131.206	0.0203209	0.896	no
Phvul.008G041100	YEM	CE3	299.904	349.875	0.222338	0.19315	no
Phvul.011G169400	55N1	124N1	3.59661	2.47731	-0.537865	0.017	no
Phvul.002G022700	SC15	CE3	3.64055	2.4455	-0.574026	0.0382	no
Phvul.007G000700	CE3	55N1	38.2034	38.0795	-0.00468827	0.9779	no
Phvul.006G025200	YEM	55N1	3.02648	4.0958	0.436506	0.16275	no
Phvul.002G138550	YEM	124N1	5.22885	4.20765	-0.313477	0.38625	no
Phvul.001G231200	YEM	55N1	15.0591	18.0555	0.261798	0.11225	no
Phvul.002G330000	YEM	55N1	54.4703	47.5191	-0.196961	0.18745	no
Phvul.004G128300	YEM	124N1	12.5262	12.9497	0.047972	0.818	no
Phvul.004G053600	YEM	55N1	1.43969	0.753377	-0.934317	0.018	no
Phvul.003G103900	SC15	CE3	0.0140881	0	-inf	1	no
Phvul.008G006000	CE3	55N1	57.548	61.4759	0.095255	0.621	no
Phvul.003G019800	SC15	55N1	0.141015	0.0247587	-2.50984	1	no
Phvul.003G158400	YEM	55N1	44.9751	47.7984	0.0878338	0.56045	no
Phvul.005G124100	CE3	124N1	35.9131	40.8118	0.184475	0.2177	no
Phvul.004G022900	YEM	CE3	37.6053	36.593	-0.0393671	0.7947	no
Phvul.008G204000	CE3	124N1	0.319129	0.520085	0.704608	0.36495	no
Phvul.008G019900	55N1	124N1	4.45524	3.94411	-0.175805	0.50445	no
Phvul.010G071057	YEM	124N1	0	0	0	1	no
Phvul.L001664	SC15	55N1	0	0	0	1	no
Phvul.004G133900	YEM	124N1	0	0	0	1	no
Phvul.010G157600	SC15	124N1	128.784	139.988	0.12035	0.4512	no
Phvul.001G245300	CE3	124N1	51.2698	53.1252	0.0512865	0.7295	no
Phvul.008G162400	YEM	CE3	1.36537	1.52827	0.162608	0.65305	no
Phvul.011G153700	SC15	55N1	16.623	17.2543	0.0537761	0.76555	no
Phvul.007G088800	SC15	CE3	14.776	15.0767	0.0290651	0.8636	no
Phvul.005G024300	SC15	124N1	0.0498216	0.0131692	-1.9196	1	no
Phvul.006G097100	YEM	SC15	0.381219	0.272633	-0.483661	1	no
Phvul.007G102850	CE3	55N1	0	0	0	1	no
Phvul.003G109601	SC15	55N1	0	0	0	1	no
Phvul.007G177900	YEM	SC15	41.2984	36.1165	-0.193431	0.2094	no
Phvul.007G183700	CE3	55N1	0.54038	0.990368	0.87399	0.07255	no
Phvul.002G227800	YEM	55N1	33.0244	27.0318	-0.288876	0.0724	no
Phvul.011G202000	CE3	124N1	0.247153	0.193571	-0.352539	1	no
Phvul.006G215600	CE3	55N1	35.082	34.2107	-0.0362842	0.81205	no
Phvul.011G107400	CE3	124N1	4.79835	6.37876	0.410738	0.20975	no
Phvul.006G053200	55N1	124N1	20.6185	21.8709	0.0850726	0.5942	no
Phvul.006G136800	CE3	124N1	0.0344431	0.037554	0.124751	1	no
Phvul.004G112900	CE3	124N1	26.0893	28.3598	0.12039	0.492	no
Phvul.005G112700	55N1	124N1	1.29183	1.0987	-0.233611	0.62345	no
Phvul.001G217600	YEM	124N1	25.4509	32.1421	0.336746	0.18605	no
Phvul.007G041200	SC15	55N1	0.368829	0.575786	0.642582	0.20235	no
Phvul.011G015900	55N1	124N1	34.0454	39.4944	0.214188	0.1597	no
Phvul.002G186400	CE3	55N1	4.43492	5.28622	0.253329	0.2468	no
Phvul.009G179200	55N1	124N1	46.8527	56.0154	0.25769	0.08385	no
Phvul.006G049700	YEM	55N1	13.4918	18.9711	0.491716	0.01405	no
Phvul.009G132100	55N1	124N1	1.18964	0.629135	-0.919088	0.04365	no
Phvul.010G020600	SC15	CE3	6.25001	7.61025	0.284084	0.2206	no
Phvul.007G202900	SC15	55N1	6.26453	6.32221	0.0132213	0.95525	no
Phvul.002G080900	CE3	124N1	2.50128	2.01551	-0.311523	0.3895	no
Phvul.L001640,Phvul.L001740	CE3	124N1	1.37497	2.06841	0.589122	0.49575	no
Phvul.006G016100	CE3	124N1	0	0	0	1	no
Phvul.004G171300	55N1	124N1	1.06969	0.701438	-0.608811	0.2176	no
Phvul.002G068400	55N1	124N1	16.2234	16.9011	0.0590422	0.7884	no
Phvul.002G272200	CE3	124N1	18.4519	19.1635	0.0545898	0.7708	no
Phvul.006G140700	SC15	CE3	2.26029	1.2541	-0.849858	0.0816	no
Phvul.008G146200	CE3	55N1	0.537384	0.177592	-1.59739	0.1383	no
Phvul.006G199400	CE3	124N1	27.2023	25.5126	-0.0925211	0.5299	no
Phvul.008G169000	YEM	CE3	38.0183	36.624	-0.0539044	0.7286	no
Phvul.007G155700	SC15	55N1	0.0342656	0.0519963	0.601649	1	no
Phvul.002G100200	SC15	55N1	0.613857	0.546515	-0.167641	0.63595	no
Phvul.009G029600	SC15	CE3	384.236	444.189	0.20918	0.3292	no
Phvul.008G145900	YEM	124N1	92.8242	95.114	0.0351568	0.81155	no
Phvul.003G139700	55N1	124N1	3.6491	2.23768	-0.705535	0.0194	no
Phvul.007G083200	SC15	55N1	13.3089	13.5431	0.025162	0.89865	no
Phvul.004G040000	YEM	CE3	0.13198	0.197601	0.582269	1	no
Phvul.001G124600	YEM	124N1	0	0	0	1	no
Phvul.009G101200	SC15	55N1	25.788	23.6533	-0.124657	0.4357	no
Phvul.001G002000	SC15	CE3	44.8391	50.6134	0.174762	0.25605	no
Phvul.009G041800	55N1	124N1	5.47743	7.08807	0.371893	0.2302	no
Phvul.009G188366	CE3	124N1	0.182788	0.538843	1.5597	1	no
Phvul.010G096580	SC15	124N1	3.97384	3.74911	-0.0839878	0.8097	no
Phvul.006G094900	SC15	CE3	6.43919	6.78256	0.0749496	0.7365	no
Phvul.007G191500	YEM	SC15	44.0155	40.5604	-0.11794	0.452	no
Phvul.003G019050	CE3	55N1	0	0	0	1	no
Phvul.006G052900	SC15	CE3	2.68842	2.81324	0.0654771	0.74785	no
Phvul.007G030300	SC15	CE3	0.149668	0.0715865	-1.06401	1	no
Phvul.008G145800	YEM	124N1	1.40871	1.30927	-0.105607	0.8095	no
Phvul.007G220700	55N1	124N1	12.0779	12.6138	0.0626372	0.69985	no
Phvul.009G072333	CE3	55N1	51.2171	34.7405	-0.560009	0.01975	no
Phvul.005G026400	YEM	124N1	13.4696	11.332	-0.249305	0.1697	no
Phvul.006G067000	YEM	124N1	0	0	0	1	no
Phvul.001G180450	55N1	124N1	0.493831	1.33072	1.43012	0.121	no
Phvul.005G091600	YEM	CE3	2.10246	1.40683	-0.579635	0.1324	no
Phvul.002G308900	CE3	124N1	3.6299	3.20399	-0.18006	0.50055	no
Phvul.003G063300	YEM	55N1	33.0653	33.9202	0.0368284	0.80265	no
Phvul.006G062800	YEM	55N1	17.8937	19.1964	0.101385	0.53455	no
Phvul.001G065000	SC15	124N1	0	0	0	1	no
Phvul.002G195800	SC15	55N1	608.402	506.91	-0.263296	0.0933	no
Phvul.003G279600	YEM	124N1	50.1931	55.768	0.151947	0.30525	no
Phvul.009G198200	SC15	CE3	19.7498	20.9099	0.082348	0.57665	no
Phvul.011G144800	YEM	55N1	6.75134	6.52984	-0.0481267	0.8328	no
Phvul.002G122100	YEM	55N1	0	0	0	1	no
Phvul.002G331200	SC15	55N1	1.10764	1.36801	0.304594	0.35355	no
Phvul.005G030500	CE3	55N1	2.86822	2.59769	-0.142926	0.5369	no
Phvul.002G232000	SC15	CE3	0.114929	0.337335	1.55344	1	no
Phvul.004G112100	CE3	124N1	6.00764	5.63604	-0.0921171	0.7355	no
Phvul.006G196000	CE3	55N1	3.99983	5.67374	0.504361	0.0494	no
Phvul.006G053200	CE3	124N1	21.0184	21.8709	0.0573634	0.71735	no
Phvul.003G249800	YEM	CE3	63.8862	56.2136	-0.184585	0.22025	no
Phvul.003G007800	YEM	CE3	0	0	0	1	no
Phvul.002G236800	YEM	SC15	12.8099	15.1288	0.240038	0.1652	no
Phvul.L009643	YEM	124N1	19.568	23.3401	0.254314	0.1203	no
Phvul.010G075301	YEM	124N1	16.2981	16.4539	0.0137218	0.95355	no
Phvul.001G101300	SC15	CE3	7.24515	5.99597	-0.273022	0.28565	no
Phvul.011G050400	YEM	SC15	45.0784	34.9227	-0.368271	0.0357	no
Phvul.002G120000	CE3	55N1	0.699384	0.335596	-1.05936	0.0621	no
Phvul.008G018100	YEM	CE3	221.78	256.732	0.211131	0.2076	no
Phvul.011G198300	YEM	124N1	1.11105	1.11999	0.0115668	0.96685	no
Phvul.006G168700	YEM	124N1	4.31191	4.1199	-0.0657203	0.82525	no
Phvul.003G194400	55N1	124N1	65.2896	62.8197	-0.0556351	0.72875	no
Phvul.009G237600	SC15	124N1	0.0045659	0.0083283	0.867122	1	no
Phvul.007G153100	SC15	CE3	27.8212	32.109	0.206789	0.1686	no
Phvul.009G038500	SC15	124N1	29.5839	20.8901	-0.501993	0.004	no
Phvul.002G242000	CE3	124N1	23.2318	23.7093	0.0293511	0.8507	no
Phvul.009G231100	YEM	SC15	8.86609	11.0939	0.323399	0.15705	no
Phvul.003G262700	YEM	124N1	43.3419	42.0329	-0.0442448	0.76555	no
Phvul.010G009200	YEM	SC15	50.4217	44.9311	-0.166329	0.3586	no
Phvul.003G281300	YEM	124N1	0.0750224	0.101205	0.43188	1	no
Phvul.004G041500	SC15	CE3	24.9032	25.3507	0.025693	0.8661	no
Phvul.003G248700	55N1	124N1	24.9362	24.7477	-0.0109468	0.93985	no
Phvul.005G111750	YEM	SC15	0.335641	0.373287	0.153366	1	no
Phvul.004G054900	SC15	55N1	0	0	0	1	no
Phvul.009G035500	SC15	CE3	21.8207	23.3921	0.100322	0.52065	no
Phvul.007G043900	YEM	CE3	10.2955	9.54044	-0.109885	0.5305	no
Phvul.003G051500	YEM	CE3	23.5901	21.0037	-0.167533	0.273	no
Phvul.010G102900	SC15	CE3	17.4707	16.9867	-0.0405251	0.8347	no
Phvul.004G176900	YEM	55N1	21.8398	41.0863	0.911702	5e-05	no
Phvul.L001613	CE3	55N1	15.5152	13.3996	-0.211498	0.3194	no
Phvul.009G085600	CE3	55N1	3.11076	3.38712	0.122788	0.7544	no
Phvul.006G099000	YEM	SC15	152.152	168.838	0.150127	0.32555	no
Phvul.010G162233	YEM	CE3	11.3056	11.0883	-0.0279992	0.89195	no
Phvul.009G129300	YEM	55N1	19.7904	15.7301	-0.331271	0.0322	no
Phvul.003G117600	YEM	SC15	47.3585	50.1469	0.0825358	0.58475	no
Phvul.001G050200	SC15	CE3	0.714508	1.09466	0.615464	0.16745	no
Phvul.004G073325	YEM	SC15	18.6545	15.6688	-0.25163	0.16895	no
Phvul.005G096300	YEM	SC15	0.87378	0.429992	-1.02296	0.0083	no
Phvul.007G160600	YEM	124N1	5.84143	5.30015	-0.140289	0.43195	no
Phvul.011G053700	YEM	SC15	76.7176	43.3399	-0.823862	5e-05	no
Phvul.006G077500	YEM	SC15	30.7951	24.0332	-0.357674	0.0202	no
Phvul.010G160300	YEM	124N1	31.9622	30.8686	-0.0502248	0.7343	no
Phvul.001G096900	YEM	124N1	13.4534	13.3581	-0.0102567	0.95025	no
Phvul.002G221875	SC15	CE3	0	0	0	1	no
Phvul.002G244600	SC15	55N1	13.6183	12.7739	-0.0923406	0.5532	no
Phvul.002G006300	YEM	CE3	0	0.0269551	inf	1	no
Phvul.005G133101	SC15	55N1	0	0	0	1	no
Phvul.003G190900	SC15	CE3	13.7579	14.2791	0.0536455	0.74075	no
Phvul.001G067700	YEM	55N1	6.528	5.43068	-0.265509	0.16455	no
Phvul.004G098400	CE3	55N1	13.7737	13.5709	-0.0213955	0.9186	no
Phvul.007G182901	CE3	124N1	0	0	0	1	no
Phvul.011G090200	YEM	SC15	2.53573	2.44251	-0.0540376	0.85725	no
Phvul.008G122300	SC15	55N1	5.80446	5.9317	0.0312839	0.91295	no
Phvul.001G011100	YEM	124N1	23.0537	23.098	0.00276605	0.98575	no
Phvul.004G136400	SC15	CE3	12.8313	15.7125	0.292251	0.12475	no
Phvul.007G192200	55N1	124N1	0.0803787	0.0828445	0.0435923	1	no
Phvul.004G138500	SC15	55N1	25.9308	18.608	-0.478746	0.01445	no
Phvul.004G138000	CE3	124N1	8.73167	7.17622	-0.283035	0.4074	no
Phvul.L001611	CE3	55N1	39.4975	35.407	-0.157727	0.29905	no
Phvul.004G085482	CE3	124N1	0	0	0	1	no
Phvul.002G332800	YEM	CE3	29.0819	26.3769	-0.140846	0.38395	no
Phvul.L002237	SC15	55N1	0.0120658	0	-inf	1	no
Phvul.003G231900	SC15	CE3	0.0275925	0.209643	2.92559	1	no
Phvul.001G269301	YEM	CE3	0	0	0	1	no
Phvul.007G208800	YEM	CE3	0.672816	0.46229	-0.541416	0.34815	no
Phvul.009G099900	YEM	55N1	35.7397	48.2311	0.432433	0.00525	no
Phvul.007G189500	SC15	124N1	55.6678	42.3277	-0.395239	0.0257	no
Phvul.011G183600	SC15	55N1	0.0478253	3.64208	6.25085	0.2273	no
Phvul.001G146700	YEM	CE3	8.5454	9.23628	0.112164	0.50255	no
Phvul.009G091900	SC15	CE3	22.7795	23.6123	0.051804	0.73055	no
Phvul.004G144900	CE3	55N1	6.33038	7.72192	0.286667	0.22505	no
Phvul.002G320300	YEM	SC15	33.9837	29.1352	-0.222076	0.1505	no
Phvul.002G062300	CE3	124N1	16.4726	7.29002	-1.17607	0.213	no
Phvul.011G159100	SC15	CE3	0.665096	0.599918	-0.148798	0.7264	no
Phvul.003G130900	CE3	124N1	7.75488	7.9731	0.0400359	0.8701	no
Phvul.009G093000	YEM	55N1	2.87938	1.55645	-0.887499	0.01265	no
Phvul.004G026200	YEM	CE3	49.9607	48.6674	-0.0378387	0.7968	no
Phvul.003G249700	SC15	CE3	0	0	0	1	no
Phvul.001G168500	SC15	CE3	0	0.108356	inf	1	no
Phvul.007G026950,Phvul.007G027000	YEM	124N1	34.2361	38.2027	0.158158	0.3447	no
Phvul.003G270400	SC15	CE3	0.228222	0.44787	0.972643	0.13545	no
Phvul.002G154700	YEM	SC15	0	0	0	1	no
Phvul.003G128000	SC15	CE3	17.6708	17.6297	-0.00336024	0.988	no
Phvul.002G074200	YEM	SC15	19.5258	29.9292	0.616174	0.0007	no
Phvul.003G247500	SC15	CE3	0.105475	0.230255	1.12633	1	no
Phvul.007G000200	YEM	124N1	74.5573	65.2632	-0.192081	0.2079	no
Phvul.009G144850	SC15	124N1	7.8796	9.35295	0.247298	0.3694	no
Phvul.007G174600	55N1	124N1	17.2981	15.3412	-0.173204	0.26895	no
Phvul.010G144700	YEM	55N1	2.09675	2.47626	0.24001	0.38275	no
Phvul.004G009701,Phvul.004G009761,Phvul.004G009821	SC15	CE3	1.33054	1.50759	0.180236	0.7637	no
Phvul.002G170300	SC15	CE3	55.3983	54.5091	-0.0233455	0.8783	no
Phvul.010G093200	SC15	55N1	0.69772	0.75938	0.122175	0.7419	no
Phvul.010G009300	CE3	124N1	1.6333	2.2556	0.465722	0.3507	no
Phvul.005G024001	CE3	55N1	1.81531	2.3415	0.367222	0.2392	no
Phvul.009G188000	YEM	CE3	90.9495	84.1904	-0.11141	0.46095	no
Phvul.007G049400	YEM	55N1	8.2454	16.3458	0.987257	5e-05	no
Phvul.008G269800	55N1	124N1	8.99652	10.1567	0.174997	0.3897	no
Phvul.002G190900	YEM	124N1	6.6266	3.51635	-0.914189	5e-05	no
Phvul.008G132700	SC15	CE3	4.85459	6.49698	0.420421	0.08655	no
Phvul.009G207900	55N1	124N1	109.345	103.303	-0.0819981	0.6264	no
Phvul.L001617	SC15	CE3	17.2679	14.9978	-0.203342	0.3702	no
Phvul.004G114600	YEM	124N1	16.8013	13.1537	-0.353107	0.0456	no
Phvul.001G009300	CE3	124N1	14.3338	13.7496	-0.0600358	0.6912	no
Phvul.006G061900	CE3	124N1	29.5584	29.3937	-0.00805802	0.9605	no
Phvul.002G120901	SC15	124N1	1.65099	1.80539	0.128975	0.73935	no
Phvul.010G135701	55N1	124N1	0.692665	0.605009	-0.195202	0.68025	no
Phvul.011G209400	YEM	CE3	21.221	24.876	0.22926	0.1855	no
Phvul.002G215200	SC15	55N1	0	0	0	1	no
Phvul.011G089000	SC15	124N1	0	0	0	1	no
Phvul.002G217800	YEM	55N1	0	0	0	1	no
Phvul.004G161000	CE3	124N1	0.0252238	0.0473855	0.909659	1	no
Phvul.011G038900	CE3	124N1	6.47804	6.2926	-0.0419021	0.86425	no
Phvul.011G110400	SC15	124N1	0	0	0	1	no
Phvul.005G116700	YEM	SC15	0	0.010038	inf	1	no
Phvul.005G043400	SC15	124N1	46.7358	35.2937	-0.405118	0.00925	no
Phvul.001G099000	SC15	124N1	5.4707	4.96371	-0.140306	0.5669	no
Phvul.008G131000	CE3	55N1	1.01289	1.14913	0.182072	0.70265	no
Phvul.010G017100	CE3	124N1	294.546	301.853	0.0353534	0.8366	no
Phvul.005G102700	YEM	55N1	0	0	0	1	no
Phvul.004G028900	55N1	124N1	5.46508	5.70583	0.0621928	0.7522	no
Phvul.009G147700	YEM	SC15	2.83444	2.38697	-0.247882	0.537	no
Phvul.008G224300	CE3	124N1	14.8156	16.2975	0.137532	0.5504	no
Phvul.011G114600	CE3	55N1	3.66519	2.97986	-0.298646	0.37575	no
Phvul.009G036700	CE3	55N1	3.47185	4.69313	0.434849	0.0496	no
Phvul.011G020800	SC15	124N1	36.2321	33.8137	-0.099658	0.49755	no
Phvul.008G210100	YEM	CE3	1.70899	1.71841	0.00792973	0.97835	no
Phvul.002G198600	CE3	124N1	135.168	139.452	0.0450123	0.7748	no
Phvul.011G115245	YEM	55N1	0	0	0	1	no
Phvul.002G045500	55N1	124N1	1.31739	1.23544	-0.0926558	0.82755	no
Phvul.007G011000	YEM	124N1	13.5454	12.7276	-0.0898363	0.6078	no
Phvul.002G176201	YEM	CE3	0.059762	0.131479	1.13753	1	no
Phvul.006G041000	YEM	SC15	1.57735	2.22395	0.49562	0.16985	no
Phvul.002G189700	CE3	124N1	51.1789	49.2331	-0.0559196	0.76495	no
Phvul.010G065200	SC15	124N1	72.0036	60.8599	-0.242578	0.1237	no
Phvul.004G020700	SC15	55N1	10.5415	12.2442	0.216019	0.34265	no
Phvul.001G235200	YEM	124N1	0	0.145613	inf	1	no
Phvul.007G093200	SC15	124N1	0	0	0	1	no
Phvul.002G165100	CE3	124N1	1.40753	1.06905	-0.39683	0.2021	no
Phvul.008G035300	YEM	55N1	0.18011	0.558038	1.63148	0.0545	no
Phvul.008G280000	YEM	SC15	10.0018	9.70498	-0.0434565	0.81615	no
Phvul.011G205300	YEM	SC15	0	0	0	1	no
Phvul.001G191700	SC15	CE3	319.896	246.478	-0.376142	0.01565	no
Phvul.009G055700	SC15	CE3	47.9834	52.8737	0.140016	0.3704	no
Phvul.002G028000	YEM	CE3	11.0962	11.4801	0.0490656	0.78825	no
Phvul.011G163100	SC15	55N1	2.39118	2.73136	0.1919	0.53475	no
Phvul.008G249900	CE3	124N1	9.00629	11.4731	0.349248	0.1069	no
Phvul.006G071300	CE3	55N1	0	0	0	1	no
Phvul.011G005000	SC15	CE3	3.06958	2.94188	-0.0613027	0.80335	no
Phvul.010G108000	SC15	CE3	0.0699533	0.0878354	0.328409	1	no
Phvul.009G072400	YEM	CE3	5.28245	3.57773	-0.562163	0.42395	no
Phvul.004G009154	SC15	55N1	0.484765	0.276025	-0.81249	0.0191	no
Phvul.003G114400	YEM	SC15	20.9104	20.4343	-0.0332265	0.8239	no
Phvul.008G219400	YEM	CE3	26.2176	32.4913	0.30952	0.04485	no
Phvul.003G128000	CE3	124N1	17.6297	16.9377	-0.0577722	0.81495	no
Phvul.001G035600	YEM	55N1	0	0	0	1	no
Phvul.001G122600	YEM	124N1	0.0343803	0	-inf	1	no
Phvul.L003843	YEM	SC15	238.078	255.457	0.101648	0.50665	no
Phvul.002G220700	SC15	124N1	89.6633	81.0553	-0.145611	0.3372	no
Phvul.009G107000	55N1	124N1	14.2263	15.7062	0.142777	0.43005	no
Phvul.010G160900	SC15	55N1	42.4855	45.8826	0.110979	0.4666	no
Phvul.007G001900	SC15	55N1	0.0478654	0.124829	1.3829	1	no
Phvul.007G275600	SC15	55N1	0	0	0	1	no
Phvul.006G062600	SC15	124N1	8.50412	6.5775	-0.370621	0.11695	no
Phvul.009G116900	CE3	124N1	3.23521	3.21787	-0.00775645	0.96875	no
Phvul.003G081400	YEM	CE3	6.88534	6.15595	-0.161545	0.3631	no
Phvul.001G111700	YEM	CE3	65.4483	60.3437	-0.117152	0.4318	no
Phvul.002G059800	SC15	55N1	14.1293	15.7721	0.158679	0.3448	no
Phvul.005G133900	YEM	SC15	3.84165	6.59003	0.77856	0.0002	no
Phvul.006G064600	CE3	124N1	0	0	0	1	no
Phvul.002G084400	YEM	CE3	28.1464	30.7999	0.129975	0.39255	no
Phvul.003G075800	SC15	55N1	25.7676	23.9769	-0.10391	0.489	no
Phvul.006G102600	SC15	124N1	0.756803	0.646771	-0.226664	0.61505	no
Phvul.004G093300	YEM	SC15	60.5691	102.318	0.756401	5e-05	no
Phvul.011G091600	SC15	55N1	7.47148	8.15641	0.126541	0.56105	no
Phvul.011G159200	SC15	CE3	9.79419	11.2071	0.194412	0.28425	no
Phvul.011G065200	SC15	55N1	3.47631	4.85983	0.483352	0.24095	no
Phvul.008G022300	YEM	124N1	0.558619	0.0801818	-2.80052	1	no
Phvul.005G050300	YEM	55N1	111.07	110.492	-0.0075166	0.9658	no
Phvul.009G156300	SC15	124N1	35.9267	38.9356	0.116035	0.51505	no
Phvul.007G041600	SC15	55N1	5.21595	5.17881	-0.0103093	0.9828	no
Phvul.004G016532	YEM	SC15	0.95564	1.12032	0.229369	0.4566	no
Phvul.009G074533	YEM	124N1	0.226085	0.244509	0.113022	1	no
Phvul.001G009400	YEM	SC15	53.4897	45.1738	-0.243773	0.1173	no
Phvul.011G207700	SC15	CE3	0.382416	0.181605	-1.07434	1	no
Phvul.008G210400	YEM	55N1	0.0605623	0.0935049	0.626621	1	no
Phvul.007G222200	SC15	55N1	9.89611	11.2219	0.181379	0.34735	no
Phvul.008G264500	CE3	124N1	8.69616	9.53714	0.133178	0.52185	no
Phvul.006G057100	55N1	124N1	19.3179	21.305	0.141255	0.35045	no
Phvul.007G069700	YEM	124N1	8.3743	11.2595	0.427101	0.0074	no
Phvul.006G191500	YEM	55N1	10.2755	9.42651	-0.124412	0.43475	no
Phvul.002G106400	YEM	CE3	0	0	0	1	no
Phvul.004G137100	55N1	124N1	9.52196	11.705	0.297788	0.14235	no
Phvul.003G122300	CE3	55N1	15.1041	13.6417	-0.146911	0.3679	no
Phvul.001G156500	YEM	SC15	12.2113	22.0559	0.852956	5e-05	no
Phvul.006G159500	SC15	124N1	25.7047	24.5476	-0.0664494	0.67165	no
Phvul.008G210200	YEM	55N1	17.7631	17.3283	-0.0357522	0.8211	no
Phvul.003G019100	SC15	CE3	7.53874	7.79627	0.0484604	0.82605	no
Phvul.003G108400	YEM	124N1	1.19568	1.09587	-0.12576	0.71115	no
Phvul.003G149400	YEM	SC15	99.9547	98.2348	-0.0250406	0.874	no
Phvul.006G199200	YEM	SC15	146.362	108.254	-0.435113	0.00635	no
Phvul.007G030100	55N1	124N1	0.870091	1.07076	0.299394	0.4474	no
Phvul.003G137466	YEM	55N1	4.448	3.35342	-0.407523	0.1379	no
Phvul.006G103500	SC15	124N1	19.465	20.4315	0.0699185	0.65125	no
Phvul.003G080000	SC15	124N1	6.03347	6.07072	0.00887887	0.9716	no
Phvul.002G032932	YEM	124N1	0.074457	0.19119	1.36053	1	no
Phvul.001G212600	YEM	124N1	6.72049	6.37279	-0.0766401	0.68835	no
Phvul.003G274100	SC15	55N1	1.44803	2.57754	0.831909	0.00335	no
Phvul.003G145500	SC15	55N1	173.892	183.124	0.0746299	0.71095	no
Phvul.008G021001	SC15	55N1	25.1356	24.8049	-0.019104	0.89995	no
Phvul.008G150600	CE3	124N1	0	0.314432	inf	1	no
Phvul.008G191100	YEM	124N1	0.534668	0	-inf	1	no
Phvul.002G326100	CE3	124N1	0	0	0	1	no
Phvul.011G073800	YEM	55N1	7.86641	8.89614	0.177473	0.3497	no
Phvul.002G194900	YEM	SC15	8.39312	8.83874	0.0746341	0.7684	no
Phvul.008G121200	55N1	124N1	0	0	0	1	no
Phvul.008G289900	CE3	55N1	20.4285	22.0663	0.111265	0.49835	no
Phvul.003G219666,Phvul.003G219732	YEM	124N1	18.5872	20.0338	0.108126	0.6532	no
Phvul.009G175100	YEM	55N1	9.35313	7.28367	-0.360782	0.0432	no
Phvul.002G224200	SC15	124N1	5.01097	3.93196	-0.349839	0.1161	no
Phvul.003G232300	CE3	124N1	2.43515	2.73292	0.166433	0.595	no
Phvul.007G273700	SC15	124N1	15.7591	17.4766	0.149242	0.35875	no
Phvul.005G015100	YEM	CE3	1.7076	1.10074	-0.633494	0.05165	no
Phvul.008G028800	CE3	55N1	3.33134	3.30573	-0.0111323	0.96295	no
Phvul.004G067500	YEM	124N1	2.50125	3.03301	0.278101	0.37815	no
Phvul.003G256300	SC15	CE3	0	0	0	1	no
Phvul.003G284300	CE3	124N1	0.0984413	0.0354208	-1.47467	1	no
Phvul.L002344	YEM	124N1	0.0651292	0.0957188	0.555499	1	no
Phvul.002G069901	YEM	55N1	0.389179	0.922922	1.24578	0.1423	no
Phvul.011G166100	YEM	124N1	0.026784	0.083772	1.6451	1	no
Phvul.L001620	YEM	SC15	16.2322	12.7198	-0.351779	0.05185	no
Phvul.011G139475	SC15	124N1	23.2382	25.5115	0.134649	0.6026	no
Phvul.008G138500	YEM	124N1	16.7274	16.5924	-0.0116926	0.94335	no
Phvul.010G036700	55N1	124N1	0	0	0	1	no
Phvul.004G016200	CE3	124N1	0	0	0	1	no
Phvul.001G020000	YEM	124N1	13.8106	13.755	-0.00582621	0.96735	no
Phvul.011G039600	SC15	CE3	8.65629	9.30547	0.10433	0.5997	no
Phvul.001G181100	SC15	124N1	2515.62	2004.89	-0.327389	0.31855	no
Phvul.001G075666	CE3	55N1	0	0	0	1	no
Phvul.011G194900	YEM	124N1	1.10843	0.813383	-0.44651	0.14815	no
Phvul.002G214000	YEM	55N1	371.405	482.791	0.378407	0.0158	no
Phvul.009G196200	CE3	124N1	2.08704	2.26708	0.119376	0.66295	no
Phvul.009G251700	55N1	124N1	12.6614	13.4792	0.0902979	0.56295	no
Phvul.001G242700	YEM	55N1	18.0616	24.3933	0.433561	0.02235	no
Phvul.010G056300	CE3	124N1	0.310018	0.38555	0.314568	0.54175	no
Phvul.009G175900	SC15	CE3	9.18378	9.42217	0.0369712	0.84775	no
Phvul.001G186100	SC15	CE3	425.27	288.849	-0.558066	0.00455	no
Phvul.004G039501	SC15	CE3	4.42634	7.95029	0.844893	0.00045	no
Phvul.004G113800	YEM	SC15	6.14566	5.90004	-0.0588431	0.76745	no
Phvul.003G069200	CE3	55N1	15.1649	12.4394	-0.285815	0.0659	no
Phvul.001G217400	SC15	55N1	0.00613092	0.0160873	1.39175	1	no
Phvul.008G013200	YEM	CE3	51.8982	61.0853	0.235143	0.14545	no
Phvul.005G041700	CE3	55N1	0	0	0	1	no
Phvul.007G055400	SC15	124N1	46.341	49.8893	0.10644	0.5281	no
Phvul.009G142600	CE3	55N1	17.7768	16.1918	-0.134726	0.36765	no
Phvul.008G148206	YEM	124N1	20.8736	19.971	-0.0637791	0.6695	no
Phvul.001G086600	YEM	124N1	148.764	159.225	0.0980385	0.5283	no
Phvul.010G142100	SC15	CE3	20.7561	24.0906	0.214933	0.20225	no
Phvul.002G212166	CE3	55N1	0	0	0	1	no
Phvul.007G187200	YEM	SC15	0.331742	0.229485	-0.531659	1	no
Phvul.010G154900	CE3	55N1	0	0	0	1	no
Phvul.005G129700	55N1	124N1	29.2929	28.1227	-0.0588191	0.69545	no
Phvul.010G135200	YEM	CE3	0	0	0	1	no
Phvul.001G053900	YEM	CE3	6.44583	5.96611	-0.111577	0.62	no
Phvul.011G083500	CE3	124N1	1.08556	0.582397	-0.898362	0.03445	no
Phvul.002G176600	CE3	124N1	2.02242	2.16023	0.0951054	0.66715	no
Phvul.008G048466	55N1	124N1	8.26024	6.80691	-0.279183	0.61865	no
Phvul.004G104400	55N1	124N1	0.00672164	0.00565661	-0.248876	1	no
Phvul.001G005300	55N1	124N1	10.9988	13.7839	0.325636	0.2177	no
Phvul.001G054000	YEM	55N1	112.088	123.629	0.141394	0.3358	no
Phvul.006G107200	SC15	124N1	0	0	0	1	no
[truncated: 1,046,576+ more rows]
