# Supplementary material for: Transcriptomic analysis of Mesoamerican and Andean Phaseolus vulgaris accessions revealed mRNAs and lncRNAs associated with strain selectivity during symbiosis
Source: Sci Rep. 2022 Feb 16;12:2614. doi: 10.1038/s41598-022-06566-0 (PMC8850587; doi:10.1038/s41598-022-06566-0)
Supplement: Supplementary file 7 — Supplementary Table S6. [file 41598_2022_6566_MOESM7_ESM.xlsx]

## Sheet: NAG12 UP Regulated genes
Group	Number of genes	Id	Annotation	Classification
124N1 55N1 CE3 SC15	82	Phvul.002G319108	PLANT CADMIUM RESISTANCE 2	transport
		Phvul.009G119200	SBP (S-ribonuclease binding protein) family protein	hormone metabolism/response
		Phvul.010G151000	sulfate transporter 3	transport
		Phvul.008G218500	Peroxidase superfamily protein	redox processes
		Phvul.003G268200	Arabidopsis protein of unknown function (DUF241)	unknown function
		Phvul.011G197200		unknown function
		Phvul.002G100501	LOB domain-containing protein 4	development
		Phvul.007G193900	Integrase-type DNA-binding superfamily protein	transcriptional regulation
		Phvul.001G046400	Glycosyl hydrolase family protein with chitinase insertion domain	cell wall
		Phvul.001G124700	S-adenosyl-L-methionine-dependent methyltransferases superfamily protein	metabolism
		Phvul.002G329800	beta-6 tubulin	cytoskeleton
		Phvul.002G231800	HSP20-like chaperones superfamily protein	stress response
		Phvul.002G064166		unknown function
		Phvul.002G316900	BR enhanced expression 3	transcriptional regulation
		Phvul.002G271904	callose synthase 5	cell wall
		Phvul.009G180700	Leucine-rich repeat protein kinase family protein	perception and signaling
		Phvul.002G047700	Protein of unknown function (DUF3049)	unknown function
		Phvul.001G268600	PHYTOENE SYNTHASE	metabolism
		Phvul.009G252800		unknown function
		Phvul.001G159300	lateral organ boundaries-domain 16	development
		Phvul.002G221000	MYB-like 102	transcriptional regulation
		Phvul.011G119900	early nodulin-like protein 1	nodulation
		Phvul.010G036100	2-oxoglutarate (2OG) and Fe(II)-dependent oxygenase superfamily protein	metabolism
		Phvul.009G061600	cytochrome P450, family 82, subfamily C, polypeptide 4	redox processes
		Phvul.005G008600	Family of unknown function (DUF566)	unknown function
		Phvul.008G168000	nitrate reductase 1	metabolism
		Phvul.004G106300	CBS domain-containing protein with a domain of unknown function (DUF21)	unknown function
		Phvul.002G230600		unknown function
		Phvul.003G214100	Subtilase family protein	protein degradation
		Phvul.007G086600	Integrase-type DNA-binding superfamily protein	transcriptional regulation
		Phvul.001G066550	wall associated kinase 4	perception and signaling
		Phvul.005G150700	alpha/beta-Hydrolases superfamily protein	metabolism
		Phvul.006G075800	Peroxidase superfamily protein	redox processes
		Phvul.002G304400	myb-like transcription factor family protein	transcriptional regulation
		Phvul.001G145400		unknown function
		Phvul.004G150500	S-adenosyl-L-methionine-dependent methyltransferases superfamily protein	metabolism
		Phvul.005G157800	calmodulin-binding family protein	perception and signaling
		Phvul.008G009500		unknown function
		Phvul.008G006900		unknown function
		Phvul.003G245200		unknown function
		Phvul.007G211100	Peroxidase superfamily protein	redox processes
		Phvul.003G149200	Protein kinase superfamily protein	perception and signaling
		Phvul.002G272500		unknown function
		Phvul.003G282400	low-molecular-weight cysteine-rich 68	defense response
		Phvul.011G019300	Polyketide cyclase/dehydrase and lipid transport superfamily protein	defense response
		Phvul.003G245500		unknown function
		Phvul.001G239900	cellulase 2	cell wall
		Phvul.002G064232		unknown function
		Phvul.010G067746	Protein phosphatase 2C family protein	perception and signaling
		Phvul.009G245000		unknown function
		Phvul.011G030300	glycosyl hydrolase 9C1	cell wall
		Phvul.003G234100		unknown function
		Phvul.011G016200	mitochondrion-localized small heat shock protein 23.6	stress response
		Phvul.008G291800	Plant regulator RWP-RK family protein	transcriptional regulation
		Phvul.001G111800	related to AP2 11	transcriptional regulation
		Phvul.002G205000	Vacuolar iron transporter (VIT) family protein	transport
		Phvul.008G152500	Leucine-rich repeat protein kinase family protein	perception and signaling
		Phvul.009G231700	cytokinin oxidase 3	hormone metabolism/response
		Phvul.005G117300		unknown function
		Phvul.003G158800	Glycosyl hydrolase family protein with chitinase insertion domain	cell wall
		Phvul.006G140200		unknown function
		Phvul.005G045300	beta-hexosaminidase 2	metabolism
		Phvul.003G268400	Arabidopsis protein of unknown function (DUF241)	unknown function
		Phvul.005G045800	Eukaryotic aspartyl protease family protein	protein degradation
		Phvul.002G061900	nitrate transporter 1.1	transport
		Phvul.007G069200	myb domain protein 45	transcriptional regulation
		Phvul.009G115800	Plant regulator RWP-RK family protein	transcriptional regulation
		Phvul.005G096901		unknown function
		Phvul.008G239400		unknown function
		Phvul.004G121900	MATE efflux family protein	transport
		Phvul.003G053501		unknown function
		Phvul.001G261500	cytochrome P450, family 78, subfamily A, polypeptide 5	redox processes
		Phvul.011G139800	ABC transporter family protein	transport
		Phvul.005G007700	Plant invertase/pectin methylesterase inhibitor superfamily protein	cell wall
		Phvul.003G155600	early nodulin-like protein 12	nodulation
		Phvul.006G147600	Pectin lyase-like superfamily protein	cell wall
		Phvul.005G173500	gibberellin 3-oxidase 1	hormone metabolism/response
		Phvul.006G069500	Protein phosphatase 2C family protein	perception and signaling
		Phvul.003G053500		unknown function
		Phvul.003G245400		unknown function
		Phvul.003G136400	cytokinin oxidase 3	hormone metabolism/response
		Phvul.007G044900	basic helix-loop-helix (bHLH) DNA-binding superfamily protein	transcriptional regulation
55N1 CE3 SC15	52	Phvul.007G191300	GRAS family transcription factor	transcriptional regulation
		Phvul.003G197000	S-adenosyl-L-methionine-dependent methyltransferases superfamily protein	metabolism
		Phvul.011G183766	MLP-like protein 43	defense response
		Phvul.009G245100		unknown function
		Phvul.001G230600		unknown function
		Phvul.008G220300	laccase 5	cell wall
		Phvul.007G227100	SAUR-like auxin-responsive protein family	hormone metabolism/response
		Phvul.009G066900	HXXXD-type acyl-transferase family protein	cell wall
		Phvul.008G029932	Malectin/receptor-like protein kinase family protein	perception and signaling
		Phvul.003G193000	Integral membrane HPP family protein	unknown function
		Phvul.002G241108		unknown function
		Phvul.002G059500	protein kinase family protein / peptidoglycan-binding LysM domain-containing protein	perception and signaling
		Phvul.011G032800	gibberellin 2-oxidase 8	hormone metabolism/response
		Phvul.006G168190	senescence-related gene 1	senescence
		Phvul.002G056300	Homeobox-leucine zipper protein 4 (HB-4) / HD-ZIP protein	transcriptional regulation
		Phvul.011G183832	MLP-like protein 43	defense response
		Phvul.009G062200	Major facilitator superfamily protein	transport
		Phvul.005G071400	low-molecular-weight cysteine-rich 68	defense response
		Phvul.011G139100	thiazole biosynthetic enzyme, chloroplast (ARA6) (THI1) (THI4)	metabolism
		Phvul.001G055000	gibberellin 3-oxidase 1	hormone metabolism/response
		Phvul.009G171000		unknown function
		Phvul.009G087200	chorismate mutase 2	metabolism
		Phvul.002G154600	MATE efflux family protein	transport
		Phvul.008G178200	ENTH/ANTH/VHS superfamily protein	vesicle trafficking/endomembrane
		Phvul.008G151139	RmlC-like cupins superfamily protein	unknown function
		Phvul.003G213800	expansin A18	cell wall
		Phvul.006G030200		unknown function
		Phvul.007G092400		unknown function
		Phvul.003G151500		unknown function
		Phvul.002G023800		unknown function
		Phvul.004G172300	1-amino-cyclopropane-1-carboxylate synthase 7	hormone metabolism/response
		Phvul.005G052500	nicotianamine synthase 4	metabolism
		Phvul.009G000800	COBRA-like protein 2 precursor	cell wall
		Phvul.001G066500	wall-associated kinase 2	perception and signaling
		Phvul.001G039100	S-adenosyl-L-methionine-dependent methyltransferases superfamily protein	metabolism
		Phvul.005G137300	LOB domain-containing protein 11	development
		Phvul.011G189000	root hair specific 12	cell wall
		Phvul.007G266100	calmodulin-domain protein kinase cdpk isoform 2	perception and signaling
		Phvul.003G124000	WRKY family transcription factor	transcriptional regulation
		Phvul.002G143300	ABC-2 type transporter family protein	transport
		Phvul.008G084900	ovate family protein 4	transcriptional regulation
		Phvul.004G109300	Pentatricopeptide repeat (PPR) superfamily protein	unknown function
		Phvul.003G268300	Arabidopsis protein of unknown function (DUF241)	unknown function
		Phvul.011G134300	basic helix-loop-helix (bHLH) DNA-binding superfamily protein	transcriptional regulation
		Phvul.002G025500	Protein kinase superfamily protein	perception and signaling
		Phvul.006G126200	RmlC-like cupins superfamily protein	unknown function
		Phvul.003G203300	NAD(P)-binding Rossmann-fold superfamily protein	redox processes
		Phvul.008G222100	plant U-box 13	defense response
		Phvul.008G075150		unknown function
		Phvul.008G032700	O-methyltransferase family protein	metabolism
		Phvul.007G208900	Chitinase family protein	defense response
		Phvul.006G192400	NAD(P)H dehydrogenase B2	redox processes
124N1 CE3 SC15	14	Phvul.005G108100	Wound-responsive family protein	stress response
		Phvul.007G043000		unknown function
		Phvul.002G058900	C2H2-like zinc finger protein	transcriptional regulation
		Phvul.003G031300	3-ketoacyl-CoA synthase 6	cell wall
		Phvul.008G048466		unknown function
		Phvul.001G158300		unknown function
		Phvul.008G170800	sulfate transporter 1	transport
		Phvul.008G280700	Nucleotide/sugar transporter family protein	transport
		Phvul.001G173900	Thioredoxin superfamily protein	redox processes
		Phvul.003G057801		unknown function
		Phvul.005G114400		unknown function
		Phvul.010G154300		unknown function
		Phvul.003G189400		unknown function
		Phvul.008G230700	Regulator of chromosome condensation (RCC1) family protein	cell cycle
124N1 55N1 SC15	5	Phvul.006G178250		unknown function
		Phvul.003G245300		unknown function
		Phvul.011G048600	hemoglobin 1	transport
		Phvul.007G073900	ferric reduction oxidase 4	redox processes
		Phvul.007G142800		unknown function
124N1 55N1 CE3	3	Phvul.003G022000	ENTH/ANTH/VHS superfamily protein	vesicle trafficking/endomembrane
		Phvul.003G124600	indole-3-acetic acid inducible 31	transcriptional regulation
		Phvul.004G153070		unknown function
CE3 SC15	64	Phvul.002G021800	VIRB2-interacting protein 3	unknown function
		Phvul.010G058800	HAD superfamily, subfamily IIIB acid phosphatase	metabolism
		Phvul.001G160100	Integrase-type DNA-binding superfamily protein	transcriptional regulation
		Phvul.003G090400		unknown function
		Phvul.004G085676	nudix hydrolase homolog 2	defense response
		Phvul.001G029200	phytosulfokine 4 precursor	cell cycle
		Phvul.003G108200	Protein phosphatase 2C family protein	perception and signaling
		Phvul.007G208000	Haloacid dehalogenase-like hydrolase (HAD) superfamily protein	unknown function
		Phvul.006G121300	Pectin lyase-like superfamily protein	cell wall
		Phvul.010G032900	NAD(P)-binding Rossmann-fold superfamily protein	redox processes
		Phvul.002G280400		unknown function
		Phvul.003G079800	APS reductase 3	metabolism
		Phvul.001G037100	cytochrome P450, family 711, subfamily A, polypeptide 1	redox processes
		Phvul.005G087400	MYB-like 102	transcriptional regulation
		Phvul.005G036066		unknown function
		Phvul.003G049100	chitinase A	defense response
		Phvul.005G153500	B-box zinc finger family protein	transcriptional regulation
		Phvul.009G134500	Mog1/PsbP/DUF1795-like photosystem II reaction center PsbP family protein	photosynthesis
		Phvul.005G094000	DNAJ heat shock N-terminal domain-containing protein	stress response
		Phvul.007G255600	Peptidase S41 family protein	metabolism
		Phvul.006G040800	fatty acid desaturase A	metabolism
		Phvul.010G120401	Homeodomain-like superfamily protein	transcriptional regulation
		Phvul.008G228100	HSP20-like chaperones superfamily protein	stress response
		Phvul.009G125100	Chlorophyll A-B binding family protein	photosynthesis
		Phvul.011G014800	purple acid phosphatase 24	defense response
		Phvul.009G152500	HSP20-like chaperones superfamily protein	stress response
		Phvul.007G225200	late embryogenesis abundant protein, putative / LEA protein, putative	stress response
		Phvul.002G042000	zinc knuckle (CCHC-type) family protein	transcriptional regulation
		Phvul.008G228000	HSP20-like chaperones superfamily protein	stress response
		Phvul.011G155700	light-harvesting chlorophyll B-binding protein 3	photosynthesis
		Phvul.005G059100	2-oxoglutarate (2OG) and Fe(II)-dependent oxygenase superfamily protein	metabolism
		Phvul.008G011800	Cysteine/Histidine-rich C1 domain family protein	defense response
		Phvul.006G130500	Plant invertase/pectin methylesterase inhibitor superfamily protein	cell wall
		Phvul.009G140432	ABC2 homolog 13	transport
		Phvul.006G178300	HXXXD-type acyl-transferase family protein	cell wall
		Phvul.011G106300	B-box type zinc finger family protein	transcriptional regulation
		Phvul.009G258500	photosystem I P subunit	photosynthesis
		Phvul.009G259650	Homeodomain-like superfamily protein	transcriptional regulation
		Phvul.011G167300	chitinase A	defense response
		Phvul.008G183400		unknown function
		Phvul.007G114200	Peroxidase superfamily protein	redox processes
		Phvul.008G114200	Major facilitator superfamily protein	transport
		Phvul.011G166700	vacuolar ATP synthase catalytic subunit-related / V-ATPase-related / vacuolar proton pump-related	transport
		Phvul.006G064900	phosphate transporter 4	transport
		Phvul.002G031300	RAD-like 1	transcriptional regulation
		Phvul.003G274800	phototropin 2	perception and signaling
		Phvul.003G213900	PGR5-LIKE A	photosynthesis
		Phvul.003G147100	zinc finger protein 2	transcriptional regulation
		Phvul.005G029800		unknown function
		Phvul.002G271900		unknown function
		Phvul.008G244200	Cation efflux family protein	transport
		Phvul.002G231400	HSP20-like chaperones superfamily protein	stress response
		Phvul.009G055800	GNS1/SUR4 membrane protein family	unknown function
		Phvul.003G199200	ARM repeat superfamily protein	unknown function
		Phvul.002G253900	Ethylene insensitive 3 family protein	hormone metabolism/response
		Phvul.006G209700	cytochrome P450, family 71, subfamily B, polypeptide 34	redox processes
		Phvul.005G057200		unknown function
		Phvul.003G148550	CAP (Cysteine-rich secretory proteins, Antigen 5, and Pathogenesis-related 1 protein) superfamily protein	unknown function
		Phvul.003G027300	STT7 homolog STN7	perception and signaling
		Phvul.008G186200		unknown function
		Phvul.011G053700	B-box zinc finger family protein	transcriptional regulation
		Phvul.004G025800		unknown function
		Phvul.003G053700		unknown function
		Phvul.008G091600	Disease resistance-responsive (dirigent-like protein) family protein	perception and signaling
55N1 SC15	86	Phvul.003G162600	Zinc finger (CCCH-type) family protein	transcriptional regulation
		Phvul.009G197800	Zinc-binding dehydrogenase family protein	redox processes
		Phvul.011G207200	response regulator 3	transcriptional regulation
		Phvul.009G131600	wall-associated kinase 2	perception and signaling
		Phvul.007G071100	PAR1 protein	perception and signaling
		Phvul.005G094300	Protein kinase superfamily protein	perception and signaling
		Phvul.007G064800	gibberellin 20 oxidase 2	hormone metabolism/response
		Phvul.006G068900	plant peptide containing sulfated tyrosine 1	perception and signaling
		Phvul.005G130700	Protein of unknown function (DUF1635)	unknown function
		Phvul.005G107400	Family of unknown function (DUF566)	unknown function
		Phvul.002G325300	UDP-Glycosyltransferase superfamily protein	metabolism
		Phvul.004G124100	Protein kinase superfamily protein	perception and signaling
		Phvul.001G243100	Phosphoinositide-specific phospholipase C family protein	perception and signaling
		Phvul.007G267100	nuclear factor Y, subunit A2	transcriptional regulation
		Phvul.007G260700	peroxidase 2	redox processes
		Phvul.002G095900		unknown function
		Phvul.002G318300	Protein kinase superfamily protein	perception and signaling
		Phvul.008G152801	carotenoid cleavage dioxygenase 7	metabolism
		Phvul.009G031400	Protein phosphatase 2C family protein	perception and signaling
		Phvul.001G046200	HXXXD-type acyl-transferase family protein	cell wall
		Phvul.009G059700	Glycosyl hydrolase superfamily protein	cell wall
		Phvul.002G204400	nodulin MtN21 /EamA-like transporter family protein	nodulation
		Phvul.008G076450	NAD(P)-binding Rossmann-fold superfamily protein	redox processes
		Phvul.008G177800	RING/U-box superfamily protein	protein degradation
		Phvul.003G111300	NAD(P)-binding Rossmann-fold superfamily protein	redox processes
		Phvul.001G193100	AP2/B3-like transcriptional factor family protein	transcriptional regulation
		Phvul.006G100500	IQ-domain 18	perception and signaling
		Phvul.002G092400	Protein of unknown function (DUF579)	unknown function
		Phvul.001G078800	Pentatricopeptide repeat (PPR) superfamily protein	unknown function
		Phvul.008G086900	Peroxidase superfamily protein	redox processes
		Phvul.009G096500	Flavin-binding monooxygenase family protein	redox processes
		Phvul.008G144100	expansin B2	cell wall
		Phvul.001G145700	Disease resistance-responsive (dirigent-like protein) family protein	perception and signaling
		Phvul.006G148000	mitogen-activated protein kinase kinase kinase 17	perception and signaling
		Phvul.005G100800		unknown function
		Phvul.010G148000	Major facilitator superfamily protein	transport
		Phvul.006G166000		unknown function
		Phvul.004G076800	Tryptophan/tyrosine permease	transport
		Phvul.008G247700	extra-large G-protein 1	unknown function
		Phvul.009G142800	expansin A8	cell wall
		Phvul.011G179600	Ca(2)-dependent phospholipid-binding protein (Copine) family	vesicle trafficking/endomembrane
		Phvul.006G066000		unknown function
		Phvul.009G182900	formin 8	cytoskeleton
		Phvul.011G101500	cellulose synthase-like B3	cell wall
		Phvul.002G171100	Protein of unknown function (DUF1666)	unknown function
		Phvul.003G021400	Plant invertase/pectin methylesterase inhibitor superfamily protein	cell wall
		Phvul.006G189500	Galactose oxidase/kelch repeat superfamily protein	metabolism
		Phvul.003G128133	flavin-dependent monooxygenase 1	redox processes
		Phvul.006G204001		unknown function
		Phvul.004G025900		unknown function
		Phvul.007G113300	FAD-binding Berberine family protein	redox processes
		Phvul.005G151000	alpha/beta-Hydrolases superfamily protein	metabolism
		Phvul.008G238200		unknown function
		Phvul.L001647		unknown function
		Phvul.008G090500	UDP-glycosyltransferase 73B4	metabolism
		Phvul.009G157200	phosphatidylinositol-4-phosphate 5-kinase 1	metabolism
		Phvul.003G102500	Integrase-type DNA-binding superfamily protein	transcriptional regulation
		Phvul.002G264300	nuclear factor Y, subunit B3	transcriptional regulation
		Phvul.003G205900	Calcineurin-like metallo-phosphoesterase superfamily protein	metabolism
		Phvul.009G062000	Leucine-rich repeat (LRR) family protein	perception and signaling
		Phvul.002G068500	Polynucleotidyl transferase, ribonuclease H-like superfamily protein	DNA/RNA metabolism
		Phvul.010G126200	P-glycoprotein 13	transport
		Phvul.011G125200	erf domain protein 9	transcriptional regulation
		Phvul.008G032450	HXXXD-type acyl-transferase family protein	cell wall
		Phvul.009G122700	GRAS family transcription factor	transcriptional regulation
		Phvul.001G150100	Receptor-like protein kinase-related family protein	perception and signaling
		Phvul.010G003400		unknown function
		Phvul.003G103500	nuclear factor Y, subunit B5	transcriptional regulation
		Phvul.009G102100	cyclic nucleotide-gated channel 14	transport
		Phvul.001G233600	Eukaryotic aspartyl protease family protein	protein degradation
		Phvul.006G108700	Subtilase family protein	protein degradation
		Phvul.009G169200	Xanthine/uracil permease family protein	transport
		Phvul.003G166800	copper ion binding	Redox processes
		Phvul.003G126500	Plant invertase/pectin methylesterase inhibitor superfamily	cell wall
		Phvul.001G137900	Ribosomal RNA processing Brix domain protein	DNA/RNA metabolism
		Phvul.008G097600	beta glucosidase 11	metabolism
		Phvul.005G095300	phosphoenolpyruvate carboxylase 2	metabolism
		Phvul.011G148200	S-adenosyl-L-methionine-dependent methyltransferases superfamily protein	metabolism
		Phvul.009G057100	ovate family protein 7	transcriptional regulation
		Phvul.003G054700		unknown function
		Phvul.008G146900	myb domain protein 40	transcriptional regulation
		Phvul.009G072700		unknown function
		Phvul.006G074700	Nuclear transport factor 2 (NTF2) family protein	transport
		Phvul.001G054500	pleiotropic drug resistance 12	transport
		Phvul.003G068700	WRKY DNA-binding protein 72	transcriptional regulation
		Phvul.007G010500	Protein of unknown function (DUF674)	unknown function
124N1 SC15	5	Phvul.007G259400	Late Embryogenesis Abundant 4-5	stress response
		Phvul.001G223700	galactinol synthase 2	stress response
		Phvul.011G014301	NB-ARC domain-containing disease resistance protein	perception and signaling
		Phvul.010G045200		unknown function
		Phvul.011G044900	RAD-like 1	transcriptional regulation
55N1 CE3	13	Phvul.003G057900		unknown function
		Phvul.006G188600		unknown function
		Phvul.007G096400	SAUR-like auxin-responsive protein family	hormone metabolism/response
		Phvul.008G210600	thylakoid lumenal P17.1 protein	unknown function
		Phvul.010G001300	UDP-glucosyl transferase 85A7	metabolism
		Phvul.008G235301	Gibberellin-regulated family protein	hormone metabolism/response
		Phvul.008G086800	Peroxidase superfamily protein	redox processes
		Phvul.011G048700	hemoglobin 1	transport
		Phvul.005G018000		unknown function
		Phvul.005G046000	Peroxidase superfamily protein	redox processes
		Phvul.011G206300	Phosphatidylinositol-4-phosphate 5-kinase family protein	metabolism
		Phvul.003G289900		unknown function
		Phvul.007G140000	SKU5 similar 3	cell wall
124N1 CE3	12	Phvul.005G012000	root hair specific 12	cell wall
		Phvul.001G160400	Integrase-type DNA-binding superfamily protein	transcriptional regulation
		Phvul.005G106200	cell wall protein precursor, putative	cell wall
		Phvul.007G101800	CLAVATA3/ESR-RELATED 12	perception and signaling
		Phvul.010G066900	Peroxidase superfamily protein	redox processes
		Phvul.002G170800	ribonuclease 1	DNA/RNA metabolism
		Phvul.006G211000	HXXXD-type acyl-transferase family protein	cell wall
		Phvul.009G188251	basic helix-loop-helix (bHLH) DNA-binding superfamily protein	transcriptional regulation
		Phvul.004G158000	Concanavalin A-like lectin protein kinase family protein	perception and signaling
		Phvul.011G194800	LRR and NB-ARC domains-containing disease resistance protein	perception and signaling
		Phvul.008G030100	Malectin/receptor-like protein kinase family protein	perception and signaling
		Phvul.010G028800	Disease resistance protein (TIR-NBS-LRR class) family	perception and signaling
124N1 55N1	3	Phvul.002G291600	CCT motif family protein	transcriptional regulation
		Phvul.009G091150		unknown function
		Phvul.008G146700	TPX2 (targeting protein for Xklp2) protein family	cell cycle
SC15	237	Phvul.009G198600	PPPDE putative thiol peptidase family protein	protein degradation
		Phvul.002G096432		unknown function
		Phvul.010G116500	RAB GTPase homolog A3	vesicle trafficking/endomembrane
		Phvul.003G254500	RAD-like 1	transcriptional regulation
		Phvul.010G160700	cinnamoyl coa reductase 1	cell wall
		Phvul.002G029000	SET domain-containing protein	Transcriptional regulation
		Phvul.009G031300	cryptochrome 1	perception and signaling
		Phvul.004G051100		unknown function
		Phvul.004G147500	CYS, MET, PRO, and GLY protein 1	stress response
		Phvul.010G105000	Nuclear transport factor 2 (NTF2) family protein	transport
		Phvul.001G156500	AUX/IAA transcriptional regulator family protein	transcriptional regulation
		Phvul.003G135400	heat shock transcription factor A2	transcriptional regulation
		Phvul.002G023600	homolog of Synechocystis YCF37	unknown function
		Phvul.001G231901		unknown function
		Phvul.004G144400	glutamate decarboxylase	metabolism
		Phvul.007G098200		unknown function
		Phvul.003G207000	Transducin/WD40 repeat-like superfamily protein	protein binding
		Phvul.002G083100	Auxin-responsive GH3 family protein	hormone metabolism/response
		Phvul.009G140700	Peroxidase superfamily protein	redox processes
		Phvul.004G050000	oligopeptide transporter 9	transport
		Phvul.008G164100	nodulin MtN21 /EamA-like transporter family protein	nodulation
		Phvul.003G114100	high chlorophyll fluorescent 107	photosynthesis
		Phvul.003G104500	RNA binding	DNA/RNA metabolism
		Phvul.009G211200	Bifunctional inhibitor/lipid-transfer protein/seed storage 2S albumin superfamily protein	transport
		Phvul.009G092800		unknown function
		Phvul.010G144300	HAD superfamily, subfamily IIIB acid phosphatase	metabolism
		Phvul.011G136700	UDP-Glycosyltransferase superfamily protein	metabolism
		Phvul.006G075400	transcription regulators	transcriptional regulation
		Phvul.007G080400		unknown function
		Phvul.006G169800		unknown function
		Phvul.010G054400	Disease resistance protein (TIR-NBS-LRR class) family	perception and signaling
		Phvul.008G257100		unknown function
		Phvul.009G244200	cytochrome P450, family 81, subfamily D, polypeptide 3	redox processes
		Phvul.011G007600	NAD(P)-linked oxidoreductase superfamily protein	redox processes
		Phvul.007G252700	magnesium-chelatase subunit chlH, chloroplast, putative / Mg-protoporphyrin IX chelatase, putative (CHLH)	photosynthesis
		Phvul.009G114600	transcription factor-related	transcriptional regulation
		Phvul.002G013700	Protein phosphatase 2C family protein	perception and signaling
		Phvul.003G077400	tobamovirus multiplication 1	DNA/RNA metabolism
		Phvul.007G099600	Papain family cysteine protease	protein degradation
		Phvul.006G188500		unknown function
		Phvul.002G162500	cytokinin response factor 4	transcriptional regulation
		Phvul.004G117100	CAP160 protein	unknown function
		Phvul.002G234000	Uncharacterised protein family (UPF0497)	unknown function
		Phvul.007G077300	Protein kinase superfamily protein	perception and signaling
		Phvul.010G076720	Transcription factor jumonji (jmj) family protein / zinc finger (C5HC2 type) family protein	Transcriptional regulation
		Phvul.010G125300	HSP20-like chaperones superfamily protein	stress response
		Phvul.002G296004	SPA1-related 2	circadian rhythms
		Phvul.011G200200		unknown function
		Phvul.005G119200	plant U-box 23	defense response
		Phvul.009G137000	cytokinin response factor 4	transcriptional regulation
		Phvul.010G114700	Eukaryotic aspartyl protease family protein	protein degradation
		Phvul.001G039200	photosystem II subunit X	photosynthesis
		Phvul.005G088600	Calcium-binding EF-hand family protein	perception and signaling
		Phvul.011G077900	Glycosyl hydrolase superfamily protein	cell wall
		Phvul.004G009000	ARM repeat superfamily protein	unknown function
		Phvul.007G035600		unknown function
		Phvul.003G147400	xyloglucan endotransglycosylase 6	cell wall
		Phvul.003G158500	Glycosyl hydrolase family protein with chitinase insertion domain	cell wall
		Phvul.002G263800	cytochrome P450, family 71, subfamily A, polypeptide 26	redox processes
		Phvul.003G212900		unknown function
		Phvul.011G048800		unknown function
		Phvul.007G082200	Plant invertase/pectin methylesterase inhibitor superfamily protein	cell wall
		Phvul.004G116050	Arabidopsis thaliana protein of unknown function (DUF821)	unknown function
		Phvul.002G004000	BON association protein 2	defense response
		Phvul.003G209000		unknown function
		Phvul.005G126200	cytochrome-c oxidases	Redox processes
		Phvul.007G140700	OPC-8:0 CoA ligase1	metabolism
		Phvul.006G103800		unknown function
		Phvul.010G096900	F-box/RNI-like superfamily protein	hormone metabolism/response
		Phvul.006G125000	FAD-binding Berberine family protein	redox processes
		Phvul.007G040900	Plant basic secretory protein (BSP) family protein	defense response
		Phvul.007G066100	Pyridoxal phosphate (PLP)-dependent transferases superfamily protein	metabolism
		Phvul.006G049600	MBOAT (membrane bound O-acyl transferase) family protein	metabolism
		Phvul.009G182800	response regulator 5	transcriptional regulation
		Phvul.004G151100	zinc finger (Ran-binding) family protein	transport
		Phvul.006G080000	cytokinin response factor 4	transcriptional regulation
		Phvul.003G237400	Late embryogenesis abundant protein, group 6	stress response
		Phvul.004G014400	Uncharacterised protein family (UPF0497)	unknown function
		Phvul.008G113200	Ctr copper transporter family	transport
		Phvul.009G249700	Nodulin MtN3 family protein	nodulation
		Phvul.008G176000	Phosphate-responsive 1 family protein	cell cycle
		Phvul.008G053300	thioredoxin F2	redox processes
		Phvul.006G179200		unknown function
		Phvul.003G160300		unknown function
		Phvul.005G088800	receptor kinase 3	perception and signaling
		Phvul.011G193001	LRR and NB-ARC domains-containing disease resistance protein	perception and signaling
		Phvul.008G289200		unknown function
		Phvul.002G256900	C2H2 and C2HC zinc fingers superfamily protein	transcriptional regulation
		Phvul.009G181400	Putative thiol-disulphide oxidoreductase DCC	defense response
		Phvul.001G092100	Protein of unknown function (DUF 3339)	unknown function
		Phvul.003G251200	galacturonosyltransferase-like 2	cell wall
		Phvul.003G138300		unknown function
		Phvul.010G006500	SOUL heme-binding family protein	stress response
		Phvul.011G211600	Expressed protein	unknown function
		Phvul.003G093100	isopentenyltransferase 5	hormone metabolism/response
		Phvul.010G054600	disease resistance protein (TIR-NBS-LRR class), putative	perception and signaling
		Phvul.009G077300	myb-like transcription factor family protein	transcriptional regulation
		Phvul.002G242900	Major facilitator superfamily protein	transport
		Phvul.002G211800		unknown function
		Phvul.009G027600	Heavy metal transport/detoxification superfamily protein	transport
		Phvul.007G043100	2-oxoglutarate (2OG) and Fe(II)-dependent oxygenase superfamily protein	metabolism
		Phvul.003G254400	RAD-like 1	transcriptional regulation
		Phvul.003G060300	Oxidoreductase, zinc-binding dehydrogenase family protein	redox processes
		Phvul.002G231600	HSP20-like chaperones superfamily protein	stress response
		Phvul.001G029700		unknown function
		Phvul.009G045601		unknown function
		Phvul.008G008400	Plant protein of unknown function (DUF827)	unknown function
		Phvul.001G067400	Calcium-binding EF-hand family protein	perception and signaling
		Phvul.003G147700	Xyloglucan endotransglucosylase/hydrolase family protein	cell wall
		Phvul.007G058500	Bifunctional inhibitor/lipid-transfer protein/seed storage 2S albumin superfamily protein	transport
		Phvul.004G051200	protein kinases, ubiquitin-protein ligases	unknown function
		Phvul.008G028000	myb domain protein 121	transcriptional regulation
		Phvul.005G051600	nine-cis-epoxycarotenoid dioxygenase 9	stress response
		Phvul.007G203400	galactinol synthase 2	stress response
		Phvul.001G160000	RING/U-box superfamily protein	protein degradation
		Phvul.002G020900	Peroxidase superfamily protein	redox processes
		Phvul.001G184600	late embryogenesis abundant protein, putative / LEA protein, putative	stress response
		Phvul.008G087000	lipid transfer protein 4	defense response
		Phvul.002G180900	BON association protein 2	defense response
		Phvul.008G075900	LOB domain-containing protein 18	development
		Phvul.011G099300	plant U-box 23	defense response
		Phvul.007G194000	2-oxoglutarate (2OG) and Fe(II)-dependent oxygenase superfamily protein	metabolism
		Phvul.008G175800	Phosphate-responsive 1 family protein	cell cycle
		Phvul.002G016400	UDP-glucosyl transferase 73B5	metabolism
		Phvul.002G218300	Aldolase-type TIM barrel family protein	metabolism
		Phvul.005G085800	light-harvesting chlorophyll B-binding protein 3	photosynthesis
		Phvul.001G226000	Calmodulin-binding protein	perception and signaling
		Phvul.011G159900		unknown function
		Phvul.011G002500	Oxidoreductase, zinc-binding dehydrogenase family protein	redox processes
		Phvul.007G220400		unknown function
		Phvul.009G238700	NFU domain protein 3	metabolism
		Phvul.010G069400	ureide permease 2	transport
		Phvul.010G059000	HAD superfamily, subfamily IIIB acid phosphatase	metabolism
		Phvul.005G171900	Coatomer, beta\' subunit	vesicle trafficking/endomembrane
		Phvul.001G061400	sigma factor E	transcriptional regulation
		Phvul.001G262400	glycosylphosphatidylinositol-anchored lipid protein transfer 1	cell wall
		Phvul.003G214350	cytochrome P450, family 706, subfamily A, polypeptide 4	redox processes
		Phvul.009G109700	carotenoid cleavage dioxygenase 8	metabolism
		Phvul.008G068900		unknown function
		Phvul.007G170100	isopentenyltransferase 3	hormone metabolism/response
		Phvul.002G116651	Transducin/WD40 repeat-like superfamily protein	protein binding
		Phvul.001G190100	Ferritin/ribonucleotide reductase-like family protein	redox processes
		Phvul.011G099400	plant U-box 23	defense response
		Phvul.008G056400	cytochrome P450, family 97, subfamily A, polypeptide 3	redox processes
		Phvul.002G014400	Auxin-responsive GH3 family protein	hormone metabolism/response
		Phvul.006G086100	acyl activating enzyme 12	cytoskeleton
		Phvul.006G188900	NAC domain containing protein 25	transcriptional regulation
		Phvul.002G026400	geranylgeranyl pyrophosphate synthase 1	metabolism
		Phvul.002G037500	rubredoxin family protein	redox processes
		Phvul.002G163900	highly ABA-induced PP2C gene 3	defense response
		Phvul.003G147600	Xyloglucan endotransglucosylase/hydrolase family protein	cell wall
		Phvul.007G062000	Chlorophyll A-B binding family protein	photosynthesis
		Phvul.008G007400	zinc finger protein 6	transcriptional regulation
		Phvul.007G259500	fatty acid desaturase 2	metabolism
		Phvul.004G122000	C-repeat-binding factor 4	transcriptional regulation
		Phvul.002G104300		unknown function
		Phvul.011G215500	organic cation/carnitine transporter 3	transport
		Phvul.008G184600	Octicosapeptide/Phox/Bem1p family protein	transport
		Phvul.010G129200		unknown function
		Phvul.002G022600	GDSL-like Lipase/Acylhydrolase superfamily protein	metabolism
		Phvul.008G004600	carboxyesterase 17	metabolism
		Phvul.007G014300	alpha/beta-Hydrolases superfamily protein	metabolism
		Phvul.010G094000		unknown function
		Phvul.003G245101		unknown function
		Phvul.007G195100	lateral organ boundaries-domain 16	development
		Phvul.008G029500	Malectin/receptor-like protein kinase family protein	perception and signaling
		Phvul.002G012000	Acyl-CoA N-acyltransferases (NAT) superfamily protein	metabolism
		Phvul.008G193700		unknown function
		Phvul.006G135000	Tetratricopeptide repeat (TPR)-like superfamily protein	unknown function
		Phvul.005G018800		unknown function
		Phvul.007G027100	3-ketoacyl-CoA synthase 6	cell wall
		Phvul.007G265300	ABC-2 type transporter family protein	transport
		Phvul.003G247601	Disease resistance protein (CC-NBS-LRR class) family	perception and signaling
		Phvul.001G209100	Plant invertase/pectin methylesterase inhibitor superfamily	cell wall
		Phvul.009G142200		unknown function
		Phvul.006G116000	homeobox 7	transcriptional regulation
		Phvul.003G206100	cytochrome P450, family 71, subfamily A, polypeptide 26	redox processes
		Phvul.008G032600	O-methyltransferase family protein	metabolism
		Phvul.007G271000	proton gradient regulation 5	photosynthesis
		Phvul.002G061200	Glycosyl hydrolases family 32 protein	cell wall
		Phvul.011G199100	sulfotransferase 2A	metabolism
		Phvul.003G042800	ureide permease 2	transport
		Phvul.004G007100	Raffinose synthase family protein	metabolism
		Phvul.003G048800		unknown function
		Phvul.007G162800	Homeodomain-like superfamily protein	transcriptional regulation
		Phvul.008G037300	Calcium-binding EF-hand family protein	perception and signaling
		Phvul.003G238800	zinc finger protein 7	transcriptional regulation
		Phvul.002G196400	chlorophyll A/B binding protein 1	photosynthesis
		Phvul.002G149300	MATE efflux family protein	transport
		Phvul.011G016300	phosphate starvation-induced gene 3	stress response
		Phvul.010G044400	Nucleotide-diphospho-sugar transferase family protein	metabolism
		Phvul.003G053502		unknown function
		Phvul.009G080200	17.6 kDa class II heat shock protein	stress response
		Phvul.011G018000	GroES-like zinc-binding dehydrogenase family protein	redox processes
		Phvul.003G157200	aldehyde dehydrogenase 11A3	metabolism
		Phvul.004G160800	alpha/beta-Hydrolases superfamily protein	metabolism
		Phvul.010G119700	pseudo-response regulator 5	transcriptional regulation
		Phvul.009G142501		unknown function
		Phvul.003G209101	malate synthase	metabolism
		Phvul.006G192900	MYB-like 102	transcriptional regulation
		Phvul.006G180900	O-methyltransferase family protein	metabolism
		Phvul.010G163600		unknown function
		Phvul.004G167066		unknown function
		Phvul.001G085900	Family of unknown function (DUF716)	unknown function
		Phvul.011G016100	mitochondrion-localized small heat shock protein 23.6	stress response
		Phvul.002G114100	basic chitinase	defense response
		Phvul.011G190000	Protein kinase superfamily protein	perception and signaling
		Phvul.011G108800	B-box type zinc finger family protein	transcriptional regulation
		Phvul.007G069800	CAP160 protein	unknown function
		Phvul.007G082900	Protein kinase superfamily protein	perception and signaling
		Phvul.006G172000	Ankyrin repeat family protein	unknown function
		Phvul.002G195600		unknown function
		Phvul.009G240200		unknown function
		Phvul.005G109100	MYB-like 102	transcriptional regulation
		Phvul.003G065700	PHYTOCYSTATIN 2	protein degradation
		Phvul.008G191600	glycerol-3-phosphate acyltransferase 1	metabolism
		Phvul.010G090000	BON association protein 1	defense response
		Phvul.001G180500	Major facilitator superfamily protein	transport
		Phvul.007G092500	GTP binding Elongation factor Tu family protein	translation
		Phvul.001G205900	TSPO(outer membrane tryptophan-rich sensory protein)-related	perception and signaling
		Phvul.008G192400	rubisco activase	photosynthesis
		Phvul.003G256600	cytochrome BC1 synthesis	Redox processes
		Phvul.002G311800	Transducin/WD40 repeat-like superfamily protein	protein binding
		Phvul.010G073500	PEBP (phosphatidylethanolamine-binding protein) family protein	perception and signaling
		Phvul.011G054100	ARF-GAP domain 11	vesicle trafficking/endomembrane
		Phvul.004G088400	Pyridoxal phosphate (PLP)-dependent transferases superfamily protein	metabolism
		Phvul.007G049700	cysteine-rich RLK (RECEPTOR-like protein kinase) 29	perception and signaling
		Phvul.008G136700	Sodium Bile acid symporter family	transport
		Phvul.010G137800	Glycosyl hydrolases family 32 protein	cell wall
		Phvul.002G256904		unknown function
		Phvul.008G251001	senescence associated gene 20	senescence
		Phvul.007G216200		unknown function
		Phvul.005G109000	HXXXD-type acyl-transferase family protein	cell wall
		Phvul.009G143800	dicarboxylate carrier 2	transport
		Phvul.002G025300	cytochrome P450, family 71, subfamily B, polypeptide 34	redox processes
		Phvul.004G006200	methyl-CPG-binding domain 7	DNA/RNA metabolism
		Phvul.001G143100	Late Embryogenesis Abundant 4-5	stress response
CE3	67	Phvul.001G137800	Ribosomal RNA processing Brix domain protein	DNA/RNA metabolism
		Phvul.005G066400	phosphoenolpyruvate carboxylase 1	metabolism
		Phvul.001G160500	ethylene response factor 1	transcriptional regulation
		Phvul.004G168700	xyloglucan endotransglucosylase/hydrolase 26	cell wall
		Phvul.010G005400	RHO guanyl-nucleotide exchange factor 7	cytoskeleton
		Phvul.006G105500	Protein of unknown function (DUF640)	unknown function
		Phvul.008G001100	senescence-associated gene 29	senescence
		Phvul.004G098000	extensin 3	cell wall
		Phvul.010G141200	Pyridoxal phosphate phosphatase-related protein	metabolism
		Phvul.011G077600	beta-galactosidase 8	metabolism
		Phvul.008G114766		unknown function
		Phvul.004G145300	Leucine-rich repeat transmembrane protein kinase protein	perception and signaling
		Phvul.004G158300	Concanavalin A-like lectin protein kinase family protein	perception and signaling
		Phvul.009G152400	HSP20-like chaperones superfamily protein	stress response
		Phvul.011G059100		unknown function
		Phvul.001G169300	cation/H+ exchanger 20	transport
		Phvul.004G070500	phosphate transporter 3	transport
		Phvul.004G155000	suppressor of npr1-1 constitutive 4	perception and signaling
		Phvul.008G239500	Adenine nucleotide alpha hydrolases-like superfamily protein	metabolism
		Phvul.011G200100	Protein of unknown function, DUF617	unknown function
		Phvul.001G209200	Plant invertase/pectin methylesterase inhibitor superfamily	cell wall
		Phvul.011G201000	LRR and NB-ARC domains-containing disease resistance protein	perception and signaling
		Phvul.002G020200		unknown function
		Phvul.009G167200		unknown function
		Phvul.005G107201		unknown function
		Phvul.004G159400	Eukaryotic aspartyl protease family protein	protein degradation
		Phvul.004G021200	cytochrome P450, family 82, subfamily C, polypeptide 4	redox processes
		Phvul.001G221900		unknown function
		Phvul.008G276100	receptor like protein 24	perception and signaling
		Phvul.001G249100		unknown function
		Phvul.005G060000	myb domain protein 63	transcriptional regulation
		Phvul.005G073700		unknown function
		Phvul.002G192000	glycerol-3-phosphate acyltransferase 9	metabolism
		Phvul.007G057800	ovate family protein 12	transcriptional regulation
		Phvul.008G044701	Leucine-rich repeat receptor-like protein kinase family protein	perception and signaling
		Phvul.007G255700		unknown function
		Phvul.006G201100	UDP-glucosyl transferase 78D2	metabolism
		Phvul.008G175500	UDP-glucosyl transferase 85A2	metabolism
		Phvul.002G118800	Histidine kinase-, DNA gyrase B-, and HSP90-like ATPase family protein	DNA/RNA metabolism
		Phvul.005G009700	NAD(P)-binding Rossmann-fold superfamily protein	redox processes
		Phvul.005G152100		unknown function
		Phvul.010G155300	HSP20-like chaperones superfamily protein	stress response
		Phvul.011G150100	S-locus lectin protein kinase family protein	perception and signaling
		Phvul.003G275300		unknown function
		Phvul.005G079900		unknown function
		Phvul.002G177900		unknown function
		Phvul.006G103600		unknown function
		Phvul.011G077400	FASCICLIN-like arabinogalactan-protein 11	cell wall
		Phvul.010G116800		unknown function
		Phvul.003G225300		unknown function
		Phvul.001G126600		unknown function
		Phvul.002G068114	thioredoxin 2	redox processes
		Phvul.002G168700		unknown function
		Phvul.010G026100	Disease resistance protein (TIR-NBS-LRR class) family	perception and signaling
		Phvul.009G083300	Protein kinase superfamily protein	perception and signaling
		Phvul.008G100500	laccase 17	cell wall
		Phvul.001G215300	galactinol synthase 1	stress response
		Phvul.007G025700	carboxyesterase 17	metabolism
		Phvul.010G072003	phosphate 1	unknown function
		Phvul.003G196900	Transducin/WD40 repeat-like superfamily protein	protein binding
		Phvul.004G071700	Seven transmembrane MLO family protein	defense response
		Phvul.007G228000	homogentisate phytyltransferase 1	stress response
		Phvul.005G035500	beta glucosidase 42	metabolism
		Phvul.011G183700	MLP-like protein 43	defense response
		Phvul.008G095400	Thiamine pyrophosphate dependent pyruvate decarboxylase family protein	metabolism
		Phvul.006G212500	MAPK/ERK kinase kinase 1	perception and signaling
		Phvul.005G043800	AGC kinase 1.7	metabolism
55N1	48	Phvul.002G297600	glycosyl hydrolase 9C2	cell wall
		Phvul.001G079000	arabinogalactan protein 16	perception and signaling
		Phvul.009G007000	Seven transmembrane MLO family protein	defense response
		Phvul.005G079650		unknown function
		Phvul.004G086600		unknown function
		Phvul.005G080000		unknown function
		Phvul.002G060600	receptor serine/threonine kinase, putative	perception and signaling
		Phvul.011G175950		unknown function
		Phvul.007G099700	extensin 3	cell wall
		Phvul.003G158600	S-locus lectin protein kinase family protein	perception and signaling
		Phvul.001G245200	Pollen Ole e 1 allergen and extensin family protein	cell wall
		Phvul.010G126500	acyl carrier protein 4	metabolism
		Phvul.006G087400		unknown function
		Phvul.010G060150		unknown function
		Phvul.001G163500	peptide transporter 3	transport
		Phvul.006G169100	GDSL-like Lipase/Acylhydrolase superfamily protein	metabolism
		Phvul.003G106302		unknown function
		Phvul.006G175900		unknown function
		Phvul.004G165100		unknown function
		Phvul.008G250700	O-methyltransferase family protein	metabolism
		Phvul.003G165800	copper ion binding	Redox processes
		Phvul.007G228100	homogentisate phytyltransferase 1	stress response
		Phvul.011G084800		unknown function
		Phvul.007G218100	Pollen Ole e 1 allergen and extensin family protein	cell wall
		Phvul.002G319104	PLANT CADMIUM RESISTANCE 2	transport
		Phvul.011G154400	Uncharacterised conserved protein UCP031279	unknown function
		Phvul.007G078400	inflorescence deficient in abscission (IDA)-like 5	development
		Phvul.004G058400	PQ-loop repeat family protein / transmembrane family protein	unknown function
		Phvul.003G223872		unknown function
		Phvul.011G199600	sulfotransferase 2A	metabolism
		Phvul.008G231700	Carbohydrate-binding X8 domain superfamily protein	unknown function
		Phvul.003G243200		unknown function
		Phvul.002G108500	solanesyl diphosphate synthase 2	redox processes
		Phvul.005G080400	WRKY DNA-binding protein 70	transcriptional regulation
		Phvul.009G173700		unknown function
		Phvul.008G239300	Endomembrane protein 70 protein family	vesicle trafficking/endomembrane
		Phvul.004G137300	Disease resistance protein (TIR-NBS-LRR class) family	perception and signaling
		Phvul.011G175200	S-locus lectin protein kinase family protein	perception and signaling
		Phvul.003G003200	Peroxidase superfamily protein	redox processes
		Phvul.006G053800	multidrug resistance-associated protein 3	transport
		Phvul.004G098301		unknown function
		Phvul.008G129300	dicer-like 2	DNA/RNA metabolism
		Phvul.011G163900	Ankyrin repeat family protein	unknown function
		Phvul.008G195000	Disease resistance protein (TIR-NBS-LRR class) family	perception and signaling
		Phvul.001G153000	ovate family protein 16	transcriptional regulation
		Phvul.011G176400	lectin protein kinase family protein	perception and signaling
		Phvul.003G006200	O-methyltransferase 1	metabolism
		Phvul.003G035101	2-oxoacid dehydrogenases acyltransferase family protein	metabolism
124N1	31	Phvul.007G049500	cysteine-rich RLK (RECEPTOR-like protein kinase) 29	perception and signaling
		Phvul.001G027000		unknown function
		Phvul.009G259500	O-methyltransferase 1	metabolism
		Phvul.009G127000	response regulator 9	transcriptional regulation
		Phvul.002G323404	disease resistance protein (TIR-NBS-LRR class)	perception and signaling
		Phvul.001G064000	alcohol dehydrogenase 1	metabolism
		Phvul.004G098900	inflorescence deficient in abscission (IDA)-like 2	development
		Phvul.003G174600		unknown function
		Phvul.010G151666		unknown function
		Phvul.008G268200	geranylgeranyl pyrophosphate synthase 1	metabolism
		Phvul.005G158800	LOB domain-containing protein 22	development
		Phvul.004G076100	NB-ARC domain-containing disease resistance protein	perception and signaling
		Phvul.004G099100	receptor like protein 7	perception and signaling
		Phvul.010G028500	Disease resistance protein (TIR-NBS-LRR class) family	perception and signaling
		Phvul.004G140400	disease resistance protein (TIR-NBS-LRR class), putative	perception and signaling
		Phvul.005G026800		unknown function
		Phvul.001G154500	Bax inhibitor-1 family protein	stress response
		Phvul.011G194700	cysteine-rich RLK (RECEPTOR-like protein kinase) 25	perception and signaling
		Phvul.007G049400	cysteine-rich RLK (RECEPTOR-like protein kinase) 29	perception and signaling
		Phvul.010G028700	Disease resistance protein (TIR-NBS-LRR class) family	perception and signaling
		Phvul.006G183700		unknown function
		Phvul.004G053201		unknown function
		Phvul.003G020700	Caleosin-related family protein	unknown function
		Phvul.010G082000	choline monooxygenase, putative (CMO-like)	Redox processes
		Phvul.006G075900	Peroxidase superfamily protein	redox processes
		Phvul.004G138200	UDP-glucosyl transferase 71B6	metabolism
		Phvul.001G032350		unknown function
		Phvul.008G119201	laccase 2	cell wall
		Phvul.004G036650	ATPase E1-E2 type family protein / haloacid dehalogenase-like hydrolase family protein	transport
		Phvul.007G063100	hydroxyproline-rich glycoprotein family protein	defense response
		Phvul.009G149500	alcohol dehydrogenase 1	metabolism

## Sheet: NAG12 DOWN Regulated genes
Group	Number of genes	Id	Annotation	Classification
124N1 55N1 CE3 SC15	50	Phvul.007G027200	B-box type zinc finger protein with CCT domain	transcriptional regulation
		Phvul.003G090301		unknown function
		Phvul.003G237800		unknown function
		Phvul.005G088418		unknown function
		Phvul.009G188400	photosystem II reaction center protein C	photosynthesis
		Phvul.011G204532		unknown function
		Phvul.003G113100		unknown function
		Phvul.010G035850		unknown function
		Phvul.002G090566	Ribosomal protein S7p/S5e family protein	translation
		Phvul.003G256800	ATPase, F0 complex, subunit A protein	transport
		Phvul.002G203700		unknown function
		Phvul.002G055425		unknown function
		Phvul.L001801		unknown function
		Phvul.003G094800	Chloroplast Ycf2	transport
		Phvul.L002190		unknown function
		Phvul.005G088636		unknown function
		Phvul.003G102000	Thioredoxin superfamily protein	redox processes
		Phvul.L002175		unknown function
		Phvul.002G284700	SAUR-like auxin-responsive protein family	hormone metabolism/response
		Phvul.003G256732	ribosomal protein S2	translation
		Phvul.008G179700		unknown function
		Phvul.003G090100		unknown function
		Phvul.L002090		unknown function
		Phvul.009G022032		unknown function
		Phvul.005G088400	NADH dehydrogenase 5A	redox processes
		Phvul.003G256666	DNA-directed RNA polymerase family protein	DNA/RNA metabolism
		Phvul.L001754	FASCICLIN-like arabinogalactan-protein 11	cell wall
		Phvul.005G088618		unknown function
		Phvul.009G090272	NADH-Ubiquinone/plastoquinone (complex I) protein	redox processes
		Phvul.009G038333		unknown function
		Phvul.009G090224		unknown function
		Phvul.001G022100	cytochrome P450, family 707, subfamily A, polypeptide 4	redox processes
		Phvul.001G058350	chloroplast ribosomal protein S15	translation
		Phvul.010G000100		unknown function
		Phvul.002G203800		unknown function
		Phvul.006G154100		unknown function
		Phvul.L001655		unknown function
		Phvul.002G028400		unknown function
		Phvul.009G188333	RNA polymerase subunit beta	DNA/RNA metabolism
		Phvul.009G174200	UDP-Glycosyltransferase superfamily protein	metabolism
		Phvul.L002390		unknown function
		Phvul.006G196700	Sulfite exporter TauE/SafE family protein	transport
		Phvul.002G055500		unknown function
		Phvul.L001690		unknown function
		Phvul.006G071900	Transmembrane amino acid transporter family protein	transport
		Phvul.011G198600	sulfotransferase 2A	metabolism
		Phvul.011G157400		unknown function
		Phvul.005G088500		unknown function
		Phvul.003G067400		unknown function
		Phvul.003G224800	expansin-like B1	cell wall
55N1 CE3 SC15	11	Phvul.001G180400	ribosomal protein L2	translation
		Phvul.L001639	ZPR1 zinc-finger domain protein	perception and signaling
		Phvul.005G088454	mitochondrial F0-ATPase subunit 9	transport
		Phvul.007G108700	nucleic acid binding	DNA/RNA metabolism
		Phvul.002G278108	CemA-like proton extrusion protein-related	transport
		Phvul.007G036400		unknown function
		Phvul.010G087401	DNAse I-like superfamily protein	DNA/RNA metabolism
		Phvul.009G130900		unknown function
		Phvul.007G263900	transducin family protein / WD-40 repeat family protein	protein binding
		Phvul.008G133300		unknown function
		Phvul.004G070000	ribosomal protein L2	translation
124N1 CE3 SC15	10	Phvul.001G174100		unknown function
		Phvul.009G021966	Chloroplast Ycf2	transport
		Phvul.004G059100		unknown function
		Phvul.011G056532	photosystem II reaction center protein G	photosynthesis
		Phvul.003G168500	Di-haem cytochrome, transmembrane Cytochrome b/b6, C-terminal	redox processes
		Phvul.006G035644		unknown function
		Phvul.003G207300	BTB and TAZ domain protein 2	protein degradation
		Phvul.011G119300	Protein of unknown function (DUF506)	unknown function
		Phvul.010G068800	Photosystem I, PsaA/PsaB protein	photosynthesis
		Phvul.009G009566	Pentatricopeptide repeat (PPR) superfamily protein	unknown function
124N1 55N1 SC15	5	Phvul.005G016900	Chloroplast Ycf2	transport
		Phvul.001G148100		unknown function
		Phvul.002G052600	Leucine-rich repeat (LRR) family protein	perception and signaling
		Phvul.002G090588		unknown function
		Phvul.010G069000	YCF9	photosynthesis
124N1 55N1 CE3	7	Phvul.007G163950		unknown function
		Phvul.011G157500	Tyrosine transaminase family protein	metabolism
		Phvul.003G285900	phosphoenolpyruvate carboxykinase 1	metabolism
		Phvul.004G001100		unknown function
		Phvul.009G186700		unknown function
		Phvul.002G001801	cationic amino acid transporter 6	transport
		Phvul.010G143700	actin binding protein family	cytoskeleton
CE3 SC15	13	Phvul.001G066100	photosystem II reaction center protein B	photosynthesis
		Phvul.011G062100	Homeodomain-like superfamily protein	transcriptional regulation
		Phvul.006G120700	gibberellin 2-oxidase 4	hormone metabolism/response
		Phvul.009G172001	cytochrome P450, family 71, subfamily A, polypeptide 26	redox processes
		Phvul.011G138300	Dynein light chain type 1 family protein	cytoskeleton
		Phvul.003G182700	K-box region and MADS-box transcription factor family protein	transcriptional regulation
		Phvul.006G188400	Aluminium induced protein with YGL and LRDR motifs	stress response
		Phvul.008G240700	Homeodomain-like superfamily protein	transcriptional regulation
		Phvul.001G022200	cold regulated gene 27	stress response
		Phvul.009G172100	cytochrome P450, family 71, subfamily A, polypeptide 25	redox processes
		Phvul.009G178700		unknown function
		Phvul.006G187500	Aluminium induced protein with YGL and LRDR motifs	stress response
		Phvul.002G001700	expansin-like B1	cell wall
55N1 SC15	15	Phvul.002G020000		unknown function
		Phvul.004G121666	ATP synthase subunit beta	transport
		Phvul.002G090301	plastid-encoded CLP P	protein degradation
		Phvul.006G157100	RING/U-box superfamily protein	protein degradation
		Phvul.003G291000	small ubiquitin-like modifier 2	protein degradation
		Phvul.011G125800	Plant mitochondrial ATPase, F0 complex, subunit 8 protein	transport
		Phvul.005G048600	RNA polymerase subunit beta	DNA/RNA metabolism
		Phvul.002G090500	ribosomal protein L20	translation
		Phvul.011G091300	Stress responsive A/B Barrel Domain	stress response
		Phvul.005G132800		unknown function
		Phvul.011G201800		unknown function
		Phvul.009G103000		unknown function
		Phvul.001G056300	molybdate transporter 1	transport
		Phvul.006G158200	Cox19-like CHCH family protein	Redox processes
		Phvul.011G160700	CLAVATA3/ESR-RELATED 6	perception and signaling
124N1 SC15	3	Phvul.004G008861	ARM repeat superfamily protein	unknown function
		Phvul.005G088436		unknown function
		Phvul.L001669		unknown function
55N1 CE3	5	Phvul.002G112600	Rhodanese/Cell cycle control phosphatase superfamily protein	cell cycle
		Phvul.002G235700	Galactose oxidase/kelch repeat superfamily protein	metabolism
		Phvul.009G075500	Zinc finger C-x8-C-x5-C-x3-H type family protein	transcriptional regulation
		Phvul.003G062300	Kelch repeat-containing F-box family protein	protein degradation
		Phvul.008G020700	LRR and NB-ARC domains-containing disease resistance protein	perception and signaling
124N1 CE3	6	Phvul.008G176100	EXORDIUM like 2	unknown function
		Phvul.010G068700	Photosystem I, PsaA/PsaB protein	photosynthesis
		Phvul.007G135600	ethylene-forming enzyme	hormone metabolism/response
		Phvul.004G166600		unknown function
		Phvul.004G009100	NB-ARC domain-containing disease resistance protein	perception and signaling
		Phvul.006G141200	Uncharacterised protein family (UPF0497)	unknown function
124N1 55N1	5	Phvul.008G008100	Class I glutamine amidotransferase-like superfamily protein	metabolism
		Phvul.008G252000		unknown function
		Phvul.011G056100	beta glucosidase 13	metabolism
		Phvul.002G050301	NADH-Ubiquinone/plastoquinone (complex I) protein	redox processes
		Phvul.003G011100		unknown function
SC15	62	Phvul.007G242000	mitogen-activated protein kinase kinase kinase 21	perception and signaling
		Phvul.002G253300		unknown function
		Phvul.009G203800		unknown function
		Phvul.011G128115	Photosystem I, PsaA/PsaB protein	photosynthesis
		Phvul.006G174000		unknown function
		Phvul.007G185701	Cytidine/deoxycytidylate deaminase family protein	metabolism
		Phvul.005G046550	Ankyrin repeat family protein	unknown function
		Phvul.011G007701		unknown function
		Phvul.002G246100	alpha/beta-Hydrolases superfamily protein	metabolism
		Phvul.005G077450		unknown function
		Phvul.006G222201	alcohol dehydrogenase 1	metabolism
		Phvul.008G057800	S-adenosyl-L-methionine-dependent methyltransferases superfamily protein	metabolism
		Phvul.008G012200	Uncharacterised protein family (UPF0497)	unknown function
		Phvul.002G306300	myo-inositol oxygenase 4	cell wall
		Phvul.002G312700		unknown function
		Phvul.010G068100	photosystem II reaction center protein C	photosynthesis
		Phvul.001G205400		unknown function
		Phvul.009G114900	MATE efflux family protein	transport
		Phvul.006G063800	maternal effect embryo arrest 59	development
		Phvul.011G163700	Copper transport protein family	transport
		Phvul.009G034400	purine permease 1	transport
		Phvul.006G032900	Plant basic secretory protein (BSP) family protein	defense response
		Phvul.006G009940		unknown function
		Phvul.010G117400	SAUR-like auxin-responsive protein family	hormone metabolism/response
		Phvul.008G193800	Cytochrome b561/ferric reductase transmembrane protein family	Redox processes
		Phvul.007G108600	Ribonuclease H-like superfamily protein	DNA/RNA metabolism
		Phvul.009G059900		unknown function
		Phvul.002G263100		unknown function
		Phvul.002G060900		unknown function
		Phvul.001G130000	Cyclin-like family protein	cell cycle
		Phvul.002G156100	Protein of unknown function (DUF567)	unknown function
		Phvul.011G044600	NmrA-like negative transcriptional regulator family protein	transcriptional regulation
		Phvul.008G111100	TOXICOS EN LEVADURA 2	unknown function
		Phvul.004G152201	MATE efflux family protein	transport
		Phvul.004G121100	phloem protein 2-A13	stress response
		Phvul.002G266500		unknown function
		Phvul.001G158200		unknown function
		Phvul.007G158900	C2H2 and C2HC zinc fingers superfamily protein	transcriptional regulation
		Phvul.008G141500	SNF2 domain-containing protein / helicase domain-containing protein	DNA/RNA metabolism
		Phvul.003G294500	RNA-binding protein 47B	DNA/RNA metabolism
		Phvul.004G048600		unknown function
		Phvul.008G150600		unknown function
		Phvul.002G251500	Subtilase family protein	protein degradation
		Phvul.009G240677	Ankyrin repeat family protein	unknown function
		Phvul.007G185100	cysteine synthase D1	metabolism
		Phvul.007G063100	hydroxyproline-rich glycoprotein family protein	defense response
		Phvul.004G155100	receptor serine/threonine kinase, putative	perception and signaling
		Phvul.007G135800	UDP-Glycosyltransferase superfamily protein	metabolism
		Phvul.009G186300	atypical CYS HIS rich thioredoxin 4	redox processes
		Phvul.008G282600	seed imbibition 1	metabolism
		Phvul.008G219600	Heavy metal transport/detoxification superfamily protein	transport
		Phvul.008G269500	Stigma-specific Stig1 family protein	development
		Phvul.009G023500	cryptochrome-interacting basic-helix-loop-helix 1	Transcriptional regulation
		Phvul.006G146300	Chaperonin-like RbcX protein	stress response
		Phvul.009G149500	alcohol dehydrogenase 1	metabolism
		Phvul.L003046	Protein of unknown function (DUF 3339)	unknown function
		Phvul.009G155400	gibberellin 20 oxidase 2	hormone metabolism/response
		Phvul.003G143700	sequence-specific DNA binding transcription factors	transcriptional regulation
		Phvul.001G094700	chloride channel B	transport
		Phvul.002G143700		unknown function
		Phvul.002G008500		unknown function
		Phvul.011G139550		unknown function
CE3	23	Phvul.008G040900	Transmembrane amino acid transporter family protein	transport
		Phvul.011G043800		unknown function
		Phvul.010G068900	chloroplast ribosomal protein S14	translation
		Phvul.008G103800		unknown function
		Phvul.005G165400		unknown function
		Phvul.004G061700		unknown function
		Phvul.008G209000		unknown function
		Phvul.002G195400		unknown function
		Phvul.002G108200		unknown function
		Phvul.008G142900	PLATZ transcription factor family protein	transcriptional regulation
		Phvul.008G097400		unknown function
		Phvul.005G067900	CLAVATA3/ESR-RELATED 6	perception and signaling
		Phvul.006G196800	cysteine-rich RLK (RECEPTOR-like protein kinase) 25	perception and signaling
		Phvul.007G263950	calmodulin-binding family protein	perception and signaling
		Phvul.008G241900	oxidative stress 3	stress response
		Phvul.006G184800	Protein of unknown function (DUF506)	unknown function
		Phvul.003G020000	2-oxoglutarate (2OG) and Fe(II)-dependent oxygenase superfamily protein	metabolism
		Phvul.001G246400	chromatin remodeling 42	DNA/RNA metabolism
		Phvul.011G033800	Chaperone DnaJ-domain superfamily protein	stress response
		Phvul.010G153100		unknown function
		Phvul.007G264900	alpha/beta-Hydrolases superfamily protein	metabolism
		Phvul.005G080300	WRKY DNA-binding protein 70	transcriptional regulation
		Phvul.005G079800		unknown function
55N1	38	Phvul.011G169800	kunitz trypsin inhibitor 1	protein degradation
		Phvul.002G021400	Homeodomain-like superfamily protein	transcriptional regulation
		Phvul.002G155100		unknown function
		Phvul.003G057901		unknown function
		Phvul.002G214832		unknown function
		Phvul.011G166500	Kunitz family trypsin and protease inhibitor protein	protein degradation
		Phvul.005G044200		unknown function
		Phvul.003G284900		unknown function
		Phvul.003G013300	GRAM domain-containing protein / ABA-responsive protein-related	defense response
		Phvul.011G198800	LRR and NB-ARC domains-containing disease resistance protein	perception and signaling
		Phvul.001G067300	alcohol dehydrogenase 1	metabolism
		Phvul.007G049400	cysteine-rich RLK (RECEPTOR-like protein kinase) 29	perception and signaling
		Phvul.009G152400	HSP20-like chaperones superfamily protein	stress response
		Phvul.004G077400	NAC domain containing protein 47	transcriptional regulation
		Phvul.006G135600	Copper transport protein family	transport
		Phvul.008G022000	Methylenetetrahydrofolate reductase family protein	metabolism
		Phvul.006G039800	cytochrome P450, family 83, subfamily B, polypeptide 1	redox processes
		Phvul.009G234900		unknown function
		Phvul.004G062400	xyloglucan endotransglucosylase/hydrolase 5	cell wall
		Phvul.007G055450		unknown function
		Phvul.002G253900	Ethylene insensitive 3 family protein	hormone metabolism/response
		Phvul.002G231500	HSP20-like chaperones superfamily protein	stress response
		Phvul.007G100700	AWPM-19-like family protein	stress response
		Phvul.003G209000		unknown function
		Phvul.008G178000	2-oxoglutarate (2OG) and Fe(II)-dependent oxygenase superfamily protein	metabolism
		Phvul.005G077300	TRICHOME BIREFRINGENCE-LIKE 41	cell wall
		Phvul.009G067800	N-terminal nucleophile aminohydrolases (Ntn hydrolases) superfamily protein	protein degradation
		Phvul.008G186200		unknown function
		Phvul.007G179000	cytochrome P450, family 94, subfamily B, polypeptide 1	redox processes
		Phvul.006G118700		unknown function
		Phvul.006G096400	dehydroquinate dehydratase, putative / shikimate dehydrogenase, putative	metabolism
		Phvul.001G203600	Thioredoxin superfamily protein	redox processes
		Phvul.008G228100	HSP20-like chaperones superfamily protein	stress response
		Phvul.011G183700	MLP-like protein 43	defense response
		Phvul.007G001800	Bifunctional inhibitor/lipid-transfer protein/seed storage 2S albumin superfamily protein	transport
		Phvul.011G015400		unknown function
		Phvul.008G105800		unknown function
		Phvul.004G158000	Concanavalin A-like lectin protein kinase family protein	perception and signaling
124N1	21	Phvul.003G254500	RAD-like 1	transcriptional regulation
		Phvul.011G083500	nitrate transporter 2:1	transport
		Phvul.008G062500	RING/U-box superfamily protein	protein degradation
		Phvul.003G177200	rotamase FKBP 1	stress response
		Phvul.007G045800		unknown function
		Phvul.008G170900		unknown function
		Phvul.004G063300	vacuolar proton ATPase A2	transport
		Phvul.004G013400	Protein of unknown function (DUF1645)	unknown function
		Phvul.003G074000	cytochrome P450, family 93, subfamily D, polypeptide 1	redox processes
		Phvul.008G244700		unknown function
		Phvul.004G014666	formate dehydrogenase	Redox processes
		Phvul.007G081300		unknown function
		Phvul.008G162700	VQ motif-containing protein	defense response
		Phvul.003G109200	MLP-like protein 423	defense response
		Phvul.004G059900		unknown function
		Phvul.005G130900	xyloglucan endotransglucosylase/hydrolase 32	cell wall
		Phvul.002G080100	Glutathione S-transferase family protein	redox processes
		Phvul.009G071200	ARM repeat superfamily protein	unknown function
		Phvul.009G094000	plant natriuretic peptide A	perception and signaling
		Phvul.010G093500	BON association protein 2	defense response
		Phvul.001G253500	GCR2-like 1	hormone metabolism/response

## Sheet: ALUBIA UP Regulated genes
Group	Number of genes	Id	Annotation	Classification
124N1 UP 55N1 UP CE3 UP SC15 UP	19	Phvul.002G122200	cytochrome P450, family 707, subfamily A, polypeptide 1	redox processes
		Phvul.009G146700		unknown function
		Phvul.008G175800	Phosphate-responsive 1 family protein	cell cycle
		Phvul.003G052400	xyloglucan:xyloglucosyl transferase 33	cell wall
		Phvul.003G166600	uclacyanin 1	redox processes
		Phvul.002G205100	Vacuolar iron transporter (VIT) family protein	transport
		Phvul.006G036500	actin-related protein C1B	cytoskeleton
		Phvul.008G244200	Cation efflux family protein	transport
		Phvul.005G070600		unknown function
		Phvul.007G222900	Aldolase superfamily protein	metabolism
		Phvul.010G101500	ferric reduction oxidase 2	redox processes
		Phvul.002G251200	cytochrome P450, family 716, subfamily A, polypeptide 1	redox processes
		Phvul.009G123300	Integrase-type DNA-binding superfamily protein	transcriptional regulation
		Phvul.001G201300	Peroxidase superfamily protein	redox processes
		Phvul.007G043000		unknown function
		Phvul.011G025400	SKU5 similar 5	cell wall
		Phvul.006G075700	Peroxidase superfamily protein	redox processes
		Phvul.005G052500	nicotianamine synthase 4	metabolism
		Phvul.003G090300	Polyketide cyclase/dehydrase and lipid transport superfamily protein	defense response
55N1 UP CE3 UP SC15 UP	133	Phvul.011G092600	Subtilisin-like serine endopeptidase family protein	protein degradation
		Phvul.009G245100		unknown function
		Phvul.004G168700	xyloglucan endotransglucosylase/hydrolase 26	cell wall
		Phvul.001G165800	pleiotropic drug resistance 12	transport
		Phvul.002G329800	beta-6 tubulin	cytoskeleton
		Phvul.010G066600	Peroxidase superfamily protein	redox processes
		Phvul.002G185800	glutamate decarboxylase	metabolism
		Phvul.007G227100	SAUR-like auxin-responsive protein family	hormone metabolism/response
		Phvul.004G145300	Leucine-rich repeat transmembrane protein kinase protein	perception and signaling
		Phvul.005G107400	Family of unknown function (DUF566)	unknown function
		Phvul.005G117900	NB-ARC domain-containing disease resistance protein	perception and signaling
		Phvul.002G152900	expansin A7	cell wall
		Phvul.011G032800	gibberellin 2-oxidase 8	hormone metabolism/response
		Phvul.001G245200	Pollen Ole e 1 allergen and extensin family protein	cell wall
		Phvul.003G062800	nitrate transporter2.5	transport
		Phvul.008G177800	RING/U-box superfamily protein	protein degradation
		Phvul.011G200100	Protein of unknown function, DUF617	unknown function
		Phvul.006G073100	Lateral organ boundaries (LOB) domain family protein	development
		Phvul.001G231500	RHD SIX-LIKE 1	transcriptional regulation
		Phvul.006G147500	Pectin lyase-like superfamily protein	cell wall
		Phvul.006G075800	Peroxidase superfamily protein	redox processes
		Phvul.010G001300	UDP-glucosyl transferase 85A7	metabolism
		Phvul.006G075600	Peroxidase superfamily protein	redox processes
		Phvul.003G182600	Adenine nucleotide alpha hydrolases-like superfamily protein	metabolism
		Phvul.005G157800	calmodulin-binding family protein	perception and signaling
		Phvul.008G009500		unknown function
		Phvul.003G060400	carbonic anhydrase 2	metabolism
		Phvul.008G006900		unknown function
		Phvul.007G211100	Peroxidase superfamily protein	redox processes
		Phvul.003G149200	Protein kinase superfamily protein	perception and signaling
		Phvul.005G160800	Pyridoxal phosphate phosphatase-related protein	metabolism
		Phvul.002G272500		unknown function
		Phvul.003G282400	low-molecular-weight cysteine-rich 68	defense response
		Phvul.007G218100	Pollen Ole e 1 allergen and extensin family protein	cell wall
		Phvul.003G213800	expansin A18	cell wall
		Phvul.008G042400	HXXXD-type acyl-transferase family protein	stress response
		Phvul.011G019300	Polyketide cyclase/dehydrase and lipid transport superfamily protein	defense response
		Phvul.007G056600	amine oxidase 1	metabolism
		Phvul.011G030000	disease resistance protein (TIR-NBS-LRR class), putative	perception and signaling
		Phvul.003G234100		unknown function
		Phvul.004G172300	1-amino-cyclopropane-1-carboxylate synthase 7	hormone metabolism/response
		Phvul.001G111800	related to AP2 11	transcriptional regulation
		Phvul.L003544	3-ketoacyl-CoA synthase 12	cell wall
		Phvul.009G231700	cytokinin oxidase 3	hormone metabolism/response
		Phvul.006G140200		unknown function
		Phvul.001G256800	Pectate lyase family protein	cell wall
		Phvul.005G045300	beta-hexosaminidase 2	metabolism
		Phvul.004G055200	calmodulin-like 38	perception and signaling
		Phvul.005G099500	FASCICLIN-like arabinoogalactan 9	cell wall
		Phvul.007G069200	myb domain protein 45	transcriptional regulation
		Phvul.008G239400		unknown function
		Phvul.004G121900	MATE efflux family protein	transport
		Phvul.011G139800	ABC transporter family protein	transport
		Phvul.005G007700	Plant invertase/pectin methylesterase inhibitor superfamily protein	cell wall
		Phvul.011G206300	Phosphatidylinositol-4-phosphate 5-kinase family protein	metabolism
		Phvul.005G173500	gibberellin 3-oxidase 1	hormone metabolism/response
		Phvul.006G069500	Protein phosphatase 2C family protein	perception and signaling
		Phvul.001G054500	pleiotropic drug resistance 12	transport
		Phvul.008G222100	plant U-box 13	defense response
		Phvul.009G006100	SEC14-like 3	transport
		Phvul.011G122800	Seven transmembrane MLO family protein	defense response
		Phvul.007G044900	basic helix-loop-helix (bHLH) DNA-binding superfamily protein	transcriptional regulation
		Phvul.009G119200	SBP (S-ribonuclease binding protein) family protein	hormone metabolism/response
		Phvul.008G218500	Peroxidase superfamily protein	redox processes
		Phvul.010G092000	ATP binding;GTP binding;nucleotide binding;nucleoside-triphosphatases	unknown function
		Phvul.L009643		unknown function
		Phvul.008G100100	Transducin/WD40 repeat-like superfamily protein	protein binding
		Phvul.007G045800		unknown function
		Phvul.005G012000	root hair specific 12	cell wall
		Phvul.006G050300	PLC-like phosphodiesterase family protein	perception and signaling
		Phvul.002G064166		unknown function
		Phvul.002G144400	Rhamnogalacturonate lyase family protein	cell wall
		Phvul.006G188600		unknown function
		Phvul.010G135300	lipoxygenase 1	redox processes
		Phvul.004G124100	Protein kinase superfamily protein	perception and signaling
		Phvul.001G268600	PHYTOENE SYNTHASE	metabolism
		Phvul.002G060600	receptor serine/threonine kinase, putative	perception and signaling
		Phvul.009G252800		unknown function
		Phvul.001G159300	lateral organ boundaries-domain 16	development
		Phvul.007G260700	peroxidase 2	redox processes
		Phvul.002G012400		unknown function
		Phvul.007G045000	basic helix-loop-helix (bHLH) DNA-binding superfamily protein	transcriptional regulation
		Phvul.011G119900	early nodulin-like protein 1	nodulation
		Phvul.002G095900		unknown function
		Phvul.001G183600	Pollen Ole e 1 allergen and extensin family protein	cell wall
		Phvul.002G134700	Mono-/di-acylglycerol lipase, N-terminal;Lipase, class 3	metabolism
		Phvul.002G241000		unknown function
		Phvul.008G218900		unknown function
		Phvul.001G090100	exocyst subunit exo70 family protein C2	vesicle trafficking/endomembrane
		Phvul.005G008600	Family of unknown function (DUF566)	unknown function
		Phvul.001G231800		unknown function
		Phvul.007G207600	expansin A17	cell wall
		Phvul.001G209300	Plant invertase/pectin methylesterase inhibitor superfamily	cell wall
		Phvul.007G198200	Plant invertase/pectin methylesterase inhibitor superfamily	cell wall
		Phvul.006G049600	MBOAT (membrane bound O-acyl transferase) family protein	metabolism
		Phvul.003G214100	Subtilase family protein	protein degradation
		Phvul.007G086600	Integrase-type DNA-binding superfamily protein	transcriptional regulation
		Phvul.007G270800	HAD superfamily, subfamily IIIB acid phosphatase	metabolism
		Phvul.002G304400	myb-like transcription factor family protein	transcriptional regulation
		Phvul.003G251200	galacturonosyltransferase-like 2	cell wall
		Phvul.007G210900	Peroxidase superfamily protein	redox processes
		Phvul.006G050000	UDP-Glycosyltransferase superfamily protein	metabolism
		Phvul.003G245200		unknown function
		Phvul.008G143500	Pectin lyase-like superfamily protein	cell wall
		Phvul.002G319104	PLANT CADMIUM RESISTANCE 2	transport
		Phvul.003G245500		unknown function
		Phvul.001G239900	cellulase 2	cell wall
		Phvul.002G064232		unknown function
		Phvul.002G187800	Isoflavone 2'-hydroxylase / Isoflavone 2'-monooxygenase	metabolism
		Phvul.010G067746	Protein phosphatase 2C family protein	perception and signaling
		Phvul.009G244500	Peroxidase superfamily protein	redox processes
		Phvul.009G071900		unknown function
		Phvul.009G245000		unknown function
		Phvul.011G030300	glycosyl hydrolase 9C1	cell wall
		Phvul.005G007800	Plant invertase/pectin methylesterase inhibitor superfamily	cell wall
		Phvul.011G016200	mitochondrion-localized small heat shock protein 23.6	stress response
		Phvul.008G291800	Plant regulator RWP-RK family protein	transcriptional regulation
		Phvul.005G117300		unknown function
		Phvul.003G158800	Glycosyl hydrolase family protein with chitinase insertion domain	cell wall
		Phvul.003G127650	SAUR-like auxin-responsive protein family	hormone metabolism/response
		Phvul.003G281400	XH/XS domain-containing protein	DNA/RNA metabolism
		Phvul.009G252900	MLP-like protein 423	defense response
		Phvul.011G189000	root hair specific 12	cell wall
		Phvul.003G136500	cytokinin oxidase 3	hormone metabolism/response
		Phvul.009G102100	cyclic nucleotide-gated channel 14	transport
		Phvul.005G046000	Peroxidase superfamily protein	redox processes
		Phvul.009G169200	Xanthine/uracil permease family protein	transport
		Phvul.009G115800	Plant regulator RWP-RK family protein	transcriptional regulation
		Phvul.005G028800	Calcium-dependent ARF-type GTPase activating protein family	vesicle trafficking/endomembrane
		Phvul.001G261500	cytochrome P450, family 78, subfamily A, polypeptide 5	redox processes
		Phvul.006G147600	Pectin lyase-like superfamily protein	cell wall
		Phvul.003G203300	NAD(P)-binding Rossmann-fold superfamily protein	redox processes
		Phvul.003G289900		unknown function
124N1 UP CE3 UP SC15 UP	3	Phvul.006G172601	Ankyrin repeat family protein	unknown function
		Phvul.L001659		unknown function
		Phvul.009G259250	O-methyltransferase 1	metabolism
124N1 UP 55N1 UP SC15 UP	12	Phvul.004G148800	Late embryogenesis abundant (LEA) hydroxyproline-rich glycoprotein family	stress response
		Phvul.009G061600	cytochrome P450, family 82, subfamily C, polypeptide 4	redox processes
		Phvul.008G176000	Phosphate-responsive 1 family protein	cell cycle
		Phvul.010G052400	Plant protein of unknown function (DUF247)	unknown function
		Phvul.002G205300	Vacuolar iron transporter (VIT) family protein	transport
		Phvul.009G181500	Gibberellin-regulated family protein	hormone metabolism/response
		Phvul.007G276900	Protein phosphatase 2C family protein	unknown function
		Phvul.009G127900	NRAMP metal ion transporter 6	transport
		Phvul.010G036100	2-oxoglutarate (2OG) and Fe(II)-dependent oxygenase superfamily protein	metabolism
		Phvul.003G021300	Cation efflux family protein	transport
		Phvul.008G249800	Peroxidase superfamily protein	redox processes
		Phvul.011G060400	Ctr copper transporter family	transport
124N1 UP 55N1 UP CE3 UP	23	Phvul.007G242000	mitogen-activated protein kinase kinase kinase 21	perception and signaling
		Phvul.008G109100	receptor like protein 13	perception and signaling
		Phvul.002G308300	MATE efflux family protein	transport
		Phvul.003G233600	ACT domain repeat 1	unknown function
		Phvul.007G066520	Integrase-type DNA-binding superfamily protein	transcriptional regulation
		Phvul.007G150200	SAUR-like auxin-responsive protein family	hormone metabolism/response
		Phvul.009G009832		unknown function
		Phvul.008G269700		unknown function
		Phvul.007G264900	alpha/beta-Hydrolases superfamily protein	metabolism
		Phvul.011G101500	cellulose synthase-like B3	cell wall
		Phvul.008G012200	Uncharacterised protein family (UPF0497)	unknown function
		Phvul.004G090994		unknown function
		Phvul.007G251900	heat shock transcription factor B3	transcriptional regulation
		Phvul.002G075600		unknown function
		Phvul.006G194900	Quinone reductase family protein	redox processes
		Phvul.011G201101	NB-ARC domain-containing disease resistance protein	perception and signaling
		Phvul.008G078500	calmodulin like 42	perception and signaling
		Phvul.011G119300	Protein of unknown function (DUF506)	unknown function
		Phvul.003G016400	S-adenosyl-L-methionine-dependent methyltransferases superfamily protein	metabolism
		Phvul.003G147700	Xyloglucan endotransglucosylase/hydrolase family protein	cell wall
		Phvul.002G049700	Protein of unknown function (DUF1005)	unknown function
		Phvul.004G049200	glycosyl hydrolase family 81 protein	cell wall
		Phvul.004G088500		unknown function
CE3 UP SC15 UP	6	Phvul.004G170100	Polyketide cyclase / dehydrase and lipid transport (Polyketide_cyc2)	metabolism
		Phvul.007G191300	GRAS family transcription factor	transcriptional regulation
		Phvul.L006525	ribonuclease P family protein / Rpp14 family protein	DNA/RNA metabolism
		Phvul.011G059100		unknown function
		Phvul.004G086000	Protein of unknown function (DUF679)	unknown function
		Phvul.009G130900		unknown function
55N1 UP SC15 UP	206	Phvul.002G063100	PECTINESTERASE 68-RELATED	cell wall
		Phvul.008G100200		unknown function
		Phvul.007G096900	P-loop containing nucleoside triphosphate hydrolases superfamily protein	unknown function
		Phvul.007G123958	Six-hairpin glycosidases superfamily protein	metabolism
		Phvul.007G202400		unknown function
		Phvul.007G042400	Gibberellin-regulated family protein	hormone metabolism/response
		Phvul.001G046400	Glycosyl hydrolase family protein with chitinase insertion domain	cell wall
		Phvul.004G099900	Leucine Rich Repeat (LRR_1) // Leucine rich repeat N-terminal domain (LRRNT_2)	perception and signaling
		Phvul.002G157100	root hair specific 8	cell wall
		Phvul.001G006300	GAST1 protein homolog 1	hormone metabolism/response
		Phvul.009G066900	HXXXD-type acyl-transferase family protein	cell wall
		Phvul.008G232700	Calcium-dependent lipid-binding (CaLB domain) family protein	metabolism
		Phvul.011G046600	polyol/monosaccharide transporter 5	transport
		Phvul.007G276100		unknown function
		Phvul.005G068500	Basic-leucine zipper (bZIP) transcription factor family protein	transcriptional regulation
		Phvul.003G289000	STRUCTURAL MAINTENANCE OF CHROMOSOMES SMC FAMILY MEMBER	cell cycle
		Phvul.001G077500	SAUR-like auxin-responsive protein family	hormone metabolism/response
		Phvul.003G281900		unknown function
		Phvul.001G008100	SAUR-like auxin-responsive protein family	hormone metabolism/response
		Phvul.008G003200		unknown function
		Phvul.005G037800	alpha-L-arabinofuranosidase 1	metabolism
		Phvul.007G039500	UDP-glucosyl transferase 84B1	metabolism
		Phvul.010G080700	Plant invertase/pectin methylesterase inhibitor superfamily protein	cell wall
		Phvul.002G109500		unknown function
		Phvul.003G147400	xyloglucan endotransglycosylase 6	cell wall
		Phvul.009G097200	gibberellin 3-oxidase 1	hormone metabolism/response
		Phvul.008G047900	Subtilase family protein	protein degradation
		Phvul.007G260800	peroxidase 2	redox processes
		Phvul.003G083600	Immunoglobulin E-set superfamily protein	unknown function
		Phvul.001G245100	Mad3/BUB1 homology region 1	cell cycle
		Phvul.006G137300	Wall-associated kinase family protein	perception and signaling
		Phvul.005G095400	Heavy metal transport/detoxification superfamily protein	transport
		Phvul.004G112501	NAD(P)-binding Rossmann-fold superfamily protein	redox processes
		Phvul.008G029200	COBRA-like extracellular glycosyl-phosphatidyl inositol-anchored protein family	cell wall
		Phvul.008G168000	nitrate reductase 1	metabolism
		Phvul.010G074100	Peroxidase (peroxidase) // Domain of unknown function (DUF4283)	Redox processes
		Phvul.007G111500	Microtubule associated protein (MAP65/ASE1) family protein	cytoskeleton
		Phvul.006G110400	arabinogalactan protein 20	perception and signaling
		Phvul.002G230600		unknown function
		Phvul.001G155600		unknown function
		Phvul.008G174100	RNA-binding (RRM/RBD/RNP motifs) family protein	DNA/RNA metabolism
		Phvul.L003646	Immunoglobulin E-set superfamily protein	unknown function
		Phvul.003G236500	root hair specific 19	redox processes
		Phvul.007G052800	xyloglucan endotransglucosylase/hydrolase 8	cell wall
		Phvul.008G175700	Phosphate-responsive 1 family protein	cell cycle
		Phvul.009G062200	Major facilitator superfamily protein	transport
		Phvul.006G148000	mitogen-activated protein kinase kinase kinase 17	perception and signaling
		Phvul.002G014100	arabinogalactan protein 18	perception and signaling
		Phvul.006G079700	cinnamate-4-hydroxylase	defense response
		Phvul.009G059100		unknown function
		Phvul.004G077000	O-Glycosyl hydrolases family 17 protein	metabolism
		Phvul.007G048700	cysteine-rich RLK (RECEPTOR-like protein kinase) 29	perception and signaling
		Phvul.001G086200		unknown function
		Phvul.002G277000	ammonium transporter 2	transport
		Phvul.009G087200	chorismate mutase 2	metabolism
		Phvul.002G154600	MATE efflux family protein	transport
		Phvul.007G167200	Peroxidase superfamily protein	redox processes
		Phvul.002G318000	Core-2/I-branching beta-1,6-N-acetylglucosaminyltransferase family protein	metabolism
		Phvul.008G177100	Cupredoxin superfamily protein	redox processes
		Phvul.003G219200	Bifunctional inhibitor/lipid-transfer protein/seed storage 2S albumin superfamily protein	transport
		Phvul.002G237300	related to AP2 11	transcriptional regulation
		Phvul.010G091900	NB-ARC domain-containing disease resistance protein	perception and signaling
		Phvul.003G217800	Cupredoxin superfamily protein	redox processes
		Phvul.011G007701		unknown function
		Phvul.002G118800	Histidine kinase-, DNA gyrase B-, and HSP90-like ATPase family protein	DNA/RNA metabolism
		Phvul.008G276251	multidrug resistance-associated protein 3	transport
		Phvul.010G122000	RNA-binding (RRM/RBD/RNP motifs) family protein	DNA/RNA metabolism
		Phvul.006G028800	Pectin lyase-like superfamily protein	cell wall
		Phvul.006G139100	Bifunctional inhibitor/lipid-transfer protein/seed storage 2S albumin superfamily protein	transport
		Phvul.011G099900		unknown function
		Phvul.003G063000	SOUL heme-binding family protein	stress response
		Phvul.010G096516	protein glucosyltransferase	metabolism
		Phvul.003G102500	Integrase-type DNA-binding superfamily protein	transcriptional regulation
		Phvul.002G264300	nuclear factor Y, subunit B3	transcriptional regulation
		Phvul.008G239300	Endomembrane protein 70 protein family	vesicle trafficking/endomembrane
		Phvul.001G220800		unknown function
		Phvul.003G177600	CLAVATA3/ESR-RELATED 13	perception and signaling
		Phvul.007G008400	Peroxidase superfamily protein	redox processes
		Phvul.001G098600		unknown function
		Phvul.007G024100	ovate family protein 13	transcriptional regulation
		Phvul.001G001500	SKU5 similar 5	cell wall
		Phvul.003G155400	alpha/beta-Hydrolases superfamily protein	metabolism
		Phvul.004G173101	arabinogalactan protein 20	perception and signaling
		Phvul.011G030100	Peroxidase superfamily protein	redox processes
		Phvul.009G103100	Leucine-rich repeat protein kinase family protein	perception and signaling
		Phvul.003G126500	Plant invertase/pectin methylesterase inhibitor superfamily	cell wall
		Phvul.007G084600		unknown function
		Phvul.002G217400	branched-chain amino acid transaminase 2	metabolism
		Phvul.007G112800	Transducin/WD40 repeat-like superfamily protein	protein binding
		Phvul.010G146400		unknown function
		Phvul.010G013100	cytochrome P450, family 81, subfamily D, polypeptide 4	redox processes
		Phvul.008G108000	phosphate transporter 4;2	transport
		Phvul.002G025500	Protein kinase superfamily protein	perception and signaling
		Phvul.001G185800	Nucleotide-diphospho-sugar transferases superfamily protein	metabolism
		Phvul.007G086700		unknown function
		Phvul.011G005100	Plant invertase/pectin methylesterase inhibitor superfamily protein	cell wall
		Phvul.008G032700	O-methyltransferase family protein	metabolism
		Phvul.003G245400		unknown function
		Phvul.001G194800	Late embryogenesis abundant (LEA) hydroxyproline-rich glycoprotein family	stress response
		Phvul.001G059100	Peroxidase superfamily protein	redox processes
		Phvul.006G160500,Phvul.006G160600
		Phvul.006G172400	Ankyrin repeat family protein	unknown function
		Phvul.011G044900	RAD-like 1	transcriptional regulation
		Phvul.011G023800	ubiquitin-conjugating enzyme19	protein degradation
		Phvul.011G083500	nitrate transporter 2:1	transport
		Phvul.007G212600	glycerol-3-phosphate acyltransferase 3	metabolism
		Phvul.011G148700	protein kinase family protein	perception and signaling
		Phvul.001G079000	arabinogalactan protein 16	perception and signaling
		Phvul.011G117000	plasmodesmata callose-binding protein 5	cell wall
		Phvul.011G153700	Late embryogenesis abundant (LEA) protein-related	stress response
		Phvul.004G019900	Gibberellin-regulated family protein	hormone metabolism/response
		Phvul.005G162400	Leucine-rich repeat transmembrane protein kinase protein	perception and signaling
		Phvul.007G104200	Family of unknown function (DUF662)	unknown function
		Phvul.001G223900		unknown function
		Phvul.003G218600	Bifunctional inhibitor/lipid-transfer protein/seed storage 2S albumin superfamily protein	transport
		Phvul.007G254400	NB-ARC domain-containing disease resistance protein	perception and signaling
		Phvul.008G083100		unknown function
		Phvul.001G202400	Kinase interacting (KIP1-like) family protein	perception and signaling
		Phvul.010G064300	inflorescence meristem receptor-like kinase 2	perception and signaling
		Phvul.005G064400	Carbohydrate-binding X8 domain superfamily protein	unknown function
		Phvul.001G110000	ARM repeat superfamily protein	unknown function
		Phvul.010G078900		unknown function
		Phvul.001G147200	Major facilitator superfamily protein	transport
		Phvul.007G099700	extensin 3	cell wall
		Phvul.011G116800	Basic-leucine zipper (bZIP) transcription factor family protein	transcriptional regulation
		Phvul.005G177000	Pectin lyase-like superfamily protein	cell wall
		Phvul.009G086700	early nodulin-like protein 14	nodulation
		Phvul.002G059500	protein kinase family protein / peptidoglycan-binding LysM domain-containing protein	perception and signaling
		Phvul.009G068200	S-locus lectin protein kinase family protein	perception and signaling
		Phvul.004G166000	RHO-related protein from plants 9	cytoskeleton
		Phvul.007G206400	OLIGOPEPTIDE TRANSPORTER-RELATED	transport
		Phvul.002G019400		unknown function
		Phvul.002G004000	BON association protein 2	defense response
		Phvul.003G143400	Peroxidase superfamily protein	redox processes
		Phvul.001G165200	photosystem II reaction center PSB28 protein	photosynthesis
		Phvul.003G218900	Bifunctional inhibitor/lipid-transfer protein/seed storage 2S albumin superfamily protein	transport
		Phvul.004G019600	Cellulose-synthase-like C4	cell wall
		Phvul.007G169601	glutathione peroxidase 4	redox processes
		Phvul.010G091100	NB-ARC domain-containing disease resistance protein	perception and signaling
		Phvul.002G092400	Protein of unknown function (DUF579)	unknown function
		Phvul.005G170300	delta tonoplast integral protein	transport
		Phvul.007G273600		unknown function
		Phvul.008G274200	SHV3-like 2	metabolism
		Phvul.002G021900	SKU5 similar 17	cell wall
		Phvul.004G021200	cytochrome P450, family 82, subfamily C, polypeptide 4	redox processes
		Phvul.003G119500		unknown function
		Phvul.011G071501		unknown function
		Phvul.005G085600	protein kinase family protein	perception and signaling
		Phvul.003G179600	EF hand calcium-binding protein family	perception and signaling
		Phvul.002G009300	Phytosulfokine precursor protein (PSK)	perception and signaling
		Phvul.006G079600	glutathione S-transferase TAU 20	redox processes
		Phvul.004G150500	S-adenosyl-L-methionine-dependent methyltransferases superfamily protein	metabolism
		Phvul.006G207066	Peroxidase superfamily protein	redox processes
		Phvul.007G083300	Nucleotide-sugar transporter family protein	transport
		Phvul.002G096600	Glycosyl hydrolase superfamily protein	cell wall
		Phvul.001G194020	Ovate family protein	transcriptional regulation
		Phvul.004G161500	Leucine-rich repeat (LRR) family protein	perception and signaling
		Phvul.008G081600		unknown function
		Phvul.006G123500	ent-kaurenoic acid hydroxylase 2	hormone metabolism/response
		Phvul.001G128500	beta-1,3-glucanase 1	defense response
		Phvul.006G204001		unknown function
		Phvul.009G030800	Major facilitator superfamily protein	transport
		Phvul.L011043		unknown function
		Phvul.005G151000	alpha/beta-Hydrolases superfamily protein	metabolism
		Phvul.011G188900	Plant invertase/pectin methylesterase inhibitor superfamily	cell wall
		Phvul.004G010500	Transducin/WD40 repeat-like superfamily protein	protein binding
		Phvul.007G260000	actin-11	cytoskeleton
		Phvul.009G108800	tonoplast intrinsic protein 4;1	transport
		Phvul.001G138700	uv-b-insensitive 4	cell cycle
		Phvul.006G030200		unknown function
		Phvul.003G243200		unknown function
		Phvul.011G020100	cellulose synthase-like D3	cell wall
		Phvul.009G128200	Cyclin A1;1	cell cycle
		Phvul.005G081500	pathogenesis-related family protein	defense response
		Phvul.008G152500	Leucine-rich repeat protein kinase family protein	perception and signaling
		Phvul.003G218800	Bifunctional inhibitor/lipid-transfer protein/seed storage 2S albumin superfamily protein	transport
		Phvul.008G042350	HXXXD-type acyl-transferase family protein	stress response
		Phvul.001G209100	Plant invertase/pectin methylesterase inhibitor superfamily	cell wall
		Phvul.003G219100	Bifunctional inhibitor/lipid-transfer protein/seed storage 2S albumin superfamily protein	transport
		Phvul.005G016400	alpha/beta-Hydrolases superfamily protein	metabolism
		Phvul.006G057200		unknown function
		Phvul.008G276201	multidrug resistance-associated protein 10	transport
		Phvul.011G105900	Peroxidase superfamily protein	redox processes
		Phvul.009G032000	RNA-binding (RRM/RBD/RNP motifs) family protein	DNA/RNA metabolism
		Phvul.008G034400	cytochrome P450, family 716, subfamily A, polypeptide 1	redox processes
		Phvul.006G148200		unknown function
		Phvul.002G265500	RAB GTPase homolog G3A	vesicle trafficking/endomembrane
		Phvul.008G129300	dicer-like 2	DNA/RNA metabolism
		Phvul.005G135500	Protein kinase superfamily protein	perception and signaling
		Phvul.006G011600	Plant L-ascorbate oxidase	metabolism
		Phvul.005G110950	pinoid-binding protein 1	hormone metabolism/response
		Phvul.002G333500	ARF-GAP domain 15	vesicle trafficking/endomembrane
		Phvul.005G096901		unknown function
		Phvul.007G259800		unknown function
		Phvul.003G247800	SKU5 similar 15	cell wall
		Phvul.005G068300	sodium/calcium exchanger family protein / calcium-binding EF hand family protein	transport
		Phvul.007G178800	Protein of unknown function, DUF593	unknown function
		Phvul.005G095300	phosphoenolpyruvate carboxylase 2	metabolism
		Phvul.009G023000	Arabidopsis protein of unknown function (DUF241)	unknown function
		Phvul.011G054100	ARF-GAP domain 11	vesicle trafficking/endomembrane
		Phvul.007G095000	auxin response factor 16	transcriptional regulation
		Phvul.010G129900	germin-like protein 1	defense response
		Phvul.002G008500		unknown function
		Phvul.L005501	early nodulin-like protein 8	nodulation
		Phvul.005G043800	AGC kinase 1.7	metabolism
		Phvul.003G221700	Plant protein of unknown function (DUF828) with plant pleckstrin homology-like region	unknown function
124N1 UP SC15 UP	3	Phvul.009G217351		unknown function
		Phvul.003G107100	TOXICOS EN LEVADURA 2	unknown function
		Phvul.009G163200	No apical meristem (NAM) protein (NAM)	development
55N1 UP CE3 UP	29	Phvul.003G087900	Adenine nucleotide alpha hydrolases-like superfamily protein	metabolism
		Phvul.008G261500	cation exchanger 1	transport
		Phvul.007G021300	TRICHOME BIREFRINGENCE-LIKE 36	cell wall
		Phvul.005G072700	Stigma-specific Stig1 family protein	development
		Phvul.009G257600	D-arabinono-1,4-lactone oxidase family protein	metabolism
		Phvul.008G211100	chitin elicitor receptor kinase 1	perception and signaling
		Phvul.002G203800		unknown function
		Phvul.009G009566	Pentatricopeptide repeat (PPR) superfamily protein	unknown function
		Phvul.011G090700	Plant protein of unknown function (DUF868)	unknown function
		Phvul.007G194600,Phvul.007G194700
		Phvul.008G179700		unknown function
		Phvul.007G193700	ethylene-responsive transcription factor 1 (ERF1)	transcriptional regulation
		Phvul.002G007000		unknown function
		Phvul.011G091300	Stress responsive A/B Barrel Domain	stress response
		Phvul.003G288100	UDP-Glycosyltransferase superfamily protein	metabolism
		Phvul.007G151300	alpha carbonic anhydrase 7	metabolism
		Phvul.007G211600	NIM1-interacting 1	defense response
		Phvul.003G057900		unknown function
		Phvul.011G044600	NmrA-like negative transcriptional regulator family protein	transcriptional regulation
		Phvul.009G223900	SAUR-like auxin-responsive protein family	hormone metabolism/response
		Phvul.001G226900	Protein kinase family protein	perception and signaling
		Phvul.008G250700	O-methyltransferase family protein	metabolism
		Phvul.002G296000	arabinogalactan protein 20	perception and signaling
		Phvul.005G027100	response regulator 9	transcriptional regulation
		Phvul.002G203700		unknown function
		Phvul.011G008000		unknown function
		Phvul.006G154100		unknown function
		Phvul.007G254300	NB-ARC domain-containing disease resistance protein	perception and signaling
		Phvul.008G232600	Calcium-dependent lipid-binding (CaLB domain) family protein	metabolism
124N1 UP CE3 UP	23	Phvul.001G052350		unknown function
		Phvul.009G059900		unknown function
		Phvul.006G196700	Sulfite exporter TauE/SafE family protein	transport
		Phvul.006G127400		unknown function
		Phvul.005G020900		unknown function
		Phvul.008G109000	Polygalacturonase / Pectinase	cell wall
		Phvul.008G040900	Transmembrane amino acid transporter family protein	transport
		Phvul.003G107600		unknown function
		Phvul.002G271100	TRICHOME BIREFRINGENCE-LIKE 7	cell wall
		Phvul.003G196800		unknown function
		Phvul.004G111900	Divalent ion symporter	transport
		Phvul.011G175000	S-locus lectin protein kinase family protein	perception and signaling
		Phvul.009G030500	Major facilitator superfamily protein	transport
		Phvul.009G172001	cytochrome P450, family 71, subfamily A, polypeptide 26	redox processes
		Phvul.008G279600	cellulose synthase like E1	cell wall
		Phvul.001G022100	cytochrome P450, family 707, subfamily A, polypeptide 4	redox processes
		Phvul.006G152800	Eukaryotic aspartyl protease family protein	protein degradation
		Phvul.004G105800	WRKY DNA-binding protein 27	transcriptional regulation
		Phvul.004G024700	AAA-ATPase 1	protein degradation
		Phvul.008G284300	F-box-like (F-box-like)	protein degradation
		Phvul.003G137600	xyloglucan endotransglycosylase 6	cell wall
		Phvul.008G088000		unknown function
		Phvul.005G111300	xyloglucan endotransglucosylase/hydrolase 9	cell wall
124N1 UP 55N1 UP	14	Phvul.011G059000		unknown function
		Phvul.006G083600	NDR1/HIN1-like 25	defense response
		Phvul.007G110600	EXORDIUM like 5	unknown function
		Phvul.009G250100	MATE EFFLUX FAMILY PROTEIN	transport
		Phvul.005G071400	low-molecular-weight cysteine-rich 68	defense response
		Phvul.007G064500	Protein kinase superfamily protein	perception and signaling
		Phvul.003G147600	Xyloglucan endotransglucosylase/hydrolase family protein	cell wall
		Phvul.006G031600		unknown function
		Phvul.007G254501	NB-ARC domain-containing disease resistance protein	perception and signaling
		Phvul.010G061700	NAD(P)-binding Rossmann-fold superfamily protein	redox processes
		Phvul.010G002600	Plant protein of unknown function (DUF247)	unknown function
		Phvul.003G058000	alpha/beta-Hydrolases superfamily protein	metabolism
		Phvul.010G002500		unknown function
		Phvul.011G030200	Peroxidase superfamily protein	redox processes
SC15 UP	220	Phvul.003G066800	HVA22-LIKE PROTEIN C	unknown function
		Phvul.001G027000		unknown function
		Phvul.010G144200	HAD superfamily, subfamily IIIB acid phosphatase	metabolism
		Phvul.003G264900	Tetratricopeptide repeat (TPR)-like superfamily protein	unknown function
		Phvul.002G286400		unknown function
		Phvul.010G054400	Disease resistance protein (TIR-NBS-LRR class) family	perception and signaling
		Phvul.002G204900	Pyridoxal phosphate (PLP)-dependent transferases superfamily protein	metabolism
		Phvul.008G043100	Protein of unknown function (DUF1637)	unknown function
		Phvul.008G001600	Pollen Ole e 1 allergen and extensin family protein	cell wall
		Phvul.009G126700	PDI-like 1-1	vesicle trafficking/endomembrane
		Phvul.006G153000	Eukaryotic aspartyl protease family protein	protein degradation
		Phvul.003G129200	PROTEIN TIFY 10A-RELATED	hormone metabolism/response
		Phvul.L001985	Plant transposase (Ptta/En/Spm family)	DNA/RNA metabolism
		Phvul.005G115200		unknown function
		Phvul.007G096400	SAUR-like auxin-responsive protein family	hormone metabolism/response
		Phvul.003G212900		unknown function
		Phvul.003G030200	endonuclease 2	DNA/RNA metabolism
		Phvul.004G154300	ATP binding microtubule motor family protein	cytoskeleton
		Phvul.010G000300	2-oxoglutarate (2OG) and Fe(II)-dependent oxygenase superfamily protein	metabolism
		Phvul.003G012600	Cupredoxin superfamily protein	redox processes
		Phvul.004G129700	Kunitz family trypsin and protease inhibitor protein	protein degradation
		Phvul.008G028900	reversibly glycosylated polypeptide 2	metabolism
		Phvul.003G036700		unknown function
		Phvul.011G180500	DNA glycosylase superfamily protein	DNA/RNA metabolism
		Phvul.007G075700	ABC-2 type transporter family protein	transport
		Phvul.008G123000	Pectin lyase-like superfamily protein	cell wall
		Phvul.004G129800	Kunitz family trypsin and protease inhibitor protein	protein degradation
		Phvul.001G085600	NAD(P)-binding Rossmann-fold superfamily protein	redox processes
		Phvul.002G256900	C2H2 and C2HC zinc fingers superfamily protein	transcriptional regulation
		Phvul.008G123300		unknown function
		Phvul.001G196000	plant U-box 22	protein degradation
		Phvul.011G014500	NB-ARC domain-containing disease resistance protein	perception and signaling
		Phvul.002G086300	Fatty acid/sphingolipid desaturase	metabolism
		Phvul.009G077300	myb-like transcription factor family protein	transcriptional regulation
		Phvul.008G235301	Gibberellin-regulated family protein	hormone metabolism/response
		Phvul.011G080500	glycosyltransferase family protein 2	metabolism
		Phvul.003G057000	Peroxidase superfamily protein	redox processes
		Phvul.008G289600	Endomembrane protein 70 protein family	vesicle trafficking/endomembrane
		Phvul.011G014450	DISEASE RESISTANCE PROTEIN RPP13-RELATED	perception and signaling
		Phvul.001G003700	expansin 11	cell wall
		Phvul.008G234300	RHD SIX-LIKE 1	transcriptional regulation
		Phvul.003G016500	S-adenosyl-L-methionine-dependent methyltransferases superfamily protein	metabolism
		Phvul.002G276300		unknown function
		Phvul.007G012700	high-mobility group box 6	unknown function
		Phvul.009G068900	Cyclin A3;1	cell cycle
		Phvul.006G073000		unknown function
		Phvul.002G020000		unknown function
		Phvul.008G062600	RHO guanyl-nucleotide exchange factor 3	cytoskeleton
		Phvul.011G056600	Calcium-dependent lipid-binding (CaLB domain) plant phosphoribosyltransferase family protein	metabolism
		Phvul.002G009700	VQ motif-containing protein	defense response
		Phvul.011G017500	origin recognition complex subunit 3	DNA/RNA metabolism
		Phvul.011G168300	PROTEIN TRICHOME BIREFRINGENCE-LIKE 42	cell wall
		Phvul.001G259100	Ankyrin repeat family protein	unknown function
		Phvul.001G246800	inflorescence meristem receptor-like kinase 2	perception and signaling
		Phvul.005G084700	Chloroplast J-like domain 1	unknown function
		Phvul.003G078900		unknown function
		Phvul.008G017400	Leucine-rich receptor-like protein kinase family protein	perception and signaling
		Phvul.006G167200	breast cancer susceptibility1	cell cycle
		Phvul.011G043500		unknown function
		Phvul.006G071200		unknown function
		Phvul.006G175700	PYR1-like 6	hormone metabolism/response
		Phvul.003G127400	ATP binding microtubule motor family protein	cytoskeleton
		Phvul.009G033700		unknown function
		Phvul.004G148600	Zinc-finger domain of monoamine-oxidase A repressor R1	transcriptional regulation
		Phvul.010G111700	PROTEIN TRICHOME BIREFRINGENCE-LIKE 25-RELATED	cell wall
		Phvul.002G304200	ACC oxidase 1	hormone metabolism/response
		Phvul.008G128500		unknown function
		Phvul.001G215100	myb domain protein 2	transcriptional regulation
		Phvul.003G124600	indole-3-acetic acid inducible 31	transcriptional regulation
		Phvul.002G158300		unknown function
		Phvul.006G169300	GDSL-like Lipase/Acylhydrolase superfamily protein	metabolism
		Phvul.001G185100	sequence-specific DNA binding transcription factors	transcriptional regulation
		Phvul.005G151600	beta glucosidase 17	metabolism
		Phvul.006G201900	basic helix-loop-helix (bHLH) DNA-binding superfamily protein	transcriptional regulation
		Phvul.001G150100	Receptor-like protein kinase-related family protein	perception and signaling
		Phvul.009G187400	GAST1 protein homolog 4	hormone metabolism/response
		Phvul.002G146000	UDP-glucosyl transferase 85A5	metabolism
		Phvul.003G010900	extra-large G-protein 1	unknown function
		Phvul.003G052900	K+ uptake permease 6	transport
		Phvul.011G084200	Heavy metal transport/detoxification superfamily protein	transport
		Phvul.003G209832	arginosuccinate synthase family	metabolism
		Phvul.010G009300	F3L24.15 PROTEIN	perception and signaling
		Phvul.011G110800	Wound-responsive family protein	stress response
		Phvul.004G006400	ARM repeat superfamily protein	unknown function
		Phvul.001G252300		unknown function
		Phvul.007G018700	FAD/NAD(P)-binding oxidoreductase family protein	redox processes
		Phvul.010G050800	ETHYLENE-RESPONSIVE TRANSCRIPTION FACTOR 13	transcriptional regulation
		Phvul.004G178500	cycloartenol synthase 1	metabolism
		Phvul.001G076700	beta glucosidase 17	metabolism
		Phvul.004G040901	Malectin/receptor-like protein kinase family protein	perception and signaling
		Phvul.001G250300	Heavy metal transport/detoxification superfamily protein	transport
		Phvul.008G237600		unknown function
		Phvul.007G186800	NIMA-related kinase 2	perception and signaling
		Phvul.006G210900		unknown function
		Phvul.009G149500	alcohol dehydrogenase 1	metabolism
		Phvul.009G108100	heat stable protein 1	DNA/RNA metabolism
		Phvul.002G157000	C2 calcium/lipid-binding plant phosphoribosyltransferase family protein	transcriptional regulation
		Phvul.005G112900	Protein of unknown function (DUF604)	unknown function
		Phvul.010G068200	MATE efflux family protein	transport
		Phvul.002G240800		unknown function
		Phvul.008G208500	UDP-Glycosyltransferase superfamily protein	metabolism
		Phvul.002G030800	GATA type zinc finger transcription factor family protein	transcriptional regulation
		Phvul.009G249600		unknown function
		Phvul.011G097900	LATE EMBRYOGENESIS ABUNDANT HYDROXYPROLINE-RICH GLYCOPROTEIN-RELATED	stress response
		Phvul.006G105200	myb domain protein 15	transcriptional regulation
		Phvul.006G106900	Protein of Unknown Function (DUF239)	unknown function
		Phvul.009G134900	serine carboxypeptidase-like 42	protein degradation
		Phvul.009G083500	Protein of unknown function (DUF1677)	unknown function
		Phvul.006G013500	Thymidine kinase	metabolism
		Phvul.006G050100	Bifunctional inhibitor/lipid-transfer protein/seed storage 2S albumin superfamily protein	transport
		Phvul.003G130200	KERATIN-ASSOCIATED PROTEIN 29-1	unknown function
		Phvul.006G075400	transcription regulators	transcriptional regulation
		Phvul.010G135600	lipoxygenase 1	redox processes
		Phvul.001G025500		unknown function
		Phvul.001G261400	translocase of outer membrane 20 kDa subunit 3	transport
		Phvul.001G165100	Leucine-rich repeat transmembrane protein kinase family protein	perception and signaling
		Phvul.003G092200	Eukaryotic aspartyl protease family protein	protein degradation
		Phvul.003G113900	Nucleic acid-binding proteins superfamily	DNA/RNA metabolism
		Phvul.003G042900	alpha/beta-Hydrolases superfamily protein	metabolism
		Phvul.007G277500	IQ-domain 19	perception and signaling
		Phvul.001G194900	Late embryogenesis abundant (LEA) hydroxyproline-rich glycoprotein family	stress response
		Phvul.003G162150	Early nodulin 93 ENOD93 protein (ENOD93)	nodulation
		Phvul.001G211000	cellulose synthase-like D5	cell wall
		Phvul.001G064000	alcohol dehydrogenase 1	metabolism
		Phvul.004G035200		unknown function
		Phvul.003G211300	Cytidine/deoxycytidylate deaminase family protein	metabolism
		Phvul.009G144100	Eukaryotic aspartyl protease family protein	protein degradation
		Phvul.001G066000	Ent-kaurene synthase / Ent-kaurene synthetase B	hormone metabolism/response
		Phvul.007G112000	Protein of unknown function (DUF1442)	unknown function
		Phvul.004G028800	GAST1 protein homolog 4	hormone metabolism/response
		Phvul.004G041600	reversibly glycosylated polypeptide 2	metabolism
		Phvul.002G111200	ATP binding microtubule motor family protein	cytoskeleton
		Phvul.007G119178	Bifunctional inhibitor/lipid-transfer protein/seed storage 2S albumin superfamily protein	transport
		Phvul.002G318100	Calmodulin binding protein-like	perception and signaling
		Phvul.007G140700	OPC-8:0 CoA ligase1	metabolism
		Phvul.007G194400	homolog of yeast CDT1 A	cell cycle
		Phvul.008G086900	Peroxidase superfamily protein	redox processes
		Phvul.007G065400		unknown function
		Phvul.007G182500	GDSL-like Lipase/Acylhydrolase superfamily protein	metabolism
		Phvul.006G052700	Kinesin motor family protein	cytoskeleton
		Phvul.006G030300		unknown function
		Phvul.002G004300	Haloacid dehalogenase-like hydrolase (HAD) superfamily protein	unknown function
		Phvul.001G268300	Bifunctional inhibitor/lipid-transfer protein/seed storage 2S albumin superfamily protein	transport
		Phvul.002G194700		unknown function
		Phvul.002G191200		unknown function
		Phvul.009G137500	WRKY family transcription factor	transcriptional regulation
		Phvul.004G129900	Kunitz family trypsin and protease inhibitor protein	protein degradation
		Phvul.002G076400	matrix metalloproteinase	protein degradation
		Phvul.004G041700	brassinosteroid-6-oxidase 2	hormone metabolism/response
		Phvul.008G247700	extra-large G-protein 1	unknown function
		Phvul.003G153500		unknown function
		Phvul.009G233800		unknown function
		Phvul.007G073800	NADPH OXIDASE	Redox processes
		Phvul.003G061600	Pectin lyase-like superfamily protein	cell wall
		Phvul.009G125200	Plant protein of unknown function (DUF869)	unknown function
		Phvul.009G259000	O-methyltransferase 1	metabolism
		Phvul.006G017400	UDP-glucosyl transferase 85A2	metabolism
		Phvul.004G156000	Core-2/I-branching beta-1,6-N-acetylglucosaminyltransferase family protein	metabolism
		Phvul.007G026000	cinnamate-4-hydroxylase	defense response
		Phvul.010G077000	cytochrome P450, family 83, subfamily B, polypeptide 1	redox processes
		Phvul.011G057600	Leucine-rich repeat (LRR) family protein	perception and signaling
		Phvul.001G139000	cytochrome P450, family 712, subfamily A, polypeptide 1	redox processes
		Phvul.009G024301		unknown function
		Phvul.011G048700	hemoglobin 1	transport
		Phvul.002G145000	Di-glucose binding protein with Kinesin motor domain	cytoskeleton
		Phvul.004G009109,Phvul.004G009118,Phvul.004G009127
		Phvul.011G043900	Arabidopsis protein of unknown function (DUF241)	unknown function
		Phvul.001G142300		unknown function
		Phvul.011G109600	myb domain protein 15	transcriptional regulation
		Phvul.010G062500	WRKY DNA-binding protein 33	transcriptional regulation
		Phvul.011G109700	MYB-LIKE DNA-BINDING PROTEIN MYB	transcriptional regulation
		Phvul.008G028700	B12D protein	unknown function
		Phvul.010G145200		unknown function
		Phvul.003G009000	BUB1-related (BUB1: budding uninhibited by benzymidazol 1)	cell cycle
		Phvul.002G300700		unknown function
		Phvul.002G297100	WRKY family transcription factor	transcriptional regulation
		Phvul.006G087200		unknown function
		Phvul.009G222400	Plant invertase/pectin methylesterase inhibitor superfamily	cell wall
		Phvul.004G011300	phosphoenolpyruvate (pep)/phosphate translocator 2	transport
		Phvul.005G045900	DNA glycosylase superfamily protein	DNA/RNA metabolism
		Phvul.001G025000	N-terminal nucleophile aminohydrolases (Ntn hydrolases) superfamily protein	protein degradation
		Phvul.007G159100	ATP binding microtubule motor family protein	cytoskeleton
		Phvul.004G138500	Kunitz family trypsin and protease inhibitor protein	protein degradation
		Phvul.011G148600		unknown function
		Phvul.003G147100	zinc finger protein 2	transcriptional regulation
		Phvul.001G195700	Aluminium activated malate transporter family protein	transport
		Phvul.005G097800	Basic-leucine zipper (bZIP) transcription factor family protein	transcriptional regulation
		Phvul.007G179900	P-loop containing nucleoside triphosphate hydrolases superfamily protein	unknown function
		Phvul.009G022900	Arabidopsis protein of unknown function (DUF241)	unknown function
		Phvul.007G153400	Leucine-rich repeat transmembrane protein kinase family protein	perception and signaling
		Phvul.007G054700		unknown function
		Phvul.L002151	Leucine-rich receptor-like protein kinase family protein	perception and signaling
		Phvul.010G076500	ALC-interacting protein 1	unknown function
		Phvul.001G256900	PECTATE LYASE 5-RELATED	cell wall
		Phvul.008G247600	O-methyltransferase family protein	metabolism
		Phvul.008G208200		unknown function
		Phvul.008G165000	Integrase-type DNA-binding superfamily protein	transcriptional regulation
		Phvul.003G007900	peptidylprolyl isomerase domain and WD repeat-containing protein	metabolism
		Phvul.003G169100	Bifunctional inhibitor/lipid-transfer protein/seed storage 2S albumin superfamily protein	transport
		Phvul.011G125900	ATP binding;protein kinases;protein serine/threonine kinases	perception and signaling
		Phvul.010G146300	GATA transcription factor 9	transcriptional regulation
		Phvul.006G011700	Plant L-ascorbate oxidase	metabolism
		Phvul.006G217300		unknown function
		Phvul.L001629	RING/FYVE/PHD zinc finger superfamily protein	protein degradation
		Phvul.003G130300	Subtilase family protein	protein degradation
		Phvul.011G111200	NAD(P)H dehydrogenase B3	redox processes
		Phvul.003G220500	PECTINESTERASE 68-RELATED	cell wall
		Phvul.003G080100	SKU5 similar 4	cell wall
		Phvul.011G137100		unknown function
		Phvul.010G048600	ataurora3	cell cycle
		Phvul.003G218700	Bifunctional inhibitor/lipid-transfer protein/seed storage 2S albumin superfamily protein	transport
		Phvul.009G250300		unknown function
		Phvul.002G088400	basic helix-loop-helix (bHLH) DNA-binding superfamily protein	transcriptional regulation
		Phvul.002G113600		unknown function
		Phvul.002G206800	beta-D-xylosidase 4	cell wall
		Phvul.009G143800	dicarboxylate carrier 2	transport
		Phvul.007G254800	MATE efflux family protein	transport
		Phvul.002G135500	Mono-/di-acylglycerol lipase, N-terminal;Lipase, class 3	metabolism
		Phvul.003G147500	xyloglucan endotransglycosylase 6	cell wall
		Phvul.008G268600		unknown function
CE3 UP	34	Phvul.008G174900	Protein kinase superfamily protein	perception and signaling
		Phvul.005G079650		unknown function
		Phvul.004G068300	Isoflavone 2'-hydroxylase / Isoflavone 2'-monooxygenase	metabolism
		Phvul.011G172900		unknown function
		Phvul.002G134801	Mono-/di-acylglycerol lipase, N-terminal;Lipase, class 3	metabolism
		Phvul.002G075100		unknown function
		Phvul.009G022200	7-methylxanthosine synthase / XRS1	metabolism
		Phvul.007G135400	Fe superoxide dismutase 2	redox processes
		Phvul.005G077400	Leucine-rich repeat transmembrane protein kinase	perception and signaling
		Phvul.011G157400		unknown function
		Phvul.003G090301		unknown function
		Phvul.011G137515		unknown function
		Phvul.006G103600		unknown function
		Phvul.007G049400	cysteine-rich RLK (RECEPTOR-like protein kinase) 29	perception and signaling
		Phvul.002G090600		unknown function
		Phvul.006G067900	cation exchanger 1	transport
		Phvul.011G118000	RING/U-box superfamily protein	protein degradation
		Phvul.005G165400		unknown function
		Phvul.003G090100		unknown function
		Phvul.001G084100	RING/U-box superfamily protein	protein degradation
		Phvul.007G081300		unknown function
		Phvul.004G017700	RING/U-box superfamily protein	protein degradation
		Phvul.011G041400	S-locus lectin protein kinase family protein	perception and signaling
		Phvul.003G270800	glutamate receptor 3.3	transport
		Phvul.004G049800	calcium exchanger 7	transport
		Phvul.002G055500		unknown function
		Phvul.004G115800	PROTEIN YLS3	transport
		Phvul.004G068200	cytochrome P450, family 81, subfamily D, polypeptide 8	redox processes
		Phvul.006G111111	Protein of unknown function (DUF3133)	unknown function
		Phvul.002G029400	Sulfite exporter TauE/SafE family protein	transport
		Phvul.003G234000	CYCLINE // SUBFAMILY NOT NAMED	cell cycle
		Phvul.005G087900	CALCIUM BINDING PROTEIN // SUBFAMILY NOT NAMED	perception and signaling
		Phvul.005G071300	Gamma-thionin family (Gamma-thionin)	defense response
		Phvul.L001655		unknown function
55N1 UP	264	Phvul.009G114175		unknown function
		Phvul.009G246400	NUCLEAR TRANSCRIPTION FACTOR Y SUBUNIT B-5	transcriptional regulation
		Phvul.002G319000	PROTEIN PLANT CADMIUM RESISTANCE 11-RELATED	stress response
		Phvul.003G238200	arabinogalactan protein 18	perception and signaling
		Phvul.001G070300	queuine tRNA-ribosyltransferase	metabolism
		Phvul.010G016900	NAD(P)-linked oxidoreductase superfamily protein	redox processes
		Phvul.008G081000	RECEPTOR-LIKE PROTEIN KINASE FERONIA	perception and signaling
		Phvul.008G077800	cysteine-rich RLK (RECEPTOR-like protein kinase) 25	perception and signaling
		Phvul.006G068900	plant peptide containing sulfated tyrosine 1	perception and signaling
		Phvul.011G025200		unknown function
		Phvul.004G103900	UDP-glucosyl transferase 88A1	metabolism
		Phvul.009G039900	Major facilitator superfamily protein	transport
		Phvul.009G262700	K+ POTASSIUM TRANSPORTER	transport
		Phvul.008G288800	FASCICLIN-like arabinogalactan 2	cell wall
		Phvul.001G265300	xyloglucan endotransglucosylase/hydrolase 15	cell wall
		Phvul.007G157300		unknown function
		Phvul.008G292700		unknown function
		Phvul.005G126900	RNAse P Rpr2/Rpp21/SNM1 subunit domain (Rpr2)	metabolism
		Phvul.007G209100	DHHC-type zinc finger family protein	unknown function
		Phvul.007G193400	Integrase-type DNA-binding superfamily protein	transcriptional regulation
		Phvul.005G019300		unknown function
		Phvul.007G060800	Leucine-rich repeat (LRR) family protein	perception and signaling
		Phvul.007G168900	oxidoreductase, 2OG-Fe(II) oxygenase family protein	redox processes
		Phvul.001G157600	ethylene responsive element binding factor 3	transcriptional regulation
		Phvul.011G094900	Rho GTPase activating protein with PAK-box/P21-Rho-binding domain	cytoskeleton
		Phvul.007G263700		unknown function
		Phvul.007G135300	ETHYLENE-RESPONSIVE TRANSCRIPTION FACTOR CRF5-RELATED	transcriptional regulation
		Phvul.004G176300	CYTOCHROME B5	unknown function
		Phvul.002G127100	alternative oxidase 1A	redox processes
		Phvul.009G182800	response regulator 5	transcriptional regulation
		Phvul.011G172600	SAUR-like auxin-responsive protein family	hormone metabolism/response
		Phvul.004G116300	Heavy metal transport/detoxification superfamily protein	transport
		Phvul.003G245601		unknown function
		Phvul.002G070600		unknown function
		Phvul.008G103600	SGNH hydrolase-type esterase superfamily protein	metabolism
		Phvul.010G030500	auxin-responsive family protein	hormone metabolism/response
		Phvul.011G060500	Ctr copper transporter family	transport
		Phvul.010G063600	Disease resistance-responsive (dirigent-like protein) family protein	perception and signaling
		Phvul.009G118900	plasma membrane intrinsic protein 3	transport
		Phvul.008G049600	cyclin p4;1	cell cycle
		Phvul.009G190863	blue-copper-binding protein	unknown function
		Phvul.009G013800	SLAC1 homologue 1	transport
		Phvul.005G082500	MLO-LIKE PROTEIN 11-RELATED	defense response
		Phvul.001G108200	MATE efflux family protein	transport
		Phvul.011G097200	NAD(P)-binding Rossmann-fold superfamily protein	redox processes
		Phvul.002G289100	tubulin beta chain 2	cytoskeleton
		Phvul.006G130500	Plant invertase/pectin methylesterase inhibitor superfamily protein	cell wall
		Phvul.007G269600		unknown function
		Phvul.009G189700	WRKY DNA-binding protein 72	transcriptional regulation
		Phvul.009G132200		unknown function
		Phvul.011G074700	FASCICLIN-like arabinogalactan-protein 12	cell wall
		Phvul.007G186500	N-MYC downregulated-like 1	transport
		Phvul.010G067900,Phvul.010G068000
		Phvul.006G112600	RING/U-box superfamily protein	protein degradation
		Phvul.009G109100	carotenoid cleavage dioxygenase (K11159)	metabolism
		Phvul.007G249900	IQ-domain 12	perception and signaling
		Phvul.011G043800		unknown function
		Phvul.011G190750		unknown function
		Phvul.003G021400	Plant invertase/pectin methylesterase inhibitor superfamily protein	cell wall
		Phvul.007G069300	SNARE-like superfamily protein	vesicle trafficking/endomembrane
		Phvul.006G150300		unknown function
		Phvul.005G008300	Haloacid dehalogenase-like hydrolase (HAD) superfamily protein	unknown function
		Phvul.003G073800	Histone superfamily protein	DNA/RNA metabolism
		Phvul.001G025400	WPP domain protein 2	cell cycle
		Phvul.011G099400	plant U-box 23	defense response
		Phvul.007G099000	Glycerol-3-phosphate dehydrogenase / sn-glycerol-3-phosphate dehydrogenase	metabolism
		Phvul.008G156900		unknown function
		Phvul.009G157900	Sec14p-like phosphatidylinositol transfer family protein	nodulation
		Phvul.009G189000	organic cation/carnitine transporter 3	transport
		Phvul.003G245101		unknown function
		Phvul.002G205000	Vacuolar iron transporter (VIT) family protein	transport
		Phvul.003G284000	myb domain protein 9	transcriptional regulation
		Phvul.009G173700		unknown function
		Phvul.011G152100	S-locus lectin protein kinase family protein	perception and signaling
		Phvul.008G097400		unknown function
		Phvul.008G174500	large subunit ribosomal protein L17e (RP-L17e, RPL17)	translation
		Phvul.008G032600	O-methyltransferase family protein	metabolism
		Phvul.005G038300		unknown function
		Phvul.003G225300		unknown function
		Phvul.009G122700	GRAS family transcription factor	transcriptional regulation
		Phvul.005G054400	Protein kinase superfamily protein	perception and signaling
		Phvul.011G010301		unknown function
		Phvul.010G003400		unknown function
		Phvul.001G136900		unknown function
		Phvul.010G014300	HXXXD-type acyl-transferase family protein	stress response
		Phvul.003G268400	Arabidopsis protein of unknown function (DUF241)	unknown function
		Phvul.006G086200,Phvul.006G086211
		Phvul.002G143300	ABC-2 type transporter family protein	transport
		Phvul.002G159400	SPIRAL1-like2	cytoskeleton
		Phvul.011G161600	11-oxo-beta-amyrin 30-oxidase / CYP72A154	metabolism
		Phvul.004G175400	MATE efflux family protein	transport
		Phvul.004G139700	Disease resistance protein (TIR-NBS-LRR class) family	perception and signaling
		Phvul.002G195200		unknown function
		Phvul.001G138500	Leucine-rich repeat protein kinase family protein	perception and signaling
		Phvul.008G268800	GDSL-like Lipase/Acylhydrolase superfamily protein	metabolism
		Phvul.003G128400		unknown function
		Phvul.008G119201	laccase 2	cell wall
		Phvul.003G103801	40S RIBOSOMAL PROTEIN S30	translation
		Phvul.002G166100	P-loop containing nucleoside triphosphate hydrolases superfamily protein	unknown function
		Phvul.005G019501		unknown function
		Phvul.011G134300	basic helix-loop-helix (bHLH) DNA-binding superfamily protein	transcriptional regulation
		Phvul.003G155600	early nodulin-like protein 12	nodulation
		Phvul.003G054700		unknown function
		Phvul.009G056500	DNA glycosylase superfamily protein	DNA/RNA metabolism
		Phvul.010G126100	Plant protein of unknown function (DUF936)	unknown function
		Phvul.001G033400		unknown function
		Phvul.011G159100	Plant protein of unknown function (DUF828)	unknown function
		Phvul.007G081400		unknown function
		Phvul.008G146900	myb domain protein 40	transcriptional regulation
		Phvul.010G027300	Disease resistance protein (TIR-NBS-LRR class) family	perception and signaling
		Phvul.010G026800		unknown function
		Phvul.001G028200	GATA type zinc finger transcription factor family protein	transcriptional regulation
		Phvul.004G055800	AMP-dependent synthetase and ligase family protein	metabolism
		Phvul.007G162150	Ypt/Rab-GAP domain of gyp1p superfamily protein	vesicle trafficking/endomembrane
		Phvul.010G027100	Disease resistance protein (TIR-NBS-LRR class) family	perception and signaling
		Phvul.005G095800	tetratricopetide-repeat thioredoxin-like 3	unknown function
		Phvul.008G211200	chitin elicitor receptor kinase 1	perception and signaling
		Phvul.003G067400		unknown function
		Phvul.010G021700	MEMBRANE PROTEIN OF ER BODY 2	transport
		Phvul.004G139800	disease resistance protein (TIR-NBS-LRR class), putative	perception and signaling
		Phvul.006G051500	NB-ARC domain-containing disease resistance protein	perception and signaling
		Phvul.008G179300	Protein kinase superfamily protein	perception and signaling
		Phvul.003G162600	Zinc finger (CCCH-type) family protein	transcriptional regulation
		Phvul.007G049500	cysteine-rich RLK (RECEPTOR-like protein kinase) 29	perception and signaling
		Phvul.009G033300		unknown function
		Phvul.009G121000	Nitrate reductase (NADH) / Nitrate reductase (NADH(2))	metabolism
		Phvul.009G197800	Zinc-binding dehydrogenase family protein	redox processes
		Phvul.001G111400	arabinogalactan protein 14	perception and signaling
		Phvul.008G171400		unknown function
		Phvul.001G041900	Chorismate mutase / Hydroxyphenylpyruvate synthase	metabolism
		Phvul.003G001800	DNAse I-like superfamily protein	DNA/RNA metabolism
		Phvul.010G146600	Integrase-type DNA-binding superfamily protein	transcriptional regulation
		Phvul.007G252000		unknown function
		Phvul.002G062000	Lactate/malate dehydrogenase family protein	metabolism
		Phvul.005G130700	Protein of unknown function (DUF1635)	unknown function
		Phvul.008G188300	Protein of unknown function, DUF599	unknown function
		Phvul.011G122900	Thioredoxin superfamily protein	redox processes
		Phvul.010G077700		unknown function
		Phvul.011G179500	Ca(2)-dependent phospholipid-binding protein (Copine) family	vesicle trafficking/endomembrane
		Phvul.002G047700	Protein of unknown function (DUF3049)	unknown function
		Phvul.001G151000		unknown function
		Phvul.011G206100	Eukaryotic aspartyl protease family protein	protein degradation
		Phvul.008G243700	Mono-/di-acylglycerol lipase, N-terminal;Lipase, class 3	metabolism
		Phvul.007G036400		unknown function
		Phvul.008G115650		unknown function
		Phvul.001G243100	Phosphoinositide-specific phospholipase C family protein	perception and signaling
		Phvul.003G006100	O-methyltransferase 1	metabolism
		Phvul.001G250700	slufate transporter 2;1	transport
		Phvul.002G293200	WRKY DNA -binding domain (WRKY)	transcriptional regulation
		Phvul.002G240100	receptor like protein 51	perception and signaling
		Phvul.005G058900	Galactose oxidase/kelch repeat superfamily protein	metabolism
		Phvul.009G021700	Arabidopsis protein of unknown function (DUF241)	unknown function
		Phvul.009G131100		unknown function
		Phvul.010G025300	Disease resistance protein (TIR-NBS-LRR class) family	perception and signaling
		Phvul.006G141000		unknown function
		Phvul.001G083100	Protein kinase superfamily protein	perception and signaling
		Phvul.005G079600		unknown function
		Phvul.003G141500	ENTH/ANTH/VHS superfamily protein	vesicle trafficking/endomembrane
		Phvul.002G250100	maternal effect embryo arrest 9	development
		Phvul.007G031300	Protein kinase superfamily protein	perception and signaling
		Phvul.008G033100	glycosyl hydrolase family 81 protein	cell wall
		Phvul.009G135300	EamA-like transporter family (EamA)	transport
		Phvul.005G132200	MFS transporter, NNP family, nitrate/nitrite transporter (NRT, narK, nrtP, nasA)	transport
		Phvul.009G090224		unknown function
		Phvul.010G026300	target of AVRB operation1	perception and signaling
		Phvul.011G164601	Histone superfamily protein	DNA/RNA metabolism
		Phvul.005G169200	PLAC8 family protein	unknown function
		Phvul.005G003700	LORELEI-LIKE-GPI-ANCHORED PROTEIN 1	development
		Phvul.003G142300		unknown function
		Phvul.005G150700	alpha/beta-Hydrolases superfamily protein	metabolism
		Phvul.002G195300		unknown function
		Phvul.010G016800	ALDO-KETO REDUCTASE FAMILY 4 MEMBER C10	metabolism
		Phvul.001G213500		unknown function
		Phvul.008G057600	S-adenosyl-L-methionine-dependent methyltransferases superfamily protein	metabolism
		Phvul.007G075800		unknown function
		Phvul.011G138500	UDP-Glycosyltransferase superfamily protein	metabolism
		Phvul.010G146000		unknown function
		Phvul.011G133101		unknown function
		Phvul.002G062300		unknown function
		Phvul.007G250300	Glycosyl hydrolase family protein	cell wall
		Phvul.005G059100	2-oxoglutarate (2OG) and Fe(II)-dependent oxygenase superfamily protein	metabolism
		Phvul.008G274400	RmlC-like cupins superfamily protein	unknown function
		Phvul.011G174300	LOB domain-containing protein 4	development
		Phvul.008G086800	Peroxidase superfamily protein	redox processes
		Phvul.011G012100	Subtilase family protein	protein degradation
		Phvul.011G139100	thiazole biosynthetic enzyme, chloroplast (ARA6) (THI1) (THI4)	metabolism
		Phvul.008G101300	pol-like 5	perception and signaling
		Phvul.006G022732	60S RIBOSOMAL PROTEIN L18A	translation
		Phvul.002G291600	CCT motif family protein	transcriptional regulation
		Phvul.001G055000	gibberellin 3-oxidase 1	hormone metabolism/response
		Phvul.006G148500		unknown function
		Phvul.004G069400	Protein of unknown function (DUF677)	unknown function
		Phvul.003G148400	CAP (Cysteine-rich secretory proteins, Antigen 5, and Pathogenesis-related 1 protein) superfamily protein	unknown function
		Phvul.008G178200	ENTH/ANTH/VHS superfamily protein	vesicle trafficking/endomembrane
		Phvul.007G255700		unknown function
		Phvul.008G119000	laccase 17	cell wall
		Phvul.007G185701	Cytidine/deoxycytidylate deaminase family protein	metabolism
		Phvul.011G169900	Kunitz family trypsin and protease inhibitor protein	protein degradation
		Phvul.010G006000	PAR1 protein	perception and signaling
		Phvul.011G168700	RING/U-box superfamily protein	protein degradation
		Phvul.004G080600	arabinogalactan protein 14	perception and signaling
		Phvul.003G239200	GDSL-like Lipase/Acylhydrolase superfamily protein	metabolism
		Phvul.008G129900	xyloglucan endotransglucosylase/hydrolase 2	cell wall
		Phvul.008G033200	endo-1,3(4)-beta-glucanase	metabolism
		Phvul.008G167350	multidrug resistance-associated protein 3	transport
		Phvul.002G090544	photosystem II cytochrome b559 subunit beta (psbF)	photosynthesis
		Phvul.009G157200	phosphatidylinositol-4-phosphate 5-kinase 1	metabolism
		Phvul.007G267700	plant U-box 23	protein degradation
		Phvul.010G026900	Disease resistance protein (TIR-NBS-LRR class) family	perception and signaling
		Phvul.007G161600		unknown function
		Phvul.004G046601	ZINC FINGER PROTEIN CONSTANS-RELATED	transcriptional regulation
		Phvul.002G019800	PATATIN-like protein 4	metabolism
		Phvul.003G256500	(+)-abscisic acid 8'-hydroxylase / ABA 8'-hydroxylase	hormone metabolism/response
		Phvul.003G244300		unknown function
		Phvul.011G066600	Histone superfamily protein	DNA/RNA metabolism
		Phvul.003G205900	Calcineurin-like metallo-phosphoesterase superfamily protein	metabolism
		Phvul.002G017500	S-adenosyl-L-methionine-dependent methyltransferases superfamily protein	metabolism
		Phvul.001G228800	gamete expressed protein 1	development
		Phvul.L011243	Histone superfamily protein	DNA/RNA metabolism
		Phvul.006G047200	Stigma-specific Stig1 family protein	development
		Phvul.006G080200	Leucine-rich repeat protein kinase family protein	perception and signaling
		Phvul.011G168400	S-locus lectin protein kinase family protein	perception and signaling
		Phvul.003G109200	MLP-like protein 423	defense response
		Phvul.009G062000	Leucine-rich repeat (LRR) family protein	perception and signaling
		Phvul.008G146700	TPX2 (targeting protein for Xklp2) protein family	cell cycle
		Phvul.004G124700	cytochrome P450, family 704, subfamily A, polypeptide 2	redox processes
		Phvul.011G101750	diacylglycerol kinase 4	metabolism
		Phvul.010G035200	cytokinin response factor 4	transcriptional regulation
		Phvul.002G262500	Heavy metal transport/detoxification superfamily protein	transport
		Phvul.005G106600		unknown function
		Phvul.002G281000	Aldolase-type TIM barrel family protein	metabolism
		Phvul.005G021601	MLP-like protein 28	defense response
		Phvul.007G012800		unknown function
		Phvul.008G257400	Lateral organ boundaries (LOB) domain family protein	development
		Phvul.L002132	ammonium transporter 1;2	transport
		Phvul.006G124500	Sec14p-like phosphatidylinositol transfer family protein	nodulation
		Phvul.002G015300	end binding protein 1C	cytoskeleton
		Phvul.001G157500	PRA1 (Prenylated rab acceptor) family protein	vesicle trafficking/endomembrane
		Phvul.008G051600	F16B3.27 PROTEIN	translation
		Phvul.008G152300		unknown function
		Phvul.002G163500	Homeodomain-like superfamily protein	transcriptional regulation
		Phvul.003G022500		unknown function
		Phvul.010G027000		unknown function
		Phvul.001G197900	FASCICLIN-like arabinogalactan protein 16 precursor	cell wall
		Phvul.009G262900	lipoxygenase 3	redox processes
		Phvul.004G174300	Protein of unknown function (DUF1005)	unknown function
		Phvul.010G029800	Disease resistance protein (TIR-NBS-LRR class) family	perception and signaling
		Phvul.011G148200	S-adenosyl-L-methionine-dependent methyltransferases superfamily protein	metabolism
		Phvul.011G008600		unknown function
		Phvul.003G114200	Disease resistance-responsive (dirigent-like protein) family protein	perception and signaling
		Phvul.007G092500	GTP binding Elongation factor Tu family protein	translation
		Phvul.011G187100	Histone superfamily protein	DNA/RNA metabolism
		Phvul.001G139400	cytochrome P450, family 712, subfamily A, polypeptide 1	redox processes
		Phvul.011G079200		unknown function
		Phvul.003G256600	cytochrome BC1 synthesis	Redox processes
		Phvul.001G025300		unknown function
		Phvul.007G205800	anaphase-promoting complex subunit 11 (APC11)	cell cycle
		Phvul.007G216200		unknown function
		Phvul.003G145250		unknown function
		Phvul.011G082000		unknown function
		Phvul.002G012300	Peroxidase superfamily protein	redox processes
		Phvul.001G041400	early nodulin-like protein 14	nodulation
		Phvul.001G248300	BTB/POZ domain-containing protein	transcriptional regulation
		Phvul.006G192400	NAD(P)H dehydrogenase B2	redox processes
124N1 UP	42	Phvul.011G098800	Aluminium activated malate transporter family protein	transport
		Phvul.010G050300		unknown function
		Phvul.009G173000	Plant protein of unknown function (DUF868)	unknown function
		Phvul.009G067800	N-terminal nucleophile aminohydrolases (Ntn hydrolases) superfamily protein	protein degradation
		Phvul.010G083300	Protein of unknown function (DUF1442)	unknown function
		Phvul.008G077750	Leucine-rich repeat transmembrane protein kinase	perception and signaling
		Phvul.003G228000	expansin-like B1	cell wall
		Phvul.002G123500	Protein tyrosine kinase (Pkinase_Tyr) // Leucine rich repeat N-terminal domain (LRRNT_2)	perception and signaling
		Phvul.001G254500	Protein of unknown function, DUF617	unknown function
		Phvul.005G084600	NAC domain containing protein 2	transcriptional regulation
		Phvul.009G094600		unknown function
		Phvul.005G068200	sodium/calcium exchanger family protein / calcium-binding EF hand family protein	transport
		Phvul.002G318500	PECTINESTERASE/PECTINESTERASE INHIBITOR 6-RELATED	metabolism
		Phvul.005G011900	PECTINESTERASE/PECTINESTERASE INHIBITOR 25	cell wall
		Phvul.007G273200	INORGANIC PHOSPHATE TRANSPORTER 1-1-RELATED	transport
		Phvul.011G095500	NAC domain containing protein 90	transcriptional regulation
		Phvul.008G159700	MAP kinase substrate 1	perception and signaling
		Phvul.001G246300	PYR1-like 6	hormone metabolism/response
		Phvul.004G107200	Copper transport protein family	transpot
		Phvul.009G211200	Bifunctional inhibitor/lipid-transfer protein/seed storage 2S albumin superfamily protein	transport
		Phvul.010G104200	WRKY family transcription factor	transcriptional regulation
		Phvul.004G143900	CYCLIC NUCLEOTIDE-GATED ION CHANNEL 19-RELATED	transport
		Phvul.008G016200	adenylate cyclases	perception and signaling
		Phvul.011G029200		unknown function
		Phvul.005G162200	Leucine-rich repeat protein kinase family protein	perception and signaling
		Phvul.002G001700	expansin-like B1	cell wall
		Phvul.002G053800	DNAJ heat shock N-terminal domain-containing protein	stress response
		Phvul.008G167200		unknown function
		Phvul.003G048300	PLC-like phosphodiesterases superfamily protein	perception and signaling
		Phvul.010G143100	LEUCINE-RICH REPEAT PROTEIN KINASE-RELATED	perception and signaling
		Phvul.004G059800		unknown function
		Phvul.005G046550	Ankyrin repeat family protein	unknown function
		Phvul.002G205200	Vacuolar iron transporter (VIT) family protein	transport
		Phvul.007G242100	Subtilisin-like serine endopeptidase family protein	protein degradation
		Phvul.009G253300	COBRA-like protein-7 precursor	cell wall
		Phvul.007G073900	ferric reduction oxidase 4	redox processes
		Phvul.004G102800	SLAC1 homologue 3	transport
		Phvul.008G040500	nitrate transporter 1.5	transport
		Phvul.003G139800	Ras suppressor protein (contains leucine-rich repeats)	perception and signaling
		Phvul.004G045800	basic leucine-zipper 42	transcriptional regulation
		Phvul.010G062700	RING/U-box superfamily protein	protein degradation
		Phvul.002G134500		unknown function

## Sheet: ALUBIA DOWN Regulated genes
Group	Number of genes	Id	Annotation	Classification
124N1 DOWN 55N1 DOWN CE3 DOWN SC15 DOWN	158	Phvul.002G113500	Vacuolar iron transporter (VIT) family protein	transport
		Phvul.007G192800	RmlC-like cupins superfamily protein	unknown function
		Phvul.002G332300	alpha/beta-Hydrolases superfamily protein	metabolism
		Phvul.002G021800	VIRB2-interacting protein 3	unknown function
		Phvul.005G105200	Integrase-type DNA-binding superfamily protein	transcriptional regulation
		Phvul.009G168000		unknown function
		Phvul.004G051100		unknown function
		Phvul.005G032500	Disease resistance-responsive (dirigent-like protein) family protein	perception and signaling
		Phvul.007G259400	Late Embryogenesis Abundant 4-5	stress response
		Phvul.006G078400	Bifunctional inhibitor/lipid-transfer protein/seed storage 2S albumin superfamily protein	transport
		Phvul.003G135400	heat shock transcription factor A2	transcriptional regulation
		Phvul.001G160100	Integrase-type DNA-binding superfamily protein	transcriptional regulation
		Phvul.001G160500	ethylene response factor 1	transcriptional regulation
		Phvul.001G231901		unknown function
		Phvul.002G035300	Protein of unknown function (DUF506)	unknown function
		Phvul.002G160600	Protein of unknown function (DUF567)	unknown function
		Phvul.003G120100	Double Clp-N motif-containing P-loop nucleoside triphosphate hydrolases superfamily protein	Transcriptional regulation
		Phvul.010G145400	HPT phosphotransmitter 4	hormone metabolism/response
		Phvul.002G178300		unknown function
		Phvul.001G017200	inositol polyphosphate 5-phosphatase 11	metabolism
		Phvul.011G049900	Transducin/WD40 repeat-like superfamily protein	protein binding
		Phvul.003G121900	embryonic cell protein 63	stress response
		Phvul.002G231800	HSP20-like chaperones superfamily protein	stress response
		Phvul.002G316900	BR enhanced expression 3	transcriptional regulation
		Phvul.004G063300	vacuolar proton ATPase A2	transport
		Phvul.011G001700	Late embryogenesis abundant protein (LEA) family protein	stress response
		Phvul.006G079500	AMP-dependent synthetase and ligase family protein	metabolism
		Phvul.002G231700	HSP20-like chaperones superfamily protein	stress response
		Phvul.002G300900	Nodulin MtN3 family protein	nodulation
		Phvul.006G188500		unknown function
		Phvul.004G117100	CAP160 protein	unknown function
		Phvul.002G234000	Uncharacterised protein family (UPF0497)	unknown function
		Phvul.009G152400	HSP20-like chaperones superfamily protein	stress response
		Phvul.007G077300	Protein kinase superfamily protein	perception and signaling
		Phvul.005G054200	glutathione S-transferase TAU 19	redox processes
		Phvul.010G125300	HSP20-like chaperones superfamily protein	stress response
		Phvul.007G072500		unknown function
		Phvul.005G054100	glutathione S-transferase TAU 19	redox processes
		Phvul.003G031300	3-ketoacyl-CoA synthase 6	cell wall
		Phvul.003G223686	ethylene responsive element binding factor 1	transcriptional regulation
		Phvul.011G118600	ETHYLENE-RESPONSIVE TRANSCRIPTION FACTOR CRF5-RELATED	Transcriptional regulation
		Phvul.002G280400		unknown function
		Phvul.002G160200	glycosyl hydrolase 9B15	cell wall
		Phvul.003G079800	APS reductase 3	metabolism
		Phvul.002G317000	myb domain protein 116	transcriptional regulation
		Phvul.002G221000	MYB-like 102	transcriptional regulation
		Phvul.002G170800	ribonuclease 1	DNA/RNA metabolism
		Phvul.005G087400	MYB-like 102	transcriptional regulation
		Phvul.003G287400	cinnamyl alcohol dehydrogenase 6	cell wall
		Phvul.001G219800	Glycosyl hydrolase superfamily protein	cell wall
		Phvul.008G259700	mitogen-activated protein kinase kinase kinase 13	perception and signaling
		Phvul.005G036066		unknown function
		Phvul.002G231500	HSP20-like chaperones superfamily protein	stress response
		Phvul.004G044100	heat shock protein 101	stress response
		Phvul.003G209000		unknown function
		Phvul.008G123600	Tetratricopeptide repeat (TPR)-like superfamily protein	unknown function
		Phvul.010G096900	F-box/RNI-like superfamily protein	hormone metabolism/response
		Phvul.006G120800	myb domain protein 78	transcriptional regulation
		Phvul.007G052900	thiazole biosynthetic enzyme, chloroplast (ARA6) (THI1) (THI4)	metabolism
		Phvul.003G286600	serine transhydroxymethyltransferase 1	redox processes
		Phvul.008G016600	BCL-2-associated athanogene 5	stress response
		Phvul.006G040800	fatty acid desaturase A	metabolism
		Phvul.002G223500		unknown function
		Phvul.009G207800	NAD(P)-linked oxidoreductase superfamily protein	redox processes
		Phvul.L007143		unknown function
		Phvul.005G054000	glutathione S-transferase TAU 19	redox processes
		Phvul.008G228100	HSP20-like chaperones superfamily protein	stress response
		Phvul.004G158800	Dehydrin family protein	stress response
		Phvul.009G125100	Chlorophyll A-B binding family protein	photosynthesis
		Phvul.004G056400		unknown function
		Phvul.009G152500	HSP20-like chaperones superfamily protein	stress response
		Phvul.007G225200	late embryogenesis abundant protein, putative / LEA protein, putative	stress response
		Phvul.002G025000	ytochrome p450, family 71, subfamily B, polypeptide 11	redox processes
		Phvul.011G211600	Expressed protein	unknown function
		Phvul.006G168600	Protein of unknown function, DUF584	unknown function
		Phvul.007G278100	chlorophyllase 2	photosynthesis
		Phvul.008G226200	HXXXD-type acyl-transferase family protein	stress response
		Phvul.009G174000		unknown function
		Phvul.008G228000	HSP20-like chaperones superfamily protein	stress response
		Phvul.010G103900	ACC synthase 1	hormone metabolism/response
		Phvul.006G166000		unknown function
		Phvul.009G027600	Heavy metal transport/detoxification superfamily protein	transport
		Phvul.011G044700	NmrA-like negative transcriptional regulator family protein	transcriptional regulation
		Phvul.009G045601		unknown function
		Phvul.008G028000	myb domain protein 121	transcriptional regulation
		Phvul.005G051600	nine-cis-epoxycarotenoid dioxygenase 9	stress response
		Phvul.007G203400	galactinol synthase 2	stress response
		Phvul.001G184600	late embryogenesis abundant protein, putative / LEA protein, putative	stress response
		Phvul.001G223700	galactinol synthase 2	stress response
		Phvul.009G162900	homolog of Medicago truncatula MTN3	transport
		Phvul.011G106300	B-box type zinc finger family protein	transcriptional regulation
		Phvul.009G258500	photosystem I P subunit	photosynthesis
		Phvul.004G143600	beta-amylase 1	metabolism
		Phvul.003G154800	heat shock protein 70B	stress response
		Phvul.007G061800	heat shock transcription factor A6B	transcriptional regulation
		Phvul.007G127800	ethylene response factor 1	transcriptional regulation
		Phvul.007G273400	myb domain protein 15	transcriptional regulation
		Phvul.001G185700		unknown function
		Phvul.005G113200	B-box type zinc finger family protein	transcriptional regulation
		Phvul.005G152100		unknown function
		Phvul.004G162300	aldehyde dehydrogenase 2C4	metabolism
		Phvul.007G052000	gibberellin 2-oxidase 8	hormone metabolism/response
		Phvul.006G188900	NAC domain containing protein 25	transcriptional regulation
		Phvul.011G147800	NAC (No Apical Meristem) domain transcriptional regulator superfamily protein	transcriptional regulation
		Phvul.002G163900	highly ABA-induced PP2C gene 3	defense response
		Phvul.009G207300	EIN3-binding F box protein 1	protein degradation
		Phvul.004G129400	HSP20-like chaperones superfamily protein	stress response
		Phvul.003G066600	PHYTOCYSTATIN 2	protein degradation
		Phvul.011G194700	cysteine-rich RLK (RECEPTOR-like protein kinase) 25	perception and signaling
		Phvul.003G102000	Thioredoxin superfamily protein	redox processes
		Phvul.002G144700	elicitor-activated gene 3-2	defense response
		Phvul.005G084500	NAC (No Apical Meristem) domain transcriptional regulator superfamily protein	transcriptional regulation
		Phvul.011G203450	sigma factor binding protein 1	DNA/RNA metabolism
		Phvul.006G116000	homeobox 7	transcriptional regulation
		Phvul.003G206100	cytochrome P450, family 71, subfamily A, polypeptide 26	redox processes
		Phvul.005G173000	AUX/IAA transcriptional regulator family protein	Transcriptional regulation
		Phvul.003G213900	PGR5-LIKE A	photosynthesis
		Phvul.009G152800	NAC (No Apical Meristem) domain transcriptional regulator superfamily protein	transcriptional regulation
		Phvul.002G319400	RNI-like superfamily protein	unknown function
		Phvul.004G007100	Raffinose synthase family protein	metabolism
		Phvul.003G083200	Protein of unknown function (DUF506)	unknown function
		Phvul.002G271900		unknown function
		Phvul.006G191200	Protein of unknown function (DUF761)	unknown function
		Phvul.002G231400	HSP20-like chaperones superfamily protein	stress response
		Phvul.003G199200	ARM repeat superfamily protein	unknown function
		Phvul.002G253900	Ethylene insensitive 3 family protein	hormone metabolism/response
		Phvul.003G165500	EIN3-binding F box protein 1	protein degradation
		Phvul.006G209700	cytochrome P450, family 71, subfamily B, polypeptide 34	redox processes
		Phvul.009G259300	O-methyltransferase 1	metabolism
		Phvul.005G057200		unknown function
		Phvul.003G176800	Duplicated homeodomain-like superfamily protein	transcriptional regulation
		Phvul.009G179600	basic helix-loop-helix (bHLH) DNA-binding superfamily protein	transcriptional regulation
		Phvul.004G132600		unknown function
		Phvul.008G047500	2-oxoglutarate (2OG) and Fe(II)-dependent oxygenase superfamily protein	metabolism
		Phvul.008G186200		unknown function
		Phvul.008G034100	UDP-Glycosyltransferase superfamily protein	metabolism
		Phvul.011G115230	myb domain protein 79	transcriptional regulation
		Phvul.006G192900	MYB-like 102	transcriptional regulation
		Phvul.003G268300	Arabidopsis protein of unknown function (DUF241)	unknown function
		Phvul.001G039700	17.6 kDa class II heat shock protein	stress response
		Phvul.008G117100	NAD(P)-binding Rossmann-fold superfamily protein	redox processes
		Phvul.009G103900	Protein of unknown function, DUF599	unknown function
		Phvul.007G091000	O-methyltransferase 1	metabolism
		Phvul.005G109100	MYB-like 102	transcriptional regulation
		Phvul.002G093000	Chaperone DnaJ-domain superfamily protein	stress response
		Phvul.008G191600	glycerol-3-phosphate acyltransferase 1	metabolism
		Phvul.007G231800	myb domain protein 79	transcriptional regulation
		Phvul.008G230700	Regulator of chromosome condensation (RCC1) family protein	cell cycle
		Phvul.002G122800	Uncharacterised protein family (UPF0114)	unknown function
		Phvul.009G152900	NAC (No Apical Meristem) domain transcriptional regulator superfamily protein	transcriptional regulation
		Phvul.001G180500	Major facilitator superfamily protein	transport
		Phvul.001G205900	TSPO(outer membrane tryptophan-rich sensory protein)-related	perception and signaling
		Phvul.010G073500	PEBP (phosphatidylethanolamine-binding protein) family protein	perception and signaling
		Phvul.002G170200	NAC-like, activated by AP3/PI	transcriptional regulation
		Phvul.008G016500	BCL-2-associated athanogene 5	stress response
		Phvul.008G195800	PHYTOENE SYNTHASE	metabolism
		Phvul.006G174800	CBL-interacting protein kinase 12	perception and signaling
		Phvul.001G143100	Late Embryogenesis Abundant 4-5	stress response
55N1 DOWN CE3 DOWN SC15 DOWN	90	Phvul.010G107400	BCL-2-associated athanogene 6	stress response
		Phvul.009G019400	DC1 domain-containing protein	unknown function
		Phvul.009G061400	cytochrome P450, family 82, subfamily C, polypeptide 4	redox processes
		Phvul.005G108100	Wound-responsive family protein	stress response
		Phvul.002G029900		unknown function
		Phvul.005G063200	cytochrome P450, family 72, subfamily A, polypeptide 15	redox processes
		Phvul.004G033400	mini zinc finger 2	hormone metabolism/response
		Phvul.007G016600	mechanosensitive channel of small conductance-like 6	stress response
		Phvul.009G140700	Peroxidase superfamily protein	redox processes
		Phvul.009G056800	C2H2-like zinc finger protein	transcriptional regulation
		Phvul.009G210332	flavin-dependent monooxygenase 1	redox processes
		Phvul.009G211000		unknown function
		Phvul.001G234300	rubisco activase	photosynthesis
		Phvul.005G133000	alpha carbonic anhydrase 7	metabolism
		Phvul.003G101200	Uncharacterised protein family (UPF0497)	unknown function
		Phvul.011G166500	Kunitz family trypsin and protease inhibitor protein	protein degradation
		Phvul.008G114766		unknown function
		Phvul.011G136700	UDP-Glycosyltransferase superfamily protein	metabolism
		Phvul.010G122500	RING/U-box superfamily protein	protein degradation
		Phvul.002G133100	phosphoribulokinase	metabolism
		Phvul.002G061300	PLATZ transcription factor family protein	transcriptional regulation
		Phvul.009G169900	Haloacid dehalogenase-like hydrolase (HAD) superfamily protein	unknown function
		Phvul.010G031900	receptor-like protein kinase 1	perception and signaling
		Phvul.003G292200	cytochrome P450, family 707, subfamily A, polypeptide 4	redox processes
		Phvul.006G039800	cytochrome P450, family 83, subfamily B, polypeptide 1	redox processes
		Phvul.007G035600		unknown function
		Phvul.002G263800	cytochrome P450, family 71, subfamily A, polypeptide 26	redox processes
		Phvul.007G174100	sulfate transporter 3;1	transport
		Phvul.010G135050		unknown function
		Phvul.003G278400	cytochrome P450, family 707, subfamily A, polypeptide 1	redox processes
		Phvul.003G207200	Cysteine proteinases superfamily protein	protein degradation
		Phvul.003G087500	Calcium-dependent lipid-binding (CaLB domain) family protein	metabolism
		Phvul.010G083700		unknown function
		Phvul.002G120600	nine-cis-epoxycarotenoid dioxygenase 4	stress response
		Phvul.011G039100	fructose-bisphosphate aldolase 2	metabolism
		Phvul.003G036200	Major facilitator superfamily protein	transport
		Phvul.002G202200	Protein of unknown function (DUF640)	unknown function
		Phvul.001G145700	Disease resistance-responsive (dirigent-like protein) family protein	perception and signaling
		Phvul.011G189800	zinc induced facilitator-like 1	transport
		Phvul.008G181100	Predicted AT-hook DNA-binding family protein	DNA/RNA metabolism
		Phvul.007G058500	Bifunctional inhibitor/lipid-transfer protein/seed storage 2S albumin superfamily protein	transport
		Phvul.001G131000	heat shock transcription factor B3	transcriptional regulation
		Phvul.005G174800	Late embryogenesis abundant protein (LEA) family protein	stress response
		Phvul.002G218300	Aldolase-type TIM barrel family protein	metabolism
		Phvul.002G171000	homeobox protein 23	transcriptional regulation
		Phvul.011G137200	cyclic nucleotide-gated cation channel 4	transport
		Phvul.007G115900	DNAJ heat shock N-terminal domain-containing protein	stress response
		Phvul.001G240200	sedoheptulose-bisphosphatase	metabolism
		Phvul.006G058400	cellulose synthase like E1	cell wall
		Phvul.009G243200	Molybdenum cofactor sulfurase family protein	unknown function
		Phvul.008G183400		unknown function
		Phvul.010G155300	HSP20-like chaperones superfamily protein	stress response
		Phvul.005G044200		unknown function
		Phvul.005G166700		unknown function
		Phvul.006G157000	F-box and associated interaction domains-containing protein	protein binding
		Phvul.010G154300		unknown function
		Phvul.001G075400	highly ABA-induced PP2C gene 3	defense response
		Phvul.008G014800	F-box family protein	protein degradation
		Phvul.002G022600	GDSL-like Lipase/Acylhydrolase superfamily protein	metabolism
		Phvul.001G008900	cytochrome P450, family 71, subfamily B, polypeptide 36	redox processes
		Phvul.001G142000	Late Embryogenesis Abundant 4-5	stress response
		Phvul.002G270700	Protein of unknown function (DUF506)	unknown function
		Phvul.004G073400	Ribulose bisphosphate carboxylase (small chain) family protein	metabolism
		Phvul.003G138226	3-ketoacyl-CoA synthase 11	cell wall
		Phvul.009G173900		unknown function
		Phvul.007G227900	homogentisate phytyltransferase 1	stress response
		Phvul.007G273000	ethylene response factor 1	transcriptional regulation
		Phvul.002G149300	MATE efflux family protein	transport
		Phvul.010G044400	Nucleotide-diphospho-sugar transferase family protein	metabolism
		Phvul.011G032300		unknown function
		Phvul.011G182200	BURP domain-containing protein	cell wall
		Phvul.001G112700	Glycosyl hydrolase family protein	cell wall
		Phvul.009G080200	17.6 kDa class II heat shock protein	stress response
		Phvul.003G209101	malate synthase	metabolism
		Phvul.004G108900	beta-hydroxylase 1	metabolism
		Phvul.010G015400	delta 1-pyrroline-5-carboxylate synthase 2	metabolism
		Phvul.003G243350	basic helix-loop-helix (bHLH) DNA-binding superfamily protein	transcriptional regulation
		Phvul.010G000900	Rhodanese/Cell cycle control phosphatase superfamily protein	cell cycle
		Phvul.007G069800	CAP160 protein	unknown function
		Phvul.007G228500	homogentisate phytyltransferase 1	stress response
		Phvul.003G117100	cell wall / vacuolar inhibitor of fructosidase 1	metabolism
		Phvul.006G015061	YELLOW STRIPE like 1	stress response
		Phvul.001G031400	hydroxyproline-rich glycoprotein family protein	defense response
		Phvul.006G088600	alpha/beta-Hydrolases superfamily protein	metabolism
		Phvul.002G027900	RmlC-like cupins superfamily protein	unknown function
		Phvul.006G015400	Cytochrome P450 superfamily protein	redox processes
		Phvul.003G036600	long-chain acyl-CoA synthetase 2	metabolism
		Phvul.001G157300	magnesium transporter 9	transport
		Phvul.009G131000	Chalcone and stilbene synthase family protein	defense response
		Phvul.006G101200	calmodulin 8	perception and signaling
124N1 DOWN CE3 DOWN SC15 DOWN	14	Phvul.007G098200		unknown function
		Phvul.007G227500		unknown function
		Phvul.008G213800	ethylene-forming enzyme	hormone metabolism/response
		Phvul.003G046001		unknown function
		Phvul.004G125800	2 iron, 2 sulfur cluster binding	redox processes
		Phvul.005G027032		unknown function
		Phvul.005G173600	pleiotropic drug resistance 12	transport
		Phvul.009G181400	Putative thiol-disulphide oxidoreductase DCC	defense response
		Phvul.002G231600	HSP20-like chaperones superfamily protein	stress response
		Phvul.003G247400	Disease resistance protein (CC-NBS-LRR class) family	perception and signaling
		Phvul.004G021400	cytochrome P450, family 82, subfamily C, polypeptide 4	redox processes
		Phvul.L002465	CCT motif family protein	transcriptional regulation
		Phvul.003G061900	Plant protein 1589 of unknown function	unknown function
		Phvul.004G088400	Pyridoxal phosphate (PLP)-dependent transferases superfamily protein	metabolism
124N1 DOWN 55N1 DOWN SC15 DOWN	6	Phvul.004G158000	Concanavalin A-like lectin protein kinase family protein	perception and signaling
		Phvul.001G128900		unknown function
		Phvul.006G082000	cytochrome P450, family 714, subfamily A, polypeptide 1	redox processes
		Phvul.009G048400	Rhodanese/Cell cycle control phosphatase superfamily protein	cell cycle
		Phvul.002G116550		unknown function
		Phvul.004G048600		unknown function
124N1 DOWN 55N1 DOWN CE3 DOWN	64	Phvul.010G105000	Nuclear transport factor 2 (NTF2) family protein	transport
		Phvul.003G046700	Argonaute family protein	DNA/RNA metabolism
		Phvul.008G173000	pumilio 7	translation
		Phvul.010G056400		unknown function
		Phvul.008G040000	Protein of unknown function (DUF179)	unknown function
		Phvul.003G118450	myb domain protein 78	transcriptional regulation
		Phvul.004G163300	heat shock transcription factor C1	transcriptional regulation
		Phvul.001G160400	Integrase-type DNA-binding superfamily protein	transcriptional regulation
		Phvul.004G092100	Integrase-type DNA-binding superfamily protein	transcriptional regulation
		Phvul.010G117200	homeobox 7	transcriptional regulation
		Phvul.004G118200	RING/U-box superfamily protein	protein degradation
		Phvul.004G070500	phosphate transporter 3	transport
		Phvul.003G286100	Zinc finger (C3HC4-type RING finger) family protein	transcriptional regulation
		Phvul.005G034000	cytokinin oxidase/dehydrogenase 6	hormone metabolism/response
		Phvul.009G134500	Mog1/PsbP/DUF1795-like photosystem II reaction center PsbP family protein	photosynthesis
		Phvul.007G255600	Peptidase S41 family protein	metabolism
		Phvul.010G005200	HXXXD-type acyl-transferase family protein	stress response
		Phvul.004G082700	plasma membrane intrinsic protein 2	transport
		Phvul.002G044300	Protein of unknown function (DUF581)	unknown function
		Phvul.002G139500	myb domain protein 9	transcriptional regulation
		Phvul.007G074500	Homeodomain-like superfamily protein	transcriptional regulation
		Phvul.008G231200	highly ABA-induced PP2C gene 2	defense response
		Phvul.004G063600	Rhomboid-related intramembrane serine protease family protein	cell cycle
		Phvul.002G055700	ethylene responsive element binding factor 1	transcriptional regulation
		Phvul.008G008400	Plant protein of unknown function (DUF827)	unknown function
		Phvul.001G173900	Thioredoxin superfamily protein	redox processes
		Phvul.002G046500	receptor-like protein kinase 1	perception and signaling
		Phvul.009G259650	Homeodomain-like superfamily protein	transcriptional regulation
		Phvul.002G207300	DNAJ-like 20	stress response
		Phvul.009G238700	NFU domain protein 3	metabolism
		Phvul.007G057800	ovate family protein 12	transcriptional regulation
		Phvul.008G044701	Leucine-rich repeat receptor-like protein kinase family protein	perception and signaling
		Phvul.001G061400	sigma factor E	transcriptional regulation
		Phvul.004G046200	ATPase E1-E2 type family protein / haloacid dehalogenase-like hydrolase family protein	transport
		Phvul.011G014200	NB-ARC domain-containing disease resistance protein	perception and signaling
		Phvul.003G051800	cytochrome P450, family 93, subfamily D, polypeptide 1	redox processes
		Phvul.001G005800		unknown function
		Phvul.004G156176	BR enhanced expression 3	transcriptional regulation
		Phvul.003G274800	phototropin 2	perception and signaling
		Phvul.007G265300	ABC-2 type transporter family protein	transport
		Phvul.008G134100	2-oxoglutarate (2OG) and Fe(II)-dependent oxygenase superfamily protein	metabolism
		Phvul.005G121600		unknown function
		Phvul.006G173000		unknown function
		Phvul.003G135200	heat shock transcription factor A2	transcriptional regulation
		Phvul.002G196400	chlorophyll A/B binding protein 1	photosynthesis
		Phvul.001G126600		unknown function
		Phvul.007G035500		unknown function
		Phvul.011G127500	Molecular chaperone (DnaJ superfamily)	stress response
		Phvul.001G228500	ARM repeat superfamily protein	unknown function
		Phvul.005G039200	beta glucosidase 17	metabolism
		Phvul.009G142501		unknown function
		Phvul.004G142000	organic cation/carnitine transporter1	transport
		Phvul.005G156900	lipoxygenase 1	redox processes
		Phvul.011G053700	B-box zinc finger family protein	transcriptional regulation
		Phvul.005G103900		unknown function
		Phvul.001G064300	Nodulin MtN3 family protein	nodulation
		Phvul.007G113700	HSP20-like chaperones superfamily protein	stress response
		Phvul.007G025700	carboxyesterase 17	metabolism
		Phvul.007G101600	RNI-like superfamily protein	unknown function
		Phvul.001G051300	EIN3-binding F box protein 1	protein degradation
		Phvul.004G049500	2-oxoglutarate (2OG) and Fe(II)-dependent oxygenase superfamily protein	metabolism
		Phvul.011G036000	SBP (S-ribonuclease binding protein) family protein	hormone metabolism/response
		Phvul.008G172900		unknown function
		Phvul.L001619		unknown function
CE3 DOWN SC15 DOWN	30	Phvul.L001623	Cytochrome P450 superfamily protein	redox processes
		Phvul.004G098000	extensin 3	cell wall
		Phvul.009G211200	Bifunctional inhibitor/lipid-transfer protein/seed storage 2S albumin superfamily protein	transport
		Phvul.001G084000	Integrase-type DNA-binding superfamily protein	transcriptional regulation
		Phvul.002G013800	alpha/beta-Hydrolases superfamily protein	metabolism
		Phvul.010G120300	2-oxoglutarate (2OG) and Fe(II)-dependent oxygenase superfamily protein	metabolism
		Phvul.004G053600	myb domain protein 105	transcriptional regulation
		Phvul.002G180800	BON association protein 2	defense response
		Phvul.001G203500	Thioredoxin superfamily protein	redox processes
		Phvul.004G056700	lysine histidine transporter 1	Transport
		Phvul.007G173500	Bifunctional inhibitor/lipid-transfer protein/seed storage 2S albumin superfamily protein	transport
		Phvul.009G116550		unknown function
		Phvul.003G237400	Late embryogenesis abundant protein, group 6	stress response
		Phvul.003G120900	Protein of unknown function, DUF538	unknown function
		Phvul.005G027300		unknown function
		Phvul.006G065100		unknown function
		Phvul.011G092500	Jojoba acyl CoA reductase-related male sterility protein	metabolism
		Phvul.005G071400	low-molecular-weight cysteine-rich 68	defense response
		Phvul.001G063500	Plant stearoyl-acyl-carrier-protein desaturase family protein	metabolism
		Phvul.009G042800		unknown function
		Phvul.002G200600	FAD-binding Berberine family protein	redox processes
		Phvul.009G211150		unknown function
		Phvul.002G209500	MLP-like protein 423	defense response
		Phvul.005G115900	mitogen-activated protein kinase kinase kinase 15	perception and signaling
		Phvul.003G177800	Oleosin family protein	unknown function
		Phvul.011G194600	cysteine-rich RLK (RECEPTOR-like protein kinase) 25	perception and signaling
		Phvul.006G178800	RING/U-box superfamily protein	protein degradation
		Phvul.006G068600	fatty acid desaturase 8	metabolism
		Phvul.006G025400	myb-like HTH transcriptional regulator family protein	transcriptional regulation
		Phvul.002G033200	NmrA-like negative transcriptional regulator family protein	transcriptional regulation
55N1 DOWN SC15 DOWN	81	Phvul.004G002600	Bifunctional inhibitor/lipid-transfer protein/seed storage 2S albumin superfamily protein	transport
		Phvul.002G112600	Rhodanese/Cell cycle control phosphatase superfamily protein	cell cycle
		Phvul.003G118900	Protein phosphatase 2C family protein	unknown function
		Phvul.006G043100		unknown function
		Phvul.007G201100		unknown function
		Phvul.007G019300	hydroxypyruvate reductase	metabolism
		Phvul.006G156800	F-box and associated interaction domains-containing protein	unknown function
		Phvul.008G220400	Integrase-type DNA-binding superfamily protein	transcriptional regulation
		Phvul.010G144300	HAD superfamily, subfamily IIIB acid phosphatase	metabolism
		Phvul.011G038700	polyol/monosaccharide transporter 5	transport
		Phvul.009G175800	ATPase, AAA-type, CDC48 protein	unknown function
		Phvul.011G112766		unknown function
		Phvul.001G029200	phytosulfokine 4 precursor	cell cycle
		Phvul.008G155000	cytochrome P450, family 83, subfamily B, polypeptide 1	redox processes
		Phvul.007G057600	O-acetylserine (thiol) lyase (OAS-TL) isoform A1	metabolism
		Phvul.004G077400	NAC domain containing protein 47	transcriptional regulation
		Phvul.006G009940		unknown function
		Phvul.004G015732	NB-ARC domain-containing disease resistance protein	perception and signaling
		Phvul.006G186600	Aluminium induced protein with YGL and LRDR motifs	stress response
		Phvul.004G049900	Plasma-membrane choline transporter family protein	Transport
		Phvul.009G021900	transcription activator-related	Transcriptional regulation
		Phvul.001G226500	GATA transcription factor 16	transcriptional regulation
		Phvul.009G251300		unknown function
		Phvul.007G214200	CP12 domain-containing protein 2	metabolism
		Phvul.005G026966		unknown function
		Phvul.009G258900	O-methyltransferase 1	metabolism
		Phvul.003G117200	cell wall / vacuolar inhibitor of fructosidase 1	metabolism
		Phvul.005G058500	2-oxoglutarate (2OG) and Fe(II)-dependent oxygenase superfamily protein	metabolism
		Phvul.008G127537	Myzus persicae-induced lipase 1	metabolism
		Phvul.004G009100	NB-ARC domain-containing disease resistance protein	perception and signaling
		Phvul.007G061000	RING/U-box superfamily protein	protein degradation
		Phvul.003G028000	myb-like transcription factor family protein	transcriptional regulation
		Phvul.011G048000	NAD(P)-binding Rossmann-fold superfamily protein	redox processes
		Phvul.001G138900	cytochrome P450, family 93, subfamily D, polypeptide 1	redox processes
		Phvul.002G223600	HAL2-like	perception and signaling
		Phvul.009G061500	cytochrome P450, family 82, subfamily C, polypeptide 4	redox processes
		Phvul.011G009700	PHOTOSYSTEM II 5 KDA PROTEIN, CHLOROPLASTIC	photosynthesis
		Phvul.007G060300	homocysteine S-methyltransferase 3	metabolism
		Phvul.006G188100	Major facilitator superfamily protein	transport
		Phvul.011G031300	Protein of unknown function (DUF177)	unknown function
		Phvul.011G183950	MLP-like protein 43	defense response
		Phvul.006G128700	Plant self-incompatibility protein S1 family	development
		Phvul.011G079500	Protein of unknown function, DUF584	unknown function
		Phvul.007G227800	homogentisate phytyltransferase 1	stress response
		Phvul.007G006600	Transketolase	metabolism
		Phvul.006G014900	SAUR-like auxin-responsive protein family	hormone metabolism/response
		Phvul.007G214800	Adenine nucleotide alpha hydrolases-like superfamily protein	metabolism
		Phvul.001G168700	phytochrome interacting factor 3-like 5	perception and signaling
		Phvul.008G117000	NAD(P)-binding Rossmann-fold superfamily protein	redox processes
		Phvul.005G177800	Tetratricopeptide repeat (TPR)-like superfamily protein	unknown function
		Phvul.009G164300	basic helix-loop-helix (bHLH) DNA-binding superfamily protein	transcriptional regulation
		Phvul.001G186900	Plant protein of unknown function (DUF868)	unknown function
		Phvul.006G065300	thiaminC	metabolism
		Phvul.001G067300	alcohol dehydrogenase 1	metabolism
		Phvul.011G005300	Plant invertase/pectin methylesterase inhibitor superfamily protein	cell wall
		Phvul.002G199800	FAD-binding Berberine family protein	redox processes
		Phvul.004G106700	Protein of unknown function (DUF3464)	unknown function
		Phvul.001G000800	12-oxophytodienoate reductase 1	hormone metabolism/response
		Phvul.009G234800		unknown function
		Phvul.006G028100	cytochrome P450, family 71, subfamily B, polypeptide 34	redox processes
		Phvul.003G261300	Chaperone DnaJ-domain superfamily protein	stress response
		Phvul.010G143700	actin binding protein family	cytoskeleton
		Phvul.007G167000		unknown function
		Phvul.007G010300	Protein of unknown function (DUF674)	unknown function
		Phvul.005G077300	TRICHOME BIREFRINGENCE-LIKE 41	cell wall
		Phvul.008G290500	zinc transporter 5 precursor	transport
		Phvul.001G078401	Sulfite exporter TauE/SafE family protein	transport
		Phvul.011G194300	receptor kinase 2	perception and signaling
		Phvul.007G113000	ight-harvesting complex II chlorophyll a/b binding protein 5 (LHCB5)	photosynthesis
		Phvul.006G045800	GDSL-like Lipase/Acylhydrolase superfamily protein	metabolism
		Phvul.011G174700	SAUR-like auxin-responsive protein family	hormone metabolism/response
		Phvul.001G203600	Thioredoxin superfamily protein	redox processes
		Phvul.005G075400	senescence-related gene 1	senescence
		Phvul.004G148400		unknown function
		Phvul.008G192400	rubisco activase	photosynthesis
		Phvul.003G199100	aldehyde dehydrogenase 2B4	metabolism
		Phvul.001G222800	S-adenosylmethionine synthetase 1	hormone metabolism/response
		Phvul.008G178300	purine permease 1	Transport
		Phvul.002G253800	DNAse I-like superfamily protein	DNA/RNA metabolism
		Phvul.003G096700	drought-induced 21	stress response
		Phvul.003G066500	PHYTOCYSTATIN 2	protein degradation
124N1 DOWN SC15 DOWN	5	Phvul.002G096432		unknown function
		Phvul.007G066200	Glucose-methanol-choline (GMC) oxidoreductase family protein	redox processes
		Phvul.002G020900	Peroxidase superfamily protein	redox processes
		Phvul.011G189200	12-oxophytodienoate reductase 2	hormone metabolism/response
		Phvul.011G102000	mitogen-activated protein kinase kinase kinase 17	perception and signaling
55N1 DOWN CE3 DOWN	19	Phvul.010G160700	cinnamoyl coa reductase 1	cell wall
		Phvul.001G103600	MATE efflux family protein	transport
		Phvul.009G179800		unknown function
		Phvul.009G179700	RING/U-box superfamily protein	protein degradation
		Phvul.008G239500	Adenine nucleotide alpha hydrolases-like superfamily protein	metabolism
		Phvul.001G177100		unknown function
		Phvul.005G153500	B-box zinc finger family protein	transcriptional regulation
		Phvul.010G043400	basic helix-loop-helix (bHLH) DNA-binding superfamily protein	transcriptional regulation
		Phvul.005G062200,Phvul.005G062250
		Phvul.009G087500	CBL-interacting protein kinase 25	perception and signaling
		Phvul.002G213000		unknown function
		Phvul.011G184200	MLP-like protein 43	defense response
		Phvul.L002281		unknown function
		Phvul.011G182500	MLP-like protein 43	defense response
		Phvul.008G193700		unknown function
		Phvul.006G205700	UDP-glucosyl transferase 85A2	metabolism
		Phvul.003G157200	aldehyde dehydrogenase 11A3	metabolism
		Phvul.002G309100	Protein phosphatase 2C family protein	unknown function
		Phvul.002G216700	basic helix-loop-helix (bHLH) DNA-binding superfamily protein	transcriptional regulation
124N1 DOWN CE3 DOWN	56	Phvul.002G072000	ARM repeat superfamily protein	unknown function
		Phvul.006G062600	Chaperonin-like RbcX protein	stress response
		Phvul.007G193900	Integrase-type DNA-binding superfamily protein	transcriptional regulation
		Phvul.007G080400		unknown function
		Phvul.004G022800	RING/U-box superfamily protein	protein degradation
		Phvul.003G108200	Protein phosphatase 2C family protein	perception and signaling
		Phvul.007G252700	magnesium-chelatase subunit chlH, chloroplast, putative / Mg-protoporphyrin IX chelatase, putative (CHLH)	photosynthesis
		Phvul.002G144800	elicitor-activated gene 3-2	defense response
		Phvul.007G129500	Signal transduction histidine kinase, hybrid-type, ethylene sensor	perception and signaling
		Phvul.007G075000	Heavy metal transport/detoxification superfamily protein	transport
		Phvul.005G119200	plant U-box 23	defense response
		Phvul.007G044500	zinc-finger protein 2	Transcriptional regulation
		Phvul.011G048800		unknown function
		Phvul.007G091400	glycine-rich protein	defense response
		Phvul.010G060200	Protein of unknown function (DUF567)	unknown function
		Phvul.002G313000	ovate family protein 8	transcriptional regulation
		Phvul.006G081600		unknown function
		Phvul.001G075700	Poly(A)-specific ribonuclease	DNA/RNA metabolism
		Phvul.008G126437	X-BOX TRANSCRIPTION FACTOR-RELATED // SUBFAMILY NOT NAMED	Transcriptional regulation
		Phvul.010G006500	SOUL heme-binding family protein	stress response
		Phvul.003G243300	mitogen-activated protein kinase kinase kinase 21	perception and signaling
		Phvul.006G056300		unknown function
		Phvul.011G155700	light-harvesting chlorophyll B-binding protein 3	photosynthesis
		Phvul.008G034000	UDP-Glycosyltransferase superfamily protein	metabolism
		Phvul.008G176900		unknown function
		Phvul.001G170800	C2H2 and C2HC zinc fingers superfamily protein	transcriptional regulation
		Phvul.001G160000	RING/U-box superfamily protein	protein degradation
		Phvul.002G016400	UDP-glucosyl transferase 73B5	metabolism
		Phvul.011G002500	Oxidoreductase, zinc-binding dehydrogenase family protein	redox processes
		Phvul.011G081800	protein kinase family protein / peptidoglycan-binding LysM domain-containing protein	perception and signaling
		Phvul.001G095600	EF-HAND CALCIUM-BINDING DOMAIN CONTAINING PROTEIN // SUBFAMILY NOT NAMED	perception and signaling
		Phvul.004G107700	heat shock protein 90.1	stress response
		Phvul.008G238200		unknown function
		Phvul.007G062000	Chlorophyll A-B binding family protein	photosynthesis
		Phvul.003G239800		unknown function
		Phvul.002G272600		unknown function
		Phvul.001G039800	17.6 kDa class II heat shock protein	stress response
		Phvul.002G016500	UDP-glucosyl transferase 73B5	metabolism
		Phvul.006G183100	erf domain protein 9	transcriptional regulation
		Phvul.003G141200	chloroplast import apparatus 2	transport
		Phvul.009G070800	salt tolerance zinc finger	transcriptional regulation
		Phvul.005G038300		unknown function
		Phvul.002G275400		unknown function
		Phvul.008G001200	BIDIRECTIONAL SUGAR TRANSPORTER SWEET15	Transport
		Phvul.007G277000		unknown function
		Phvul.005G032600	Disease resistance-responsive (dirigent-like protein) family protein	perception and signaling
		Phvul.003G124400		unknown function
		Phvul.010G119700	pseudo-response regulator 5	transcriptional regulation
		Phvul.L000770		unknown function
		Phvul.011G016100	mitochondrion-localized small heat shock protein 23.6	stress response
		Phvul.011G108800	B-box type zinc finger family protein	transcriptional regulation
		Phvul.007G193300	ethylene response factor 1	transcriptional regulation
		Phvul.003G196900	Transducin/WD40 repeat-like superfamily protein	protein binding
		Phvul.001G026700	salt tolerance zinc finger	transcriptional regulation
		Phvul.010G083400	Protein of unknown function (DUF1442)	unknown function
		Phvul.002G275000	NAC (No Apical Meristem) domain transcriptional regulator superfamily protein	transcriptional regulation
124N1 DOWN 55N1 DOWN	13	Phvul.010G021001	GDSL-motif lipase 5	metabolism
		Phvul.010G092500	RING FINGER DOMAIN-CONTAINING // SUBFAMILY NOT NAMED	Transcriptional regulation
		Phvul.003G278100		unknown function
		Phvul.005G094000	DNAJ heat shock N-terminal domain-containing protein	stress response
		Phvul.011G060300	UDP-glucosyl transferase 76E11	metabolism
		Phvul.009G186500	light-harvesting chlorophyll-protein complex I subunit A4	photosynthesis
		Phvul.006G064900	phosphate transporter 4	transport
		Phvul.004G071500	photosystem I light harvesting complex gene 1	photosynthesis
		Phvul.007G271000	proton gradient regulation 5	photosynthesis
		Phvul.010G104800	Late embryogenesis abundant protein (LEA_2)	development
		Phvul.005G166200	HISTIDINE-CONTAINING PHOSPHOTRANSFER PROTEIN 4	perception and signaling
		Phvul.001G085900	Family of unknown function (DUF716)	unknown function
		Phvul.008G213914	ethylene-forming enzyme	hormone metabolism/response
SC15 DOWN	91	Phvul.011G169800	kunitz trypsin inhibitor 1	protein degradation
		Phvul.007G082000	AP2 domain (AP2)	Transcriptional regulation
		Phvul.008G127237	S-locus lectin protein kinase family protein	perception and signaling
		Phvul.008G109200	receptor like protein 9	perception and signaling
		Phvul.007G107101		unknown function
		Phvul.011G034800	Senescence/dehydration-associated protein-related	senescence
		Phvul.007G186900		unknown function
		Phvul.010G085100	EF hand calcium-binding protein family	perception and signaling
		Phvul.001G129300	6-phosphogluconate dehydrogenase family protein	stress response
		Phvul.009G108300	Phosphorylase superfamily protein	metabolism
		Phvul.001G089700	HXXXD-type acyl-transferase family protein	stress response
		Phvul.009G243100	cationic amino acid transporter 5	transport
		Phvul.004G119200	cytochrome P450, family 71, subfamily A, polypeptide 26	redox processes
		Phvul.003G158700	cysteine-rich RLK (RECEPTOR-like protein kinase) 10	perception and signaling
		Phvul.009G116700	basic chitinase	defense response
		Phvul.011G077900	Glycosyl hydrolase superfamily protein	cell wall
		Phvul.006G062000		unknown function
		Phvul.009G165000		unknown function
		Phvul.002G001801	cationic amino acid transporter 6	transport
		Phvul.011G114000	Uncharacterised protein family (UPF0497)	unknown function
		Phvul.011G019500		unknown function
		Phvul.003G158500	Glycosyl hydrolase family protein with chitinase insertion domain	cell wall
		Phvul.004G100414		unknown function
		Phvul.003G095000	Family of unknown function (DUF716)	unknown function
		Phvul.005G040800	glucan synthase-like 3	cell wall
		Phvul.007G024700	Major facilitator superfamily protein	transport
		Phvul.008G089100	F14L17.7 PROTEIN	development
		Phvul.008G145800	cystinosin (CTNS)	Transport
		Phvul.004G037700	plastid transcription factor 1	Transcriptional regulation
		Phvul.003G000500	methionine aminopeptidase 2B	protein degradation
		Phvul.001G180900	alpha carbonic anhydrase 7	metabolism
		Phvul.008G077750	Leucine-rich repeat transmembrane protein kinase	perception and signaling
		Phvul.011G194200	G-TYPE LECTIN S-RECEPTOR-LIKE SERINE/THREONINE-PROTEIN KINASE B120	perception and signaling
		Phvul.004G101914		unknown function
		Phvul.008G139900		unknown function
		Phvul.002G209400	MLP-like protein 423	defense response
		Phvul.010G009500	Metallothionein (Metallothio_2)	metabolism
		Phvul.009G116600	basic chitinase	defense response
		Phvul.002G105700	ATBZIP TRANSCRIPTION FACTOR-RELATED	Transcriptional regulation
		Phvul.011G015400		unknown function
		Phvul.008G209214		unknown function
		Phvul.001G145900	DIRIGENT PROTEIN 1-RELATED	perception and signaling
		Phvul.011G200700	beta glucosidase 17	metabolism
		Phvul.008G097000	beta glucosidase 11	metabolism
		Phvul.011G169900	Kunitz family trypsin and protease inhibitor protein	protein degradation
		Phvul.001G260200	OTU DOMAIN CONTAINING PROTEIN // SUBFAMILY NOT NAMED	metabolism
		Phvul.011G150100	S-locus lectin protein kinase family protein	perception and signaling
		Phvul.008G114200	Major facilitator superfamily protein	transport
		Phvul.007G194600,Phvul.007G194700
		Phvul.003G042700	Ureide permease (Ureide_permease)	Transport
		Phvul.001G098100	glyceraldehyde 3-phosphate dehydrogenase A subunit	metabolism
		Phvul.009G066300	Transferase family (Transferase)	unknown function
		Phvul.008G109300	receptor like protein 13	perception and signaling
		Phvul.009G199200	Cytochrome P450 superfamily protein	redox processes
		Phvul.011G132500		unknown function
		Phvul.001G145500	Disease resistance-responsive (dirigent-like protein) family protein	perception and signaling
		Phvul.005G053300	glutathione S-transferase TAU 19	redox processes
		Phvul.005G155800	homolog of carrot EP3-3 chitinase	defense response
		Phvul.003G274100	PROTEIN WEAK CHLOROPLAST MOVEMENT UNDER BLUE LIGHT 1-RELATED	photosynthesis
		Phvul.004G090994		unknown function
		Phvul.011G108500	Auxin-responsive GH3 family protein	hormone metabolism/response
		Phvul.001G074200	Regulator of chromosome condensation (RCC1) family protein	cell cycle
		Phvul.005G032000	Serine protease inhibitor, potato inhibitor I-type family protein	defense response
		Phvul.006G035300		unknown function
		Phvul.001G083000	Chalcone and stilbene synthase family protein	defense response
		Phvul.002G051000		unknown function
		Phvul.007G209000	WRKY family transcription factor	transcriptional regulation
		Phvul.002G263700	cytochrome P450, family 71, subfamily B, polypeptide 34	redox processes
		Phvul.011G040800	salt tolerance homolog2	transcriptional regulation
		Phvul.009G116800		unknown function
		Phvul.003G287900	Deoxyxylulose-5-phosphate synthase	metabolism
		Phvul.006G117011		unknown function
		Phvul.008G040500	nitrate transporter 1.5	transport
		Phvul.005G158500	Glycosyl hydrolases family 32 protein	cell wall
		Phvul.004G115000,Phvul.004G115100
		Phvul.002G202900		unknown function
		Phvul.009G244000	cytochrome P450, family 81, subfamily D, polypeptide 3	redox processes
		Phvul.009G212900	high affinity K+ transporter 5	transport
		Phvul.001G003900	Protein of unknown function (DUF677)	unknown function
		Phvul.008G020700	LRR and NB-ARC domains-containing disease resistance protein	perception and signaling
		Phvul.007G010900	F-box family protein	protein degradation
		Phvul.004G036650	ATPase E1-E2 type family protein / haloacid dehalogenase-like hydrolase family protein	transport
		Phvul.004G064600	cytochrome P450, family 735, subfamily A, polypeptide 1	redox processes
		Phvul.011G150200	S-locus lectin protein kinase family protein	perception and signaling
		Phvul.010G005900	laccase 7	cell wall
		Phvul.009G062800	Protein of unknown function, DUF617	unknown function
		Phvul.002G155400	osmotin 34	defense response
		Phvul.L006401	NDR1/HIN1-like 25	defense response
		Phvul.002G151001	photolyase 1	DNA/RNA metabolism
		Phvul.011G073000	exonuclease V	DNA/RNA metabolism
		Phvul.009G226800	Protein of unknown function (DUF567)	unknown function
CE3 DOWN	42	Phvul.001G056900	Protein of unknown function (DUF581)	unknown function
		Phvul.004G144400	glutamate decarboxylase	metabolism
		Phvul.004G038501		unknown function
		Phvul.008G019600	related to AP2 6l	transcriptional regulation
		Phvul.002G196800	WRKY DNA-binding protein 28	transcriptional regulation
		Phvul.008G151806	phosphoenolpyruvate carboxylase kinase 1	metabolism
		Phvul.009G255100	Mitochondrial import inner membrane translocase subunit Tim17/Tim22/Tim23 family protein	Transport
		Phvul.003G074000	cytochrome P450, family 93, subfamily D, polypeptide 1	redox processes
		Phvul.001G106900		unknown function
		Phvul.008G048466		unknown function
		Phvul.009G103600	Oleosin family protein	unknown function
		Phvul.009G181900		unknown function
		Phvul.008G150600		unknown function
		Phvul.003G210000	EF-HAND CALCIUM-BINDING DOMAIN CONTAINING PROTEIN // SUBFAMILY NOT NAMED	perception and signaling
		Phvul.001G114100		unknown function
		Phvul.006G140700		unknown function
		Phvul.003G262800	SAUR-like auxin-responsive protein family	hormone metabolism/response
		Phvul.009G116400	acyl-CoA oxidase 1	metabolism
		Phvul.008G087000	lipid transfer protein 4	defense response
		Phvul.002G134150	E2F/DP family winged-helix DNA-binding domain	Transcriptional regulation
		Phvul.002G116651	Transducin/WD40 repeat-like superfamily protein	protein binding
		Phvul.L001647		unknown function
		Phvul.008G242900	Late embryogenesis abundant (LEA) hydroxyproline-rich glycoprotein family	stress response
		Phvul.004G122000	C-repeat-binding factor 4	transcriptional regulation
		Phvul.006G037200	TRICHOME BIREFRINGENCE-LIKE 43	cell wall
		Phvul.007G195300	blocked early in transport 1 (BET1)	vesicle trafficking/endomembrane
		Phvul.005G181300	basic helix-loop-helix (bHLH) DNA-binding superfamily protein	transcriptional regulation
		Phvul.003G013000	Pentatricopeptide repeat (PPR-like) superfamily protein	unknown function
		Phvul.004G157101	LOB domain-containing protein 41	development
		Phvul.005G000200	DIENELACTONE HYDROLASE-LIKE PROTEIN	metabolism
		Phvul.010G018200	HY5-homolog	stress response
		Phvul.009G069500	NAD(P)-binding Rossmann-fold superfamily protein	redox processes
		Phvul.002G207500	light harvesting complex photosystem II subunit 6	photosynthesis
		Phvul.011G166600		unknown function
		Phvul.001G141500		unknown function
		Phvul.006G037000	spermidine hydroxycinnamoyl transferase	metabolism
		Phvul.007G114300	homeobox protein 21	transcriptional regulation
		Phvul.002G294200	P-loop containing nucleoside triphosphate hydrolases superfamily protein	unknown function
		Phvul.006G072500	Protein of unknown function (DUF640)	unknown function
		Phvul.007G049700	cysteine-rich RLK (RECEPTOR-like protein kinase) 29	perception and signaling
		Phvul.002G294900	Disease resistance-responsive (dirigent-like protein) family protein	perception and signaling
		Phvul.006G198200	Leucine-rich receptor-like protein kinase family protein	perception and signaling
55N1 DOWN	248	Phvul.009G198600	PPPDE putative thiol peptidase family protein	protein degradation
		Phvul.010G087950	RIBOSOME BIOGENESIS PROTEIN BMS1 HOMOLOG	translation
		Phvul.004G035700	UDP-Glycosyltransferase superfamily protein	metabolism
		Phvul.010G024200	Disease resistance protein (TIR-NBS-LRR class) family	perception and signaling
		Phvul.002G021400	Homeodomain-like superfamily protein	transcriptional regulation
		Phvul.003G100300		unknown function
		Phvul.002G023600	homolog of Synechocystis YCF37	unknown function
		Phvul.008G283100	nuclear factor Y, subunit A9	transcriptional regulation
		Phvul.003G118400	Plant neutral invertase family protein	metabolism
		Phvul.004G170200		unknown function
		Phvul.002G090400	30S RIBOSOMAL PROTEIN S12, CHLOROPLASTIC	translation
		Phvul.003G132600	RING FINGER DOMAIN-CONTAINING // SUBFAMILY NOT NAMED	protein degradation
		Phvul.001G019500	serine carboxypeptidase-like 40	protein degradation
		Phvul.005G058600	MLP-LIKE PROTEIN 165-RELATED	defense response
		Phvul.002G002000	TIFY domain/Divergent CCT motif family protein	transcriptional regulation
		Phvul.001G189400	Basic-leucine zipper (bZIP) transcription factor family protein	transcriptional regulation
		Phvul.005G124600	centroradialis	defense response
		Phvul.008G222700	basic helix-loop-helix (bHLH) DNA-binding superfamily protein	transcriptional regulation
		Phvul.010G140900	Pyridoxal phosphate phosphatase-related protein	metabolism
		Phvul.002G214100	CLASS I GLUTAMINE AMIDOTRANSFERASE DOMAIN-CONTAINING PROTEIN-RELATED	metabolism
		Phvul.011G099100	BEL1-like homeodomain 1	Transcriptional regulation
		Phvul.004G009161	ARM repeat superfamily protein	unknown function
		Phvul.002G235700	Galactose oxidase/kelch repeat superfamily protein	metabolism
		Phvul.005G075700		unknown function
		Phvul.002G210750	1,4-dihydroxy-2-naphthoate octaprenyltransferase (menA)	metabolism
		Phvul.009G107700	WDSAM1 PROTEIN // SUBFAMILY NOT NAMED	protein degradation
		Phvul.003G086800	nuclear factor Y, subunit B3	transcriptional regulation
		Phvul.010G024301	Disease resistance protein (TIR-NBS-LRR class) family	perception and signaling
		Phvul.007G135900	Integrase-type DNA-binding superfamily protein	transcriptional regulation
		Phvul.004G117600		unknown function
		Phvul.002G312600	RHO guanyl-nucleotide exchange factor 11	cytoskeleton
		Phvul.002G156300		unknown function
		Phvul.004G079500	NDH-DEPENDENT CYCLIC ELECTRON FLOW 5	photosynthesis
		Phvul.010G046500	WRKY DNA -binding domain (WRKY)	Transcriptional regulation
		Phvul.010G083200	RING FINGER CONTAINING PROTEIN // SUBFAMILY NOT NAMED	protein degradation
		Phvul.008G245500		unknown function
		Phvul.002G055425		unknown function
		Phvul.003G166000	Nucleoside transporter family protein	Transport
		Phvul.006G197400	CAP (Cysteine-rich secretory proteins, Antigen 5, and Pathogenesis-related 1 protein) superfamily protein	unknown function
		Phvul.L001763	RUBISCO ACCUMULATION FACTOR 1, CHLOROPLASTIC-RELATED	photosynthesis
		Phvul.011G164000	histone H4 (H4)	DNA/RNA metabolism
		Phvul.L002190		unknown function
		Phvul.006G061500	amino acid permease 7	transport
		Phvul.001G209600	sucrose synthase 3	metabolism
		Phvul.L002175		unknown function
		Phvul.006G005100	RING/U-box superfamily protein	protein degradation
		Phvul.004G008900	NB-ARC domain-containing disease resistance protein	perception and signaling
		Phvul.010G032900	NAD(P)-binding Rossmann-fold superfamily protein	redox processes
		Phvul.008G212300	Major facilitator superfamily protein	transport
		Phvul.006G151100	adenosine/AMP deaminase family protein	metabolism
		Phvul.004G014666	formate dehydrogenase	Redox processes
		Phvul.001G249700		unknown function
		Phvul.003G164000	Major facilitator superfamily protein	transport
		Phvul.008G196500	OXYGEN-EVOLVING ENHANCER PROTEIN 2-1, CHLOROPLASTIC-RELATED	photosynthesis
		Phvul.010G135900	lipoxygenase 1	redox processes
		Phvul.004G150700	PHOTOSYSTEM I ASSEMBLY PROTEIN YCF3	photosynthesis
		Phvul.008G204900	Protein kinase protein with adenine nucleotide alpha hydrolases-like domain	perception and signaling
		Phvul.004G052600	phytochrome kinase substrate 4	perception and signaling
		Phvul.010G024250	Disease resistance protein (TIR-NBS-LRR class) family	perception and signaling
		Phvul.010G001100	SGNH hydrolase-type esterase superfamily protein	metabolism
		Phvul.002G073100	nodulin MtN21 /EamA-like transporter family protein	nodulation
		Phvul.001G036600	6-&1-fructan exohydrolase	metabolism
		Phvul.004G002700	Bifunctional inhibitor/lipid-transfer protein/seed storage 2S albumin superfamily protein	transport
		Phvul.001G198400	ABC-2 type transporter family protein	transport
		Phvul.006G036188		unknown function
		Phvul.011G097000	NAD(P)-binding Rossmann-fold superfamily protein	redox processes
		Phvul.008G253300		unknown function
		Phvul.009G066980	ETHYLENE-RESPONSIVE TRANSCRIPTION FACTOR ERF008-RELATED	Transcriptional regulation
		Phvul.004G014732	formate dehydrogenase	redox processes
		Phvul.008G087600	PYRIMIDINE 4	unknown function
		Phvul.009G228900	RING/U-box superfamily protein	protein degradation
		Phvul.007G208300		unknown function
		Phvul.009G075100	branched-chain amino acid transaminase 2	metabolism
		Phvul.009G250000	zinc-finger of the FCS-type, C2-C2 (zf-FLZ)	protein binding
		Phvul.010G134900	lipoxygenase 1	redox processes
		Phvul.006G103800		unknown function
		Phvul.003G246900	Homeodomain-like superfamily protein	transcriptional regulation
		Phvul.008G249500	Peroxidase superfamily protein	redox processes
		Phvul.006G202700		unknown function
		Phvul.001G029500	basic leucine-zipper 5	transcriptional regulation
		Phvul.010G121400	light-harvesting complex I chlorophyll a/b binding protein 2 (LHCA2)	photosynthesis
		Phvul.002G218000	SULFITE EXPORTER TAUE/SAFE FAMILY PROTEIN	Transport
		Phvul.003G081800	KNOX/ELK homeobox transcription factor	transcriptional regulation
		Phvul.003G106302		unknown function
		Phvul.011G016400	sigma factor A	DNA/RNA metabolism
		Phvul.006G208600	xylem NAC domain 1	transcriptional regulation
		Phvul.011G175500	Non-specific serine/threonine protein kinase / Threonine-specific protein kinase	perception and signaling
		Phvul.002G268800	nodulin MtN21 /EamA-like transporter family protein	nodulation
		Phvul.005G015900	EamA-like transporter family (EamA)	Transport
		Phvul.008G124900	S-locus lectin protein kinase family protein	perception and signaling
		Phvul.008G053300	thioredoxin F2	redox processes
		Phvul.009G112000	amino acid permease 8	transport
		Phvul.009G147700	E3 ubiquitin-protein ligase ATL10/75/76/77/78	protein degradation
		Phvul.002G149800	PB1 domain (PB1)	protein binding
		Phvul.009G164900	Heavy metal transport/detoxification superfamily protein	transport
		Phvul.008G282600	seed imbibition 1	metabolism
		Phvul.005G020301	LEUCINE-RICH REPEAT-CONTAINING PROTEIN // SUBFAMILY NOT NAMED	perception and signaling
		Phvul.005G181700	ACT DOMAIN-CONTAINING PROTEIN	metabolism
		Phvul.002G234400	Bifunctional inhibitor/lipid-transfer protein/seed storage 2S albumin superfamily protein	transport
		Phvul.L001848	phototropin 1	perception and signaling
		Phvul.003G011800	2-oxoglutarate (2OG) and Fe(II)-dependent oxygenase superfamily protein	metabolism
		Phvul.004G076100	NB-ARC domain-containing disease resistance protein	perception and signaling
		Phvul.009G256000		unknown function
		Phvul.002G075200	UDP-glucosyl transferase 74B1	metabolism
		Phvul.010G113100	cyclic nucleotide-gated channel 13	transport
		Phvul.L001690		unknown function
		Phvul.003G294701		unknown function
		Phvul.007G278200	heat shock transcription factor A6B	transcriptional regulation
		Phvul.004G013300	NB-ARC domain-containing disease resistance protein	perception and signaling
		Phvul.010G081200	Phospholipase D / Lipophosphodiesterase II	metabolism
		Phvul.011G054500	TETRAPYRROLE-BINDING PROTEIN, CHLOROPLASTIC	photosynthesis
		Phvul.007G248700	2-oxoglutarate (2OG) and Fe(II)-dependent oxygenase superfamily protein	metabolism
		Phvul.003G285800		unknown function
		Phvul.007G231600	RNA-binding (RRM/RBD/RNP motifs) family protein	DNA/RNA metabolism
		Phvul.003G217500	LEGUMAIN	metabolism
		Phvul.010G024000	Disease resistance protein (TIR-NBS-LRR class) family	perception and signaling
		Phvul.008G113900	Bifunctional inhibitor/lipid-transfer protein/seed storage 2S albumin superfamily protein	transport
		Phvul.001G221900		unknown function
		Phvul.009G190100		unknown function
		Phvul.009G061375		unknown function
		Phvul.009G004801	BEL1-like homeodomain 7	development
		Phvul.007G280100	NAD(P)H dehydrogenase 18	redox processes
		Phvul.002G292200	PROTEIN SPIRAL1-LIKE 5	cytoskeleton
		Phvul.003G224800	expansin-like B1	cell wall
		Phvul.009G251401		unknown function
		Phvul.011G099300	plant U-box 23	defense response
		Phvul.010G029400	Disease resistance protein (TIR-NBS-LRR class) family	perception and signaling
		Phvul.011G169332	Leucine-rich repeat transmembrane protein kinase	perception and signaling
		Phvul.006G054400,Phvul.006G054433
		Phvul.004G144500	GLUTAMATE DECARBOXYLASE 2	metabolism
		Phvul.003G004300	DNAJ heat shock N-terminal domain-containing protein	stress response
		Phvul.009G255300		unknown function
		Phvul.006G054300	cytochrome P450, family 71, subfamily B, polypeptide 35	redox processes
		Phvul.008G069400	Major Facilitator Superfamily with SPX (SYG1/Pho81/XPR1) domain-containing protein	transport
		Phvul.002G067214	nitrate transporter 1:2	transport
		Phvul.008G205400		unknown function
		Phvul.011G111100		unknown function
		Phvul.008G285100	light-harvesting complex II chlorophyll a/b binding protein 2 (LHCB2)	photosynthesis
		Phvul.006G161500	NAD(P)-binding Rossmann-fold superfamily protein	redox processes
		Phvul.003G132500		unknown function
		Phvul.003G057901		unknown function
		Phvul.008G000100	FAR1 DNA-binding domain (FAR1) // MULE transposase domain (MULE)	Transcriptional regulation
		Phvul.007G065100	MADS BOX PROTEIN	Transcriptional regulation
		Phvul.008G068900		unknown function
		Phvul.009G226600	strictosidine synthase-like 4	hormone metabolism/response
		Phvul.001G218800	phytochrome interacting factor 3	transcriptional regulation
		Phvul.010G153400	Lysophospholipase / Phospholipase B	metabolism
		Phvul.006G086100	acyl activating enzyme 12	cytoskeleton
		Phvul.002G278100	ferrochelatase 2	stress response
		Phvul.003G277600	Pectinacetylesterase family protein	cell wall
		Phvul.010G047100	HECT DOMAIN UBIQUITIN-PROTEIN LIGASE // SUBFAMILY NOT NAMED	protein degradation
		Phvul.005G085400		unknown function
		Phvul.007G197700	DORMANCY/AUXIN ASSOCIATED PROTEIN	hormone metabolism/response
		Phvul.002G110600	CAMP-RESPONSE ELEMENT BINDING PROTEIN-RELATED	Transcriptional regulation
		Phvul.007G125500	Serine protease inhibitor, potato inhibitor I-type family protein	defense response
		Phvul.004G016000	NB-ARC domain-containing disease resistance protein	perception and signaling
		Phvul.009G114900	MATE efflux family protein	transport
		Phvul.009G255900		unknown function
		Phvul.008G096200	pyrimidine 1	unknown function
		Phvul.009G056700	J-domain protein required for chloroplast accumulation response 1	stress response
		Phvul.005G051800	Aldolase-type TIM barrel family protein	metabolism
		Phvul.002G328000	PPR repeat family (PPR_2) // DYW family of nucleic acid deaminases (DYW_deaminase)	DNA/RNA metabolism
		Phvul.004G091200		unknown function
		Phvul.009G247300	flowering promoting factor 1	perception and signaling
		Phvul.007G041000	Plant basic secretory protein (BSP) family protein	defense response
		Phvul.009G176900		unknown function
		Phvul.007G241700		unknown function
		Phvul.011G143000	Cupredoxin superfamily protein	redox processes
		Phvul.003G251100	PQ-loop repeat family protein / transmembrane family protein	unknown function
		Phvul.009G075500	Zinc finger C-x8-C-x5-C-x3-H type family protein	transcriptional regulation
		Phvul.008G098500	2-oxoglutarate (2OG) and Fe(II)-dependent oxygenase superfamily protein	metabolism
		Phvul.009G255500		unknown function
		Phvul.002G215500	AGAMOUS-like 21	Transcriptional regulation
		Phvul.011G138300	Dynein light chain type 1 family protein	cytoskeleton
		Phvul.003G179700		unknown function
		Phvul.005G105900	photosystem II Psb27 protein (psb27)	photosynthesis
		Phvul.001G091900	Retrotransposon gag protein (Retrotrans_gag)	DNA/RNA metabolism
		Phvul.001G085200	CCR-like	cell wall
		Phvul.002G300200	Glutaredoxin family protein	redox processes
		Phvul.002G275200	aldehyde dehydrogenase 3I1	metabolism
		Phvul.001G189200	PEBP (phosphatidylethanolamine-binding protein) family protein	perception and signaling
		Phvul.008G039100	Vesicle transport v-SNARE family protein	vesicle trafficking/endomembrane
		Phvul.001G148100		unknown function
		Phvul.001G212300		unknown function
		Phvul.008G114000		unknown function
		Phvul.005G130900	xyloglucan endotransglucosylase/hydrolase 32	cell wall
		Phvul.004G119300	cytochrome P450, family 71, subfamily A, polypeptide 26	redox processes
		Phvul.002G241100	NAD(P)-binding Rossmann-fold superfamily protein	redox processes
		Phvul.003G062300	Kelch repeat-containing F-box family protein	protein degradation
		Phvul.001G072200	NAC (No Apical Meristem) domain transcriptional regulator superfamily protein	transcriptional regulation
		Phvul.L002060	threonine aldolase 1	metabolism
		Phvul.004G166600		unknown function
		Phvul.008G241900	oxidative stress 3	stress response
		Phvul.007G100700	AWPM-19-like family protein	stress response
		Phvul.001G043001	Protein kinase domain (Pkinase) // IQ calmodulin-binding motif (IQ)	perception and signaling
		Phvul.009G132900	Thiamin diphosphate-binding fold (THDP-binding) superfamily protein	redox processes
		Phvul.002G230300		unknown function
		Phvul.003G098200	pyruvate orthophosphate dikinase	metabolism
		Phvul.005G154200		unknown function
		Phvul.011G130300	Protein of unknown function (DUF640)	unknown function
		Phvul.001G244700	LOB domain-containing protein 21	development
		Phvul.005G089900	scarecrow-like 5	transcriptional regulation
		Phvul.002G196000		unknown function
		Phvul.001G065400	F-box/RNI-like superfamily protein	hormone metabolism/response
		Phvul.005G002400	cytochrome p450, family 71, subfamily B, polypeptide 11	redox processes
		Phvul.006G027801	OXYGEN-EVOLVING ENHANCER PROTEIN 2-1	photosynthesis
		Phvul.004G122400		unknown function
		Phvul.007G111700		unknown function
		Phvul.008G279100		unknown function
		Phvul.L001652	MYOSIN IA HEAVY CHAIN-RELATED	cytoskeleton
		Phvul.008G022975	H/ACA ribonucleoprotein complex subunit 3 (NOP10, NOLA3)	DNA/RNA metabolism
		Phvul.002G242500	Ankyrin repeat family protein	unknown function
		Phvul.002G194800		unknown function
		Phvul.010G028600	Disease resistance protein (TIR-NBS-LRR class) family	perception and signaling
		Phvul.008G176700	ascorbate peroxidase 4	redox processes
		Phvul.007G185100	cysteine synthase D1	metabolism
		Phvul.001G043000	disease resistance family protein / LRR family protein	perception and signaling
		Phvul.007G190000		unknown function
		Phvul.011G107700	beta-amylase 5	metabolism
		Phvul.009G211600	serine-rich protein-related	DNA/RNA metabolism
		Phvul.003G083100	Nitronate monooxygenase / NMO	metabolism
		Phvul.005G091600		unknown function
		Phvul.010G145500	NADP-malic enzyme 4	metabolism
		Phvul.009G137700	Nodulin MtN3 family protein	nodulation
		Phvul.004G073450	ribulose-bisphosphate carboxylase small chain (rbcS)	metabolism
		Phvul.008G213200	Leucine-rich repeat receptor-like protein kinase family protein	perception and signaling
		Phvul.008G264700	alpha-crystallin domain 32.1	metabolism
		Phvul.001G137825	splicing endonuclease 1	DNA/RNA metabolism
		Phvul.007G100800		unknown function
		Phvul.011G033800	Chaperone DnaJ-domain superfamily protein	stress response
		Phvul.004G008560	LRR and NB-ARC domains-containing disease resistance protein	perception and signaling
		Phvul.005G108600	photosystem II reaction center PSB29 protein	photosynthesis
		Phvul.011G183700	MLP-like protein 43	defense response
		Phvul.001G100200	NAC domain containing protein 47	transcriptional regulation
		Phvul.003G031200	NAD(P)-binding Rossmann-fold superfamily protein	redox processes
		Phvul.010G096400	myb domain protein 17	transcriptional regulation
		Phvul.003G153300		unknown function
		Phvul.011G014100	IQ-domain 11	perception and signaling
		Phvul.009G230300	lycopene epsilon-cyclase (lcyE, crtL2)	metabolism
		Phvul.003G003126		unknown function
		Phvul.008G136700	Sodium Bile acid symporter family	transport
		Phvul.002G027200	homeobox protein 40	transcriptional regulation
		Phvul.009G105300	BURP domain-containing protein	cell wall
		Phvul.004G140300		unknown function
		Phvul.009G038366		unknown function
		Phvul.001G204550		unknown function
		Phvul.004G134800	Plant protein of unknown function (DUF247)	unknown function
		Phvul.004G173600	CCCH-type zinc finger family protein	DNA/RNA metabolism
124N1 DOWN	87	Phvul.008G115800	Regulator of chromosome condensation (RCC1) family protein	cell cycle
		Phvul.008G084200	PHOSPHATASE WITH HOMOLOGY TO TENSIN	perception and signaling
		Phvul.010G058800	HAD superfamily, subfamily IIIB acid phosphatase	metabolism
		Phvul.009G137600	sigma factor E	transcriptional regulation
		Phvul.001G245400	Glutaredoxin family protein	redox processes
		Phvul.003G207000	Transducin/WD40 repeat-like superfamily protein	protein binding
		Phvul.006G105500	Protein of unknown function (DUF640)	unknown function
		Phvul.008G001100	senescence-associated gene 29	senescence
		Phvul.001G235800	NAD(P)-binding Rossmann-fold superfamily protein	redox processes
		Phvul.007G135600	ethylene-forming enzyme	hormone metabolism/response
		Phvul.006G096200	Calcium-dependent phospholipid-binding Copine family protein	unknown function
		Phvul.001G086532	ACTIN-RELATED PROTEIN 2	cytoskeleton
		Phvul.006G208300	UDP-Glycosyltransferase superfamily protein	metabolism
		Phvul.001G116200	alpha-L-arabinofuranosidase 1	metabolism
		Phvul.008G209000		unknown function
		Phvul.008G109001	ISOAMYL ACETATE-HYDROLYZING ESTERASE 1 // SUBFAMILY NOT NAMED	metabolism
		Phvul.008G056600	chromatin remodeling 4	DNA/RNA metabolism
		Phvul.001G037100	cytochrome P450, family 711, subfamily A, polypeptide 1	redox processes
		Phvul.007G223401	heat shock transcription factor A3	transcriptional regulation
		Phvul.007G079600	F16F4.11 PROTEIN	Transcriptional regulation
		Phvul.007G128600	nodulin MtN21 /EamA-like transporter family protein	nodulation
		Phvul.007G260400	Concanavalin A-like lectin protein kinase family protein	perception and signaling
		Phvul.008G089400	Protein of unknown function (DUF567)	unknown function
		Phvul.008G266700	RING/U-box superfamily protein	protein degradation
		Phvul.011G077100	FASCICLIN-like arabinogalactan-protein 11	cell wall
		Phvul.005G097000	CLAVATA3/ESR (CLE)-RELATED PROTEIN 3	perception and signaling
		Phvul.005G127200	PHYTOSULFOKINES 6-RELATED	perception and signaling
		Phvul.008G231900		unknown function
		Phvul.011G115300	Leucine Rich Repeat (LRR_1) // Leucine rich repeat N-terminal domain (LRRNT_2)	perception and signaling
		Phvul.009G239100	lysyl-tRNA synthetase 1	metabolism
		Phvul.010G138800	LATE EMBRYOGENESIS ABUNDANT (LEA) HYDROXYPROLINE-RICH GLYCOPROTEIN FAMILY	stress response
		Phvul.006G093900	TRANSCRIPTION FACTOR BHLH99	Transcriptional regulation
		Phvul.008G248200	with no lysine (K) kinase 4	perception and signaling
		Phvul.009G167200		unknown function
		Phvul.006G080400	ROOT PHOTOTROPISM PROTEIN 2	protein degradation
		Phvul.001G132200	magnesium-chelatase subunit chlH, chloroplast, putative / Mg-protoporphyrin IX chelatase, putative (CHLH)	photosynthesis
		Phvul.008G144100	expansin B2	cell wall
		Phvul.011G074600	FASCICLIN-like arabinogalactan-protein 11	cell wall
		Phvul.011G032500	Phototropic-responsive NPH3 family protein	protein degradation
		Phvul.004G021200	cytochrome P450, family 82, subfamily C, polypeptide 4	redox processes
		Phvul.007G011100		unknown function
		Phvul.011G097200	NAD(P)-binding Rossmann-fold superfamily protein	redox processes
		Phvul.004G042900	UDP-glucosyl transferase 85A3	metabolism
		Phvul.009G033400		unknown function
		Phvul.005G038400		unknown function
		Phvul.003G042000	ABI five binding protein 2	stress response
		Phvul.005G085800	light-harvesting chlorophyll B-binding protein 3	photosynthesis
		Phvul.002G266800	nucleotide sugar transporter-KT 1	transport
		Phvul.002G293600	Protein of unknown function (DUF567)	unknown function
		Phvul.008G164000	nodulin MtN21 /EamA-like transporter family protein	nodulation
		Phvul.007G223800	Glucomannan 4-beta-mannosyltransferase / Glucomannan-synthase	metabolism
		Phvul.011G048700	hemoglobin 1	transport
		Phvul.007G037900	COPPER TRANSPORT PROTEIN ATOX1-RELATED // SUBFAMILY NOT NAMED	Transport
		Phvul.007G113300	FAD-binding Berberine family protein	redox processes
		Phvul.008G156900		unknown function
		Phvul.011G199900	SULFOTRANSFERASE SULT // SUBFAMILY NOT NAMED	metabolism
		Phvul.L006743	SCARECROW-like 14	transcriptional regulation
		Phvul.011G189300	12-oxophytodienoate reductase 1	hormone metabolism/response
		Phvul.011G077700	FASCICLIN-like arabinogalactan-protein 11	cell wall
		Phvul.009G240666	Ankyrin repeat family protein	unknown function
		Phvul.007G181900	TRANSCRIPTION FACTOR BHLH99	Transcriptional regulation
		Phvul.011G090100		unknown function
		Phvul.008G194600	NAC domain containing protein 42	transcriptional regulation
		Phvul.011G125200	erf domain protein 9	transcriptional regulation
		Phvul.005G029800		unknown function
		Phvul.008G137100	Probable lipid transfer (LTP_2)	unknown function
		Phvul.003G088300		unknown function
		Phvul.010G111200	SPA (suppressor of phyA-105) protein family	circadian rhythms
		Phvul.011G209100		unknown function
		Phvul.008G032501	Isoflavone-7-O-beta-glucoside 6''-O-malonyltransferase / Flavone/flavonol 7-O-beta-D-glucoside malonyltransferase	metabolism
		Phvul.003G027300	STT7 homolog STN7	perception and signaling
		Phvul.006G014400		unknown function
		Phvul.007G271700	Signal transduction histidine kinase, hybrid-type, ethylene sensor	perception and signaling
		Phvul.001G215300	galactinol synthase 1	stress response
		Phvul.008G097600	beta glucosidase 11	metabolism
		Phvul.003G034000	RING-H2 finger protein 2B	protein degradation
		Phvul.001G261500	cytochrome P450, family 78, subfamily A, polypeptide 5	redox processes
		Phvul.007G264800	Peptidase M28 family protein	metabolism
		Phvul.008G184800	beta HLH protein 93	Transcriptional regulation
		Phvul.007G092500	GTP binding Elongation factor Tu family protein	translation
		Phvul.001G120400	PROTEIN DNJ-23-RELATED	stress response
		Phvul.008G095400	Thiamine pyrophosphate dependent pyruvate decarboxylase family protein	metabolism
		Phvul.005G115650		unknown function
		Phvul.001G005000	Pathogenesis-related thaumatin superfamily protein	defense response
		Phvul.009G026400	serine hydroxymethyltransferase 7	metabolism
		Phvul.011G149700	pinoid-binding protein 1	hormone metabolism/response
		Phvul.002G132500	Homeodomain-like superfamily protein	transcriptional regulation

## Sheet: Efficient interaction UP
Group	Number of genes	Id	Annotation	Classification
A 124N1 UP A 55N1 UP N CE3 UP N SC15 UP	6	Phvul.009G061600	cytochrome P450, family 82, subfamily C, polypeptide 4	redox processes
		Phvul.005G071400	low-molecular-weight cysteine-rich 68	defense response
		Phvul.008G244200	Cation efflux family protein	transport
		Phvul.007G043000		unknown function
		Phvul.010G036100	2-oxoglutarate (2OG) and Fe(II)-dependent oxygenase superfamily protein	metabolism
		Phvul.005G052500	nicotianamine synthase 4	metabolism
A 124N1 UP A 55N1 UP N SC15 UP	5	Phvul.008G176000	Phosphate-responsive 1 family protein	cell cycle
		Phvul.008G175800	Phosphate-responsive 1 family protein	cell cycle
		Phvul.011G101500	cellulose synthase-like B3	cell wall
		Phvul.003G147600	Xyloglucan endotransglucosylase/hydrolase family protein	cell wall
		Phvul.003G147700	Xyloglucan endotransglucosylase/hydrolase family protein	cell wall
A 55N1 UP N CE3 UP N SC15 UP	84	Phvul.009G245100		unknown function
		Phvul.001G046400	Glycosyl hydrolase family protein with chitinase insertion domain	cell wall
		Phvul.002G329800	beta-6 tubulin	cytoskeleton
		Phvul.007G227100	SAUR-like auxin-responsive protein family	hormone metabolism/response
		Phvul.009G066900	HXXXD-type acyl-transferase family protein	cell wall
		Phvul.011G032800	gibberellin 2-oxidase 8	hormone metabolism/response
		Phvul.008G168000	nitrate reductase 1	metabolism
		Phvul.002G230600		unknown function
		Phvul.006G075800	Peroxidase superfamily protein	redox processes
		Phvul.009G062200	Major facilitator superfamily protein	transport
		Phvul.006G130500	Plant invertase/pectin methylesterase inhibitor superfamily protein	cell wall
		Phvul.005G157800	calmodulin-binding family protein	perception and signaling
		Phvul.008G009500		unknown function
		Phvul.009G087200	chorismate mutase 2	metabolism
		Phvul.008G006900		unknown function
		Phvul.007G211100	Peroxidase superfamily protein	redox processes
		Phvul.003G149200	Protein kinase superfamily protein	perception and signaling
		Phvul.002G154600	MATE efflux family protein	transport
		Phvul.002G272500		unknown function
		Phvul.003G282400	low-molecular-weight cysteine-rich 68	defense response
		Phvul.003G213800	expansin A18	cell wall
		Phvul.011G019300	Polyketide cyclase/dehydrase and lipid transport superfamily protein	defense response
		Phvul.003G234100		unknown function
		Phvul.001G111800	related to AP2 11	transcriptional regulation
		Phvul.004G172300	1-amino-cyclopropane-1-carboxylate synthase 7	hormone metabolism/response
		Phvul.002G205000	Vacuolar iron transporter (VIT) family protein	transport
		Phvul.009G231700	cytokinin oxidase 3	hormone metabolism/response
		Phvul.006G140200		unknown function
		Phvul.005G045300	beta-hexosaminidase 2	metabolism
		Phvul.003G268400	Arabidopsis protein of unknown function (DUF241)	unknown function
		Phvul.002G143300	ABC-2 type transporter family protein	transport
		Phvul.007G069200	myb domain protein 45	transcriptional regulation
		Phvul.008G239400		unknown function
		Phvul.004G121900	MATE efflux family protein	transport
		Phvul.011G139800	ABC transporter family protein	transport
		Phvul.005G007700	Plant invertase/pectin methylesterase inhibitor superfamily protein	cell wall
		Phvul.011G134300	basic helix-loop-helix (bHLH) DNA-binding superfamily protein	transcriptional regulation
		Phvul.003G155600	early nodulin-like protein 12	nodulation
		Phvul.002G025500	Protein kinase superfamily protein	perception and signaling
		Phvul.005G173500	gibberellin 3-oxidase 1	hormone metabolism/response
		Phvul.006G069500	Protein phosphatase 2C family protein	perception and signaling
		Phvul.008G222100	plant U-box 13	defense response
		Phvul.008G032700	O-methyltransferase family protein	metabolism
		Phvul.003G245400		unknown function
		Phvul.007G044900	basic helix-loop-helix (bHLH) DNA-binding superfamily protein	transcriptional regulation
		Phvul.009G119200	SBP (S-ribonuclease binding protein) family protein	hormone metabolism/response
		Phvul.008G218500	Peroxidase superfamily protein	redox processes
		Phvul.002G064166		unknown function
		Phvul.002G047700	Protein of unknown function (DUF3049)	unknown function
		Phvul.001G268600	PHYTOENE SYNTHASE	metabolism
		Phvul.009G252800		unknown function
		Phvul.001G159300	lateral organ boundaries-domain 16	development
		Phvul.011G119900	early nodulin-like protein 1	nodulation
		Phvul.002G059500	protein kinase family protein / peptidoglycan-binding LysM domain-containing protein	perception and signaling
		Phvul.005G008600	Family of unknown function (DUF566)	unknown function
		Phvul.003G214100	Subtilase family protein	protein degradation
		Phvul.007G086600	Integrase-type DNA-binding superfamily protein	transcriptional regulation
		Phvul.005G150700	alpha/beta-Hydrolases superfamily protein	metabolism
		Phvul.002G304400	myb-like transcription factor family protein	transcriptional regulation
		Phvul.005G059100	2-oxoglutarate (2OG) and Fe(II)-dependent oxygenase superfamily protein	metabolism
		Phvul.004G150500	S-adenosyl-L-methionine-dependent methyltransferases superfamily protein	metabolism
		Phvul.011G139100	thiazole biosynthetic enzyme, chloroplast (ARA6) (THI1) (THI4)	metabolism
		Phvul.001G055000	gibberellin 3-oxidase 1	hormone metabolism/response
		Phvul.003G245200		unknown function
		Phvul.008G178200	ENTH/ANTH/VHS superfamily protein	vesicle trafficking/endomembrane
		Phvul.003G245500		unknown function
		Phvul.001G239900	cellulase 2	cell wall
		Phvul.002G064232		unknown function
		Phvul.010G067746	Protein phosphatase 2C family protein	perception and signaling
		Phvul.009G245000		unknown function
		Phvul.011G030300	glycosyl hydrolase 9C1	cell wall
		Phvul.006G030200		unknown function
		Phvul.011G016200	mitochondrion-localized small heat shock protein 23.6	stress response
		Phvul.008G291800	Plant regulator RWP-RK family protein	transcriptional regulation
		Phvul.008G152500	Leucine-rich repeat protein kinase family protein	perception and signaling
		Phvul.005G117300		unknown function
		Phvul.003G158800	Glycosyl hydrolase family protein with chitinase insertion domain	cell wall
		Phvul.011G189000	root hair specific 12	cell wall
		Phvul.009G115800	Plant regulator RWP-RK family protein	transcriptional regulation
		Phvul.005G096901		unknown function
		Phvul.001G261500	cytochrome P450, family 78, subfamily A, polypeptide 5	redox processes
		Phvul.006G147600	Pectin lyase-like superfamily protein	cell wall
		Phvul.003G203300	NAD(P)-binding Rossmann-fold superfamily protein	redox processes
		Phvul.006G192400	NAD(P)H dehydrogenase B2	redox processes
A 124N1 UP A 55N1 UP	57	Phvul.007G242000	mitogen-activated protein kinase kinase kinase 21	perception and signaling
		Phvul.008G109100	receptor like protein 13	perception and signaling
		Phvul.002G308300	MATE efflux family protein	transport
		Phvul.003G233600	ACT domain repeat 1	unknown function
		Phvul.011G059000		unknown function
		Phvul.004G148800	Late embryogenesis abundant (LEA) hydroxyproline-rich glycoprotein family	stress response
		Phvul.007G066520	Integrase-type DNA-binding superfamily protein	transcriptional regulation
		Phvul.006G083600	NDR1/HIN1-like 25	defense response
		Phvul.007G150200	SAUR-like auxin-responsive protein family	hormone metabolism/response
		Phvul.009G009832		unknown function
		Phvul.002G122200	cytochrome P450, family 707, subfamily A, polypeptide 1	redox processes
		Phvul.007G110600	EXORDIUM like 5	unknown function
		Phvul.008G269700		unknown function
		Phvul.009G250100	MATE EFFLUX FAMILY PROTEIN	transport
		Phvul.009G146700		unknown function
		Phvul.007G264900	alpha/beta-Hydrolases superfamily protein	metabolism
		Phvul.007G064500	Protein kinase superfamily protein	perception and signaling
		Phvul.003G052400	xyloglucan:xyloglucosyl transferase 33	cell wall
		Phvul.008G012200	Uncharacterised protein family (UPF0497)	unknown function
		Phvul.003G166600	uclacyanin 1	redox processes
		Phvul.002G205100	Vacuolar iron transporter (VIT) family protein	transport
		Phvul.006G031600		unknown function
		Phvul.004G090994		unknown function
		Phvul.007G254501	NB-ARC domain-containing disease resistance protein	perception and signaling
		Phvul.010G061700	NAD(P)-binding Rossmann-fold superfamily protein	redox processes
		Phvul.006G036500	actin-related protein C1B	cytoskeleton
		Phvul.005G070600		unknown function
		Phvul.007G222900	Aldolase superfamily protein	metabolism
		Phvul.010G052400	Plant protein of unknown function (DUF247)	unknown function
		Phvul.007G251900	heat shock transcription factor B3	transcriptional regulation
		Phvul.002G205300	Vacuolar iron transporter (VIT) family protein	transport
		Phvul.009G181500	Gibberellin-regulated family protein	hormone metabolism/response
		Phvul.007G276900	Protein phosphatase 2C family protein	unknown function
		Phvul.002G075600		unknown function
		Phvul.010G101500	ferric reduction oxidase 2	redox processes
		Phvul.002G251200	cytochrome P450, family 716, subfamily A, polypeptide 1	redox processes
		Phvul.006G194900	Quinone reductase family protein	redox processes
		Phvul.009G123300	Integrase-type DNA-binding superfamily protein	transcriptional regulation
		Phvul.001G201300	Peroxidase superfamily protein	redox processes
		Phvul.010G002600	Plant protein of unknown function (DUF247)	unknown function
		Phvul.009G127900	NRAMP metal ion transporter 6	transport
		Phvul.011G201101	NB-ARC domain-containing disease resistance protein	perception and signaling
		Phvul.008G078500	calmodulin like 42	perception and signaling
		Phvul.003G058000	alpha/beta-Hydrolases superfamily protein	metabolism
		Phvul.011G119300	Protein of unknown function (DUF506)	unknown function
		Phvul.003G016400	S-adenosyl-L-methionine-dependent methyltransferases superfamily protein	metabolism
		Phvul.003G021300	Cation efflux family protein	transport
		Phvul.011G025400	SKU5 similar 5	cell wall
		Phvul.002G049700	Protein of unknown function (DUF1005)	unknown function
		Phvul.006G075700	Peroxidase superfamily protein	redox processes
		Phvul.003G090300	Polyketide cyclase/dehydrase and lipid transport superfamily protein	defense response
		Phvul.004G049200	glycosyl hydrolase family 81 protein	cell wall
		Phvul.010G002500		unknown function
		Phvul.008G249800	Peroxidase superfamily protein	redox processes
		Phvul.011G060400	Ctr copper transporter family	transport
		Phvul.011G030200	Peroxidase superfamily protein	redox processes
		Phvul.004G088500		unknown function
A 55N1 UP N SC15 UP	44	Phvul.006G068900	plant peptide containing sulfated tyrosine 1	perception and signaling
		Phvul.005G107400	Family of unknown function (DUF566)	unknown function
		Phvul.003G147400	xyloglucan endotransglycosylase 6	cell wall
		Phvul.008G177800	RING/U-box superfamily protein	protein degradation
		Phvul.009G182800	response regulator 5	transcriptional regulation
		Phvul.006G148000	mitogen-activated protein kinase kinase kinase 17	perception and signaling
		Phvul.003G021400	Plant invertase/pectin methylesterase inhibitor superfamily protein	cell wall
		Phvul.011G099400	plant U-box 23	defense response
		Phvul.003G102500	Integrase-type DNA-binding superfamily protein	transcriptional regulation
		Phvul.002G264300	nuclear factor Y, subunit B3	transcriptional regulation
		Phvul.003G245101		unknown function
		Phvul.008G032600	O-methyltransferase family protein	metabolism
		Phvul.009G122700	GRAS family transcription factor	transcriptional regulation
		Phvul.010G003400		unknown function
		Phvul.003G126500	Plant invertase/pectin methylesterase inhibitor superfamily	cell wall
		Phvul.003G054700		unknown function
		Phvul.008G146900	myb domain protein 40	transcriptional regulation
		Phvul.001G054500	pleiotropic drug resistance 12	transport
		Phvul.011G044900	RAD-like 1	transcriptional regulation
		Phvul.003G162600	Zinc finger (CCCH-type) family protein	transcriptional regulation
		Phvul.009G197800	Zinc-binding dehydrogenase family protein	redox processes
		Phvul.005G130700	Protein of unknown function (DUF1635)	unknown function
		Phvul.004G124100	Protein kinase superfamily protein	perception and signaling
		Phvul.001G243100	Phosphoinositide-specific phospholipase C family protein	perception and signaling
		Phvul.007G260700	peroxidase 2	redox processes
		Phvul.002G095900		unknown function
		Phvul.002G004000	BON association protein 2	defense response
		Phvul.006G049600	MBOAT (membrane bound O-acyl transferase) family protein	metabolism
		Phvul.002G092400	Protein of unknown function (DUF579)	unknown function
		Phvul.003G251200	galacturonosyltransferase-like 2	cell wall
		Phvul.006G204001		unknown function
		Phvul.005G151000	alpha/beta-Hydrolases superfamily protein	metabolism
		Phvul.009G157200	phosphatidylinositol-4-phosphate 5-kinase 1	metabolism
		Phvul.003G205900	Calcineurin-like metallo-phosphoesterase superfamily protein	metabolism
		Phvul.001G209100	Plant invertase/pectin methylesterase inhibitor superfamily	cell wall
		Phvul.009G062000	Leucine-rich repeat (LRR) family protein	perception and signaling
		Phvul.009G102100	cyclic nucleotide-gated channel 14	transport
		Phvul.009G169200	Xanthine/uracil permease family protein	transport
		Phvul.005G095300	phosphoenolpyruvate carboxylase 2	metabolism
		Phvul.011G148200	S-adenosyl-L-methionine-dependent methyltransferases superfamily protein	metabolism
		Phvul.007G092500	GTP binding Elongation factor Tu family protein	translation
		Phvul.003G256600	cytochrome BC1 synthesis	Redox processes
		Phvul.011G054100	ARF-GAP domain 11	vesicle trafficking/endomembrane
		Phvul.007G216200		unknown function
A 55N1 UP N CE3 UP	16	Phvul.004G168700	xyloglucan endotransglucosylase/hydrolase 26	cell wall
		Phvul.004G145300	Leucine-rich repeat transmembrane protein kinase protein	perception and signaling
		Phvul.011G200100	Protein of unknown function, DUF617	unknown function
		Phvul.010G001300	UDP-glucosyl transferase 85A7	metabolism
		Phvul.002G118800	Histidine kinase-, DNA gyrase B-, and HSP90-like ATPase family protein	DNA/RNA metabolism
		Phvul.003G225300		unknown function
		Phvul.011G206300	Phosphatidylinositol-4-phosphate 5-kinase family protein	metabolism
		Phvul.005G012000	root hair specific 12	cell wall
		Phvul.003G057900		unknown function
		Phvul.006G188600		unknown function
		Phvul.004G021200	cytochrome P450, family 82, subfamily C, polypeptide 4	redox processes
		Phvul.008G086800	Peroxidase superfamily protein	redox processes
		Phvul.007G255700		unknown function
		Phvul.005G046000	Peroxidase superfamily protein	redox processes
		Phvul.003G289900		unknown function
		Phvul.005G043800	AGC kinase 1.7	metabolism
A 124N1 UP N SC15 UP	2	Phvul.009G211200	Bifunctional inhibitor/lipid-transfer protein/seed storage 2S albumin superfamily protein	transport
		Phvul.007G073900	ferric reduction oxidase 4	redox processes
N CE3 UP N SC15 UP	122	Phvul.002G319108	PLANT CADMIUM RESISTANCE 2	transport
		Phvul.003G197000	S-adenosyl-L-methionine-dependent methyltransferases superfamily protein	metabolism
		Phvul.010G151000	sulfate transporter 3	transport
		Phvul.002G021800	VIRB2-interacting protein 3	unknown function
		Phvul.011G183766	MLP-like protein 43	defense response
		Phvul.001G160100	Integrase-type DNA-binding superfamily protein	transcriptional regulation
		Phvul.002G100501	LOB domain-containing protein 4	development
		Phvul.003G090400		unknown function
		Phvul.001G230600		unknown function
		Phvul.001G029200	phytosulfokine 4 precursor	cell cycle
		Phvul.007G208000	Haloacid dehalogenase-like hydrolase (HAD) superfamily protein	unknown function
		Phvul.006G121300	Pectin lyase-like superfamily protein	cell wall
		Phvul.009G180700	Leucine-rich repeat protein kinase family protein	perception and signaling
		Phvul.003G031300	3-ketoacyl-CoA synthase 6	cell wall
		Phvul.010G032900	NAD(P)-binding Rossmann-fold superfamily protein	redox processes
		Phvul.003G193000	Integral membrane HPP family protein	unknown function
		Phvul.002G221000	MYB-like 102	transcriptional regulation
		Phvul.005G087400	MYB-like 102	transcriptional regulation
		Phvul.002G241108		unknown function
		Phvul.008G170800	sulfate transporter 1	transport
		Phvul.003G049100	chitinase A	defense response
		Phvul.005G153500	B-box zinc finger family protein	transcriptional regulation
		Phvul.009G134500	Mog1/PsbP/DUF1795-like photosystem II reaction center PsbP family protein	photosynthesis
		Phvul.001G066550	wall associated kinase 4	perception and signaling
		Phvul.006G040800	fatty acid desaturase A	metabolism
		Phvul.002G056300	Homeobox-leucine zipper protein 4 (HB-4) / HD-ZIP protein	transcriptional regulation
		Phvul.011G183832	MLP-like protein 43	defense response
		Phvul.011G014800	purple acid phosphatase 24	defense response
		Phvul.008G280700	Nucleotide/sugar transporter family protein	transport
		Phvul.003G057801		unknown function
		Phvul.006G178300	HXXXD-type acyl-transferase family protein	cell wall
		Phvul.008G151139	RmlC-like cupins superfamily protein	unknown function
		Phvul.008G183400		unknown function
		Phvul.007G114200	Peroxidase superfamily protein	redox processes
		Phvul.011G166700	vacuolar ATP synthase catalytic subunit-related / V-ATPase-related / vacuolar proton pump-related	transport
		Phvul.010G154300		unknown function
		Phvul.006G064900	phosphate transporter 4	transport
		Phvul.007G092400		unknown function
		Phvul.003G151500		unknown function
		Phvul.003G274800	phototropin 2	perception and signaling
		Phvul.001G066500	wall-associated kinase 2	perception and signaling
		Phvul.003G213900	PGR5-LIKE A	photosynthesis
		Phvul.001G039100	S-adenosyl-L-methionine-dependent methyltransferases superfamily protein	metabolism
		Phvul.005G029800		unknown function
		Phvul.005G137300	LOB domain-containing protein 11	development
		Phvul.002G231400	HSP20-like chaperones superfamily protein	stress response
		Phvul.005G057200		unknown function
		Phvul.005G045800	Eukaryotic aspartyl protease family protein	protein degradation
		Phvul.002G061900	nitrate transporter 1.1	transport
		Phvul.008G084900	ovate family protein 4	transcriptional regulation
		Phvul.003G268300	Arabidopsis protein of unknown function (DUF241)	unknown function
		Phvul.003G053501		unknown function
		Phvul.006G126200	RmlC-like cupins superfamily protein	unknown function
		Phvul.008G230700	Regulator of chromosome condensation (RCC1) family protein	cell cycle
		Phvul.008G075150		unknown function
		Phvul.007G208900	Chitinase family protein	defense response
		Phvul.007G191300	GRAS family transcription factor	transcriptional regulation
		Phvul.010G058800	HAD superfamily, subfamily IIIB acid phosphatase	metabolism
		Phvul.003G268200	Arabidopsis protein of unknown function (DUF241)	unknown function
		Phvul.005G108100	Wound-responsive family protein	stress response
		Phvul.011G197200		unknown function
		Phvul.007G193900	Integrase-type DNA-binding superfamily protein	transcriptional regulation
		Phvul.001G124700	S-adenosyl-L-methionine-dependent methyltransferases superfamily protein	metabolism
		Phvul.008G220300	laccase 5	cell wall
		Phvul.004G085676	nudix hydrolase homolog 2	defense response
		Phvul.002G231800	HSP20-like chaperones superfamily protein	stress response
		Phvul.002G316900	BR enhanced expression 3	transcriptional regulation
		Phvul.008G029932	Malectin/receptor-like protein kinase family protein	perception and signaling
		Phvul.002G058900	C2H2-like zinc finger protein	transcriptional regulation
		Phvul.003G108200	Protein phosphatase 2C family protein	perception and signaling
		Phvul.002G271904	callose synthase 5	cell wall
		Phvul.008G048466		unknown function
		Phvul.001G158300		unknown function
		Phvul.002G280400		unknown function
		Phvul.003G079800	APS reductase 3	metabolism
		Phvul.001G037100	cytochrome P450, family 711, subfamily A, polypeptide 1	redox processes
		Phvul.006G168190	senescence-related gene 1	senescence
		Phvul.005G036066		unknown function
		Phvul.005G094000	DNAJ heat shock N-terminal domain-containing protein	stress response
		Phvul.004G106300	CBS domain-containing protein with a domain of unknown function (DUF21)	unknown function
		Phvul.007G255600	Peptidase S41 family protein	metabolism
		Phvul.010G120401	Homeodomain-like superfamily protein	transcriptional regulation
		Phvul.008G228100	HSP20-like chaperones superfamily protein	stress response
		Phvul.009G125100	Chlorophyll A-B binding family protein	photosynthesis
		Phvul.009G152500	HSP20-like chaperones superfamily protein	stress response
		Phvul.007G225200	late embryogenesis abundant protein, putative / LEA protein, putative	stress response
		Phvul.002G042000	zinc knuckle (CCHC-type) family protein	transcriptional regulation
		Phvul.008G228000	HSP20-like chaperones superfamily protein	stress response
		Phvul.011G155700	light-harvesting chlorophyll B-binding protein 3	photosynthesis
		Phvul.008G011800	Cysteine/Histidine-rich C1 domain family protein	defense response
		Phvul.001G145400		unknown function
		Phvul.001G173900	Thioredoxin superfamily protein	redox processes
		Phvul.009G140432	ABC2 homolog 13	transport
		Phvul.005G114400		unknown function
		Phvul.009G171000		unknown function
		Phvul.011G106300	B-box type zinc finger family protein	transcriptional regulation
		Phvul.009G258500	photosystem I P subunit	photosynthesis
		Phvul.009G259650	Homeodomain-like superfamily protein	transcriptional regulation
		Phvul.011G167300	chitinase A	defense response
		Phvul.008G114200	Major facilitator superfamily protein	transport
		Phvul.002G031300	RAD-like 1	transcriptional regulation
		Phvul.002G023800		unknown function
		Phvul.009G000800	COBRA-like protein 2 precursor	cell wall
		Phvul.003G147100	zinc finger protein 2	transcriptional regulation
		Phvul.002G271900		unknown function
		Phvul.009G055800	GNS1/SUR4 membrane protein family	unknown function
		Phvul.003G199200	ARM repeat superfamily protein	unknown function
		Phvul.002G253900	Ethylene insensitive 3 family protein	hormone metabolism/response
		Phvul.006G209700	cytochrome P450, family 71, subfamily B, polypeptide 34	redox processes
		Phvul.003G148550	CAP (Cysteine-rich secretory proteins, Antigen 5, and Pathogenesis-related 1 protein) superfamily protein	unknown function
		Phvul.007G266100	calmodulin-domain protein kinase cdpk isoform 2	perception and signaling
		Phvul.003G124000	WRKY family transcription factor	transcriptional regulation
		Phvul.003G027300	STT7 homolog STN7	perception and signaling
		Phvul.008G186200		unknown function
		Phvul.003G189400		unknown function
		Phvul.004G109300	Pentatricopeptide repeat (PPR) superfamily protein	unknown function
		Phvul.011G053700	B-box zinc finger family protein	transcriptional regulation
		Phvul.004G025800		unknown function
		Phvul.003G053700		unknown function
		Phvul.008G091600	Disease resistance-responsive (dirigent-like protein) family protein	perception and signaling
		Phvul.003G053500		unknown function
		Phvul.003G136400	cytokinin oxidase 3	hormone metabolism/response
A 55N1 UP	488	Phvul.009G114175		unknown function
		Phvul.011G092600	Subtilisin-like serine endopeptidase family protein	protein degradation
		Phvul.003G087900	Adenine nucleotide alpha hydrolases-like superfamily protein	metabolism
		Phvul.002G063100	PECTINESTERASE 68-RELATED	cell wall
		Phvul.008G100200		unknown function
		Phvul.007G096900	P-loop containing nucleoside triphosphate hydrolases superfamily protein	unknown function
		Phvul.007G123958	Six-hairpin glycosidases superfamily protein	metabolism
		Phvul.009G246400	NUCLEAR TRANSCRIPTION FACTOR Y SUBUNIT B-5	transcriptional regulation
		Phvul.007G202400		unknown function
		Phvul.002G319000	PROTEIN PLANT CADMIUM RESISTANCE 11-RELATED	stress response
		Phvul.003G238200	arabinogalactan protein 18	perception and signaling
		Phvul.007G042400	Gibberellin-regulated family protein	hormone metabolism/response
		Phvul.001G070300	queuine tRNA-ribosyltransferase	metabolism
		Phvul.010G016900	NAD(P)-linked oxidoreductase superfamily protein	redox processes
		Phvul.008G261500	cation exchanger 1	transport
		Phvul.004G099900	Leucine Rich Repeat (LRR_1) // Leucine rich repeat N-terminal domain (LRRNT_2)	perception and signaling
		Phvul.001G165800	pleiotropic drug resistance 12	transport
		Phvul.007G021300	TRICHOME BIREFRINGENCE-LIKE 36	cell wall
		Phvul.008G081000	RECEPTOR-LIKE PROTEIN KINASE FERONIA	perception and signaling
		Phvul.002G157100	root hair specific 8	cell wall
		Phvul.010G066600	Peroxidase superfamily protein	redox processes
		Phvul.002G185800	glutamate decarboxylase	metabolism
		Phvul.001G006300	GAST1 protein homolog 1	hormone metabolism/response
		Phvul.008G077800	cysteine-rich RLK (RECEPTOR-like protein kinase) 25	perception and signaling
		Phvul.008G232700	Calcium-dependent lipid-binding (CaLB domain) family protein	metabolism
		Phvul.011G046600	polyol/monosaccharide transporter 5	transport
		Phvul.011G025200		unknown function
		Phvul.005G072700	Stigma-specific Stig1 family protein	development
		Phvul.009G257600	D-arabinono-1,4-lactone oxidase family protein	metabolism
		Phvul.007G276100		unknown function
		Phvul.005G117900	NB-ARC domain-containing disease resistance protein	perception and signaling
		Phvul.005G068500	Basic-leucine zipper (bZIP) transcription factor family protein	transcriptional regulation
		Phvul.004G103900	UDP-glucosyl transferase 88A1	metabolism
		Phvul.003G289000	STRUCTURAL MAINTENANCE OF CHROMOSOMES SMC FAMILY MEMBER	cell cycle
		Phvul.001G077500	SAUR-like auxin-responsive protein family	hormone metabolism/response
		Phvul.009G039900	Major facilitator superfamily protein	transport
		Phvul.003G281900		unknown function
		Phvul.009G262700	K+ POTASSIUM TRANSPORTER	transport
		Phvul.002G152900	expansin A7	cell wall
		Phvul.001G008100	SAUR-like auxin-responsive protein family	hormone metabolism/response
		Phvul.008G211100	chitin elicitor receptor kinase 1	perception and signaling
		Phvul.008G003200		unknown function
		Phvul.005G037800	alpha-L-arabinofuranosidase 1	metabolism
		Phvul.008G288800	FASCICLIN-like arabinogalactan 2	cell wall
		Phvul.001G265300	xyloglucan endotransglucosylase/hydrolase 15	cell wall
		Phvul.007G157300		unknown function
		Phvul.007G039500	UDP-glucosyl transferase 84B1	metabolism
		Phvul.010G080700	Plant invertase/pectin methylesterase inhibitor superfamily protein	cell wall
		Phvul.008G292700		unknown function
		Phvul.005G126900	RNAse P Rpr2/Rpp21/SNM1 subunit domain (Rpr2)	metabolism
		Phvul.002G109500		unknown function
		Phvul.007G209100	DHHC-type zinc finger family protein	unknown function
		Phvul.007G193400	Integrase-type DNA-binding superfamily protein	transcriptional regulation
		Phvul.005G019300		unknown function
		Phvul.007G060800	Leucine-rich repeat (LRR) family protein	perception and signaling
		Phvul.009G097200	gibberellin 3-oxidase 1	hormone metabolism/response
		Phvul.007G168900	oxidoreductase, 2OG-Fe(II) oxygenase family protein	redox processes
		Phvul.008G047900	Subtilase family protein	protein degradation
		Phvul.007G260800	peroxidase 2	redox processes
		Phvul.003G083600	Immunoglobulin E-set superfamily protein	unknown function
		Phvul.001G245100	Mad3/BUB1 homology region 1	cell cycle
		Phvul.001G245200	Pollen Ole e 1 allergen and extensin family protein	cell wall
		Phvul.001G157600	ethylene responsive element binding factor 3	transcriptional regulation
		Phvul.003G062800	nitrate transporter2.5	transport
		Phvul.006G137300	Wall-associated kinase family protein	perception and signaling
		Phvul.011G094900	Rho GTPase activating protein with PAK-box/P21-Rho-binding domain	cytoskeleton
		Phvul.005G095400	Heavy metal transport/detoxification superfamily protein	transport
		Phvul.004G112501	NAD(P)-binding Rossmann-fold superfamily protein	redox processes
		Phvul.007G263700		unknown function
		Phvul.007G135300	ETHYLENE-RESPONSIVE TRANSCRIPTION FACTOR CRF5-RELATED	transcriptional regulation
		Phvul.008G029200	COBRA-like extracellular glycosyl-phosphatidyl inositol-anchored protein family	cell wall
		Phvul.004G176300	CYTOCHROME B5	unknown function
		Phvul.002G203800		unknown function
		Phvul.010G074100	Peroxidase (peroxidase) // Domain of unknown function (DUF4283)	Redox processes
		Phvul.002G127100	alternative oxidase 1A	redox processes
		Phvul.007G111500	Microtubule associated protein (MAP65/ASE1) family protein	cytoskeleton
		Phvul.006G110400	arabinogalactan protein 20	perception and signaling
		Phvul.001G155600		unknown function
		Phvul.008G174100	RNA-binding (RRM/RBD/RNP motifs) family protein	DNA/RNA metabolism
		Phvul.006G073100	Lateral organ boundaries (LOB) domain family protein	development
		Phvul.L003646	Immunoglobulin E-set superfamily protein	unknown function
		Phvul.011G172600	SAUR-like auxin-responsive protein family	hormone metabolism/response
		Phvul.003G236500	root hair specific 19	redox processes
		Phvul.004G116300	Heavy metal transport/detoxification superfamily protein	transport
		Phvul.001G231500	RHD SIX-LIKE 1	transcriptional regulation
		Phvul.006G147500	Pectin lyase-like superfamily protein	cell wall
		Phvul.003G245601		unknown function
		Phvul.002G070600		unknown function
		Phvul.007G052800	xyloglucan endotransglucosylase/hydrolase 8	cell wall
		Phvul.008G103600	SGNH hydrolase-type esterase superfamily protein	metabolism
		Phvul.010G030500	auxin-responsive family protein	hormone metabolism/response
		Phvul.011G060500	Ctr copper transporter family	transport
		Phvul.010G063600	Disease resistance-responsive (dirigent-like protein) family protein	perception and signaling
		Phvul.009G118900	plasma membrane intrinsic protein 3	transport
		Phvul.008G049600	cyclin p4;1	cell cycle
		Phvul.008G175700	Phosphate-responsive 1 family protein	cell cycle
		Phvul.009G190863	blue-copper-binding protein	unknown function
		Phvul.009G013800	SLAC1 homologue 1	transport
		Phvul.006G075600	Peroxidase superfamily protein	redox processes
		Phvul.005G082500	MLO-LIKE PROTEIN 11-RELATED	defense response
		Phvul.002G014100	arabinogalactan protein 18	perception and signaling
		Phvul.006G079700	cinnamate-4-hydroxylase	defense response
		Phvul.001G108200	MATE efflux family protein	transport
		Phvul.003G182600	Adenine nucleotide alpha hydrolases-like superfamily protein	metabolism
		Phvul.011G097200	NAD(P)-binding Rossmann-fold superfamily protein	redox processes
		Phvul.002G289100	tubulin beta chain 2	cytoskeleton
		Phvul.009G009566	Pentatricopeptide repeat (PPR) superfamily protein	unknown function
		Phvul.009G059100		unknown function
		Phvul.004G077000	O-Glycosyl hydrolases family 17 protein	metabolism
		Phvul.007G269600		unknown function
		Phvul.007G048700	cysteine-rich RLK (RECEPTOR-like protein kinase) 29	perception and signaling
		Phvul.001G086200		unknown function
		Phvul.009G189700	WRKY DNA-binding protein 72	transcriptional regulation
		Phvul.002G277000	ammonium transporter 2	transport
		Phvul.003G060400	carbonic anhydrase 2	metabolism
		Phvul.009G132200		unknown function
		Phvul.011G074700	FASCICLIN-like arabinogalactan-protein 12	cell wall
		Phvul.007G186500	N-MYC downregulated-like 1	transport
		Phvul.010G067900,Phvul.010G068000
		Phvul.006G112600	RING/U-box superfamily protein	protein degradation
		Phvul.009G109100	carotenoid cleavage dioxygenase (K11159)	metabolism
		Phvul.005G160800	Pyridoxal phosphate phosphatase-related protein	metabolism
		Phvul.007G167200	Peroxidase superfamily protein	redox processes
		Phvul.011G090700	Plant protein of unknown function (DUF868)	unknown function
		Phvul.002G318000	Core-2/I-branching beta-1,6-N-acetylglucosaminyltransferase family protein	metabolism
		Phvul.007G249900	IQ-domain 12	perception and signaling
		Phvul.007G218100	Pollen Ole e 1 allergen and extensin family protein	cell wall
		Phvul.008G177100	Cupredoxin superfamily protein	redox processes
		Phvul.002G237300	related to AP2 11	transcriptional regulation
		Phvul.003G219200	Bifunctional inhibitor/lipid-transfer protein/seed storage 2S albumin superfamily protein	transport
		Phvul.011G043800		unknown function
		Phvul.010G091900	NB-ARC domain-containing disease resistance protein	perception and signaling
		Phvul.011G190750		unknown function
		Phvul.003G217800	Cupredoxin superfamily protein	redox processes
		Phvul.011G007701		unknown function
		Phvul.008G042400	HXXXD-type acyl-transferase family protein	stress response
		Phvul.007G069300	SNARE-like superfamily protein	vesicle trafficking/endomembrane
		Phvul.006G150300		unknown function
		Phvul.003G073800	Histone superfamily protein	DNA/RNA metabolism
		Phvul.005G008300	Haloacid dehalogenase-like hydrolase (HAD) superfamily protein	unknown function
		Phvul.001G025400	WPP domain protein 2	cell cycle
		Phvul.008G276251	multidrug resistance-associated protein 3	transport
		Phvul.007G099000	Glycerol-3-phosphate dehydrogenase / sn-glycerol-3-phosphate dehydrogenase	metabolism
		Phvul.010G122000	RNA-binding (RRM/RBD/RNP motifs) family protein	DNA/RNA metabolism
		Phvul.007G194600,Phvul.007G194700
		Phvul.007G056600	amine oxidase 1	metabolism
		Phvul.008G156900		unknown function
		Phvul.011G030000	disease resistance protein (TIR-NBS-LRR class), putative	perception and signaling
		Phvul.006G028800	Pectin lyase-like superfamily protein	cell wall
		Phvul.009G157900	Sec14p-like phosphatidylinositol transfer family protein	nodulation
		Phvul.006G139100	Bifunctional inhibitor/lipid-transfer protein/seed storage 2S albumin superfamily protein	transport
		Phvul.011G099900		unknown function
		Phvul.003G063000	SOUL heme-binding family protein	stress response
		Phvul.010G096516	protein glucosyltransferase	metabolism
		Phvul.009G189000	organic cation/carnitine transporter 3	transport
		Phvul.L003544	3-ketoacyl-CoA synthase 12	cell wall
		Phvul.003G284000	myb domain protein 9	transcriptional regulation
		Phvul.009G173700		unknown function
		Phvul.008G239300	Endomembrane protein 70 protein family	vesicle trafficking/endomembrane
		Phvul.008G179700		unknown function
		Phvul.011G152100	S-locus lectin protein kinase family protein	perception and signaling
		Phvul.001G220800		unknown function
		Phvul.008G097400		unknown function
		Phvul.003G177600	CLAVATA3/ESR-RELATED 13	perception and signaling
		Phvul.008G174500	large subunit ribosomal protein L17e (RP-L17e, RPL17)	translation
		Phvul.007G193700	ethylene-responsive transcription factor 1 (ERF1)	transcriptional regulation
		Phvul.007G008400	Peroxidase superfamily protein	redox processes
		Phvul.001G098600		unknown function
		Phvul.007G024100	ovate family protein 13	transcriptional regulation
		Phvul.005G038300		unknown function
		Phvul.001G256800	Pectate lyase family protein	cell wall
		Phvul.005G054400	Protein kinase superfamily protein	perception and signaling
		Phvul.001G001500	SKU5 similar 5	cell wall
		Phvul.011G010301		unknown function
		Phvul.003G155400	alpha/beta-Hydrolases superfamily protein	metabolism
		Phvul.002G007000		unknown function
		Phvul.001G136900		unknown function
		Phvul.010G014300	HXXXD-type acyl-transferase family protein	stress response
		Phvul.004G055200	calmodulin-like 38	perception and signaling
		Phvul.005G099500	FASCICLIN-like arabinoogalactan 9	cell wall
		Phvul.004G173101	arabinogalactan protein 20	perception and signaling
		Phvul.011G030100	Peroxidase superfamily protein	redox processes
		Phvul.006G086200,Phvul.006G086211
		Phvul.011G091300	Stress responsive A/B Barrel Domain	stress response
		Phvul.002G159400	SPIRAL1-like2	cytoskeleton
		Phvul.011G161600	11-oxo-beta-amyrin 30-oxidase / CYP72A154	metabolism
		Phvul.003G288100	UDP-Glycosyltransferase superfamily protein	metabolism
		Phvul.009G103100	Leucine-rich repeat protein kinase family protein	perception and signaling
		Phvul.004G175400	MATE efflux family protein	transport
		Phvul.007G084600		unknown function
		Phvul.004G139700	Disease resistance protein (TIR-NBS-LRR class) family	perception and signaling
		Phvul.002G195200		unknown function
		Phvul.001G138500	Leucine-rich repeat protein kinase family protein	perception and signaling
		Phvul.002G217400	branched-chain amino acid transaminase 2	metabolism
		Phvul.008G268800	GDSL-like Lipase/Acylhydrolase superfamily protein	metabolism
		Phvul.003G128400		unknown function
		Phvul.008G119201	laccase 2	cell wall
		Phvul.007G112800	Transducin/WD40 repeat-like superfamily protein	protein binding
		Phvul.003G103801	40S RIBOSOMAL PROTEIN S30	translation
		Phvul.010G146400		unknown function
		Phvul.002G166100	P-loop containing nucleoside triphosphate hydrolases superfamily protein	unknown function
		Phvul.010G013100	cytochrome P450, family 81, subfamily D, polypeptide 4	redox processes
		Phvul.005G019501		unknown function
		Phvul.008G108000	phosphate transporter 4;2	transport
		Phvul.001G185800	Nucleotide-diphospho-sugar transferases superfamily protein	metabolism
		Phvul.007G086700		unknown function
		Phvul.009G056500	DNA glycosylase superfamily protein	DNA/RNA metabolism
		Phvul.010G126100	Plant protein of unknown function (DUF936)	unknown function
		Phvul.001G033400		unknown function
		Phvul.011G159100	Plant protein of unknown function (DUF828)	unknown function
		Phvul.007G081400		unknown function
		Phvul.010G027300	Disease resistance protein (TIR-NBS-LRR class) family	perception and signaling
		Phvul.010G026800		unknown function
		Phvul.001G028200	GATA type zinc finger transcription factor family protein	transcriptional regulation
		Phvul.004G055800	AMP-dependent synthetase and ligase family protein	metabolism
		Phvul.007G162150	Ypt/Rab-GAP domain of gyp1p superfamily protein	vesicle trafficking/endomembrane
		Phvul.010G027100	Disease resistance protein (TIR-NBS-LRR class) family	perception and signaling
		Phvul.011G005100	Plant invertase/pectin methylesterase inhibitor superfamily protein	cell wall
		Phvul.005G095800	tetratricopetide-repeat thioredoxin-like 3	unknown function
		Phvul.009G006100	SEC14-like 3	transport
		Phvul.008G211200	chitin elicitor receptor kinase 1	perception and signaling
		Phvul.003G067400		unknown function
		Phvul.011G122800	Seven transmembrane MLO family protein	defense response
		Phvul.007G151300	alpha carbonic anhydrase 7	metabolism
		Phvul.001G194800	Late embryogenesis abundant (LEA) hydroxyproline-rich glycoprotein family	stress response
		Phvul.001G059100	Peroxidase superfamily protein	redox processes
		Phvul.006G160500,Phvul.006G160600
		Phvul.006G172400	Ankyrin repeat family protein	unknown function
		Phvul.010G021700	MEMBRANE PROTEIN OF ER BODY 2	transport
		Phvul.004G139800	disease resistance protein (TIR-NBS-LRR class), putative	perception and signaling
		Phvul.006G051500	NB-ARC domain-containing disease resistance protein	perception and signaling
		Phvul.011G023800	ubiquitin-conjugating enzyme19	protein degradation
		Phvul.008G179300	Protein kinase superfamily protein	perception and signaling
		Phvul.007G049500	cysteine-rich RLK (RECEPTOR-like protein kinase) 29	perception and signaling
		Phvul.009G033300		unknown function
		Phvul.011G083500	nitrate transporter 2:1	transport
		Phvul.007G212600	glycerol-3-phosphate acyltransferase 3	metabolism
		Phvul.009G121000	Nitrate reductase (NADH) / Nitrate reductase (NADH(2))	metabolism
		Phvul.011G148700	protein kinase family protein	perception and signaling
		Phvul.001G079000	arabinogalactan protein 16	perception and signaling
		Phvul.010G092000	ATP binding;GTP binding;nucleotide binding;nucleoside-triphosphatases	unknown function
		Phvul.001G111400	arabinogalactan protein 14	perception and signaling
		Phvul.011G117000	plasmodesmata callose-binding protein 5	cell wall
		Phvul.008G171400		unknown function
		Phvul.L009643		unknown function
		Phvul.011G153700	Late embryogenesis abundant (LEA) protein-related	stress response
		Phvul.004G019900	Gibberellin-regulated family protein	hormone metabolism/response
		Phvul.008G100100	Transducin/WD40 repeat-like superfamily protein	protein binding
		Phvul.007G104200	Family of unknown function (DUF662)	unknown function
		Phvul.005G162400	Leucine-rich repeat transmembrane protein kinase protein	perception and signaling
		Phvul.001G223900		unknown function
		Phvul.001G041900	Chorismate mutase / Hydroxyphenylpyruvate synthase	metabolism
		Phvul.007G045800		unknown function
		Phvul.003G001800	DNAse I-like superfamily protein	DNA/RNA metabolism
		Phvul.006G050300	PLC-like phosphodiesterase family protein	perception and signaling
		Phvul.010G146600	Integrase-type DNA-binding superfamily protein	transcriptional regulation
		Phvul.003G218600	Bifunctional inhibitor/lipid-transfer protein/seed storage 2S albumin superfamily protein	transport
		Phvul.007G252000		unknown function
		Phvul.002G062000	Lactate/malate dehydrogenase family protein	metabolism
		Phvul.007G211600	NIM1-interacting 1	defense response
		Phvul.007G254400	NB-ARC domain-containing disease resistance protein	perception and signaling
		Phvul.002G144400	Rhamnogalacturonate lyase family protein	cell wall
		Phvul.008G083100		unknown function
		Phvul.001G202400	Kinase interacting (KIP1-like) family protein	perception and signaling
		Phvul.008G188300	Protein of unknown function, DUF599	unknown function
		Phvul.011G122900	Thioredoxin superfamily protein	redox processes
		Phvul.010G077700		unknown function
		Phvul.011G179500	Ca(2)-dependent phospholipid-binding protein (Copine) family	vesicle trafficking/endomembrane
		Phvul.010G064300	inflorescence meristem receptor-like kinase 2	perception and signaling
		Phvul.005G064400	Carbohydrate-binding X8 domain superfamily protein	unknown function
		Phvul.001G110000	ARM repeat superfamily protein	unknown function
		Phvul.010G135300	lipoxygenase 1	redox processes
		Phvul.001G151000		unknown function
		Phvul.010G078900		unknown function
		Phvul.011G206100	Eukaryotic aspartyl protease family protein	protein degradation
		Phvul.008G243700	Mono-/di-acylglycerol lipase, N-terminal;Lipase, class 3	metabolism
		Phvul.007G036400		unknown function
		Phvul.008G115650		unknown function
		Phvul.003G006100	O-methyltransferase 1	metabolism
		Phvul.001G147200	Major facilitator superfamily protein	transport
		Phvul.001G250700	slufate transporter 2;1	transport
		Phvul.002G293200	WRKY DNA -binding domain (WRKY)	transcriptional regulation
		Phvul.002G240100	receptor like protein 51	perception and signaling
		Phvul.005G058900	Galactose oxidase/kelch repeat superfamily protein	metabolism
		Phvul.002G060600	receptor serine/threonine kinase, putative	perception and signaling
		Phvul.009G131100		unknown function
		Phvul.009G021700	Arabidopsis protein of unknown function (DUF241)	unknown function
		Phvul.007G099700	extensin 3	cell wall
		Phvul.002G012400		unknown function
		Phvul.010G025300	Disease resistance protein (TIR-NBS-LRR class) family	perception and signaling
		Phvul.007G045000	basic helix-loop-helix (bHLH) DNA-binding superfamily protein	transcriptional regulation
		Phvul.011G116800	Basic-leucine zipper (bZIP) transcription factor family protein	transcriptional regulation
		Phvul.006G141000		unknown function
		Phvul.005G177000	Pectin lyase-like superfamily protein	cell wall
		Phvul.001G183600	Pollen Ole e 1 allergen and extensin family protein	cell wall
		Phvul.009G086700	early nodulin-like protein 14	nodulation
		Phvul.001G083100	Protein kinase superfamily protein	perception and signaling
		Phvul.005G079600		unknown function
		Phvul.009G068200	S-locus lectin protein kinase family protein	perception and signaling
		Phvul.002G134700	Mono-/di-acylglycerol lipase, N-terminal;Lipase, class 3	metabolism
		Phvul.003G141500	ENTH/ANTH/VHS superfamily protein	vesicle trafficking/endomembrane
		Phvul.002G250100	maternal effect embryo arrest 9	development
		Phvul.002G241000		unknown function
		Phvul.008G218900		unknown function
		Phvul.011G044600	NmrA-like negative transcriptional regulator family protein	transcriptional regulation
		Phvul.004G166000	RHO-related protein from plants 9	cytoskeleton
		Phvul.007G206400	OLIGOPEPTIDE TRANSPORTER-RELATED	transport
		Phvul.007G031300	Protein kinase superfamily protein	perception and signaling
		Phvul.002G019400		unknown function
		Phvul.008G033100	glycosyl hydrolase family 81 protein	cell wall
		Phvul.001G090100	exocyst subunit exo70 family protein C2	vesicle trafficking/endomembrane
		Phvul.009G135300	EamA-like transporter family (EamA)	transport
		Phvul.005G132200	MFS transporter, NNP family, nitrate/nitrite transporter (NRT, narK, nrtP, nasA)	transport
		Phvul.001G231800		unknown function
		Phvul.009G090224		unknown function
		Phvul.003G143400	Peroxidase superfamily protein	redox processes
		Phvul.010G026300	target of AVRB operation1	perception and signaling
		Phvul.007G207600	expansin A17	cell wall
		Phvul.001G209300	Plant invertase/pectin methylesterase inhibitor superfamily	cell wall
		Phvul.001G165200	photosystem II reaction center PSB28 protein	photosynthesis
		Phvul.011G164601	Histone superfamily protein	DNA/RNA metabolism
		Phvul.005G169200	PLAC8 family protein	unknown function
		Phvul.005G003700	LORELEI-LIKE-GPI-ANCHORED PROTEIN 1	development
		Phvul.003G142300		unknown function
		Phvul.007G198200	Plant invertase/pectin methylesterase inhibitor superfamily	cell wall
		Phvul.002G195300		unknown function
		Phvul.003G218900	Bifunctional inhibitor/lipid-transfer protein/seed storage 2S albumin superfamily protein	transport
		Phvul.004G019600	Cellulose-synthase-like C4	cell wall
		Phvul.010G016800	ALDO-KETO REDUCTASE FAMILY 4 MEMBER C10	metabolism
		Phvul.007G169601	glutathione peroxidase 4	redox processes
		Phvul.001G213500		unknown function
		Phvul.010G091100	NB-ARC domain-containing disease resistance protein	perception and signaling
		Phvul.009G223900	SAUR-like auxin-responsive protein family	hormone metabolism/response
		Phvul.005G170300	delta tonoplast integral protein	transport
		Phvul.007G270800	HAD superfamily, subfamily IIIB acid phosphatase	metabolism
		Phvul.007G273600		unknown function
		Phvul.008G057600	S-adenosyl-L-methionine-dependent methyltransferases superfamily protein	metabolism
		Phvul.007G075800		unknown function
		Phvul.008G274200	SHV3-like 2	metabolism
		Phvul.001G226900	Protein kinase family protein	perception and signaling
		Phvul.008G250700	O-methyltransferase family protein	metabolism
		Phvul.002G021900	SKU5 similar 17	cell wall
		Phvul.011G138500	UDP-Glycosyltransferase superfamily protein	metabolism
		Phvul.007G210900	Peroxidase superfamily protein	redox processes
		Phvul.010G146000		unknown function
		Phvul.003G119500		unknown function
		Phvul.011G133101		unknown function
		Phvul.011G071501		unknown function
		Phvul.002G062300		unknown function
		Phvul.005G085600	protein kinase family protein	perception and signaling
		Phvul.007G250300	Glycosyl hydrolase family protein	cell wall
		Phvul.003G179600	EF hand calcium-binding protein family	perception and signaling
		Phvul.002G009300	Phytosulfokine precursor protein (PSK)	perception and signaling
		Phvul.008G274400	RmlC-like cupins superfamily protein	unknown function
		Phvul.011G174300	LOB domain-containing protein 4	development
		Phvul.006G079600	glutathione S-transferase TAU 20	redox processes
		Phvul.006G207066	Peroxidase superfamily protein	redox processes
		Phvul.011G012100	Subtilase family protein	protein degradation
		Phvul.007G083300	Nucleotide-sugar transporter family protein	transport
		Phvul.002G096600	Glycosyl hydrolase superfamily protein	cell wall
		Phvul.008G101300	pol-like 5	perception and signaling
		Phvul.006G022732	60S RIBOSOMAL PROTEIN L18A	translation
		Phvul.002G291600	CCT motif family protein	transcriptional regulation
		Phvul.001G194020	Ovate family protein	transcriptional regulation
		Phvul.004G161500	Leucine-rich repeat (LRR) family protein	perception and signaling
		Phvul.006G148500		unknown function
		Phvul.004G069400	Protein of unknown function (DUF677)	unknown function
		Phvul.008G081600		unknown function
		Phvul.006G050000	UDP-Glycosyltransferase superfamily protein	metabolism
		Phvul.002G296000	arabinogalactan protein 20	perception and signaling
		Phvul.008G143500	Pectin lyase-like superfamily protein	cell wall
		Phvul.006G123500	ent-kaurenoic acid hydroxylase 2	hormone metabolism/response
		Phvul.005G027100	response regulator 9	transcriptional regulation
		Phvul.003G148400	CAP (Cysteine-rich secretory proteins, Antigen 5, and Pathogenesis-related 1 protein) superfamily protein	unknown function
		Phvul.008G119000	laccase 17	cell wall
		Phvul.007G185701	Cytidine/deoxycytidylate deaminase family protein	metabolism
		Phvul.011G169900	Kunitz family trypsin and protease inhibitor protein	protein degradation
		Phvul.002G319104	PLANT CADMIUM RESISTANCE 2	transport
		Phvul.001G128500	beta-1,3-glucanase 1	defense response
		Phvul.010G006000	PAR1 protein	perception and signaling
		Phvul.011G168700	RING/U-box superfamily protein	protein degradation
		Phvul.004G080600	arabinogalactan protein 14	perception and signaling
		Phvul.009G030800	Major facilitator superfamily protein	transport
		Phvul.003G239200	GDSL-like Lipase/Acylhydrolase superfamily protein	metabolism
		Phvul.008G129900	xyloglucan endotransglucosylase/hydrolase 2	cell wall
		Phvul.L011043		unknown function
		Phvul.008G033200	endo-1,3(4)-beta-glucanase	metabolism
		Phvul.008G167350	multidrug resistance-associated protein 3	transport
		Phvul.011G188900	Plant invertase/pectin methylesterase inhibitor superfamily	cell wall
		Phvul.002G090544	photosystem II cytochrome b559 subunit beta (psbF)	photosynthesis
		Phvul.002G187800	Isoflavone 2'-hydroxylase / Isoflavone 2'-monooxygenase	metabolism
		Phvul.004G010500	Transducin/WD40 repeat-like superfamily protein	protein binding
		Phvul.007G260000	actin-11	cytoskeleton
		Phvul.002G203700		unknown function
		Phvul.009G108800	tonoplast intrinsic protein 4;1	transport
		Phvul.001G138700	uv-b-insensitive 4	cell cycle
		Phvul.009G071900		unknown function
		Phvul.009G244500	Peroxidase superfamily protein	redox processes
		Phvul.007G267700	plant U-box 23	protein degradation
		Phvul.005G007800	Plant invertase/pectin methylesterase inhibitor superfamily	cell wall
		Phvul.010G026900	Disease resistance protein (TIR-NBS-LRR class) family	perception and signaling
		Phvul.007G161600		unknown function
		Phvul.003G243200		unknown function
		Phvul.011G020100	cellulose synthase-like D3	cell wall
		Phvul.009G128200	Cyclin A1;1	cell cycle
		Phvul.004G046601	ZINC FINGER PROTEIN CONSTANS-RELATED	transcriptional regulation
		Phvul.011G008000		unknown function
		Phvul.002G019800	PATATIN-like protein 4	metabolism
		Phvul.003G256500	(+)-abscisic acid 8'-hydroxylase / ABA 8'-hydroxylase	hormone metabolism/response
		Phvul.005G081500	pathogenesis-related family protein	defense response
		Phvul.003G244300		unknown function
		Phvul.011G066600	Histone superfamily protein	DNA/RNA metabolism
		Phvul.002G017500	S-adenosyl-L-methionine-dependent methyltransferases superfamily protein	metabolism
		Phvul.L011243	Histone superfamily protein	DNA/RNA metabolism
		Phvul.001G228800	gamete expressed protein 1	development
		Phvul.006G047200	Stigma-specific Stig1 family protein	development
		Phvul.003G218800	Bifunctional inhibitor/lipid-transfer protein/seed storage 2S albumin superfamily protein	transport
		Phvul.008G042350	HXXXD-type acyl-transferase family protein	stress response
		Phvul.006G080200	Leucine-rich repeat protein kinase family protein	perception and signaling
		Phvul.011G168400	S-locus lectin protein kinase family protein	perception and signaling
		Phvul.003G109200	MLP-like protein 423	defense response
		Phvul.003G219100	Bifunctional inhibitor/lipid-transfer protein/seed storage 2S albumin superfamily protein	transport
		Phvul.008G146700	TPX2 (targeting protein for Xklp2) protein family	cell cycle
		Phvul.004G124700	cytochrome P450, family 704, subfamily A, polypeptide 2	redox processes
		Phvul.011G101750	diacylglycerol kinase 4	metabolism
		Phvul.010G035200	cytokinin response factor 4	transcriptional regulation
		Phvul.002G262500	Heavy metal transport/detoxification superfamily protein	transport
		Phvul.005G106600		unknown function
		Phvul.005G016400	alpha/beta-Hydrolases superfamily protein	metabolism
		Phvul.003G127650	SAUR-like auxin-responsive protein family	hormone metabolism/response
		Phvul.003G281400	XH/XS domain-containing protein	DNA/RNA metabolism
		Phvul.006G057200		unknown function
		Phvul.002G281000	Aldolase-type TIM barrel family protein	metabolism
		Phvul.008G276201	multidrug resistance-associated protein 10	transport
		Phvul.011G105900	Peroxidase superfamily protein	redox processes
		Phvul.009G252900	MLP-like protein 423	defense response
		Phvul.009G032000	RNA-binding (RRM/RBD/RNP motifs) family protein	DNA/RNA metabolism
		Phvul.005G021601	MLP-like protein 28	defense response
		Phvul.007G012800		unknown function
		Phvul.008G034400	cytochrome P450, family 716, subfamily A, polypeptide 1	redox processes
		Phvul.008G257400	Lateral organ boundaries (LOB) domain family protein	development
		Phvul.003G136500	cytokinin oxidase 3	hormone metabolism/response
		Phvul.L002132	ammonium transporter 1;2	transport
		Phvul.006G148200		unknown function
		Phvul.006G124500	Sec14p-like phosphatidylinositol transfer family protein	nodulation
		Phvul.002G015300	end binding protein 1C	cytoskeleton
		Phvul.002G265500	RAB GTPase homolog G3A	vesicle trafficking/endomembrane
		Phvul.006G154100		unknown function
		Phvul.001G157500	PRA1 (Prenylated rab acceptor) family protein	vesicle trafficking/endomembrane
		Phvul.008G129300	dicer-like 2	DNA/RNA metabolism
		Phvul.005G135500	Protein kinase superfamily protein	perception and signaling
		Phvul.006G011600	Plant L-ascorbate oxidase	metabolism
		Phvul.005G110950	pinoid-binding protein 1	hormone metabolism/response
		Phvul.008G051600	F16B3.27 PROTEIN	translation
		Phvul.008G152300		unknown function
		Phvul.002G333500	ARF-GAP domain 15	vesicle trafficking/endomembrane
		Phvul.002G163500	Homeodomain-like superfamily protein	transcriptional regulation
		Phvul.003G022500		unknown function
		Phvul.007G259800		unknown function
		Phvul.003G247800	SKU5 similar 15	cell wall
		Phvul.010G027000		unknown function
		Phvul.007G254300	NB-ARC domain-containing disease resistance protein	perception and signaling
		Phvul.005G068300	sodium/calcium exchanger family protein / calcium-binding EF hand family protein	transport
		Phvul.001G197900	FASCICLIN-like arabinogalactan protein 16 precursor	cell wall
		Phvul.009G262900	lipoxygenase 3	redox processes
		Phvul.005G028800	Calcium-dependent ARF-type GTPase activating protein family	vesicle trafficking/endomembrane
		Phvul.007G178800	Protein of unknown function, DUF593	unknown function
		Phvul.004G174300	Protein of unknown function (DUF1005)	unknown function
		Phvul.010G029800	Disease resistance protein (TIR-NBS-LRR class) family	perception and signaling
		Phvul.008G232600	Calcium-dependent lipid-binding (CaLB domain) family protein	metabolism
		Phvul.011G008600		unknown function
		Phvul.003G114200	Disease resistance-responsive (dirigent-like protein) family protein	perception and signaling
		Phvul.009G023000	Arabidopsis protein of unknown function (DUF241)	unknown function
		Phvul.011G187100	Histone superfamily protein	DNA/RNA metabolism
		Phvul.001G139400	cytochrome P450, family 712, subfamily A, polypeptide 1	redox processes
		Phvul.011G079200		unknown function
		Phvul.001G025300		unknown function
		Phvul.007G095000	auxin response factor 16	transcriptional regulation
		Phvul.007G205800	anaphase-promoting complex subunit 11 (APC11)	cell cycle
		Phvul.003G145250		unknown function
		Phvul.010G129900	germin-like protein 1	defense response
		Phvul.011G082000		unknown function
		Phvul.002G008500		unknown function
		Phvul.L005501	early nodulin-like protein 8	nodulation
		Phvul.001G041400	early nodulin-like protein 14	nodulation
		Phvul.002G012300	Peroxidase superfamily protein	redox processes
		Phvul.001G248300	BTB/POZ domain-containing protein	transcriptional regulation
		Phvul.003G221700	Plant protein of unknown function (DUF828) with plant pleckstrin homology-like region	unknown function
A 124N1 UP	69	Phvul.011G098800	Aluminium activated malate transporter family protein	transport
		Phvul.010G050300		unknown function
		Phvul.001G052350		unknown function
		Phvul.006G172601	Ankyrin repeat family protein	unknown function
		Phvul.009G059900		unknown function
		Phvul.009G173000	Plant protein of unknown function (DUF868)	unknown function
		Phvul.009G067800	N-terminal nucleophile aminohydrolases (Ntn hydrolases) superfamily protein	protein degradation
		Phvul.009G217351		unknown function
		Phvul.010G083300	Protein of unknown function (DUF1442)	unknown function
		Phvul.008G077750	Leucine-rich repeat transmembrane protein kinase	perception and signaling
		Phvul.L001659		unknown function
		Phvul.006G196700	Sulfite exporter TauE/SafE family protein	transport
		Phvul.003G228000	expansin-like B1	cell wall
		Phvul.002G123500	Protein tyrosine kinase (Pkinase_Tyr) // Leucine rich repeat N-terminal domain (LRRNT_2)	perception and signaling
		Phvul.001G254500	Protein of unknown function, DUF617	unknown function
		Phvul.006G127400		unknown function
		Phvul.005G020900		unknown function
		Phvul.008G109000	Polygalacturonase / Pectinase	cell wall
		Phvul.005G084600	NAC domain containing protein 2	transcriptional regulation
		Phvul.009G094600		unknown function
		Phvul.008G040900	Transmembrane amino acid transporter family protein	transport
		Phvul.005G068200	sodium/calcium exchanger family protein / calcium-binding EF hand family protein	transport
		Phvul.003G107600		unknown function
		Phvul.003G107100	TOXICOS EN LEVADURA 2	unknown function
		Phvul.002G318500	PECTINESTERASE/PECTINESTERASE INHIBITOR 6-RELATED	metabolism
		Phvul.002G271100	TRICHOME BIREFRINGENCE-LIKE 7	cell wall
		Phvul.005G011900	Plant invertase/pectin methylesterase inhibitor superfamily	cell wall
		Phvul.003G196800		unknown function
		Phvul.007G273200	INORGANIC PHOSPHATE TRANSPORTER 1-1-RELATED	transport
		Phvul.011G095500	NAC domain containing protein 90	transcriptional regulation
		Phvul.004G111900	Divalent ion symporter	transport
		Phvul.011G175000	S-locus lectin protein kinase family protein	perception and signaling
		Phvul.009G030500	Major facilitator superfamily protein	transport
		Phvul.008G159700	MAP kinase substrate 1	perception and signaling
		Phvul.001G246300	PYR1-like 6	hormone metabolism/response
		Phvul.004G107200	Copper transport protein family	transpot
		Phvul.010G104200	WRKY family transcription factor	transcriptional regulation
		Phvul.004G143900	CYCLIC NUCLEOTIDE-GATED ION CHANNEL 19-RELATED	transport
		Phvul.009G172001	cytochrome P450, family 71, subfamily A, polypeptide 26	redox processes
		Phvul.008G279600	cellulose synthase like E1	cell wall
		Phvul.008G016200	adenylate cyclases	perception and signaling
		Phvul.011G029200		unknown function
		Phvul.001G022100	cytochrome P450, family 707, subfamily A, polypeptide 4	redox processes
		Phvul.005G162200	Leucine-rich repeat protein kinase family protein	perception and signaling
		Phvul.006G152800	Eukaryotic aspartyl protease family protein	protein degradation
		Phvul.002G001700	expansin-like B1	cell wall
		Phvul.004G105800	WRKY DNA-binding protein 27	transcriptional regulation
		Phvul.002G053800	DNAJ heat shock N-terminal domain-containing protein	stress response
		Phvul.008G167200		unknown function
		Phvul.003G048300	PLC-like phosphodiesterases superfamily protein	perception and signaling
		Phvul.010G143100	LEUCINE-RICH REPEAT PROTEIN KINASE-RELATED	perception and signaling
		Phvul.004G059800		unknown function
		Phvul.004G024700	AAA-ATPase 1	protein degradation
		Phvul.009G259250	O-methyltransferase 1	metabolism
		Phvul.005G046550	Ankyrin repeat family protein	unknown function
		Phvul.009G163200	No apical meristem (NAM) protein (NAM)	development
		Phvul.002G205200	Vacuolar iron transporter (VIT) family protein	transport
		Phvul.007G242100	Subtilisin-like serine endopeptidase family protein	protein degradation
		Phvul.008G284300	F-box-like (F-box-like)	protein degradation
		Phvul.009G253300	COBRA-like protein-7 precursor	cell wall
		Phvul.004G102800	SLAC1 homologue 3	transport
		Phvul.003G137600	xyloglucan endotransglycosylase 6	cell wall
		Phvul.008G040500	nitrate transporter 1.5	transport
		Phvul.008G088000		unknown function
		Phvul.003G139800	Ras suppressor protein (contains leucine-rich repeats)	perception and signaling
		Phvul.004G045800	basic leucine-zipper 42	transcriptional regulation
		Phvul.005G111300	xyloglucan endotransglucosylase/hydrolase 9	cell wall
		Phvul.010G062700	RING/U-box superfamily protein	protein degradation
		Phvul.002G134500		unknown function
N SC15 UP	282	Phvul.010G160700	cinnamoyl coa reductase 1	cell wall
		Phvul.002G029000	SET domain-containing protein	Transcriptional regulation
		Phvul.009G031300	cryptochrome 1	perception and signaling
		Phvul.004G051100		unknown function
		Phvul.007G259400	Late Embryogenesis Abundant 4-5	stress response
		Phvul.001G156500	AUX/IAA transcriptional regulator family protein	transcriptional regulation
		Phvul.003G135400	heat shock transcription factor A2	transcriptional regulation
		Phvul.011G207200	response regulator 3	transcriptional regulation
		Phvul.002G023600	homolog of Synechocystis YCF37	unknown function
		Phvul.001G231901		unknown function
		Phvul.007G098200		unknown function
		Phvul.003G207000	Transducin/WD40 repeat-like superfamily protein	protein binding
		Phvul.009G140700	Peroxidase superfamily protein	redox processes
		Phvul.004G050000	oligopeptide transporter 9	transport
		Phvul.003G114100	high chlorophyll fluorescent 107	photosynthesis
		Phvul.009G092800		unknown function
		Phvul.011G136700	UDP-Glycosyltransferase superfamily protein	metabolism
		Phvul.006G169800		unknown function
		Phvul.010G054400	Disease resistance protein (TIR-NBS-LRR class) family	perception and signaling
		Phvul.007G064800	gibberellin 20 oxidase 2	hormone metabolism/response
		Phvul.008G257100		unknown function
		Phvul.007G099600	Papain family cysteine protease	protein degradation
		Phvul.006G188500		unknown function
		Phvul.002G162500	cytokinin response factor 4	transcriptional regulation
		Phvul.002G234000	Uncharacterised protein family (UPF0497)	unknown function
		Phvul.007G077300	Protein kinase superfamily protein	perception and signaling
		Phvul.002G325300	UDP-Glycosyltransferase superfamily protein	metabolism
		Phvul.010G076720	Transcription factor jumonji (jmj) family protein / zinc finger (C5HC2 type) family protein	Transcriptional regulation
		Phvul.002G296004	SPA1-related 2	circadian rhythms
		Phvul.005G119200	plant U-box 23	defense response
		Phvul.001G039200	photosystem II subunit X	photosynthesis
		Phvul.005G088600	Calcium-binding EF-hand family protein	perception and signaling
		Phvul.011G077900	Glycosyl hydrolase superfamily protein	cell wall
		Phvul.007G035600		unknown function
		Phvul.002G318300	Protein kinase superfamily protein	perception and signaling
		Phvul.003G212900		unknown function
		Phvul.009G031400	Protein phosphatase 2C family protein	perception and signaling
		Phvul.011G048800		unknown function
		Phvul.007G082200	Plant invertase/pectin methylesterase inhibitor superfamily protein	cell wall
		Phvul.002G204400	nodulin MtN21 /EamA-like transporter family protein	nodulation
		Phvul.003G111300	NAD(P)-binding Rossmann-fold superfamily protein	redox processes
		Phvul.006G103800		unknown function
		Phvul.006G100500	IQ-domain 18	perception and signaling
		Phvul.004G151100	zinc finger (Ran-binding) family protein	transport
		Phvul.004G014400	Uncharacterised protein family (UPF0497)	unknown function
		Phvul.008G113200	Ctr copper transporter family	transport
		Phvul.008G053300	thioredoxin F2	redox processes
		Phvul.003G160300		unknown function
		Phvul.011G193001	LRR and NB-ARC domains-containing disease resistance protein	perception and signaling
		Phvul.002G256900	C2H2 and C2HC zinc fingers superfamily protein	transcriptional regulation
		Phvul.001G092100	Protein of unknown function (DUF 3339)	unknown function
		Phvul.005G100800		unknown function
		Phvul.003G093100	isopentenyltransferase 5	hormone metabolism/response
		Phvul.010G054600	disease resistance protein (TIR-NBS-LRR class), putative	perception and signaling
		Phvul.010G148000	Major facilitator superfamily protein	transport
		Phvul.009G077300	myb-like transcription factor family protein	transcriptional regulation
		Phvul.003G254400	RAD-like 1	transcriptional regulation
		Phvul.003G060300	Oxidoreductase, zinc-binding dehydrogenase family protein	redox processes
		Phvul.002G231600	HSP20-like chaperones superfamily protein	stress response
		Phvul.009G045601		unknown function
		Phvul.001G029700		unknown function
		Phvul.008G008400	Plant protein of unknown function (DUF827)	unknown function
		Phvul.001G067400	Calcium-binding EF-hand family protein	perception and signaling
		Phvul.004G051200	protein kinases, ubiquitin-protein ligases	unknown function
		Phvul.005G051600	nine-cis-epoxycarotenoid dioxygenase 9	stress response
		Phvul.007G203400	galactinol synthase 2	stress response
		Phvul.001G160000	RING/U-box superfamily protein	protein degradation
		Phvul.011G179600	Ca(2)-dependent phospholipid-binding protein (Copine) family	vesicle trafficking/endomembrane
		Phvul.002G180900	BON association protein 2	defense response
		Phvul.011G099300	plant U-box 23	defense response
		Phvul.005G085800	light-harvesting chlorophyll B-binding protein 3	photosynthesis
		Phvul.011G002500	Oxidoreductase, zinc-binding dehydrogenase family protein	redox processes
		Phvul.007G220400		unknown function
		Phvul.006G066000		unknown function
		Phvul.010G069400	ureide permease 2	transport
		Phvul.010G059000	HAD superfamily, subfamily IIIB acid phosphatase	metabolism
		Phvul.001G061400	sigma factor E	transcriptional regulation
		Phvul.002G171100	Protein of unknown function (DUF1666)	unknown function
		Phvul.001G262400	glycosylphosphatidylinositol-anchored lipid protein transfer 1	cell wall
		Phvul.006G178250		unknown function
		Phvul.008G068900		unknown function
		Phvul.001G190100	Ferritin/ribonucleotide reductase-like family protein	redox processes
		Phvul.002G116651	Transducin/WD40 repeat-like superfamily protein	protein binding
		Phvul.008G056400	cytochrome P450, family 97, subfamily A, polypeptide 3	redox processes
		Phvul.006G086100	acyl activating enzyme 12	cytoskeleton
		Phvul.006G188900	NAC domain containing protein 25	transcriptional regulation
		Phvul.002G026400	geranylgeranyl pyrophosphate synthase 1	metabolism
		Phvul.002G037500	rubredoxin family protein	redox processes
		Phvul.002G163900	highly ABA-induced PP2C gene 3	defense response
		Phvul.008G007400	zinc finger protein 6	transcriptional regulation
		Phvul.004G122000	C-repeat-binding factor 4	transcriptional regulation
		Phvul.007G259500	fatty acid desaturase 2	metabolism
		Phvul.008G090500	UDP-glycosyltransferase 73B4	metabolism
		Phvul.002G104300		unknown function
		Phvul.011G215500	organic cation/carnitine transporter 3	transport
		Phvul.007G014300	alpha/beta-Hydrolases superfamily protein	metabolism
		Phvul.010G094000		unknown function
		Phvul.008G029500	Malectin/receptor-like protein kinase family protein	perception and signaling
		Phvul.011G048600	hemoglobin 1	transport
		Phvul.005G018800		unknown function
		Phvul.007G027100	3-ketoacyl-CoA synthase 6	cell wall
		Phvul.006G116000	homeobox 7	transcriptional regulation
		Phvul.007G271000	proton gradient regulation 5	photosynthesis
		Phvul.002G061200	Glycosyl hydrolases family 32 protein	cell wall
		Phvul.003G042800	ureide permease 2	transport
		Phvul.011G125200	erf domain protein 9	transcriptional regulation
		Phvul.004G007100	Raffinose synthase family protein	metabolism
		Phvul.008G032450	HXXXD-type acyl-transferase family protein	cell wall
		Phvul.003G048800		unknown function
		Phvul.008G037300	Calcium-binding EF-hand family protein	perception and signaling
		Phvul.002G196400	chlorophyll A/B binding protein 1	photosynthesis
		Phvul.002G149300	MATE efflux family protein	transport
		Phvul.001G150100	Receptor-like protein kinase-related family protein	perception and signaling
		Phvul.011G016300	phosphate starvation-induced gene 3	stress response
		Phvul.010G044400	Nucleotide-diphospho-sugar transferase family protein	metabolism
		Phvul.003G103500	nuclear factor Y, subunit B5	transcriptional regulation
		Phvul.011G018000	GroES-like zinc-binding dehydrogenase family protein	redox processes
		Phvul.003G157200	aldehyde dehydrogenase 11A3	metabolism
		Phvul.004G160800	alpha/beta-Hydrolases superfamily protein	metabolism
		Phvul.009G142501		unknown function
		Phvul.006G192900	MYB-like 102	transcriptional regulation
		Phvul.006G180900	O-methyltransferase family protein	metabolism
		Phvul.003G166800	copper ion binding	Redox processes
		Phvul.001G085900	Family of unknown function (DUF716)	unknown function
		Phvul.011G190000	Protein kinase superfamily protein	perception and signaling
		Phvul.011G108800	B-box type zinc finger family protein	transcriptional regulation
		Phvul.007G069800	CAP160 protein	unknown function
		Phvul.007G082900	Protein kinase superfamily protein	perception and signaling
		Phvul.006G172000	Ankyrin repeat family protein	unknown function
		Phvul.009G240200		unknown function
		Phvul.008G097600	beta glucosidase 11	metabolism
		Phvul.008G191600	glycerol-3-phosphate acyltransferase 1	metabolism
		Phvul.009G057100	ovate family protein 7	transcriptional regulation
		Phvul.009G072700		unknown function
		Phvul.001G205900	TSPO(outer membrane tryptophan-rich sensory protein)-related	perception and signaling
		Phvul.008G192400	rubisco activase	photosynthesis
		Phvul.002G311800	Transducin/WD40 repeat-like superfamily protein	protein binding
		Phvul.010G073500	PEBP (phosphatidylethanolamine-binding protein) family protein	perception and signaling
		Phvul.004G088400	Pyridoxal phosphate (PLP)-dependent transferases superfamily protein	metabolism
		Phvul.010G137800	Glycosyl hydrolases family 32 protein	cell wall
		Phvul.002G256904		unknown function
		Phvul.008G251001	senescence associated gene 20	senescence
		Phvul.003G068700	WRKY DNA-binding protein 72	transcriptional regulation
		Phvul.005G109000	HXXXD-type acyl-transferase family protein	cell wall
		Phvul.002G025300	cytochrome P450, family 71, subfamily B, polypeptide 34	redox processes
		Phvul.004G006200	methyl-CPG-binding domain 7	DNA/RNA metabolism
		Phvul.009G198600	PPPDE putative thiol peptidase family protein	protein degradation
		Phvul.002G096432		unknown function
		Phvul.010G116500	RAB GTPase homolog A3	vesicle trafficking/endomembrane
		Phvul.003G254500	RAD-like 1	transcriptional regulation
		Phvul.004G147500	CYS, MET, PRO, and GLY protein 1	stress response
		Phvul.010G105000	Nuclear transport factor 2 (NTF2) family protein	transport
		Phvul.004G144400	glutamate decarboxylase	metabolism
		Phvul.009G131600	wall-associated kinase 2	perception and signaling
		Phvul.002G083100	Auxin-responsive GH3 family protein	hormone metabolism/response
		Phvul.008G164100	nodulin MtN21 /EamA-like transporter family protein	nodulation
		Phvul.003G104500	RNA binding	DNA/RNA metabolism
		Phvul.010G144300	HAD superfamily, subfamily IIIB acid phosphatase	metabolism
		Phvul.007G071100	PAR1 protein	perception and signaling
		Phvul.005G094300	Protein kinase superfamily protein	perception and signaling
		Phvul.006G075400	transcription regulators	transcriptional regulation
		Phvul.007G080400		unknown function
		Phvul.009G244200	cytochrome P450, family 81, subfamily D, polypeptide 3	redox processes
		Phvul.011G007600	NAD(P)-linked oxidoreductase superfamily protein	redox processes
		Phvul.007G252700	magnesium-chelatase subunit chlH, chloroplast, putative / Mg-protoporphyrin IX chelatase, putative (CHLH)	photosynthesis
		Phvul.009G114600	transcription factor-related	transcriptional regulation
		Phvul.002G013700	Protein phosphatase 2C family protein	perception and signaling
		Phvul.003G077400	tobamovirus multiplication 1	DNA/RNA metabolism
		Phvul.004G117100	CAP160 protein	unknown function
		Phvul.010G125300	HSP20-like chaperones superfamily protein	stress response
		Phvul.011G200200		unknown function
		Phvul.009G137000	cytokinin response factor 4	transcriptional regulation
		Phvul.010G114700	Eukaryotic aspartyl protease family protein	protein degradation
		Phvul.007G267100	nuclear factor Y, subunit A2	transcriptional regulation
		Phvul.004G009000	ARM repeat superfamily protein	unknown function
		Phvul.003G158500	Glycosyl hydrolase family protein with chitinase insertion domain	cell wall
		Phvul.002G263800	cytochrome P450, family 71, subfamily A, polypeptide 26	redox processes
		Phvul.008G152801	carotenoid cleavage dioxygenase 7	metabolism
		Phvul.001G046200	HXXXD-type acyl-transferase family protein	cell wall
		Phvul.009G059700	Glycosyl hydrolase superfamily protein	cell wall
		Phvul.004G116050	Arabidopsis thaliana protein of unknown function (DUF821)	unknown function
		Phvul.003G209000		unknown function
		Phvul.008G076450	NAD(P)-binding Rossmann-fold superfamily protein	redox processes
		Phvul.005G126200	cytochrome-c oxidases	Redox processes
		Phvul.007G140700	OPC-8:0 CoA ligase1	metabolism
		Phvul.010G096900	F-box/RNI-like superfamily protein	hormone metabolism/response
		Phvul.006G125000	FAD-binding Berberine family protein	redox processes
		Phvul.001G193100	AP2/B3-like transcriptional factor family protein	transcriptional regulation
		Phvul.007G040900	Plant basic secretory protein (BSP) family protein	defense response
		Phvul.007G066100	Pyridoxal phosphate (PLP)-dependent transferases superfamily protein	metabolism
		Phvul.006G080000	cytokinin response factor 4	transcriptional regulation
		Phvul.003G237400	Late embryogenesis abundant protein, group 6	stress response
		Phvul.009G249700	Nodulin MtN3 family protein	nodulation
		Phvul.001G078800	Pentatricopeptide repeat (PPR) superfamily protein	unknown function
		Phvul.008G086900	Peroxidase superfamily protein	redox processes
		Phvul.006G179200		unknown function
		Phvul.005G088800	receptor kinase 3	perception and signaling
		Phvul.008G289200		unknown function
		Phvul.009G096500	Flavin-binding monooxygenase family protein	redox processes
		Phvul.008G144100	expansin B2	cell wall
		Phvul.009G181400	Putative thiol-disulphide oxidoreductase DCC	defense response
		Phvul.001G145700	Disease resistance-responsive (dirigent-like protein) family protein	perception and signaling
		Phvul.003G138300		unknown function
		Phvul.010G006500	SOUL heme-binding family protein	stress response
		Phvul.011G211600	Expressed protein	unknown function
		Phvul.002G242900	Major facilitator superfamily protein	transport
		Phvul.006G166000		unknown function
		Phvul.002G211800		unknown function
		Phvul.009G027600	Heavy metal transport/detoxification superfamily protein	transport
		Phvul.007G043100	2-oxoglutarate (2OG) and Fe(II)-dependent oxygenase superfamily protein	metabolism
		Phvul.004G076800	Tryptophan/tyrosine permease	transport
		Phvul.008G247700	extra-large G-protein 1	unknown function
		Phvul.009G142800	expansin A8	cell wall
		Phvul.007G058500	Bifunctional inhibitor/lipid-transfer protein/seed storage 2S albumin superfamily protein	transport
		Phvul.008G028000	myb domain protein 121	transcriptional regulation
		Phvul.002G020900	Peroxidase superfamily protein	redox processes
		Phvul.001G184600	late embryogenesis abundant protein, putative / LEA protein, putative	stress response
		Phvul.008G087000	lipid transfer protein 4	defense response
		Phvul.001G223700	galactinol synthase 2	stress response
		Phvul.008G075900	LOB domain-containing protein 18	development
		Phvul.007G194000	2-oxoglutarate (2OG) and Fe(II)-dependent oxygenase superfamily protein	metabolism
		Phvul.002G016400	UDP-glucosyl transferase 73B5	metabolism
		Phvul.002G218300	Aldolase-type TIM barrel family protein	metabolism
		Phvul.001G226000	Calmodulin-binding protein	perception and signaling
		Phvul.011G159900		unknown function
		Phvul.009G182900	formin 8	cytoskeleton
		Phvul.009G238700	NFU domain protein 3	metabolism
		Phvul.005G171900	Coatomer, beta\' subunit	vesicle trafficking/endomembrane
		Phvul.003G214350	cytochrome P450, family 706, subfamily A, polypeptide 4	redox processes
		Phvul.006G189500	Galactose oxidase/kelch repeat superfamily protein	metabolism
		Phvul.003G128133	flavin-dependent monooxygenase 1	redox processes
		Phvul.009G109700	carotenoid cleavage dioxygenase 8	metabolism
		Phvul.007G170100	isopentenyltransferase 3	hormone metabolism/response
		Phvul.004G025900		unknown function
		Phvul.002G014400	Auxin-responsive GH3 family protein	hormone metabolism/response
		Phvul.011G014301	NB-ARC domain-containing disease resistance protein	perception and signaling
		Phvul.007G113300	FAD-binding Berberine family protein	redox processes
		Phvul.008G238200		unknown function
		Phvul.L001647		unknown function
		Phvul.007G062000	Chlorophyll A-B binding family protein	photosynthesis
		Phvul.008G184600	Octicosapeptide/Phox/Bem1p family protein	transport
		Phvul.010G129200		unknown function
		Phvul.002G022600	GDSL-like Lipase/Acylhydrolase superfamily protein	metabolism
		Phvul.008G004600	carboxyesterase 17	metabolism
		Phvul.010G045200		unknown function
		Phvul.007G195100	lateral organ boundaries-domain 16	development
		Phvul.002G012000	Acyl-CoA N-acyltransferases (NAT) superfamily protein	metabolism
		Phvul.008G193700		unknown function
		Phvul.003G245300		unknown function
		Phvul.006G135000	Tetratricopeptide repeat (TPR)-like superfamily protein	unknown function
		Phvul.007G265300	ABC-2 type transporter family protein	transport
		Phvul.003G247601	Disease resistance protein (CC-NBS-LRR class) family	perception and signaling
		Phvul.009G142200		unknown function
		Phvul.003G206100	cytochrome P450, family 71, subfamily A, polypeptide 26	redox processes
		Phvul.002G068500	Polynucleotidyl transferase, ribonuclease H-like superfamily protein	DNA/RNA metabolism
		Phvul.011G199100	sulfotransferase 2A	metabolism
		Phvul.010G126200	P-glycoprotein 13	transport
		Phvul.007G162800	Homeodomain-like superfamily protein	transcriptional regulation
		Phvul.003G238800	zinc finger protein 7	transcriptional regulation
		Phvul.009G080200	17.6 kDa class II heat shock protein	stress response
		Phvul.003G053502		unknown function
		Phvul.001G233600	Eukaryotic aspartyl protease family protein	protein degradation
		Phvul.010G119700	pseudo-response regulator 5	transcriptional regulation
		Phvul.006G108700	Subtilase family protein	protein degradation
		Phvul.003G209101	malate synthase	metabolism
		Phvul.010G163600		unknown function
		Phvul.004G167066		unknown function
		Phvul.002G114100	basic chitinase	defense response
		Phvul.011G016100	mitochondrion-localized small heat shock protein 23.6	stress response
		Phvul.007G142800		unknown function
		Phvul.002G195600		unknown function
		Phvul.001G137900	Ribosomal RNA processing Brix domain protein	DNA/RNA metabolism
		Phvul.005G109100	MYB-like 102	transcriptional regulation
		Phvul.003G065700	PHYTOCYSTATIN 2	protein degradation
		Phvul.010G090000	BON association protein 1	defense response
		Phvul.006G074700	Nuclear transport factor 2 (NTF2) family protein	transport
		Phvul.001G180500	Major facilitator superfamily protein	transport
		Phvul.007G049700	cysteine-rich RLK (RECEPTOR-like protein kinase) 29	perception and signaling
		Phvul.008G136700	Sodium Bile acid symporter family	transport
		Phvul.009G143800	dicarboxylate carrier 2	transport
		Phvul.007G010500	Protein of unknown function (DUF674)	unknown function
		Phvul.001G143100	Late Embryogenesis Abundant 4-5	stress response
N CE3 UP	79	Phvul.001G137800	Ribosomal RNA processing Brix domain protein	DNA/RNA metabolism
		Phvul.006G105500	Protein of unknown function (DUF640)	unknown function
		Phvul.004G098000	extensin 3	cell wall
		Phvul.010G141200	Pyridoxal phosphate phosphatase-related protein	metabolism
		Phvul.011G077600	beta-galactosidase 8	metabolism
		Phvul.008G114766		unknown function
		Phvul.001G160400	Integrase-type DNA-binding superfamily protein	transcriptional regulation
		Phvul.009G152400	HSP20-like chaperones superfamily protein	stress response
		Phvul.005G106200	cell wall protein precursor, putative	cell wall
		Phvul.007G101800	CLAVATA3/ESR-RELATED 12	perception and signaling
		Phvul.001G169300	cation/H+ exchanger 20	transport
		Phvul.004G070500	phosphate transporter 3	transport
		Phvul.007G096400	SAUR-like auxin-responsive protein family	hormone metabolism/response
		Phvul.008G239500	Adenine nucleotide alpha hydrolases-like superfamily protein	metabolism
		Phvul.011G201000	LRR and NB-ARC domains-containing disease resistance protein	perception and signaling
		Phvul.006G211000	HXXXD-type acyl-transferase family protein	cell wall
		Phvul.009G167200		unknown function
		Phvul.005G107201		unknown function
		Phvul.008G235301	Gibberellin-regulated family protein	hormone metabolism/response
		Phvul.009G188251	basic helix-loop-helix (bHLH) DNA-binding superfamily protein	transcriptional regulation
		Phvul.004G158000	Concanavalin A-like lectin protein kinase family protein	perception and signaling
		Phvul.001G249100		unknown function
		Phvul.005G060000	myb domain protein 63	transcriptional regulation
		Phvul.005G073700		unknown function
		Phvul.006G201100	UDP-glucosyl transferase 78D2	metabolism
		Phvul.008G175500	UDP-glucosyl transferase 85A2	metabolism
		Phvul.005G009700	NAD(P)-binding Rossmann-fold superfamily protein	redox processes
		Phvul.005G152100		unknown function
		Phvul.011G150100	S-locus lectin protein kinase family protein	perception and signaling
		Phvul.003G275300		unknown function
		Phvul.002G177900		unknown function
		Phvul.011G194800	LRR and NB-ARC domains-containing disease resistance protein	perception and signaling
		Phvul.006G103600		unknown function
		Phvul.011G077400	FASCICLIN-like arabinogalactan-protein 11	cell wall
		Phvul.003G124600	indole-3-acetic acid inducible 31	transcriptional regulation
		Phvul.009G083300	Protein kinase superfamily protein	perception and signaling
		Phvul.004G153070		unknown function
		Phvul.001G215300	galactinol synthase 1	stress response
		Phvul.007G025700	carboxyesterase 17	metabolism
		Phvul.010G072003	phosphate 1	unknown function
		Phvul.003G196900	Transducin/WD40 repeat-like superfamily protein	protein binding
		Phvul.004G071700	Seven transmembrane MLO family protein	defense response
		Phvul.011G183700	MLP-like protein 43	defense response
		Phvul.008G095400	Thiamine pyrophosphate dependent pyruvate decarboxylase family protein	metabolism
		Phvul.006G212500	MAPK/ERK kinase kinase 1	perception and signaling
		Phvul.007G140000	SKU5 similar 3	cell wall
		Phvul.005G066400	phosphoenolpyruvate carboxylase 1	metabolism
		Phvul.001G160500	ethylene response factor 1	transcriptional regulation
		Phvul.010G005400	RHO guanyl-nucleotide exchange factor 7	cytoskeleton
		Phvul.008G001100	senescence-associated gene 29	senescence
		Phvul.003G022000	ENTH/ANTH/VHS superfamily protein	vesicle trafficking/endomembrane
		Phvul.004G158300	Concanavalin A-like lectin protein kinase family protein	perception and signaling
		Phvul.011G059100		unknown function
		Phvul.010G066900	Peroxidase superfamily protein	redox processes
		Phvul.002G170800	ribonuclease 1	DNA/RNA metabolism
		Phvul.004G155000	suppressor of npr1-1 constitutive 4	perception and signaling
		Phvul.008G210600	thylakoid lumenal P17.1 protein	unknown function
		Phvul.001G209200	Plant invertase/pectin methylesterase inhibitor superfamily	cell wall
		Phvul.002G020200		unknown function
		Phvul.004G159400	Eukaryotic aspartyl protease family protein	protein degradation
		Phvul.001G221900		unknown function
		Phvul.008G276100	receptor like protein 24	perception and signaling
		Phvul.002G192000	glycerol-3-phosphate acyltransferase 9	metabolism
		Phvul.007G057800	ovate family protein 12	transcriptional regulation
		Phvul.008G044701	Leucine-rich repeat receptor-like protein kinase family protein	perception and signaling
		Phvul.011G048700	hemoglobin 1	transport
		Phvul.010G155300	HSP20-like chaperones superfamily protein	stress response
		Phvul.005G079900		unknown function
		Phvul.005G018000		unknown function
		Phvul.010G116800		unknown function
		Phvul.008G030100	Malectin/receptor-like protein kinase family protein	perception and signaling
		Phvul.010G028800	Disease resistance protein (TIR-NBS-LRR class) family	perception and signaling
		Phvul.001G126600		unknown function
		Phvul.002G068114	thioredoxin 2	redox processes
		Phvul.002G168700		unknown function
		Phvul.010G026100	Disease resistance protein (TIR-NBS-LRR class) family	perception and signaling
		Phvul.008G100500	laccase 17	cell wall
		Phvul.007G228000	homogentisate phytyltransferase 1	stress response
		Phvul.005G035500	beta glucosidase 42	metabolism

## Sheet: Efificient interaction down
Group	Group	Number of genes	Id	Annotation	Classification
A 124N1 DOWN A 55N1 DOWN N CE3 DOWN N SC15 DOWN	1	Phvul.003G102000	Thioredoxin superfamily protein	redox processes
A 124N1 DOWN A 55N1 DOWN N SC15 DOWN	1	Phvul.004G048600		unknown function
A 55N1 DOWN N CE3 DOWN N SC15 DOWN	6	Phvul.L002190		unknown function
		Phvul.L002175		unknown function
		Phvul.L001690		unknown function
		Phvul.003G224800	expansin-like B1	cell wall
		Phvul.011G138300	Dynein light chain type 1 family protein	cytoskeleton
		Phvul.002G055425		unknown function
A 124N1 DOWN A 55N1 DOWN	239	Phvul.002G332300	alpha/beta-Hydrolases superfamily protein	metabolism
		Phvul.007G192800	RmlC-like cupins superfamily protein	unknown function
		Phvul.002G021800	VIRB2-interacting protein 3	unknown function
		Phvul.005G105200	Integrase-type DNA-binding superfamily protein	transcriptional regulation
		Phvul.009G168000		unknown function
		Phvul.004G051100		unknown function
		Phvul.007G259400	Late Embryogenesis Abundant 4-5	stress response
		Phvul.003G135400	heat shock transcription factor A2	transcriptional regulation
		Phvul.001G160100	Integrase-type DNA-binding superfamily protein	transcriptional regulation
		Phvul.001G231901		unknown function
		Phvul.003G120100	Double Clp-N motif-containing P-loop nucleoside triphosphate hydrolases superfamily protein	Transcriptional regulation
		Phvul.010G145400	HPT phosphotransmitter 4	hormone metabolism/response
		Phvul.011G049900	Transducin/WD40 repeat-like superfamily protein	protein binding
		Phvul.008G173000	pumilio 7	translation
		Phvul.010G056400		unknown function
		Phvul.003G121900	embryonic cell protein 63	stress response
		Phvul.008G040000	Protein of unknown function (DUF179)	unknown function
		Phvul.003G118450	myb domain protein 78	transcriptional regulation
		Phvul.004G163300	heat shock transcription factor C1	transcriptional regulation
		Phvul.002G231700	HSP20-like chaperones superfamily protein	stress response
		Phvul.001G160400	Integrase-type DNA-binding superfamily protein	transcriptional regulation
		Phvul.002G300900	Nodulin MtN3 family protein	nodulation
		Phvul.010G092500	RING FINGER DOMAIN-CONTAINING // SUBFAMILY NOT NAMED	Transcriptional regulation
		Phvul.006G188500		unknown function
		Phvul.002G234000	Uncharacterised protein family (UPF0497)	unknown function
		Phvul.009G152400	HSP20-like chaperones superfamily protein	stress response
		Phvul.007G077300	Protein kinase superfamily protein	perception and signaling
		Phvul.007G072500		unknown function
		Phvul.005G054100	glutathione S-transferase TAU 19	redox processes
		Phvul.003G031300	3-ketoacyl-CoA synthase 6	cell wall
		Phvul.002G160200	glycosyl hydrolase 9B15	cell wall
		Phvul.004G070500	phosphate transporter 3	transport
		Phvul.002G221000	MYB-like 102	transcriptional regulation
		Phvul.005G087400	MYB-like 102	transcriptional regulation
		Phvul.003G278100		unknown function
		Phvul.003G286100	Zinc finger (C3HC4-type RING finger) family protein	transcriptional regulation
		Phvul.003G287400	cinnamyl alcohol dehydrogenase 6	cell wall
		Phvul.008G123600	Tetratricopeptide repeat (TPR)-like superfamily protein	unknown function
		Phvul.009G134500	Mog1/PsbP/DUF1795-like photosystem II reaction center PsbP family protein	photosynthesis
		Phvul.006G120800	myb domain protein 78	transcriptional regulation
		Phvul.007G052900	thiazole biosynthetic enzyme, chloroplast (ARA6) (THI1) (THI4)	metabolism
		Phvul.006G040800	fatty acid desaturase A	metabolism
		Phvul.002G139500	myb domain protein 9	transcriptional regulation
		Phvul.007G074500	Homeodomain-like superfamily protein	transcriptional regulation
		Phvul.002G223500		unknown function
		Phvul.009G207800	NAD(P)-linked oxidoreductase superfamily protein	redox processes
		Phvul.L007143		unknown function
		Phvul.005G054000	glutathione S-transferase TAU 19	redox processes
		Phvul.004G158800	Dehydrin family protein	stress response
		Phvul.004G063600	Rhomboid-related intramembrane serine protease family protein	cell cycle
		Phvul.011G060300	UDP-glucosyl transferase 76E11	metabolism
		Phvul.002G025000	ytochrome p450, family 71, subfamily B, polypeptide 11	redox processes
		Phvul.006G168600	Protein of unknown function, DUF584	unknown function
		Phvul.007G278100	chlorophyllase 2	photosynthesis
		Phvul.010G103900	ACC synthase 1	hormone metabolism/response
		Phvul.011G044700	NmrA-like negative transcriptional regulator family protein	transcriptional regulation
		Phvul.009G045601		unknown function
		Phvul.008G008400	Plant protein of unknown function (DUF827)	unknown function
		Phvul.005G051600	nine-cis-epoxycarotenoid dioxygenase 9	stress response
		Phvul.007G203400	galactinol synthase 2	stress response
		Phvul.002G046500	receptor-like protein kinase 1	perception and signaling
		Phvul.004G158000	Concanavalin A-like lectin protein kinase family protein	perception and signaling
		Phvul.009G186500	light-harvesting chlorophyll-protein complex I subunit A4	photosynthesis
		Phvul.004G143600	beta-amylase 1	metabolism
		Phvul.003G154800	heat shock protein 70B	stress response
		Phvul.007G061800	heat shock transcription factor A6B	transcriptional regulation
		Phvul.007G127800	ethylene response factor 1	transcriptional regulation
		Phvul.002G207300	DNAJ-like 20	stress response
		Phvul.001G185700		unknown function
		Phvul.001G061400	sigma factor E	transcriptional regulation
		Phvul.005G152100		unknown function
		Phvul.004G162300	aldehyde dehydrogenase 2C4	metabolism
		Phvul.006G188900	NAC domain containing protein 25	transcriptional regulation
		Phvul.011G147800	NAC (No Apical Meristem) domain transcriptional regulator superfamily protein	transcriptional regulation
		Phvul.002G163900	highly ABA-induced PP2C gene 3	defense response
		Phvul.009G207300	EIN3-binding F box protein 1	protein degradation
		Phvul.004G129400	HSP20-like chaperones superfamily protein	stress response
		Phvul.006G064900	phosphate transporter 4	transport
		Phvul.004G071500	photosystem I light harvesting complex gene 1	photosynthesis
		Phvul.001G005800		unknown function
		Phvul.003G274800	phototropin 2	perception and signaling
		Phvul.006G116000	homeobox 7	transcriptional regulation
		Phvul.005G121600		unknown function
		Phvul.003G213900	PGR5-LIKE A	photosynthesis
		Phvul.007G271000	proton gradient regulation 5	photosynthesis
		Phvul.006G173000		unknown function
		Phvul.002G319400	RNI-like superfamily protein	unknown function
		Phvul.004G007100	Raffinose synthase family protein	metabolism
		Phvul.002G196400	chlorophyll A/B binding protein 1	photosynthesis
		Phvul.006G191200	Protein of unknown function (DUF761)	unknown function
		Phvul.002G231400	HSP20-like chaperones superfamily protein	stress response
		Phvul.007G035500		unknown function
		Phvul.003G165500	EIN3-binding F box protein 1	protein degradation
		Phvul.001G228500	ARM repeat superfamily protein	unknown function
		Phvul.010G104800	Late embryogenesis abundant protein (LEA_2)	development
		Phvul.009G259300	O-methyltransferase 1	metabolism
		Phvul.005G039200	beta glucosidase 17	metabolism
		Phvul.005G057200		unknown function
		Phvul.009G179600	basic helix-loop-helix (bHLH) DNA-binding superfamily protein	transcriptional regulation
		Phvul.004G132600		unknown function
		Phvul.008G047500	2-oxoglutarate (2OG) and Fe(II)-dependent oxygenase superfamily protein	metabolism
		Phvul.005G166200	HISTIDINE-CONTAINING PHOSPHOTRANSFER PROTEIN 4	perception and signaling
		Phvul.009G142501		unknown function
		Phvul.006G192900	MYB-like 102	transcriptional regulation
		Phvul.004G142000	organic cation/carnitine transporter1	transport
		Phvul.003G268300	Arabidopsis protein of unknown function (DUF241)	unknown function
		Phvul.001G085900	Family of unknown function (DUF716)	unknown function
		Phvul.001G039700	17.6 kDa class II heat shock protein	stress response
		Phvul.007G091000	O-methyltransferase 1	metabolism
		Phvul.005G103900		unknown function
		Phvul.008G191600	glycerol-3-phosphate acyltransferase 1	metabolism
		Phvul.007G025700	carboxyesterase 17	metabolism
		Phvul.007G231800	myb domain protein 79	transcriptional regulation
		Phvul.008G230700	Regulator of chromosome condensation (RCC1) family protein	cell cycle
		Phvul.007G101600	RNI-like superfamily protein	unknown function
		Phvul.002G122800	Uncharacterised protein family (UPF0114)	unknown function
		Phvul.001G051300	EIN3-binding F box protein 1	protein degradation
		Phvul.001G205900	TSPO(outer membrane tryptophan-rich sensory protein)-related	perception and signaling
		Phvul.004G049500	2-oxoglutarate (2OG) and Fe(II)-dependent oxygenase superfamily protein	metabolism
		Phvul.011G036000	SBP (S-ribonuclease binding protein) family protein	hormone metabolism/response
		Phvul.010G073500	PEBP (phosphatidylethanolamine-binding protein) family protein	perception and signaling
		Phvul.002G170200	NAC-like, activated by AP3/PI	transcriptional regulation
		Phvul.L001619		unknown function
		Phvul.008G195800	PHYTOENE SYNTHASE	metabolism
		Phvul.002G113500	Vacuolar iron transporter (VIT) family protein	transport
		Phvul.005G032500	Disease resistance-responsive (dirigent-like protein) family protein	perception and signaling
		Phvul.006G078400	Bifunctional inhibitor/lipid-transfer protein/seed storage 2S albumin superfamily protein	transport
		Phvul.010G105000	Nuclear transport factor 2 (NTF2) family protein	transport
		Phvul.001G160500	ethylene response factor 1	transcriptional regulation
		Phvul.002G035300	Protein of unknown function (DUF506)	unknown function
		Phvul.002G160600	Protein of unknown function (DUF567)	unknown function
		Phvul.003G046700	Argonaute family protein	DNA/RNA metabolism
		Phvul.002G178300		unknown function
		Phvul.001G017200	inositol polyphosphate 5-phosphatase 11	metabolism
		Phvul.002G231800	HSP20-like chaperones superfamily protein	stress response
		Phvul.004G063300	vacuolar proton ATPase A2	transport
		Phvul.002G316900	BR enhanced expression 3	transcriptional regulation
		Phvul.011G001700	Late embryogenesis abundant protein (LEA) family protein	stress response
		Phvul.006G079500	AMP-dependent synthetase and ligase family protein	metabolism
		Phvul.010G021001	GDSL-motif lipase 5	metabolism
		Phvul.004G092100	Integrase-type DNA-binding superfamily protein	transcriptional regulation
		Phvul.004G117100	CAP160 protein	unknown function
		Phvul.010G117200	homeobox 7	transcriptional regulation
		Phvul.005G054200	glutathione S-transferase TAU 19	redox processes
		Phvul.010G125300	HSP20-like chaperones superfamily protein	stress response
		Phvul.003G223686	ethylene responsive element binding factor 1	transcriptional regulation
		Phvul.011G118600	ETHYLENE-RESPONSIVE TRANSCRIPTION FACTOR CRF5-RELATED	Transcriptional regulation
		Phvul.002G280400		unknown function
		Phvul.003G079800	APS reductase 3	metabolism
		Phvul.004G118200	RING/U-box superfamily protein	protein degradation
		Phvul.002G317000	myb domain protein 116	transcriptional regulation
		Phvul.002G170800	ribonuclease 1	DNA/RNA metabolism
		Phvul.001G219800	Glycosyl hydrolase superfamily protein	cell wall
		Phvul.008G259700	mitogen-activated protein kinase kinase kinase 13	perception and signaling
		Phvul.005G036066		unknown function
		Phvul.002G231500	HSP20-like chaperones superfamily protein	stress response
		Phvul.004G044100	heat shock protein 101	stress response
		Phvul.005G034000	cytokinin oxidase/dehydrogenase 6	hormone metabolism/response
		Phvul.003G209000		unknown function
		Phvul.010G096900	F-box/RNI-like superfamily protein	hormone metabolism/response
		Phvul.005G094000	DNAJ heat shock N-terminal domain-containing protein	stress response
		Phvul.007G255600	Peptidase S41 family protein	metabolism
		Phvul.010G005200	HXXXD-type acyl-transferase family protein	stress response
		Phvul.004G082700	plasma membrane intrinsic protein 2	transport
		Phvul.002G044300	Protein of unknown function (DUF581)	unknown function
		Phvul.003G286600	serine transhydroxymethyltransferase 1	redox processes
		Phvul.008G016600	BCL-2-associated athanogene 5	stress response
		Phvul.008G228100	HSP20-like chaperones superfamily protein	stress response
		Phvul.009G125100	Chlorophyll A-B binding family protein	photosynthesis
		Phvul.008G231200	highly ABA-induced PP2C gene 2	defense response
		Phvul.004G056400		unknown function
		Phvul.009G152500	HSP20-like chaperones superfamily protein	stress response
		Phvul.007G225200	late embryogenesis abundant protein, putative / LEA protein, putative	stress response
		Phvul.002G055700	ethylene responsive element binding factor 1	transcriptional regulation
		Phvul.011G211600	Expressed protein	unknown function
		Phvul.008G226200	HXXXD-type acyl-transferase family protein	stress response
		Phvul.009G174000		unknown function
		Phvul.008G228000	HSP20-like chaperones superfamily protein	stress response
		Phvul.006G166000		unknown function
		Phvul.009G027600	Heavy metal transport/detoxification superfamily protein	transport
		Phvul.001G173900	Thioredoxin superfamily protein	redox processes
		Phvul.008G028000	myb domain protein 121	transcriptional regulation
		Phvul.001G184600	late embryogenesis abundant protein, putative / LEA protein, putative	stress response
		Phvul.001G223700	galactinol synthase 2	stress response
		Phvul.009G162900	homolog of Medicago truncatula MTN3	transport
		Phvul.011G106300	B-box type zinc finger family protein	transcriptional regulation
		Phvul.009G258500	photosystem I P subunit	photosynthesis
		Phvul.009G259650	Homeodomain-like superfamily protein	transcriptional regulation
		Phvul.007G273400	myb domain protein 15	transcriptional regulation
		Phvul.009G238700	NFU domain protein 3	metabolism
		Phvul.007G057800	ovate family protein 12	transcriptional regulation
		Phvul.008G044701	Leucine-rich repeat receptor-like protein kinase family protein	perception and signaling
		Phvul.005G113200	B-box type zinc finger family protein	transcriptional regulation
		Phvul.004G046200	ATPase E1-E2 type family protein / haloacid dehalogenase-like hydrolase family protein	transport
		Phvul.007G052000	gibberellin 2-oxidase 8	hormone metabolism/response
		Phvul.011G014200	NB-ARC domain-containing disease resistance protein	perception and signaling
		Phvul.001G128900		unknown function
		Phvul.003G066600	PHYTOCYSTATIN 2	protein degradation
		Phvul.011G194700	cysteine-rich RLK (RECEPTOR-like protein kinase) 25	perception and signaling
		Phvul.006G082000	cytochrome P450, family 714, subfamily A, polypeptide 1	redox processes
		Phvul.003G051800	cytochrome P450, family 93, subfamily D, polypeptide 1	redox processes
		Phvul.004G156176	BR enhanced expression 3	transcriptional regulation
		Phvul.002G144700	elicitor-activated gene 3-2	defense response
		Phvul.005G084500	NAC (No Apical Meristem) domain transcriptional regulator superfamily protein	transcriptional regulation
		Phvul.011G203450	sigma factor binding protein 1	DNA/RNA metabolism
		Phvul.007G265300	ABC-2 type transporter family protein	transport
		Phvul.008G134100	2-oxoglutarate (2OG) and Fe(II)-dependent oxygenase superfamily protein	metabolism
		Phvul.003G206100	cytochrome P450, family 71, subfamily A, polypeptide 26	redox processes
		Phvul.005G173000	AUX/IAA transcriptional regulator family protein	Transcriptional regulation
		Phvul.009G152800	NAC (No Apical Meristem) domain transcriptional regulator superfamily protein	transcriptional regulation
		Phvul.003G135200	heat shock transcription factor A2	transcriptional regulation
		Phvul.003G083200	Protein of unknown function (DUF506)	unknown function
		Phvul.002G271900		unknown function
		Phvul.001G126600		unknown function
		Phvul.003G199200	ARM repeat superfamily protein	unknown function
		Phvul.002G253900	Ethylene insensitive 3 family protein	hormone metabolism/response
		Phvul.011G127500	Molecular chaperone (DnaJ superfamily)	stress response
		Phvul.009G048400	Rhodanese/Cell cycle control phosphatase superfamily protein	cell cycle
		Phvul.002G116550		unknown function
		Phvul.006G209700	cytochrome P450, family 71, subfamily B, polypeptide 34	redox processes
		Phvul.003G176800	Duplicated homeodomain-like superfamily protein	transcriptional regulation
		Phvul.008G186200		unknown function
		Phvul.008G034100	UDP-Glycosyltransferase superfamily protein	metabolism
		Phvul.011G115230	myb domain protein 79	transcriptional regulation
		Phvul.005G156900	lipoxygenase 1	redox processes
		Phvul.008G117100	NAD(P)-binding Rossmann-fold superfamily protein	redox processes
		Phvul.011G053700	B-box zinc finger family protein	transcriptional regulation
		Phvul.009G103900	Protein of unknown function, DUF599	unknown function
		Phvul.005G109100	MYB-like 102	transcriptional regulation
		Phvul.002G093000	Chaperone DnaJ-domain superfamily protein	stress response
		Phvul.001G064300	Nodulin MtN3 family protein	nodulation
		Phvul.007G113700	HSP20-like chaperones superfamily protein	stress response
		Phvul.008G213914	ethylene-forming enzyme	hormone metabolism/response
		Phvul.009G152900	NAC (No Apical Meristem) domain transcriptional regulator superfamily protein	transcriptional regulation
		Phvul.001G180500	Major facilitator superfamily protein	transport
		Phvul.008G172900		unknown function
		Phvul.008G016500	BCL-2-associated athanogene 5	stress response
		Phvul.006G174800	CBL-interacting protein kinase 12	perception and signaling
		Phvul.001G143100	Late Embryogenesis Abundant 4-5	stress response
A 55N1 DOWN N SC15 DOWN	5	Phvul.008G282600	seed imbibition 1	metabolism
		Phvul.009G114900	MATE efflux family protein	transport
		Phvul.006G009940		unknown function
		Phvul.001G148100		unknown function
		Phvul.007G185100	cysteine synthase D1	metabolism
A 55N1 DOWN N CE3 DOWN	9	Phvul.009G075500	Zinc finger C-x8-C-x5-C-x3-H type family protein	transcriptional regulation
		Phvul.010G143700	actin binding protein family	cytoskeleton
		Phvul.008G241900	oxidative stress 3	stress response
		Phvul.002G112600	Rhodanese/Cell cycle control phosphatase superfamily protein	cell cycle
		Phvul.002G235700	Galactose oxidase/kelch repeat superfamily protein	metabolism
		Phvul.004G009100	NB-ARC domain-containing disease resistance protein	perception and signaling
		Phvul.003G062300	Kelch repeat-containing F-box family protein	protein degradation
		Phvul.004G166600		unknown function
		Phvul.011G033800	Chaperone DnaJ-domain superfamily protein	stress response
A 124N1 DOWN N CE3 DOWN	2	Phvul.007G135600	ethylene-forming enzyme	hormone metabolism/response
		Phvul.008G209000		unknown function
N CE3 DOWN N SC15 DOWN	77	Phvul.009G021966	Chloroplast Ycf2	transport
		Phvul.011G062100	Homeodomain-like superfamily protein	transcriptional regulation
		Phvul.003G256800	ATPase, F0 complex, subunit A protein	transport
		Phvul.007G108700	nucleic acid binding	DNA/RNA metabolism
		Phvul.L001801		unknown function
		Phvul.003G094800	Chloroplast Ycf2	transport
		Phvul.006G120700	gibberellin 2-oxidase 4	hormone metabolism/response
		Phvul.005G088636		unknown function
		Phvul.009G022032		unknown function
		Phvul.003G256666	DNA-directed RNA polymerase family protein	DNA/RNA metabolism
		Phvul.006G188400	Aluminium induced protein with YGL and LRDR motifs	stress response
		Phvul.L001754	FASCICLIN-like arabinogalactan-protein 11	cell wall
		Phvul.010G000100		unknown function
		Phvul.002G203800		unknown function
		Phvul.009G174200	UDP-Glycosyltransferase superfamily protein	metabolism
		Phvul.006G196700	Sulfite exporter TauE/SafE family protein	transport
		Phvul.009G009566	Pentatricopeptide repeat (PPR) superfamily protein	unknown function
		Phvul.011G157400		unknown function
		Phvul.008G133300		unknown function
		Phvul.004G070000	ribosomal protein L2	translation
		Phvul.003G090301		unknown function
		Phvul.009G188400	photosystem II reaction center protein C	photosynthesis
		Phvul.010G035850		unknown function
		Phvul.002G090566	Ribosomal protein S7p/S5e family protein	translation
		Phvul.011G056532	photosystem II reaction center protein G	photosynthesis
		Phvul.002G284700	SAUR-like auxin-responsive protein family	hormone metabolism/response
		Phvul.002G278108	CemA-like proton extrusion protein-related	transport
		Phvul.008G179700		unknown function
		Phvul.008G240700	Homeodomain-like superfamily protein	transcriptional regulation
		Phvul.005G088618		unknown function
		Phvul.006G187500	Aluminium induced protein with YGL and LRDR motifs	stress response
		Phvul.006G071900	Transmembrane amino acid transporter family protein	transport
		Phvul.003G067400		unknown function
		Phvul.001G174100		unknown function
		Phvul.001G066100	photosystem II reaction center protein B	photosynthesis
		Phvul.003G113100		unknown function
		Phvul.L001639	ZPR1 zinc-finger domain protein	perception and signaling
		Phvul.003G168500	Di-haem cytochrome, transmembrane Cytochrome b/b6, C-terminal	redox processes
		Phvul.007G036400		unknown function
		Phvul.009G172001	cytochrome P450, family 71, subfamily A, polypeptide 26	redox processes
		Phvul.003G090100		unknown function
		Phvul.006G035644		unknown function
		Phvul.009G038333		unknown function
		Phvul.009G090224		unknown function
		Phvul.001G022200	cold regulated gene 27	stress response
		Phvul.001G022100	cytochrome P450, family 707, subfamily A, polypeptide 4	redox processes
		Phvul.009G178700		unknown function
		Phvul.002G028400		unknown function
		Phvul.L002390		unknown function
		Phvul.011G119300	Protein of unknown function (DUF506)	unknown function
		Phvul.002G001700	expansin-like B1	cell wall
		Phvul.002G055500		unknown function
		Phvul.011G198600	sulfotransferase 2A	metabolism
		Phvul.007G027200	B-box type zinc finger protein with CCT domain	transcriptional regulation
		Phvul.001G180400	ribosomal protein L2	translation
		Phvul.003G237800		unknown function
		Phvul.005G088418		unknown function
		Phvul.011G204532		unknown function
		Phvul.004G059100		unknown function
		Phvul.002G203700		unknown function
		Phvul.005G088454	mitochondrial F0-ATPase subunit 9	transport
		Phvul.003G256732	ribosomal protein S2	translation
		Phvul.L002090		unknown function
		Phvul.005G088400	NADH dehydrogenase 5A	redox processes
		Phvul.003G182700	K-box region and MADS-box transcription factor family protein	transcriptional regulation
		Phvul.009G090272	NADH-Ubiquinone/plastoquinone (complex I) protein	redox processes
		Phvul.010G087401	DNAse I-like superfamily protein	DNA/RNA metabolism
		Phvul.009G172100	cytochrome P450, family 71, subfamily A, polypeptide 25	redox processes
		Phvul.001G058350	chloroplast ribosomal protein S15	translation
		Phvul.006G154100		unknown function
		Phvul.L001655		unknown function
		Phvul.009G130900		unknown function
		Phvul.003G207300	BTB and TAZ domain protein 2	protein degradation
		Phvul.009G188333	RNA polymerase subunit beta	DNA/RNA metabolism
		Phvul.010G068800	Photosystem I, PsaA/PsaB protein	photosynthesis
		Phvul.007G263900	transducin family protein / WD-40 repeat family protein	protein binding
		Phvul.005G088500		unknown function
A 55N1 DOWN	418	Phvul.010G087950	RIBOSOME BIOGENESIS PROTEIN BMS1 HOMOLOG	translation
		Phvul.004G002600	Bifunctional inhibitor/lipid-transfer protein/seed storage 2S albumin superfamily protein	transport
		Phvul.009G019400	DC1 domain-containing protein	unknown function
		Phvul.010G160700	cinnamoyl coa reductase 1	cell wall
		Phvul.003G100300		unknown function
		Phvul.002G023600	homolog of Synechocystis YCF37	unknown function
		Phvul.003G118900	Protein phosphatase 2C family protein	unknown function
		Phvul.002G090400	30S RIBOSOMAL PROTEIN S12, CHLOROPLASTIC	translation
		Phvul.003G132600	RING FINGER DOMAIN-CONTAINING // SUBFAMILY NOT NAMED	protein degradation
		Phvul.007G016600	mechanosensitive channel of small conductance-like 6	stress response
		Phvul.006G043100		unknown function
		Phvul.007G201100		unknown function
		Phvul.009G140700	Peroxidase superfamily protein	redox processes
		Phvul.002G002000	TIFY domain/Divergent CCT motif family protein	transcriptional regulation
		Phvul.010G140900	Pyridoxal phosphate phosphatase-related protein	metabolism
		Phvul.009G056800	C2H2-like zinc finger protein	transcriptional regulation
		Phvul.006G156800	F-box and associated interaction domains-containing protein	unknown function
		Phvul.009G211000		unknown function
		Phvul.011G099100	BEL1-like homeodomain 1	Transcriptional regulation
		Phvul.004G009161	ARM repeat superfamily protein	unknown function
		Phvul.001G234300	rubisco activase	photosynthesis
		Phvul.005G075700		unknown function
		Phvul.008G114766		unknown function
		Phvul.009G107700	WDSAM1 PROTEIN // SUBFAMILY NOT NAMED	protein degradation
		Phvul.011G136700	UDP-Glycosyltransferase superfamily protein	metabolism
		Phvul.003G086800	nuclear factor Y, subunit B3	transcriptional regulation
		Phvul.010G024301	Disease resistance protein (TIR-NBS-LRR class) family	perception and signaling
		Phvul.011G112766		unknown function
		Phvul.001G029200	phytosulfokine 4 precursor	cell cycle
		Phvul.004G117600		unknown function
		Phvul.006G197400	CAP (Cysteine-rich secretory proteins, Antigen 5, and Pathogenesis-related 1 protein) superfamily protein	unknown function
		Phvul.011G164000	histone H4 (H4)	DNA/RNA metabolism
		Phvul.010G031900	receptor-like protein kinase 1	perception and signaling
		Phvul.004G008900	NB-ARC domain-containing disease resistance protein	perception and signaling
		Phvul.003G292200	cytochrome P450, family 707, subfamily A, polypeptide 4	redox processes
		Phvul.010G032900	NAD(P)-binding Rossmann-fold superfamily protein	redox processes
		Phvul.008G212300	Major facilitator superfamily protein	transport
		Phvul.004G150700	PHOTOSYSTEM I ASSEMBLY PROTEIN YCF3	photosynthesis
		Phvul.008G204900	Protein kinase protein with adenine nucleotide alpha hydrolases-like domain	perception and signaling
		Phvul.004G052600	phytochrome kinase substrate 4	perception and signaling
		Phvul.010G001100	SGNH hydrolase-type esterase superfamily protein	metabolism
		Phvul.007G035600		unknown function
		Phvul.002G073100	nodulin MtN21 /EamA-like transporter family protein	nodulation
		Phvul.004G049900	Plasma-membrane choline transporter family protein	Transport
		Phvul.004G002700	Bifunctional inhibitor/lipid-transfer protein/seed storage 2S albumin superfamily protein	transport
		Phvul.008G239500	Adenine nucleotide alpha hydrolases-like superfamily protein	metabolism
		Phvul.007G214200	CP12 domain-containing protein 2	metabolism
		Phvul.007G174100	sulfate transporter 3;1	transport
		Phvul.009G066980	ETHYLENE-RESPONSIVE TRANSCRIPTION FACTOR ERF008-RELATED	Transcriptional regulation
		Phvul.008G087600	PYRIMIDINE 4	unknown function
		Phvul.005G058500	2-oxoglutarate (2OG) and Fe(II)-dependent oxygenase superfamily protein	metabolism
		Phvul.003G278400	cytochrome P450, family 707, subfamily A, polypeptide 1	redox processes
		Phvul.001G177100		unknown function
		Phvul.010G135050		unknown function
		Phvul.009G250000	zinc-finger of the FCS-type, C2-C2 (zf-FLZ)	protein binding
		Phvul.005G153500	B-box zinc finger family protein	transcriptional regulation
		Phvul.003G207200	Cysteine proteinases superfamily protein	protein degradation
		Phvul.010G043400	basic helix-loop-helix (bHLH) DNA-binding superfamily protein	transcriptional regulation
		Phvul.006G103800		unknown function
		Phvul.010G083700		unknown function
		Phvul.008G249500	Peroxidase superfamily protein	redox processes
		Phvul.002G120600	nine-cis-epoxycarotenoid dioxygenase 4	stress response
		Phvul.003G081800	KNOX/ELK homeobox transcription factor	transcriptional regulation
		Phvul.011G016400	sigma factor A	DNA/RNA metabolism
		Phvul.011G039100	fructose-bisphosphate aldolase 2	metabolism
		Phvul.011G175500	Non-specific serine/threonine protein kinase / Threonine-specific protein kinase	perception and signaling
		Phvul.003G028000	myb-like transcription factor family protein	transcriptional regulation
		Phvul.009G087500	CBL-interacting protein kinase 25	perception and signaling
		Phvul.005G015900	EamA-like transporter family (EamA)	Transport
		Phvul.008G124900	S-locus lectin protein kinase family protein	perception and signaling
		Phvul.008G053300	thioredoxin F2	redox processes
		Phvul.009G112000	amino acid permease 8	transport
		Phvul.009G147700	E3 ubiquitin-protein ligase ATL10/75/76/77/78	protein degradation
		Phvul.005G181700	ACT DOMAIN-CONTAINING PROTEIN	metabolism
		Phvul.002G223600	HAL2-like	perception and signaling
		Phvul.L001848	phototropin 1	perception and signaling
		Phvul.003G011800	2-oxoglutarate (2OG) and Fe(II)-dependent oxygenase superfamily protein	metabolism
		Phvul.004G076100	NB-ARC domain-containing disease resistance protein	perception and signaling
		Phvul.011G009700	PHOTOSYSTEM II 5 KDA PROTEIN, CHLOROPLASTIC	photosynthesis
		Phvul.009G256000		unknown function
		Phvul.011G054500	TETRAPYRROLE-BINDING PROTEIN, CHLOROPLASTIC	photosynthesis
		Phvul.003G285800		unknown function
		Phvul.011G031300	Protein of unknown function (DUF177)	unknown function
		Phvul.011G183950	MLP-like protein 43	defense response
		Phvul.009G190100		unknown function
		Phvul.006G128700	Plant self-incompatibility protein S1 family	development
		Phvul.009G004801	BEL1-like homeodomain 7	development
		Phvul.011G099300	plant U-box 23	defense response
		Phvul.010G029400	Disease resistance protein (TIR-NBS-LRR class) family	perception and signaling
		Phvul.007G006600	Transketolase	metabolism
		Phvul.003G004300	DNAJ heat shock N-terminal domain-containing protein	stress response
		Phvul.002G171000	homeobox protein 23	transcriptional regulation
		Phvul.011G137200	cyclic nucleotide-gated cation channel 4	transport
		Phvul.007G115900	DNAJ heat shock N-terminal domain-containing protein	stress response
		Phvul.008G069400	Major Facilitator Superfamily with SPX (SYG1/Pho81/XPR1) domain-containing protein	transport
		Phvul.008G205400		unknown function
		Phvul.006G014900	SAUR-like auxin-responsive protein family	hormone metabolism/response
		Phvul.007G214800	Adenine nucleotide alpha hydrolases-like superfamily protein	metabolism
		Phvul.002G213000		unknown function
		Phvul.001G168700	phytochrome interacting factor 3-like 5	perception and signaling
		Phvul.006G058400	cellulose synthase like E1	cell wall
		Phvul.009G243200	Molybdenum cofactor sulfurase family protein	unknown function
		Phvul.003G132500		unknown function
		Phvul.008G000100	FAR1 DNA-binding domain (FAR1) // MULE transposase domain (MULE)	Transcriptional regulation
		Phvul.008G183400		unknown function
		Phvul.007G065100	MADS BOX PROTEIN	Transcriptional regulation
		Phvul.008G068900		unknown function
		Phvul.009G226600	strictosidine synthase-like 4	hormone metabolism/response
		Phvul.005G177800	Tetratricopeptide repeat (TPR)-like superfamily protein	unknown function
		Phvul.008G117000	NAD(P)-binding Rossmann-fold superfamily protein	redox processes
		Phvul.006G086100	acyl activating enzyme 12	cytoskeleton
		Phvul.005G044200		unknown function
		Phvul.006G157000	F-box and associated interaction domains-containing protein	protein binding
		Phvul.010G154300		unknown function
		Phvul.007G197700	DORMANCY/AUXIN ASSOCIATED PROTEIN	hormone metabolism/response
		Phvul.009G164300	basic helix-loop-helix (bHLH) DNA-binding superfamily protein	transcriptional regulation
		Phvul.002G110600	CAMP-RESPONSE ELEMENT BINDING PROTEIN-RELATED	Transcriptional regulation
		Phvul.004G016000	NB-ARC domain-containing disease resistance protein	perception and signaling
		Phvul.008G014800	F-box family protein	protein degradation
		Phvul.001G186900	Plant protein of unknown function (DUF868)	unknown function
		Phvul.008G096200	pyrimidine 1	unknown function
		Phvul.011G005300	Plant invertase/pectin methylesterase inhibitor superfamily protein	cell wall
		Phvul.009G056700	J-domain protein required for chloroplast accumulation response 1	stress response
		Phvul.L002281		unknown function
		Phvul.005G051800	Aldolase-type TIM barrel family protein	metabolism
		Phvul.002G199800	FAD-binding Berberine family protein	redox processes
		Phvul.002G328000	PPR repeat family (PPR_2) // DYW family of nucleic acid deaminases (DYW_deaminase)	DNA/RNA metabolism
		Phvul.004G091200		unknown function
		Phvul.007G041000	Plant basic secretory protein (BSP) family protein	defense response
		Phvul.009G176900		unknown function
		Phvul.011G143000	Cupredoxin superfamily protein	redox processes
		Phvul.009G255500		unknown function
		Phvul.001G142000	Late Embryogenesis Abundant 4-5	stress response
		Phvul.002G270700	Protein of unknown function (DUF506)	unknown function
		Phvul.009G234800		unknown function
		Phvul.004G073400	Ribulose bisphosphate carboxylase (small chain) family protein	metabolism
		Phvul.003G138226	3-ketoacyl-CoA synthase 11	cell wall
		Phvul.003G179700		unknown function
		Phvul.005G105900	photosystem II Psb27 protein (psb27)	photosynthesis
		Phvul.006G028100	cytochrome P450, family 71, subfamily B, polypeptide 34	redox processes
		Phvul.001G091900	Retrotransposon gag protein (Retrotrans_gag)	DNA/RNA metabolism
		Phvul.001G085200	CCR-like	cell wall
		Phvul.002G300200	Glutaredoxin family protein	redox processes
		Phvul.003G261300	Chaperone DnaJ-domain superfamily protein	stress response
		Phvul.002G275200	aldehyde dehydrogenase 3I1	metabolism
		Phvul.008G039100	Vesicle transport v-SNARE family protein	vesicle trafficking/endomembrane
		Phvul.007G273000	ethylene response factor 1	transcriptional regulation
		Phvul.002G149300	MATE efflux family protein	transport
		Phvul.010G044400	Nucleotide-diphospho-sugar transferase family protein	metabolism
		Phvul.009G132900	Thiamin diphosphate-binding fold (THDP-binding) superfamily protein	redox processes
		Phvul.007G010300	Protein of unknown function (DUF674)	unknown function
		Phvul.002G230300		unknown function
		Phvul.008G290500	zinc transporter 5 precursor	transport
		Phvul.003G098200	pyruvate orthophosphate dikinase	metabolism
		Phvul.005G154200		unknown function
		Phvul.003G157200	aldehyde dehydrogenase 11A3	metabolism
		Phvul.001G244700	LOB domain-containing protein 21	development
		Phvul.001G078401	Sulfite exporter TauE/SafE family protein	transport
		Phvul.002G309100	Protein phosphatase 2C family protein	unknown function
		Phvul.002G196000		unknown function
		Phvul.001G065400	F-box/RNI-like superfamily protein	hormone metabolism/response
		Phvul.006G027801	OXYGEN-EVOLVING ENHANCER PROTEIN 2-1	photosynthesis
		Phvul.010G015400	delta 1-pyrroline-5-carboxylate synthase 2	metabolism
		Phvul.010G000900	Rhodanese/Cell cycle control phosphatase superfamily protein	cell cycle
		Phvul.007G111700		unknown function
		Phvul.007G113000	ight-harvesting complex II chlorophyll a/b binding protein 5 (LHCB5)	photosynthesis
		Phvul.006G045800	GDSL-like Lipase/Acylhydrolase superfamily protein	metabolism
		Phvul.008G279100		unknown function
		Phvul.011G174700	SAUR-like auxin-responsive protein family	hormone metabolism/response
		Phvul.002G242500	Ankyrin repeat family protein	unknown function
		Phvul.008G022975	H/ACA ribonucleoprotein complex subunit 3 (NOP10, NOLA3)	DNA/RNA metabolism
		Phvul.007G069800	CAP160 protein	unknown function
		Phvul.001G203600	Thioredoxin superfamily protein	redox processes
		Phvul.010G028600	Disease resistance protein (TIR-NBS-LRR class) family	perception and signaling
		Phvul.001G043000	disease resistance family protein / LRR family protein	perception and signaling
		Phvul.011G107700	beta-amylase 5	metabolism
		Phvul.006G015061	YELLOW STRIPE like 1	stress response
		Phvul.009G211600	serine-rich protein-related	DNA/RNA metabolism
		Phvul.009G137700	Nodulin MtN3 family protein	nodulation
		Phvul.005G075400	senescence-related gene 1	senescence
		Phvul.001G137825	splicing endonuclease 1	DNA/RNA metabolism
		Phvul.006G088600	alpha/beta-Hydrolases superfamily protein	metabolism
		Phvul.004G148400		unknown function
		Phvul.005G108600	photosystem II reaction center PSB29 protein	photosynthesis
		Phvul.002G027900	RmlC-like cupins superfamily protein	unknown function
		Phvul.011G183700	MLP-like protein 43	defense response
		Phvul.003G031200	NAD(P)-binding Rossmann-fold superfamily protein	redox processes
		Phvul.010G096400	myb domain protein 17	transcriptional regulation
		Phvul.008G192400	rubisco activase	photosynthesis
		Phvul.003G199100	aldehyde dehydrogenase 2B4	metabolism
		Phvul.011G014100	IQ-domain 11	perception and signaling
		Phvul.009G230300	lycopene epsilon-cyclase (lcyE, crtL2)	metabolism
		Phvul.002G216700	basic helix-loop-helix (bHLH) DNA-binding superfamily protein	transcriptional regulation
		Phvul.001G222800	S-adenosylmethionine synthetase 1	hormone metabolism/response
		Phvul.006G101200	calmodulin 8	perception and signaling
		Phvul.004G140300		unknown function
		Phvul.009G038366		unknown function
		Phvul.001G204550		unknown function
		Phvul.004G173600	CCCH-type zinc finger family protein	DNA/RNA metabolism
		Phvul.009G198600	PPPDE putative thiol peptidase family protein	protein degradation
		Phvul.010G107400	BCL-2-associated athanogene 6	stress response
		Phvul.004G035700	UDP-Glycosyltransferase superfamily protein	metabolism
		Phvul.010G024200	Disease resistance protein (TIR-NBS-LRR class) family	perception and signaling
		Phvul.002G021400	Homeodomain-like superfamily protein	transcriptional regulation
		Phvul.009G061400	cytochrome P450, family 82, subfamily C, polypeptide 4	redox processes
		Phvul.005G108100	Wound-responsive family protein	stress response
		Phvul.002G029900		unknown function
		Phvul.005G063200	cytochrome P450, family 72, subfamily A, polypeptide 15	redox processes
		Phvul.008G283100	nuclear factor Y, subunit A9	transcriptional regulation
		Phvul.003G118400	Plant neutral invertase family protein	metabolism
		Phvul.004G170200		unknown function
		Phvul.004G033400	mini zinc finger 2	hormone metabolism/response
		Phvul.005G058600	MLP-LIKE PROTEIN 165-RELATED	defense response
		Phvul.001G019500	serine carboxypeptidase-like 40	protein degradation
		Phvul.001G189400	Basic-leucine zipper (bZIP) transcription factor family protein	transcriptional regulation
		Phvul.005G124600	centroradialis	defense response
		Phvul.007G019300	hydroxypyruvate reductase	metabolism
		Phvul.008G222700	basic helix-loop-helix (bHLH) DNA-binding superfamily protein	transcriptional regulation
		Phvul.002G214100	CLASS I GLUTAMINE AMIDOTRANSFERASE DOMAIN-CONTAINING PROTEIN-RELATED	metabolism
		Phvul.001G103600	MATE efflux family protein	transport
		Phvul.008G220400	Integrase-type DNA-binding superfamily protein	transcriptional regulation
		Phvul.009G210332	flavin-dependent monooxygenase 1	redox processes
		Phvul.009G179800		unknown function
		Phvul.003G101200	Uncharacterised protein family (UPF0497)	unknown function
		Phvul.005G133000	alpha carbonic anhydrase 7	metabolism
		Phvul.011G166500	Kunitz family trypsin and protease inhibitor protein	protein degradation
		Phvul.010G144300	HAD superfamily, subfamily IIIB acid phosphatase	metabolism
		Phvul.009G179700	RING/U-box superfamily protein	protein degradation
		Phvul.002G210750	1,4-dihydroxy-2-naphthoate octaprenyltransferase (menA)	metabolism
		Phvul.011G038700	polyol/monosaccharide transporter 5	transport
		Phvul.009G175800	ATPase, AAA-type, CDC48 protein	unknown function
		Phvul.010G122500	RING/U-box superfamily protein	protein degradation
		Phvul.002G133100	phosphoribulokinase	metabolism
		Phvul.007G135900	Integrase-type DNA-binding superfamily protein	transcriptional regulation
		Phvul.002G061300	PLATZ transcription factor family protein	transcriptional regulation
		Phvul.002G312600	RHO guanyl-nucleotide exchange factor 11	cytoskeleton
		Phvul.008G155000	cytochrome P450, family 83, subfamily B, polypeptide 1	redox processes
		Phvul.002G156300		unknown function
		Phvul.009G169900	Haloacid dehalogenase-like hydrolase (HAD) superfamily protein	unknown function
		Phvul.004G079500	NDH-DEPENDENT CYCLIC ELECTRON FLOW 5	photosynthesis
		Phvul.007G057600	O-acetylserine (thiol) lyase (OAS-TL) isoform A1	metabolism
		Phvul.010G046500	WRKY DNA -binding domain (WRKY)	Transcriptional regulation
		Phvul.004G077400	NAC domain containing protein 47	transcriptional regulation
		Phvul.010G083200	RING FINGER CONTAINING PROTEIN // SUBFAMILY NOT NAMED	protein degradation
		Phvul.008G245500		unknown function
		Phvul.003G166000	Nucleoside transporter family protein	Transport
		Phvul.L001763	RUBISCO ACCUMULATION FACTOR 1, CHLOROPLASTIC-RELATED	photosynthesis
		Phvul.004G015732	NB-ARC domain-containing disease resistance protein	perception and signaling
		Phvul.006G061500	amino acid permease 7	transport
		Phvul.001G209600	sucrose synthase 3	metabolism
		Phvul.006G005100	RING/U-box superfamily protein	protein degradation
		Phvul.004G014666	formate dehydrogenase	Redox processes
		Phvul.006G151100	adenosine/AMP deaminase family protein	metabolism
		Phvul.006G039800	cytochrome P450, family 83, subfamily B, polypeptide 1	redox processes
		Phvul.001G249700		unknown function
		Phvul.003G164000	Major facilitator superfamily protein	transport
		Phvul.006G186600	Aluminium induced protein with YGL and LRDR motifs	stress response
		Phvul.008G196500	OXYGEN-EVOLVING ENHANCER PROTEIN 2-1, CHLOROPLASTIC-RELATED	photosynthesis
		Phvul.010G135900	lipoxygenase 1	redox processes
		Phvul.010G024250	Disease resistance protein (TIR-NBS-LRR class) family	perception and signaling
		Phvul.009G021900	transcription activator-related	Transcriptional regulation
		Phvul.001G036600	6-&1-fructan exohydrolase	metabolism
		Phvul.001G226500	GATA transcription factor 16	transcriptional regulation
		Phvul.002G263800	cytochrome P450, family 71, subfamily A, polypeptide 26	redox processes
		Phvul.006G036188		unknown function
		Phvul.001G198400	ABC-2 type transporter family protein	transport
		Phvul.009G251300		unknown function
		Phvul.011G097000	NAD(P)-binding Rossmann-fold superfamily protein	redox processes
		Phvul.008G253300		unknown function
		Phvul.005G026966		unknown function
		Phvul.004G014732	formate dehydrogenase	redox processes
		Phvul.009G258900	O-methyltransferase 1	metabolism
		Phvul.003G117200	cell wall / vacuolar inhibitor of fructosidase 1	metabolism
		Phvul.008G127537	Myzus persicae-induced lipase 1	metabolism
		Phvul.009G228900	RING/U-box superfamily protein	protein degradation
		Phvul.007G208300		unknown function
		Phvul.009G075100	branched-chain amino acid transaminase 2	metabolism
		Phvul.005G062200,Phvul.005G062250
		Phvul.010G134900	lipoxygenase 1	redox processes
		Phvul.003G087500	Calcium-dependent lipid-binding (CaLB domain) family protein	metabolism
		Phvul.003G246900	Homeodomain-like superfamily protein	transcriptional regulation
		Phvul.006G202700		unknown function
		Phvul.001G029500	basic leucine-zipper 5	transcriptional regulation
		Phvul.010G121400	light-harvesting complex I chlorophyll a/b binding protein 2 (LHCA2)	photosynthesis
		Phvul.002G218000	SULFITE EXPORTER TAUE/SAFE FAMILY PROTEIN	Transport
		Phvul.003G106302		unknown function
		Phvul.007G061000	RING/U-box superfamily protein	protein degradation
		Phvul.006G208600	xylem NAC domain 1	transcriptional regulation
		Phvul.003G036200	Major facilitator superfamily protein	transport
		Phvul.002G268800	nodulin MtN21 /EamA-like transporter family protein	nodulation
		Phvul.011G048000	NAD(P)-binding Rossmann-fold superfamily protein	redox processes
		Phvul.002G202200	Protein of unknown function (DUF640)	unknown function
		Phvul.002G149800	PB1 domain (PB1)	protein binding
		Phvul.009G164900	Heavy metal transport/detoxification superfamily protein	transport
		Phvul.005G020301	LEUCINE-RICH REPEAT-CONTAINING PROTEIN // SUBFAMILY NOT NAMED	perception and signaling
		Phvul.001G138900	cytochrome P450, family 93, subfamily D, polypeptide 1	redox processes
		Phvul.001G145700	Disease resistance-responsive (dirigent-like protein) family protein	perception and signaling
		Phvul.002G234400	Bifunctional inhibitor/lipid-transfer protein/seed storage 2S albumin superfamily protein	transport
		Phvul.009G061500	cytochrome P450, family 82, subfamily C, polypeptide 4	redox processes
		Phvul.011G189800	zinc induced facilitator-like 1	transport
		Phvul.007G060300	homocysteine S-methyltransferase 3	metabolism
		Phvul.002G075200	UDP-glucosyl transferase 74B1	metabolism
		Phvul.010G113100	cyclic nucleotide-gated channel 13	transport
		Phvul.003G294701		unknown function
		Phvul.007G278200	heat shock transcription factor A6B	transcriptional regulation
		Phvul.008G181100	Predicted AT-hook DNA-binding family protein	DNA/RNA metabolism
		Phvul.004G013300	NB-ARC domain-containing disease resistance protein	perception and signaling
		Phvul.010G081200	Phospholipase D / Lipophosphodiesterase II	metabolism
		Phvul.007G248700	2-oxoglutarate (2OG) and Fe(II)-dependent oxygenase superfamily protein	metabolism
		Phvul.006G188100	Major facilitator superfamily protein	transport
		Phvul.007G231600	RNA-binding (RRM/RBD/RNP motifs) family protein	DNA/RNA metabolism
		Phvul.010G024000	Disease resistance protein (TIR-NBS-LRR class) family	perception and signaling
		Phvul.003G217500	LEGUMAIN	metabolism
		Phvul.008G113900	Bifunctional inhibitor/lipid-transfer protein/seed storage 2S albumin superfamily protein	transport
		Phvul.001G221900		unknown function
		Phvul.009G061375		unknown function
		Phvul.001G131000	heat shock transcription factor B3	transcriptional regulation
		Phvul.007G058500	Bifunctional inhibitor/lipid-transfer protein/seed storage 2S albumin superfamily protein	transport
		Phvul.007G280100	NAD(P)H dehydrogenase 18	redox processes
		Phvul.011G079500	Protein of unknown function, DUF584	unknown function
		Phvul.002G292200	PROTEIN SPIRAL1-LIKE 5	cytoskeleton
		Phvul.007G227800	homogentisate phytyltransferase 1	stress response
		Phvul.005G174800	Late embryogenesis abundant protein (LEA) family protein	stress response
		Phvul.009G251401		unknown function
		Phvul.011G169332	Leucine-rich repeat transmembrane protein kinase	perception and signaling
		Phvul.006G054400,Phvul.006G054433
		Phvul.004G144500	GLUTAMATE DECARBOXYLASE 2	metabolism
		Phvul.002G218300	Aldolase-type TIM barrel family protein	metabolism
		Phvul.009G255300		unknown function
		Phvul.006G054300	cytochrome P450, family 71, subfamily B, polypeptide 35	redox processes
		Phvul.001G240200	sedoheptulose-bisphosphatase	metabolism
		Phvul.002G067214	nitrate transporter 1:2	transport
		Phvul.011G111100		unknown function
		Phvul.008G285100	light-harvesting complex II chlorophyll a/b binding protein 2 (LHCB2)	photosynthesis
		Phvul.006G161500	NAD(P)-binding Rossmann-fold superfamily protein	redox processes
		Phvul.003G057901		unknown function
		Phvul.010G155300	HSP20-like chaperones superfamily protein	stress response
		Phvul.001G218800	phytochrome interacting factor 3	transcriptional regulation
		Phvul.010G153400	Lysophospholipase / Phospholipase B	metabolism
		Phvul.002G278100	ferrochelatase 2	stress response
		Phvul.003G277600	Pectinacetylesterase family protein	cell wall
		Phvul.005G166700		unknown function
		Phvul.005G085400		unknown function
		Phvul.010G047100	HECT DOMAIN UBIQUITIN-PROTEIN LIGASE // SUBFAMILY NOT NAMED	protein degradation
		Phvul.001G075400	highly ABA-induced PP2C gene 3	defense response
		Phvul.007G125500	Serine protease inhibitor, potato inhibitor I-type family protein	defense response
		Phvul.009G255900		unknown function
		Phvul.006G065300	thiaminC	metabolism
		Phvul.011G184200	MLP-like protein 43	defense response
		Phvul.001G067300	alcohol dehydrogenase 1	metabolism
		Phvul.002G022600	GDSL-like Lipase/Acylhydrolase superfamily protein	metabolism
		Phvul.009G247300	flowering promoting factor 1	perception and signaling
		Phvul.004G106700	Protein of unknown function (DUF3464)	unknown function
		Phvul.007G241700		unknown function
		Phvul.001G000800	12-oxophytodienoate reductase 1	hormone metabolism/response
		Phvul.003G251100	PQ-loop repeat family protein / transmembrane family protein	unknown function
		Phvul.008G098500	2-oxoglutarate (2OG) and Fe(II)-dependent oxygenase superfamily protein	metabolism
		Phvul.001G008900	cytochrome P450, family 71, subfamily B, polypeptide 36	redox processes
		Phvul.011G182500	MLP-like protein 43	defense response
		Phvul.008G193700		unknown function
		Phvul.002G215500	AGAMOUS-like 21	Transcriptional regulation
		Phvul.006G205700	UDP-glucosyl transferase 85A2	metabolism
		Phvul.009G173900		unknown function
		Phvul.007G227900	homogentisate phytyltransferase 1	stress response
		Phvul.001G189200	PEBP (phosphatidylethanolamine-binding protein) family protein	perception and signaling
		Phvul.001G212300		unknown function
		Phvul.008G114000		unknown function
		Phvul.005G130900	xyloglucan endotransglucosylase/hydrolase 32	cell wall
		Phvul.007G167000		unknown function
		Phvul.002G241100	NAD(P)-binding Rossmann-fold superfamily protein	redox processes
		Phvul.004G119300	cytochrome P450, family 71, subfamily A, polypeptide 26	redox processes
		Phvul.001G072200	NAC (No Apical Meristem) domain transcriptional regulator superfamily protein	transcriptional regulation
		Phvul.L002060	threonine aldolase 1	metabolism
		Phvul.007G100700	AWPM-19-like family protein	stress response
		Phvul.001G043001	Protein kinase domain (Pkinase) // IQ calmodulin-binding motif (IQ)	perception and signaling
		Phvul.011G032300		unknown function
		Phvul.011G182200	BURP domain-containing protein	cell wall
		Phvul.005G077300	TRICHOME BIREFRINGENCE-LIKE 41	cell wall
		Phvul.001G112700	Glycosyl hydrolase family protein	cell wall
		Phvul.009G080200	17.6 kDa class II heat shock protein	stress response
		Phvul.011G130300	Protein of unknown function (DUF640)	unknown function
		Phvul.011G194300	receptor kinase 2	perception and signaling
		Phvul.005G089900	scarecrow-like 5	transcriptional regulation
		Phvul.003G209101	malate synthase	metabolism
		Phvul.005G002400	cytochrome p450, family 71, subfamily B, polypeptide 11	redox processes
		Phvul.004G108900	beta-hydroxylase 1	metabolism
		Phvul.003G243350	basic helix-loop-helix (bHLH) DNA-binding superfamily protein	transcriptional regulation
		Phvul.004G122400		unknown function
		Phvul.L001652	MYOSIN IA HEAVY CHAIN-RELATED	cytoskeleton
		Phvul.002G194800		unknown function
		Phvul.008G176700	ascorbate peroxidase 4	redox processes
		Phvul.007G190000		unknown function
		Phvul.003G117100	cell wall / vacuolar inhibitor of fructosidase 1	metabolism
		Phvul.007G228500	homogentisate phytyltransferase 1	stress response
		Phvul.003G083100	Nitronate monooxygenase / NMO	metabolism
		Phvul.005G091600		unknown function
		Phvul.010G145500	NADP-malic enzyme 4	metabolism
		Phvul.004G073450	ribulose-bisphosphate carboxylase small chain (rbcS)	metabolism
		Phvul.008G213200	Leucine-rich repeat receptor-like protein kinase family protein	perception and signaling
		Phvul.008G264700	alpha-crystallin domain 32.1	metabolism
		Phvul.001G031400	hydroxyproline-rich glycoprotein family protein	defense response
		Phvul.007G100800		unknown function
		Phvul.004G008560	LRR and NB-ARC domains-containing disease resistance protein	perception and signaling
		Phvul.001G100200	NAC domain containing protein 47	transcriptional regulation
		Phvul.006G015400	Cytochrome P450 superfamily protein	redox processes
		Phvul.003G153300		unknown function
		Phvul.003G036600	long-chain acyl-CoA synthetase 2	metabolism
		Phvul.001G157300	magnesium transporter 9	transport
		Phvul.009G131000	Chalcone and stilbene synthase family protein	defense response
		Phvul.003G003126		unknown function
		Phvul.008G136700	Sodium Bile acid symporter family	transport
		Phvul.002G027200	homeobox protein 40	transcriptional regulation
		Phvul.008G178300	purine permease 1	Transport
		Phvul.002G253800	DNAse I-like superfamily protein	DNA/RNA metabolism
		Phvul.009G105300	BURP domain-containing protein	cell wall
		Phvul.003G096700	drought-induced 21	stress response
		Phvul.003G066500	PHYTOCYSTATIN 2	protein degradation
		Phvul.004G134800	Plant protein of unknown function (DUF247)	unknown function
A 124N1 DOWN	160	Phvul.008G115800	Regulator of chromosome condensation (RCC1) family protein	cell cycle
		Phvul.009G137600	sigma factor E	transcriptional regulation
		Phvul.007G098200		unknown function
		Phvul.003G207000	Transducin/WD40 repeat-like superfamily protein	protein binding
		Phvul.006G105500	Protein of unknown function (DUF640)	unknown function
		Phvul.001G235800	NAD(P)-binding Rossmann-fold superfamily protein	redox processes
		Phvul.004G022800	RING/U-box superfamily protein	protein degradation
		Phvul.001G086532	ACTIN-RELATED PROTEIN 2	cytoskeleton
		Phvul.007G075000	Heavy metal transport/detoxification superfamily protein	transport
		Phvul.005G119200	plant U-box 23	defense response
		Phvul.001G116200	alpha-L-arabinofuranosidase 1	metabolism
		Phvul.008G109001	ISOAMYL ACETATE-HYDROLYZING ESTERASE 1 // SUBFAMILY NOT NAMED	metabolism
		Phvul.008G056600	chromatin remodeling 4	DNA/RNA metabolism
		Phvul.008G213800	ethylene-forming enzyme	hormone metabolism/response
		Phvul.003G046001		unknown function
		Phvul.007G223401	heat shock transcription factor A3	transcriptional regulation
		Phvul.011G048800		unknown function
		Phvul.005G097000	CLAVATA3/ESR (CLE)-RELATED PROTEIN 3	perception and signaling
		Phvul.007G091400	glycine-rich protein	defense response
		Phvul.008G231900		unknown function
		Phvul.011G115300	Leucine Rich Repeat (LRR_1) // Leucine rich repeat N-terminal domain (LRRNT_2)	perception and signaling
		Phvul.009G239100	lysyl-tRNA synthetase 1	metabolism
		Phvul.008G126437	X-BOX TRANSCRIPTION FACTOR-RELATED // SUBFAMILY NOT NAMED	Transcriptional regulation
		Phvul.009G167200		unknown function
		Phvul.006G080400	ROOT PHOTOTROPISM PROTEIN 2	protein degradation
		Phvul.001G132200	magnesium-chelatase subunit chlH, chloroplast, putative / Mg-protoporphyrin IX chelatase, putative (CHLH)	photosynthesis
		Phvul.011G097200	NAD(P)-binding Rossmann-fold superfamily protein	redox processes
		Phvul.008G034000	UDP-Glycosyltransferase superfamily protein	metabolism
		Phvul.002G231600	HSP20-like chaperones superfamily protein	stress response
		Phvul.001G160000	RING/U-box superfamily protein	protein degradation
		Phvul.005G038400		unknown function
		Phvul.004G021400	cytochrome P450, family 82, subfamily C, polypeptide 4	redox processes
		Phvul.011G189200	12-oxophytodienoate reductase 2	hormone metabolism/response
		Phvul.005G085800	light-harvesting chlorophyll B-binding protein 3	photosynthesis
		Phvul.011G002500	Oxidoreductase, zinc-binding dehydrogenase family protein	redox processes
		Phvul.002G293600	Protein of unknown function (DUF567)	unknown function
		Phvul.011G081800	protein kinase family protein / peptidoglycan-binding LysM domain-containing protein	perception and signaling
		Phvul.001G095600	EF-HAND CALCIUM-BINDING DOMAIN CONTAINING PROTEIN // SUBFAMILY NOT NAMED	perception and signaling
		Phvul.008G164000	nodulin MtN21 /EamA-like transporter family protein	nodulation
		Phvul.008G156900		unknown function
		Phvul.004G107700	heat shock protein 90.1	stress response
		Phvul.011G189300	12-oxophytodienoate reductase 1	hormone metabolism/response
		Phvul.003G239800		unknown function
		Phvul.001G039800	17.6 kDa class II heat shock protein	stress response
		Phvul.002G016500	UDP-glucosyl transferase 73B5	metabolism
		Phvul.011G090100		unknown function
		Phvul.003G141200	chloroplast import apparatus 2	transport
		Phvul.008G194600	NAC domain containing protein 42	transcriptional regulation
		Phvul.009G070800	salt tolerance zinc finger	transcriptional regulation
		Phvul.011G125200	erf domain protein 9	transcriptional regulation
		Phvul.005G038300		unknown function
		Phvul.005G029800		unknown function
		Phvul.003G061900	Plant protein 1589 of unknown function	unknown function
		Phvul.003G088300		unknown function
		Phvul.002G275400		unknown function
		Phvul.008G001200	BIDIRECTIONAL SUGAR TRANSPORTER SWEET15	Transport
		Phvul.007G277000		unknown function
		Phvul.011G209100		unknown function
		Phvul.008G032501	Isoflavone-7-O-beta-glucoside 6''-O-malonyltransferase / Flavone/flavonol 7-O-beta-D-glucoside malonyltransferase	metabolism
		Phvul.003G124400		unknown function
		Phvul.L000770		unknown function
		Phvul.006G014400		unknown function
		Phvul.011G108800	B-box type zinc finger family protein	transcriptional regulation
		Phvul.001G215300	galactinol synthase 1	stress response
		Phvul.008G097600	beta glucosidase 11	metabolism
		Phvul.003G196900	Transducin/WD40 repeat-like superfamily protein	protein binding
		Phvul.008G184800	beta HLH protein 93	Transcriptional regulation
		Phvul.001G120400	PROTEIN DNJ-23-RELATED	stress response
		Phvul.008G095400	Thiamine pyrophosphate dependent pyruvate decarboxylase family protein	metabolism
		Phvul.004G088400	Pyridoxal phosphate (PLP)-dependent transferases superfamily protein	metabolism
		Phvul.001G026700	salt tolerance zinc finger	transcriptional regulation
		Phvul.001G005000	Pathogenesis-related thaumatin superfamily protein	defense response
		Phvul.009G026400	serine hydroxymethyltransferase 7	metabolism
		Phvul.011G149700	pinoid-binding protein 1	hormone metabolism/response
		Phvul.002G096432		unknown function
		Phvul.008G084200	PHOSPHATASE WITH HOMOLOGY TO TENSIN	perception and signaling
		Phvul.010G058800	HAD superfamily, subfamily IIIB acid phosphatase	metabolism
		Phvul.002G072000	ARM repeat superfamily protein	unknown function
		Phvul.001G245400	Glutaredoxin family protein	redox processes
		Phvul.006G062600	Chaperonin-like RbcX protein	stress response
		Phvul.007G193900	Integrase-type DNA-binding superfamily protein	transcriptional regulation
		Phvul.008G001100	senescence-associated gene 29	senescence
		Phvul.007G080400		unknown function
		Phvul.003G108200	Protein phosphatase 2C family protein	perception and signaling
		Phvul.007G252700	magnesium-chelatase subunit chlH, chloroplast, putative / Mg-protoporphyrin IX chelatase, putative (CHLH)	photosynthesis
		Phvul.002G144800	elicitor-activated gene 3-2	defense response
		Phvul.007G227500		unknown function
		Phvul.006G096200	Calcium-dependent phospholipid-binding Copine family protein	unknown function
		Phvul.007G129500	Signal transduction histidine kinase, hybrid-type, ethylene sensor	perception and signaling
		Phvul.006G208300	UDP-Glycosyltransferase superfamily protein	metabolism
		Phvul.001G037100	cytochrome P450, family 711, subfamily A, polypeptide 1	redox processes
		Phvul.007G066200	Glucose-methanol-choline (GMC) oxidoreductase family protein	redox processes
		Phvul.007G044500	zinc-finger protein 2	Transcriptional regulation
		Phvul.007G079600	F16F4.11 PROTEIN	Transcriptional regulation
		Phvul.007G128600	nodulin MtN21 /EamA-like transporter family protein	nodulation
		Phvul.007G260400	Concanavalin A-like lectin protein kinase family protein	perception and signaling
		Phvul.008G266700	RING/U-box superfamily protein	protein degradation
		Phvul.008G089400	Protein of unknown function (DUF567)	unknown function
		Phvul.011G077100	FASCICLIN-like arabinogalactan-protein 11	cell wall
		Phvul.010G060200	Protein of unknown function (DUF567)	unknown function
		Phvul.005G127200	PHYTOSULFOKINES 6-RELATED	perception and signaling
		Phvul.002G313000	ovate family protein 8	transcriptional regulation
		Phvul.004G125800	2 iron, 2 sulfur cluster binding	redox processes
		Phvul.006G081600		unknown function
		Phvul.001G075700	Poly(A)-specific ribonuclease	DNA/RNA metabolism
		Phvul.010G138800	LATE EMBRYOGENESIS ABUNDANT (LEA) HYDROXYPROLINE-RICH GLYCOPROTEIN FAMILY	stress response
		Phvul.006G093900	TRANSCRIPTION FACTOR BHLH99	Transcriptional regulation
		Phvul.008G248200	with no lysine (K) kinase 4	perception and signaling
		Phvul.005G027032		unknown function
		Phvul.005G173600	pleiotropic drug resistance 12	transport
		Phvul.011G074600	FASCICLIN-like arabinogalactan-protein 11	cell wall
		Phvul.008G144100	expansin B2	cell wall
		Phvul.009G181400	Putative thiol-disulphide oxidoreductase DCC	defense response
		Phvul.011G032500	Phototropic-responsive NPH3 family protein	protein degradation
		Phvul.010G006500	SOUL heme-binding family protein	stress response
		Phvul.003G243300	mitogen-activated protein kinase kinase kinase 21	perception and signaling
		Phvul.006G056300		unknown function
		Phvul.004G021200	cytochrome P450, family 82, subfamily C, polypeptide 4	redox processes
		Phvul.011G155700	light-harvesting chlorophyll B-binding protein 3	photosynthesis
		Phvul.007G011100		unknown function
		Phvul.008G176900		unknown function
		Phvul.004G042900	UDP-glucosyl transferase 85A3	metabolism
		Phvul.001G170800	C2H2 and C2HC zinc fingers superfamily protein	transcriptional regulation
		Phvul.009G033400		unknown function
		Phvul.003G247400	Disease resistance protein (CC-NBS-LRR class) family	perception and signaling
		Phvul.002G020900	Peroxidase superfamily protein	redox processes
		Phvul.003G042000	ABI five binding protein 2	stress response
		Phvul.002G016400	UDP-glucosyl transferase 73B5	metabolism
		Phvul.002G266800	nucleotide sugar transporter-KT 1	transport
		Phvul.007G223800	Glucomannan 4-beta-mannosyltransferase / Glucomannan-synthase	metabolism
		Phvul.011G048700	hemoglobin 1	transport
		Phvul.007G037900	COPPER TRANSPORT PROTEIN ATOX1-RELATED // SUBFAMILY NOT NAMED	Transport
		Phvul.007G113300	FAD-binding Berberine family protein	redox processes
		Phvul.008G238200		unknown function
		Phvul.007G062000	Chlorophyll A-B binding family protein	photosynthesis
		Phvul.011G199900	SULFOTRANSFERASE SULT // SUBFAMILY NOT NAMED	metabolism
		Phvul.L006743	SCARECROW-like 14	transcriptional regulation
		Phvul.011G102000	mitogen-activated protein kinase kinase kinase 17	perception and signaling
		Phvul.002G272600		unknown function
		Phvul.009G240666	Ankyrin repeat family protein	unknown function
		Phvul.011G077700	FASCICLIN-like arabinogalactan-protein 11	cell wall
		Phvul.007G181900	TRANSCRIPTION FACTOR BHLH99	Transcriptional regulation
		Phvul.006G183100	erf domain protein 9	transcriptional regulation
		Phvul.L002465	CCT motif family protein	transcriptional regulation
		Phvul.008G137100	Probable lipid transfer (LTP_2)	unknown function
		Phvul.010G111200	SPA (suppressor of phyA-105) protein family	circadian rhythms
		Phvul.005G032600	Disease resistance-responsive (dirigent-like protein) family protein	perception and signaling
		Phvul.003G027300	STT7 homolog STN7	perception and signaling
		Phvul.010G119700	pseudo-response regulator 5	transcriptional regulation
		Phvul.011G016100	mitochondrion-localized small heat shock protein 23.6	stress response
		Phvul.007G271700	Signal transduction histidine kinase, hybrid-type, ethylene sensor	perception and signaling
		Phvul.007G193300	ethylene response factor 1	transcriptional regulation
		Phvul.001G261500	cytochrome P450, family 78, subfamily A, polypeptide 5	redox processes
		Phvul.003G034000	RING-H2 finger protein 2B	protein degradation
		Phvul.007G264800	Peptidase M28 family protein	metabolism
		Phvul.007G092500	GTP binding Elongation factor Tu family protein	translation
		Phvul.005G115650		unknown function
		Phvul.010G083400	Protein of unknown function (DUF1442)	unknown function
		Phvul.002G275000	NAC (No Apical Meristem) domain transcriptional regulator superfamily protein	transcriptional regulation
		Phvul.002G132500	Homeodomain-like superfamily protein	transcriptional regulation
N SC15 DOWN	79	Phvul.007G242000	mitogen-activated protein kinase kinase kinase 21	perception and signaling
		Phvul.002G253300		unknown function
		Phvul.009G203800		unknown function
		Phvul.006G174000		unknown function
		Phvul.002G312700		unknown function
		Phvul.002G090301	plastid-encoded CLP P	protein degradation
		Phvul.009G059900		unknown function
		Phvul.002G263100		unknown function
		Phvul.004G152201	MATE efflux family protein	transport
		Phvul.007G158900	C2H2 and C2HC zinc fingers superfamily protein	transcriptional regulation
		Phvul.008G150600		unknown function
		Phvul.002G052600	Leucine-rich repeat (LRR) family protein	perception and signaling
		Phvul.009G240677	Ankyrin repeat family protein	unknown function
		Phvul.011G201800		unknown function
		Phvul.001G056300	molybdate transporter 1	transport
		Phvul.L003046	Protein of unknown function (DUF 3339)	unknown function
		Phvul.009G155400	gibberellin 20 oxidase 2	hormone metabolism/response
		Phvul.001G094700	chloride channel B	transport
		Phvul.011G139550		unknown function
		Phvul.002G020000		unknown function
		Phvul.011G007701		unknown function
		Phvul.005G077450		unknown function
		Phvul.008G012200	Uncharacterised protein family (UPF0497)	unknown function
		Phvul.010G068100	photosystem II reaction center protein C	photosynthesis
		Phvul.004G121666	ATP synthase subunit beta	transport
		Phvul.010G117400	SAUR-like auxin-responsive protein family	hormone metabolism/response
		Phvul.008G193800	Cytochrome b561/ferric reductase transmembrane protein family	Redox processes
		Phvul.007G108600	Ribonuclease H-like superfamily protein	DNA/RNA metabolism
		Phvul.002G156100	Protein of unknown function (DUF567)	unknown function
		Phvul.008G111100	TOXICOS EN LEVADURA 2	unknown function
		Phvul.003G291000	small ubiquitin-like modifier 2	protein degradation
		Phvul.004G121100	phloem protein 2-A13	stress response
		Phvul.001G158200		unknown function
		Phvul.008G141500	SNF2 domain-containing protein / helicase domain-containing protein	DNA/RNA metabolism
		Phvul.011G091300	Stress responsive A/B Barrel Domain	stress response
		Phvul.002G251500	Subtilase family protein	protein degradation
		Phvul.007G063100	hydroxyproline-rich glycoprotein family protein	defense response
		Phvul.L001669		unknown function
		Phvul.009G103000		unknown function
		Phvul.002G090588		unknown function
		Phvul.009G023500	cryptochrome-interacting basic-helix-loop-helix 1	Transcriptional regulation
		Phvul.006G146300	Chaperonin-like RbcX protein	stress response
		Phvul.009G149500	alcohol dehydrogenase 1	metabolism
		Phvul.006G158200	Cox19-like CHCH family protein	Redox processes
		Phvul.003G143700	sequence-specific DNA binding transcription factors	transcriptional regulation
		Phvul.002G143700		unknown function
		Phvul.008G057800	S-adenosyl-L-methionine-dependent methyltransferases superfamily protein	metabolism
		Phvul.002G306300	myo-inositol oxygenase 4	cell wall
		Phvul.001G205400		unknown function
		Phvul.006G063800	maternal effect embryo arrest 59	development
		Phvul.005G016900	Chloroplast Ycf2	transport
		Phvul.006G157100	RING/U-box superfamily protein	protein degradation
		Phvul.002G060900		unknown function
		Phvul.001G130000	Cyclin-like family protein	cell cycle
		Phvul.011G044600	NmrA-like negative transcriptional regulator family protein	transcriptional regulation
		Phvul.002G266500		unknown function
		Phvul.011G125800	Plant mitochondrial ATPase, F0 complex, subunit 8 protein	transport
		Phvul.003G294500	RNA-binding protein 47B	DNA/RNA metabolism
		Phvul.007G135800	UDP-Glycosyltransferase superfamily protein	metabolism
		Phvul.009G186300	atypical CYS HIS rich thioredoxin 4	redox processes
		Phvul.008G219600	Heavy metal transport/detoxification superfamily protein	transport
		Phvul.011G128115	Photosystem I, PsaA/PsaB protein	photosynthesis
		Phvul.007G185701	Cytidine/deoxycytidylate deaminase family protein	metabolism
		Phvul.005G046550	Ankyrin repeat family protein	unknown function
		Phvul.002G246100	alpha/beta-Hydrolases superfamily protein	metabolism
		Phvul.006G222201	alcohol dehydrogenase 1	metabolism
		Phvul.011G163700	Copper transport protein family	transport
		Phvul.009G034400	purine permease 1	transport
		Phvul.006G032900	Plant basic secretory protein (BSP) family protein	defense response
		Phvul.004G008861	ARM repeat superfamily protein	unknown function
		Phvul.005G048600	RNA polymerase subunit beta	DNA/RNA metabolism
		Phvul.002G090500	ribosomal protein L20	translation
		Phvul.005G132800		unknown function
		Phvul.005G088436		unknown function
		Phvul.004G155100	receptor serine/threonine kinase, putative	perception and signaling
		Phvul.008G269500	Stigma-specific Stig1 family protein	development
		Phvul.010G069000	YCF9	photosynthesis
		Phvul.011G160700	CLAVATA3/ESR-RELATED 6	perception and signaling
		Phvul.002G008500		unknown function
N CE3 DOWN	30	Phvul.007G163950		unknown function
		Phvul.008G176100	EXORDIUM like 2	unknown function
		Phvul.010G068700	Photosystem I, PsaA/PsaB protein	photosynthesis
		Phvul.003G285900	phosphoenolpyruvate carboxykinase 1	metabolism
		Phvul.002G195400		unknown function
		Phvul.009G186700		unknown function
		Phvul.005G067900	CLAVATA3/ESR-RELATED 6	perception and signaling
		Phvul.002G001801	cationic amino acid transporter 6	transport
		Phvul.007G263950	calmodulin-binding family protein	perception and signaling
		Phvul.006G141200	Uncharacterised protein family (UPF0497)	unknown function
		Phvul.007G264900	alpha/beta-Hydrolases superfamily protein	metabolism
		Phvul.005G080300	WRKY DNA-binding protein 70	transcriptional regulation
		Phvul.008G040900	Transmembrane amino acid transporter family protein	transport
		Phvul.011G043800		unknown function
		Phvul.011G157500	Tyrosine transaminase family protein	metabolism
		Phvul.002G108200		unknown function
		Phvul.008G097400		unknown function
		Phvul.006G196800	cysteine-rich RLK (RECEPTOR-like protein kinase) 25	perception and signaling
		Phvul.008G020700	LRR and NB-ARC domains-containing disease resistance protein	perception and signaling
		Phvul.010G153100		unknown function
		Phvul.005G165400		unknown function
		Phvul.004G001100		unknown function
		Phvul.008G142900	PLATZ transcription factor family protein	transcriptional regulation
		Phvul.003G020000	2-oxoglutarate (2OG) and Fe(II)-dependent oxygenase superfamily protein	metabolism
		Phvul.005G079800		unknown function
		Phvul.010G068900	chloroplast ribosomal protein S14	translation
		Phvul.008G103800		unknown function
		Phvul.004G061700		unknown function
		Phvul.006G184800	Protein of unknown function (DUF506)	unknown function
		Phvul.001G246400	chromatin remodeling 42	DNA/RNA metabolism
