# Supplementary material for: Transcriptomic analysis of Mesoamerican and Andean Phaseolus vulgaris accessions revealed mRNAs and lncRNAs associated with strain selectivity during symbiosis
Source: Sci Rep. 2022 Feb 16;12:2614. doi: 10.1038/s41598-022-06566-0 (PMC8850587; doi:10.1038/s41598-022-06566-0)
Supplement: Supplementary file 8 — Supplementary Table S7. [file 41598_2022_6566_MOESM8_ESM.xlsx]

## Sheet: Hoja2
		NAG12					ALUBIA
GEN	ID	SC15	CE3	55N1	124N1		SC15	CE3	55N1	124N1
ERN1	Phvul.001G111800	YES	YES	YES	YES		YES	YES	YES	NO
NIN	Phvul.009G115800	YES	YES	YES	YES		YES	YES	YES	NO
NF-YC1	Phvul.006G093200	NO	NO	NO	NO		NO	NO	NO	NO
NF-YA1	Phvul.001G196800	NO	NO	NO	NO		NO	NO	NO	NO
NF-YA9	Phvul.007G267100	YES	NO	YES	NO		NO	NO	NO	NO
EPR3	Phvul.002G059500	YES	YES	YES	NO		YES	NO	YES	NO
ENOD40	Phvul.002G064166	YES	YES	YES	YES		YES	YES	YES	NO
ENOD40	Phvul.002G064232	YES	YES	YES	YES		YES	YES	YES	NO
RIP	Phvul.008G249800	NO	NO	NO	NO		YES	NO	YES	YES
SYMRK	Phvul.011G148700	NO	NO	NO	NO		YES	NO	YES	NO
SYMREM1	Phvul.002G287608	NO	NO	NO	NO		NO	NO	NO	NO
PUB1	Phvul.008G222100	YES	YES	YES	NO		YES	YES	YES	NO
MCA8	Phvul.001G172300	NO	NO	NO	NO		NO	NO	NO	NO
DELLA	Phvul.001G230500	NO	NO	NO	NO		NO	NO	NO	NO
CCaMK	Phvul.011G186900	NO	NO	NO	NO		NO	NO	NO	NO
CYCLOPS	Phvul.002G128600	NO	NO	NO	NO		NO	NO	NO	NO
VAPIRIN	Phvul.001G113900	NO	NO	NO	NO		NO	NO	NO	NO
NFR1	Phvul.008G211200	NO	NO	NO	NO		NO	NO	YES	NO
NFR5	Phvul.002G025500	YES	YES	YES	NO		YES	NO	YES	NO
HMGR	Phvul.002G118900	NO	NO	NO	NO		NO	NO	NO	NO
FLOT2/4	Phvul.009G090700	NO	NO	NO	NO		NO	NO	NO	NO
NUP85	Phvul.001G074000	NO	NO	NO	NO		NO	NO	NO	NO
NUP133	Phvul.008G284900	NO	NO	NO	NO		NO	NO	NO	NO
NENA	Phvul.002G163300	NO	NO	NO	NO		NO	NO	NO	NO
CASTOR	Phvul.009G263100	NO	NO	NO	NO		NO	NO	NO	NO
POLLUX	Phvul.006G218700	NO	NO	NO	NO		NO	NO	NO	NO
NSP1	Phvul.010G129400	NO	NO	NO	NO		NO	NO	NO	NO
NSP2	Phvul.009G122700	YES	NO	YES	NO		NO	NO	YES	NO
LHK1	Phvul.002G324900	NO	NO	NO	NO		NO	NO	NO	NO
NF-YB7	Phvul.003G086800	NO	NO	NO	NO				YES
CNGC15A	Phvul.005G133900	NO	NO	NO	NO		NO	NO	NO	NO
LBD16	Phvul.001G159300	YES	YES	YES	YES		YES	YES	YES	NO
	UP-REGULATED
	DOWN-REGULATED
