# Supplementary material for: Transcriptomic analysis of Mesoamerican and Andean Phaseolus vulgaris accessions revealed mRNAs and lncRNAs associated with strain selectivity during symbiosis
Source: Sci Rep. 2022 Feb 16;12:2614. doi: 10.1038/s41598-022-06566-0 (PMC8850587; doi:10.1038/s41598-022-06566-0)
Supplement: Supplementary file 9 — Supplementary Table S8. [file 41598_2022_6566_MOESM9_ESM.xls]

## Sheet: NAG12
Transcription Factor	4 strains up	4 strains down	nodC-α up	nodC-α down	nodC-δ up	nodC-δ down
AP2				9
ARF			4
ARR-B		8
B3	10
BBR-BPC
BES				2
bHLH		3	25	37
bZIP		5	10	29
C2H2		7	9	12
C3H			4
CAMTA		4
CPP
Dof		12			2
E2F/DP		3	5
EIL		3
ERF	16	85		6		40
FAR1				4
G2-like	4	10
GATA		2	3
HD-ZIP	5	7
HSF	24		5
LBD		31		4
MIKC_MADS			27	2
MYB	5	16	21	27		8
MYB-related		4		7
NAC			14	9		24
NIN-like	7
SBP		6	6
SRS
TALE
TCP		46	82
Trihelix	2
WOX		9
WRKY	76	3	5	5
ZF-HD
Sub-total	149	264	220	153	2	72
							Total=860

## Sheet: Alubia
Transcription Factor	4 strains up	4 strains down	nodC-α up	nodC-α down	nodC-δ up	nodC-δ down
AP2	1	18	6	19	12	12
ARF	1	1	1	2	9	2
ARR-B		2		1		4
B3		11		5	3	1
BBR-BPC		18	3	26	15
BES	3	8	4	10	13	12
bHLH	16	29	5	53	46	53
bZIP	12	14	4	34	13	22
C2H2		33	9	43	31	21
C3H			1	3	2
CAMTA	2	3		1	2	2
CPP		4	1	4	2	1
Dof		50	8	74	21	18
E2F/DP				1	1	1
EIL	1	1		3	1
ERF	11	57	36	76	107	33
FAR1	1	4	2	4	1	1
G2-like		3	2	10	3	12
GATA		10	7	9	11
HD-ZIP		9	2	2		5
HSF	7			6	1	3
LBD		5	4	11	10	2
LFY			4	4
MIKC_MADS		17	1	15		11
MYB	2	63	54	105	81	22
MYB-related	4	11	2	20	5	1
NAC	5	10	14	55	12	24
NIN-like		1	4	3	3	1
SBP	4	5	2	7	3	4
SRS		3		2	3
TALE		1			1
TCP	1	10	2	45	12	4
Trihelix	1	4	5	4	3	2
WOX				1	2
WRKY		36	2	42	47	7
YABBI		1		1		1
ZF-HD	1	2		1	1
Sub-total	73	444	185	702	477	282
							Total=2163
