# Supplementary material for: Transcriptomic analysis of Mesoamerican and Andean Phaseolus vulgaris accessions revealed mRNAs and lncRNAs associated with strain selectivity during symbiosis
Source: Sci Rep. 2022 Feb 16;12:2614. doi: 10.1038/s41598-022-06566-0 (PMC8850587; doi:10.1038/s41598-022-06566-0)
Supplement: Supplementary file 10 — Supplementary Table S9. [file 41598_2022_6566_MOESM10_ESM.xlsx]

## Sheet: NAG12 UP
Group	total	lncRNA	gene_short_name	tss_id	locus	YEM_FPKM	YEM_conf_lo	YEM_conf_hi	SC15_FPKM	SC15_conf_lo	SC15_conf_hi	CE3_FPKM	CE3_conf_lo	CE3_conf_hi	55N1_FPKM	55N1_conf_lo	55N1_conf_hi	124N1_FPKM	124N1_conf_lo	124N1_conf_hi
124N1 55N1 CE3 SC15	7	TCONS_00068464	Phvul.009G245000	TSS33395	Chr09:36615262-36616070	0.948877	0	2.04575	11.8578	4.87153	18.8441	6.29959	2.62241	9.97677	8.38264	3.86261	12.9027	5.63565	2.51378	8.75752
		TCONS_00066854	-	TSS32626	Chr09:20594255-20596406	0.373709	0	0.952011	2.1997	0.584626	3.81477	1.47385	0.271822	2.67588	1.52607	0.126337	2.92581	1.13807	0.157701	2.11844
		TCONS_00021763	Phvul.003G245500	TSS10405	Chr03:48219664-48220195	0.40148	0	0.938092	5.89233	2.8006	8.98407	1.67257	0.21779	3.12736	4.29843	1.71659	6.88027	2.15687	0.483561	3.83018
		TCONS_00032145	-	TSS15663	Chr04:27885517-27886588	0.443389	0	0.896667	1.76603	0.772952	2.75912	1.30039	0.489546	2.11124	1.0636	0.309806	1.8174	1.62822	0.673108	2.58334
		TCONS_00036335	Phvul.005G096901	TSS17632	Chr05:30079484-30079940	0	0	0	1.78061	0.130517	3.4307	1.28125	0	2.61205	1.28971	0	2.59952	2.49935	0.438279	4.56043
		TCONS_00079666	-	TSS39095	Chr11:9937554-9938078	0	0	0	4.04796	1.94348	6.15243	2.67296	1.16531	4.18061	3.13176	1.15926	5.10426	2.12101	0.598545	3.64347
		TCONS_00026314	Phvul.003G245400	TSS12545	Chr03:48198800-48199492	0.80115	0.0581663	1.54413	4.46416	2.1567	6.77162	2.2374	0.768289	3.70651	3.18326	1.33149	5.03504	2.41773	0.876938	3.95853
55N1 CE3 SC15	3	TCONS_00051956	-	TSS25238	Chr07:4020069-4020255	18.4963	0.0108704	36.9818	40.8147	10.253	71.3763	51.7522	16.0349	87.4696	39.2305	9.42357	69.0374	31.1767	5.03435	57.3191
		TCONS_00067481	-	TSS32910	Chr09:26992911-26997442	0	0	0	1.07782	0.445515	1.71013	1.13001	0.492101	1.76791	2.73728	1.651	3.82356	0	0	0
		TCONS_00023502	Phvul.003G053700	TSS11219	Chr03:6990453-6990669	0	0	0	1.60317	0	4.28163	1.79496	0	4.80002	1.0111	0	3.19639	0.764803	0	3.00778
124N1 CE3 SC15	2	TCONS_00032147	-	TSS15665	Chr04:27972194-27972334	0	0	0	12.9241	10.6867	15.1615	14.5104	12.273	16.7478	2.50997	1.68655	3.33338	15.468	12.7278	18.2083
		TCONS_00020877	Phvul.003G189400	TSS9975	Chr03:41310289-41311242	2.54307	0.764863	4.32128	7.08065	3.80023	10.3611	5.14454	2.46887	7.8202	3.11854	1.22153	5.01555	5.44205	2.75082	8.13329
124N1 55N1 SC15	1	TCONS_00043211	Phvul.006G178250	TSS21081	Chr06:28074976-28075403	0	0	0	1.4594	0	2.93767	0.32686	0	0.835948	1.34451	0	2.81633	1.16289	0	2.49569
124N1 55N1 CE3	1	TCONS_00031690	Phvul.004G153070	TSS15341	Chr04:45601119-45601682	0	0	0	0	0	0	5.88522	3.68842	8.08202	1.99874	0	7.89789	3.51632	1.8147	5.21794
CE3 SC15	5	TCONS_00017883	-	TSS8563	Chr02:22247610-22247770	0	0	0	6.09752	4.21986	7.97519	15.3796	12.0326	18.7267	0	0	0	0	0	0
		TCONS_00078953	Phvul.011G166700	TSS38771	Chr11:47092917-47093103	0	0	0	3.64697	2.09427	5.19968	5.14038	0	15.3702	0	0	0	1.13286	0.527353	1.73836
		TCONS_00052051	-	TSS25333	Chr07:35183098-35183283	0	0	0	4.12057	2.25384	5.9873	13.5599	9.82642	17.2933	0	0	0	2.06997	1.21346	2.92649
		TCONS_00018906	Phvul.003G057801	TSS9023	Chr03:7739450-7751906	9.20657	0	20.277	22.1166	6.98748	37.2458	21.7992	7.04081	36.5577	9.55	0	19.3879	20.1223	0.482971	39.7616
		TCONS_00035389	Phvul.005G036066	TSS17202	Chr05:3411527-3411986	6.78276	2.95977	10.6058	20.6508	12.3318	28.9698	14.5783	7.9638	21.1929	5.31954	1.91016	8.72891	8.34457	3.74794	12.9412
55N1 SC15	2	TCONS_00068816	-	TSS33641	Chr09:36384730-36385398	1.0192	0.132247	1.90615	2.39424	0.877072	3.9114	1.19884	0.218281	2.17941	2.04157	0.67601	3.40712	1.58083	0.413051	2.7486
		TCONS_00041653	Phvul.006G068900	TSS20323	Chr06:18086694-18088290	31.001	19.9809	42.0211	80.2139	58.1059	102.322	56.6128	39.5597	73.6659	80.1064	57.8814	102.331	50.2267	34.708	65.7454
124N1 SC15	3	TCONS_00080641	-	TSS39693	scaffold_17:520495-521460	0.655534	0	1.53941	2.68121	0.430419	4.932	0.996629	0	2.00306	1.5626	0.270657	2.85454	2.37303	0.304301	4.44176
		TCONS_00008023	-	TSS3872	Chr01:34523555-34523703	32.8061	28.3858	37.2265	106.369	22.2109	190.527	78.522	8.26268	148.781	59.52	0	121.675	96.9477	16.7059	177.19
		TCONS_00068740	-	TSS33565	Chr09:13322085-13322338	3.49983	0	7.818	9.28732	1.40345	17.1712	5.10062	0	10.2904	4.25281	0	9.02673	8.34481	1.14786	15.5418
55N1 CE3	2	TCONS_00020217	-	TSS9671	Chr03:35914495-35915031	1.25837	0.0423666	2.47438	1.89595	0.285441	3.50646	3.37158	1.12161	5.62155	3.01027	0.896709	5.12383	2.04894	0.410553	3.68733
		TCONS_00027120	-	TSS12929	Chr03:24165438-24165811	1.34791	0	2.87084	2.65179	0.24382	5.05976	4.08438	1.00068	7.16809	3.7103	0.702747	6.71785	1.86047	0	3.78684
124N1 CE3	4	TCONS_00027075	-	TSS12884	Chr03:9538054-9538308	0	0	0	0.301493	0	0.71677	1.22059	0.107504	2.33368	0.746166	0.158875	1.33346	1.45405	0	3.9139
		TCONS_00004950	-	TSS2380	Chr01:7844888-7847211	0.510508	0	1.07224	1.06538	0	2.21627	1.82771	0.158993	3.49643	1.5433	0.135242	2.95135	1.68975	0.161208	3.2183
		TCONS_00075501	-	TSS37005	Chr11:25237135-25237689	1.8498	0	3.70065	2.12524	0.11484	4.13564	4.37463	1.30977	7.43949	3.71688	0.968809	6.46496	4.15487	1.16031	7.14943
		TCONS_00060419	-	TSS29585	Chr08:16469625-16469993	0	0	0	0.71826	0	1.82891	1.04837	0.0785933	2.01815	0.545854	0	1.23159	1.28606	0	2.85676
124N1 55N1	1	TCONS_00060498	-	TSS29664	Chr08:48940434-48940880	1.48173	0.0718132	2.89164	1.8647	0.236667	3.49272	2.88198	0.728304	5.03566	3.37719	0.980794	5.77358	3.82886	1.23335	6.42436
SC15	27	TCONS_00043842	-	TSS21393	Chr06:4481676-4481816	0	0	0	15.9439	14.5178	17.3701	0	0	0	0	0	0	0	0	0
		TCONS_00035955	-	TSS17477	Chr05:16502234-16503695	0	0	0	3.05455	1.0771	5.03201	0.125633	0	0.493167	0	0	0	0	0	0
		TCONS_00027191	-	TSS13000	Chr03:48593487-48594067	0.201196	0	0.511464	1.15838	0.122436	2.19433	0.600026	0.0113463	1.18871	0.757132	0	1.58805	0.364218	0	0.798987
		TCONS_00068410	Phvul.009G240750	TSS33365	Chr09:36160988-36161971	0.787637	0	1.74627	3.91864	1.393	6.44428	1.80808	0.132828	3.48332	1.46624	0.0941246	2.83835	1.10657	0	2.28241
		TCONS_00079782	-	TSS39211	Chr11:48704616-48705115	0.150078	0	0.45789	1.25994	0.0477752	2.4721	0.0977215	0	0.315378	0.176215	0	0.484027	0.246603	0	0.623594
		TCONS_00079272	Phvul.011G190000	TSS38892	Chr11:50359002-50359188	0	0	0	4.95703	0	15.1107	3.28894	2.42984	4.14804	1.05884	0.451532	1.66614	1.12645	0.521073	1.73183
		TCONS_00032161	-	TSS15679	Chr04:33708967-33709116	0	0	0	29.9714	27.5361	32.4067	0	0	0	0	0	0	1.99291	1.2228	2.76303
		TCONS_00073576	-	TSS35983	Chr10:2538588-2539103	0.332166	0	0.84568	1.28833	0.0840371	2.49263	0.65147	0	1.42174	0.815049	0	1.70448	0.442233	0	0.952569
		TCONS_00023420	Phvul.003G048800	TSS11184	Chr03:6066720-6070458	2.47882	0.00342815	4.9542	6.01869	2.80624	9.23113	3.77788	1.11534	6.44041	4.23428	1.31237	7.1562	3.3871	1.04464	5.72955
		TCONS_00002207	Phvul.001G158300	TSS1117	Chr01:41063787-41063994	32.4714	8.9386	56.0042	84.2761	40.9948	127.557	63.7508	27.031	100.471	49.5141	19.0132	80.015	64.6402	28.0139	101.266
		TCONS_00003379	Phvul.001G231901	TSS1652	Chr01:48584957-48585381	5.66729	2.39048	8.9441	17.6593	10.4544	24.8641	7.94601	3.88279	12.0092	4.0038	1.33273	6.67487	9.49126	4.35234	14.6302
		TCONS_00047041	Phvul.007G220400	TSS22980	Chr07:34347484-34348013	5.88367	2.91347	8.85386	14.1804	8.81622	19.5446	10.3647	6.02428	14.7051	8.38056	4.56593	12.1952	8.4917	4.66726	12.3162
		TCONS_00015926	Phvul.002G211800	TSS7649	Chr02:37882507-37882777	0	0	0	2.18628	0.613207	3.75935	0.548915	0	1.10222	0.348744	0	0.741108	0.167972	0	0.557507
		TCONS_00043884	-	TSS21435	Chr06:16285403-16285594	0	0	0	4.45226	2.39875	6.50576	0	0	0	0	0	0	0	0	0
		TCONS_00025163	Phvul.003G160300	TSS11986	Chr03:37827308-37827509	13.4009	0	27.4731	43.4598	12.5623	74.3573	10.9863	0	23.7584	12.5492	8.8342	16.2642	12.5701	0	25.5903
		TCONS_00027057	-	TSS12866	Chr03:3932949-3933333	1.7433	0	3.54843	6.72782	3.51022	9.94543	1.121	0	2.47485	1.94345	0.546412	3.34049	0.874322	0	2.06847
		TCONS_00043868	-	TSS21419	Chr06:12250260-12251134	0.44102	0	0.896539	1.00274	0.213761	1.79173	0.566216	0.0402281	1.0922	0.640487	0.0642962	1.21668	0.634032	0.0920084	1.17606
		TCONS_00047487	Phvul.007G245833	TSS23170	Chr07:36928212-36938963	2.02954	0.000340264	4.05875	4.07279	1.8401	6.30549	2.20318	0	5.13911	1.24095	0	2.89239	2.51854	0.743987	4.29309
		TCONS_00009420	Phvul.002G096432	TSS4599	Chr02:18485003-18485607	0.737012	0	1.51013	1.71302	0.366901	3.05914	0.685772	0	1.45906	0.515991	0	1.13514	0.630799	0	1.3386
		TCONS_00026010	Phvul.003G221200	TSS12404	Chr03:44974386-44977132	6.11084	0	13.2513	15.4319	3.61934	27.2444	10.1483	0.329903	19.9668	11.3591	2.21696	20.5013	11.012	3.69233	18.3316
		TCONS_00016604	Phvul.002G256904	TSS7951	Chr02:42930270-42931452	1.04855	0	2.40826	3.1089	0.761658	5.45615	1.3025	0	2.72649	2.25702	0.549606	3.96444	2.11837	0.438583	3.79816
		TCONS_00020947	-	TSS10006	Chr03:41797329-41799309	0.690405	0.0464137	1.3344	1.59826	0.578386	2.61813	0.514817	0	1.42317	0.587143	0	1.25199	0.558902	0	1.1783
		TCONS_00017856	-	TSS8536	Chr02:14407527-14407751	0	0	0	1.86265	0.484891	3.2404	0.601726	0.117711	1.08574	0.781392	0.297377	1.26541	0	0	0
		TCONS_00068777	-	TSS33602	Chr09:27348328-27348502	0	0	0	4.02217	2.3537	5.69064	0.871182	0.222005	1.52036	0.805703	0.156527	1.45488	0.911849	0.262673	1.56103
		TCONS_00079785	-	TSS39214	Chr11:50659885-50660274	0	0	0	1.39695	0.418539	2.37536	0	0	0	0	0	0	0	0	0
		TCONS_00051933	-	TSS25215	Chr07:1750171-1750500	0	0	0	2.50875	0	5.20443	0.690989	0	1.51498	0.469898	0	1.05255	0.09229	0	0.393052
		TCONS_00059601	Phvul.008G238200	TSS29133	Chr08:58684259-58684478	12.1142	1.19245	23.036	26.7816	8.17288	45.3903	16.5468	2.70678	30.3868	23.2064	6.28901	40.1237	21.1834	5.35239	37.0144
CE3	15	TCONS_00027091	-	TSS12900	Chr03:15262220-15262325	0	0	0	0	0	0	279.144	274.162	284.126	0	0	0	28.6357	27.5247	29.7467
		TCONS_00036910	Phvul.005G152100	TSS17935	Chr05:38241028-38241446	73.2887	52.2414	94.3361	100.621	73.581	127.661	147.894	110.322	185.466	60.4314	42.0962	78.7667	94.7884	68.6572	120.92
		TCONS_00017921	-	TSS8601	Chr02:41890920-41891321	0.378404	0	1.09044	0.175645	0	0.475293	1.62642	0	3.27079	0.714192	0	1.72116	0.890322	0.0427883	1.73786
		TCONS_00053682	Phvul.008G114766	TSS26206	Chr08:13541800-13542256	6.8983	3.16527	10.6313	9.96314	5.00979	14.9165	14.611	8.3143	20.9078	4.21872	1.52222	6.91522	6.11488	2.64704	9.58272
		TCONS_00046848	Phvul.007G206600	TSS22878	Chr07:32937602-32939547	4.19902	0.695733	7.70231	6.20641	1.55133	10.8615	9.38113	3.4328	15.3295	4.6608	0.847816	8.47378	6.5133	1.27159	11.755
		TCONS_00080943	-	TSS39847	scaffold_39:12755-12892	33.3811	29.3994	37.3627	91.3945	0	183.097	120.209	12.6792	227.74	49.9717	0	110.627	36.8724	0	88.1354
		TCONS_00051526	Phvul.007G255700	TSS25036	Chr07:37754406-37754613	48.33	18.0864	78.5737	76.0012	34.2641	117.738	99.2857	49.3035	149.268	60.8767	24.9759	96.7776	63.0417	26.6434	99.4401
		TCONS_00033223	Phvul.005G079900	TSS16202	Chr05:14620932-14621157	0	0	0	1.04517	0.355827	1.73452	2.23464	0	6.57531	0.36949	0	0.849524	0.517806	0.0315473	1.00406
		TCONS_00007185	Phvul.001G221900	TSS3440	Chr01:47739455-47740241	0.692906	0.0835859	1.30223	1.33651	0.434997	2.23803	1.50501	0.536123	2.4739	0.58431	0.0365164	1.1321	0.697091	0.110519	1.28366
		TCONS_00076348	Phvul.011G190750	TSS37472	Chr11:50450645-50450804	0	0	0	0	0	0	3.54516	2.23146	4.85886	1.06566	0.351107	1.78021	2.82475	1.5119	4.13759
		TCONS_00078341	Phvul.011G111700	TSS38447	Chr11:14570241-14575860	0.608428	0	1.58615	1.75984	0	3.79253	2.46895	0.422231	4.51566	1.9769	0	4.21191	1.80076	0	4.12495
		TCONS_00031689	-	TSS15340	Chr04:45595946-45597053	0.401235	0	0.916136	0.452602	0	1.05964	2.51879	0.258354	4.77923	0.448717	0	0.9797	0.580838	0	1.4568
		TCONS_00068713	-	TSS33538	Chr09:6136392-6136573	0	0	0	0	0	0	8.7517	6.02411	11.4793	0	0	0	0	0	0
		TCONS_00027195	-	TSS13004	Chr03:50891210-50891336	0	0	0	8.52458	7.60421	9.44496	20.0432	0	76.1985	6.94474	6.02436	7.86512	0	0	0
		TCONS_00018907	Phvul.003G057900	TSS9024	Chr03:7780679-7781102	19.8011	11.6923	27.9099	34.5518	22.649	46.4546	42.3623	27.8743	56.8503	38.5517	25.614	51.4893	33.8682	22.1823	45.554
55N1	6	TCONS_00068769	-	TSS33594	Chr09:23843753-23843969	0	0	0	0.508224	0.0026864	1.01376	0.289511	0	0.795048	3.3296	1.4409	5.21831	0.664414	0.158877	1.16995
		TCONS_00079000	-	TSS38792	Chr11:47950907-47951460	0	0	0	0	0	0	0.178113	0	0.476717	2.11393	0.568439	3.65942	0.225333	0	0.643605
		TCONS_00027149	-	TSS12958	Chr03:34543234-34543470	0	0	0	0.759362	0.0306485	1.48808	0.969737	0	3.56968	3.65313	1.59202	5.71424	0.497543	0	1.22626
		TCONS_00051977	-	TSS25259	Chr07:10867723-10867994	0	0	0	0	0	0	0.464093	0	1.00607	2.84025	1.02346	4.65704	0.544453	0	2.16665
		TCONS_00060491	-	TSS29657	Chr08:47539152-47539647	0.817167	0	1.72882	1.45517	0.108577	2.80177	0.842129	0	1.79432	1.87006	0.339634	3.40049	1.39938	0.110109	2.68865
		TCONS_00049060	Phvul.007G078400	TSS23938	Chr07:7523825-7524062	0	0	0	0.848316	0.101207	1.59543	0.240567	0	0.698398	1.89275	0	5.50479	0.421767	0	0.878575
124N1	18	TCONS_00032039	-	TSS15557	Chr04:1008203-1008593	0	0	0	0	0	0	0	0	0	0	0	0	1.4309	0.260407	2.60139
		TCONS_00027084	-	TSS12893	Chr03:10943699-10943823	0	0	0	9.43944	8.50354	10.3753	6.44375	5.50785	7.37965	0	0	0	81.5963	78.9492	84.2435
		TCONS_00001700	-	TSS828	Chr01:32046588-32048810	0	0	0	0	0	0	0	0	0	0	0	0	1.83424	0.844802	2.82368
		TCONS_00035270	Phvul.005G026800	TSS17150	Chr05:2463839-2464612	16.717	0	35.3671	26.9589	1.35648	52.5613	24.3882	0.473858	48.3025	15.8759	0	33.9525	42.2562	7.98146	76.531
		TCONS_00032191	-	TSS15709	Chr04:47473854-47474054	0	0	0	1.3859	0.60308	2.16872	0.978794	0.0229549	1.93463	0.612686	0.0591477	1.16623	1.44063	0.484788	2.39647
		TCONS_00054675	-	TSS26726	Chr08:52550857-52554843	0.159422	0	0.420867	0.468004	0	1.05118	0.472002	0	1.1121	0.312783	0	0.849379	1.27519	0.267207	2.28318
		TCONS_00037439	-	TSS18190	Chr05:8009124-8009442	0	0	0	0	0	0	0.096514	0	0.410317	0.214591	0	0.650885	1.11188	0.281641	1.94213
		TCONS_00058994	Phvul.008G231728	TSS28818	Chr08:53556659-53562848	1.64121	0.308778	2.97364	0.454952	0	1.47797	2.55378	0.950636	4.15692	1.70638	0	3.59382	3.37715	1.29588	5.45842
		TCONS_00013185	Phvul.002G036700	TSS6450	Chr02:3575747-3581147	2.5058	0.261926	4.74967	2.4608	0	6.55531	3.15945	0.126276	6.19261	2.83332	0.592466	5.07416	5.46773	2.23262	8.70285
		TCONS_00079775	-	TSS39204	Chr11:48636465-48636593	0	0	0	14.6835	12.9179	16.4492	8.80546	7.03981	10.5711	0	0	0	21.8915	0	72.1656
		TCONS_00018840	Phvul.003G053800	TSS8992	Chr03:7022423-7026960	2.16748	0.922368	3.41259	2.84021	1.61586	4.06455	3.32327	1.78624	4.8603	3.23757	1.47501	5.00013	4.97791	3.08622	6.86961
		TCONS_00008028	-	TSS3877	Chr01:35770635-35770794	10.9704	8.2921	13.6487	12.3662	0	32.4121	29.642	0	62.8845	29.8536	0	63.0961	44.9408	1.25162	88.63
		TCONS_00004250	Phvul.001G027000	TSS2093	Chr01:2404630-2404834	0	0	0	0.536233	0.00360071	1.06887	0	0	0	0.475782	0	1.01106	1.65781	0.419899	2.89573
		TCONS_00043911	-	TSS21462	Chr06:27633468-27635780	0	0	0	1.11635	0.265265	1.96744	0.704747	0.19641	1.21308	1.37276	0.653864	2.09166	3.01338	0	8.23899
		TCONS_00027059	-	TSS12868	Chr03:5831276-5831395	0	0	0	0	0	0	0	0	0	0	0	0	163.09	159.567	166.612
		TCONS_00000446	Phvul.001G032350	TSS219	Chr01:3035523-3036039	2.51864	0.619381	4.4179	2.02105	0.418815	3.62328	2.37208	0.466475	4.27768	2.62386	0.773305	4.47442	5.21291	2.32928	8.09655
		TCONS_00060511	-	TSS29677	Chr08:54356555-54356689	0	0	0	5.58506	4.72241	6.4477	0	0	0	3.28141	2.41877	4.14406	12.7948	10.4323	15.1572
		TCONS_00079860	-	TSS39278	scaffold_1080:1195-3998	1.06382	0	2.13087	1.19731	0	2.74297	1.64974	0.142225	3.15725	1.84441	0.000998227	3.68783	2.35464	0.595871	4.11341

## Sheet: NAG12 DOWN
Group	total	lncRNA	gene_short_name	tss_id	locus	YEM_FPKM	YEM_conf_lo	YEM_conf_hi	SC15_FPKM	SC15_conf_lo	SC15_conf_hi	CE3_FPKM	CE3_conf_lo	CE3_conf_hi	55N1_FPKM	55N1_conf_lo	55N1_conf_hi	124N1_FPKM	124N1_conf_lo	124N1_conf_hi
124N1 55N1 CE3 SC15	38	TCONS_00079710	-	TSS39139	Chr11:16653573-16653956	6.58098	1.97879	11.1832	1.72235	0	3.48024	1.83411	0.0185702	3.64965	1.14558	0	2.50724	1.89418	0.0227656	3.7656
		TCONS_00019003	Phvul.003G067400	TSS9079	Chr03:9925601-9925866	432.6	267.84	597.36	25.3588	10.4996	40.2181	21.6276	8.71892	34.5364	27.4248	12.0351	42.8145	45.7967	24.4003	67.193
		TCONS_00068685	-	TSS33510	Chr09:1745680-1747076	2.30815	1.13031	3.486	0.133101	0	0.308703	0.29454	0.0154551	0.573624	0.33514	0.0196658	0.650613	0.153517	0	0.339573
		TCONS_00080783	-	TSS39768	scaffold_26:61891-62315	25.4426	13.5653	37.3199	0.296747	0	0.773648	0.378793	0	1.01397	0.707745	0	1.67799	2.40023	0.261917	4.53854
		TCONS_00010658	Phvul.002G203700	TSS5256	Chr02:37028603-37029564	1004.07	627.651	1380.48	73.5282	44.5059	102.551	66.9197	39.9183	93.9211	65.6984	38.8523	92.5445	167.588	112.771	222.404
		TCONS_00081101	-	TSS39941	scaffold_84:86678-86873	35.0974	5.98178	64.2131	5.82351	3.59988	8.04714	2.4913	0	7.99363	0	0	0	3.44892	0	10.1879
		TCONS_00079770	-	TSS39199	Chr11:46948314-46948723	1.74148	0	3.54935	0.492344	0	1.28136	0.406741	0	0.91451	0.241379	0	0.652529	0.442647	0	1.23166
		TCONS_00060467	-	TSS29633	Chr08:37540164-37540473	643.307	405.632	880.983	86.43	58.5719	114.288	93.7289	64.3004	123.157	83.6111	56.3514	110.871	163.991	117.069	210.913
		TCONS_00081053	-	TSS39901	scaffold_682:1716-2124	136.916	82.7901	191.042	1.08588	0	2.35505	1.80484	0.0764915	3.53318	2.80309	0.491064	5.11512	6.42234	2.36296	10.4817
		TCONS_00054563	Phvul.008G179700	TSS26677	Chr08:50756914-50757123	846.139	538.511	1153.77	43.7985	16.2715	71.3255	29.9078	8.62329	51.1923	44.269	16.7517	71.7864	96.3299	49.9862	142.674
		TCONS_00081084	Phvul.L001690	TSS39924	scaffold_84:14328-14580	8075.5	3547.74	12603.3	841.532	641.726	1041.34	663.898	507.032	820.764	733.771	562.1	905.443	903.661	688.954	1118.37
		TCONS_00032116	-	TSS15634	Chr04:19268569-19268939	2.2812	0.686876	3.87552	0.523325	0	1.20315	0.424807	0	1.27446	0.391836	0	0.980578	0.513841	0	1.19366
		TCONS_00081099	-	TSS39939	scaffold_84:54803-55289	28.6784	18.3448	39.0121	12.2881	6.96175	17.6145	9.05585	4.75987	13.3518	7.72352	3.86224	11.5848	8.22206	4.15742	12.2867
		TCONS_00008468	Phvul.002G028400	TSS4121	Chr02:2934734-2935221	55.8735	34.9368	76.8102	7.92345	3.25714	12.5898	5.21519	1.6812	8.74919	5.95278	2.009	9.89655	12.953	6.56197	19.344
		TCONS_00081067	-	TSS39914	scaffold_73:13808-14132	33.0375	17.8172	48.2578	3.57819	0.313794	6.84258	2.73241	0.00971831	5.4551	3.80986	0.475258	7.14446	5.11975	0.76132	9.47819
		TCONS_00042815	Phvul.006G154100	TSS20914	Chr06:25933437-25933925	715.852	363.132	1068.57	34.9813	24.2018	45.7607	28.693	19.4124	37.9736	31.3371	21.0255	41.6486	82.4506	58.8213	106.08
		TCONS_00080774	Phvul.L001655	TSS39763	scaffold_26:39082-39743	5135.67	1641.93	8629.41	47.5078	28.0143	67.0014	43.5606	25.2639	61.8573	88.7646	55.3386	122.191	255.794	169.624	341.964
		TCONS_00010659	Phvul.002G203800	TSS5257	Chr02:37029722-37030081	675.677	409.819	941.535	36.188	22.772	49.6039	28.605	17.3419	39.8682	31.2734	19.0776	43.4691	93.8226	64.6861	122.959
		TCONS_00081087	-	TSS39927	scaffold_84:17725-18295	10.4225	5.64817	15.1968	3.89038	1.43399	6.34677	2.62141	0.760099	4.48273	3.22548	1.1187	5.33225	3.04254	0.999	5.08608
		TCONS_00051938	-	TSS25220	Chr07:2697432-2698125	2.0847	0.583941	3.58546	0.408963	0	0.895361	0.424563	0	0.910056	0.563115	0	1.16863	0.456378	0	0.968132
		TCONS_00027168	-	TSS12977	Chr03:38258492-38258851	270.211	168.139	372.284	12.1973	5.49878	18.8957	13.8785	6.81772	20.9393	15.6892	7.65586	23.7226	41.4827	25.6067	57.3586
		TCONS_00079709	-	TSS39138	Chr11:16653028-16653318	7.01019	0.981233	13.0392	2.69875	0.8968	4.50071	2.41583	0	5.35766	1.46956	0	3.54975	1.66753	0	3.94627
		TCONS_00024334	Phvul.003G113100	TSS11618	Chr03:28897933-28898446	25.4126	9.06549	41.7597	1.48329	0	3.85728	2.98409	0	6.6115	1.61283	0	4.29778	4.22774	0	8.79349
		TCONS_00068686	-	TSS33511	Chr09:1747228-1748807	1.56531	0.666557	2.46406	0.152844	0	0.333024	0.126647	0	0.287805	0.124324	0	0.295257	0.188209	0	0.4014
		TCONS_00073663	-	TSS36070	Chr10:18716891-18717195	4.02267	1.50425	6.54109	0	0	0	0	0	0	0	0	0	0	0	0
		TCONS_00007937	-	TSS3786	Chr01:7897704-7897863	179.081	170.115	188.046	0	0	0	0	0	0	0	0	0	0	0	0
		TCONS_00080973	-	TSS39859	scaffold_43:136417-136532	171.354	168.154	174.554	0	0	0	0	0	0	0	0	0	0	0	0
		TCONS_00081096	-	TSS39936	scaffold_84:10798-11343	47.435	32.5872	62.2828	20.3126	13.2795	27.3456	14.658	9.07955	20.2365	13.8855	8.50629	19.2647	17.6157	11.1911	24.0402
		TCONS_00051976	-	TSS25258	Chr07:10161776-10161925	25.8918	23.7136	28.07	0	0	0	0	0	0	0	0	0	0	0	0
		TCONS_00008811	Phvul.002G055425	TSS4282	Chr02:5551515-5552009	528.476	306.523	750.43	65.3926	48.4772	82.3079	48.5713	35.1516	61.991	55.0087	40.2208	69.7966	63.4681	46.7973	80.1389
		TCONS_00075869	Phvul.011G157400	TSS37220	Chr11:44893945-44894138	1010000	0	13500000	7355.9	5418.46	9293.35	6166.49	4619.59	7713.38	12167.8	7425.95	16909.6	35182.5	7094.58	63270.5
		TCONS_00021654	Phvul.003G237800	TSS10344	Chr03:47168918-47169490	3.27897	1.24472	5.31322	0.214526	0	0.556538	0.17859	0	0.464361	0.153035	0	0.420753	0.115048	0	0.328692
		TCONS_00081062	Phvul.L002175	TSS39910	scaffold_73:17404-17753	75.5008	46.5664	104.435	5.29136	1.73534	8.84737	5.85731	1.96255	9.75207	5.88227	1.89678	9.86775	7.43262	2.97077	11.8945
		TCONS_00065311	Phvul.009G038333	TSS31928	Chr09:8160236-8160365	3221.55	1916.69	4526.4	352.9	98.3424	607.457	368.051	107.899	628.202	346.375	92.6983	600.053	1201.37	617.194	1785.55
		TCONS_00073618	-	TSS36025	Chr10:14428898-14429076	9626.84	5656.91	13596.8	1218.7	883.021	1554.37	1313.19	958.508	1667.87	1160.63	835.758	1485.51	2117.62	1566.18	2669.06
		TCONS_00051971	-	TSS25253	Chr07:7764027-7764128	46748.9	28859.9	64637.9	7556.36	3515.07	11597.6	5549.61	2238.39	8860.82	4374.89	1507.29	7242.48	12460	6737.77	18182.3
		TCONS_00017842	-	TSS8522	Chr02:5556212-5556352	147.621	141.976	153.266	0	0	0	0	0	0	0	0	0	0	0	0
		TCONS_00024135	Phvul.003G090301	TSS11510	Chr03:22275694-22276166	11921	2236.45	21605.6	75.8996	44.6807	107.119	56.4373	31.5789	81.2957	115.574	70.8699	160.278	217.256	141.075	293.437
55N1 CE3 SC15	7	TCONS_00066770	Phvul.009G130900	TSS32580	Chr09:19785243-19785390	32.9126	30.3792	35.446	0	0	0	0	0	0	0	0	0	6.17355	5.06926	7.27784
		TCONS_00027161	-	TSS12970	Chr03:37545848-37551439	1.13031	0.310979	1.94965	0.160007	0	0.373621	0.226689	0	0.527079	0.374845	0	0.788475	0.339286	0	0.900882
		TCONS_00068760	-	TSS33585	Chr09:19665045-19665148	1608.53	1601.54	1615.51	0	0	0	0	0	0	0	0	0	36.4147	35.2817	37.5477
		TCONS_00007941	-	TSS3790	Chr01:8204349-8204493	86.3277	82.0252	90.6302	0	0	0	0	0	0	0	0	0	7.03487	5.50835	8.56139
		TCONS_00066159	Phvul.009G090224	TSS32318	Chr09:14519833-14521986	2892.34	0	8648.78	505.804	0	1391.28	574.515	0	1421.62	588.054	0	1436.69	994.518	0	2829.46
		TCONS_00044410	Phvul.007G036400	TSS21714	Chr07:2972340-2972661	36.9248	14.8311	59.0185	18.403	13.099	23.7069	15.886	3.37139	28.4007	15.568	2.89413	28.2418	44.5096	17.3623	71.657
		TCONS_00073662	-	TSS36069	Chr10:18714358-18715094	1.52574	0.525414	2.52606	0.12193	0	0.348751	0	0	0	0.168051	0	0.465176	0.020971	0	0.13805
124N1 CE3 SC15	3	TCONS_00079723	-	TSS39152	Chr11:23165402-23165784	2.14001	0.659185	3.62084	0.475266	0	1.04319	0.554457	0	1.46749	0.25354	0	0.710533	0.31154	0	0.768533
		TCONS_00073670	-	TSS36077	Chr10:18724085-18724400	3.10435	1.02478	5.18392	0	0	0	0	0	0	0.261666	0	0.705031	0	0	0
		TCONS_00025280	Phvul.003G168500	TSS12040	Chr03:38982416-38982757	15.7259	5.03967	26.4121	1.39796	0	3.4262	0	0	0	0.432565	0.0069299	0.8582	1.42184	0.623688	2.21999
124N1 55N1 SC15	9	TCONS_00080785	-	TSS39770	scaffold_26:83395-83579	579.471	525.154	633.788	0	0	0	0.725614	0.11621	1.33502	5.00902	2.83589	7.18215	9.3087	0	21.5735
		TCONS_00032129	-	TSS15647	Chr04:24648357-24648898	1.04534	0.106581	1.98409	0	0	0	0.0585791	0	0.25338	0.171328	0	0.446817	0.179018	0	0.513472
		TCONS_00017840	-	TSS8520	Chr02:4662946-4663318	1.42179	0.421257	2.42233	0	0	0	0.331609	0	0.8082	0	0	0	0	0	0
		TCONS_00032168	-	TSS15686	Chr04:35343142-35343376	6.95525	4.92212	8.98838	0	0	0	0.530541	0	1.26982	0	0	0	0	0	0
		TCONS_00079784	-	TSS39213	Chr11:49720111-49720383	1.05013	0.0547812	2.04548	0	0	0	0.328576	0	0.710056	0	0	0	0	0	0
		TCONS_00079791	-	TSS39220	Chr11:50882568-50882911	4.46424	0.986113	7.94237	1.83144	0	3.86802	2.19807	0	4.47504	0.862515	0	2.17712	1.60261	0	3.46175
		TCONS_00079701	-	TSS39130	Chr11:15721564-15721830	5.62665	0	11.4212	1.79931	0	4.52299	0.17652	0	0.56873	0.737885	0	2.46049	1.26592	0	3.37568
		TCONS_00032124	-	TSS15642	Chr04:23628814-23629023	1.61848	0.358278	2.87868	0	0	0	3.06216	1.27997	4.84435	0	0	0	0	0	0
		TCONS_00073703	-	TSS36110	Chr10:30639532-30639766	47.6734	18.3578	76.989	1.62041	0.339935	2.90088	1.02295	0.373629	1.67228	0	0	0	2.79595	0.98509	4.60681
124N1 55N1 CE3	4	TCONS_00073714	-	TSS36121	Chr10:33173447-33173599	59.4784	55.6355	63.3213	5.38182	4.316	6.44765	15.2092	0	40.5605	8.54393	6.5319	10.556	14.6667	0	40.018
		TCONS_00037490	-	TSS18241	Chr05:25626216-25626518	4.53152	2.01038	7.05267	0.327329	0	0.800715	1.60764	0	3.79376	0.868244	0.183662	1.55283	1.19611	0.130728	2.26148
		TCONS_00027159	-	TSS12968	Chr03:37545159-37545797	1.6845	0.329546	3.03946	0.0754648	0	0.232244	0.311567	0	0.759094	0.183881	0	0.501549	0.420666	0	0.937426
		TCONS_00017853	-	TSS8533	Chr02:10278062-10278232	104.515	91.5477	117.482	2.97775	1.75789	4.19761	6.86446	0	19.3512	4.77431	0	14.9697	10.0923	7.30178	12.8827
CE3 SC15	10	TCONS_00012371	Phvul.002G313700	TSS6080	Chr02:48048425-48049303	27.621	7.78588	47.4562	11.5488	1.10031	21.9973	10.8432	2.16412	19.5222	13.7038	0	32.515	17.1261	6.924	27.3281
		TCONS_00063426	Phvul.009G178700	TSS31056	Chr09:26768488-26769808	28.0034	21.7746	34.2321	0	0	0	0	0	0	0.662289	0.110117	1.21446	1.23285	0.271182	2.19451
		TCONS_00027160	-	TSS12969	Chr03:37545848-37551439	1.09484	0	2.29685	0.158708	0	0.477775	0.333594	0	0.796372	0.408244	0	0.937641	0.517575	0	1.14255
		TCONS_00079826	-	TSS39254	scaffold_100:67620-67825	12.2014	8.09087	16.312	0	0	0	0	0	0	0.572666	0.0348953	1.11044	0.644786	0.107015	1.18256
		TCONS_00060423	-	TSS29589	Chr08:17869202-17869307	2420.11	2398.74	2441.48	0	0	0	0	0	0	71.0549	69.9439	72.1659	52.5306	51.4196	53.6416
		TCONS_00037468	-	TSS18219	Chr05:17629931-17630276	2.46055	0.715757	4.20535	0	0	0	0	0	0	0.173765	0	0.554511	0.118224	0	0.401737
		TCONS_00073623	-	TSS36030	Chr10:16067817-16068278	1.26017	0.287764	2.23258	0	0	0	0	0	0	0.164101	0	0.446282	0.0440894	0	0.243622
		TCONS_00027183	-	TSS12992	Chr03:43069063-43069272	10.7214	8.39362	13.0491	0	0	0	0	0	0	0.364585	0	0.890259	2.44155	0.898123	3.98497
		TCONS_00062754	-	TSS30752	Chr09:20786314-20788116	1.63867	0.621664	2.65567	0.513729	0.00470849	1.02275	0.771026	0.0832725	1.45878	0.975638	0.212832	1.73844	1.37726	0.458045	2.29647
		TCONS_00007972	-	TSS3821	Chr01:15233859-15233980	50.7916	47.4943	54.0888	0	0	0	0	0	0	9.67278	8.71269	10.6329	6.91176	5.95167	7.87185
55N1 SC15	8	TCONS_00017847	-	TSS8527	Chr02:7974606-7975299	1.19623	0.281426	2.11103	0	0	0	0.0400852	0	0.181242	0.230605	0	0.546242	0.0768128	0	0.305676
		TCONS_00021569	-	TSS10301	Chr03:46611733-46612393	1.04228	0.206868	1.8777	0	0	0	0.241928	0	0.678608	0	0	0	0.798871	0	1.61523
		TCONS_00079626	-	TSS39055	Chr11:716937-717154	2.27402	1.26849	3.27954	0	0	0	0.853039	0.350276	1.3558	0	0	0	0.326281	0	0.829044
		TCONS_00007988	-	TSS3837	Chr01:17814590-17814809	4.00706	1.82238	6.19175	0	0	0	0.602409	0	1.42814	0	0	0	0.811056	0	1.63679
		TCONS_00008001	-	TSS3850	Chr01:22660607-22661053	1.16107	0.0499694	2.27216	0	0	0	0.044818	0	0.252321	0	0	0	0.0677981	0	0.275302
		TCONS_00045770	-	TSS22363	Chr07:22484486-22485318	4.57752	2.1606	6.99444	2.14024	0.692055	3.58843	3.16183	1.29789	5.02577	2.19835	0.728544	3.66815	2.93251	1.1646	4.70043
		TCONS_00060430	-	TSS29596	Chr08:18843561-18843927	2.03265	0	4.31781	0	0	0	0.281458	0	0.770601	0	0	0	0.173621	0	0.519497
		TCONS_00032850	Phvul.005G048600	TSS16027	Chr05:5651248-5651509	1.32506	0	3.79975	0	0	0	0.822815	0	1.71941	0	0	0	0.296418	0	0.702486
124N1 SC15	6	TCONS_00047953	-	TSS23428	Chr07:141838-142935	1.55302	0.464769	2.64126	0.74085	0.0550535	1.42665	0.992874	0.216184	1.76956	0.906314	0.140587	1.67204	0.589105	0.0224069	1.1558
		TCONS_00073668	-	TSS36075	Chr10:18720864-18721603	1.55106	0.460906	2.64121	0	0	0	0.0597653	0	0.224597	0.0442945	0	0.174593	0.109535	0	0.335218
		TCONS_00073665	-	TSS36072	Chr10:18717935-18718421	1.19662	0.137249	2.25599	0	0	0	0.268003	0	0.643056	0.070817	0	0.258343	0	0	0
		TCONS_00079662	-	TSS39091	Chr11:8858890-8859259	1.98864	0.451136	3.52615	0.407766	0	0.999059	0.238619	0	0.721407	0.949806	0	2.15889	0.563514	0	1.55072
		TCONS_00033324	Phvul.005G077450	TSS16238	Chr05:18667667-18678011	2.55629	1.23414	3.87844	0.591202	0	1.22299	0.810111	0	2.13631	0.578607	0	1.97311	1.22733	0.249196	2.20547
		TCONS_00060486	-	TSS29652	Chr08:45802160-45802376	34.8374	8.55915	61.1156	2.67119	1.18672	4.15565	1.00738	0	3.57319	1.36363	0.169104	2.55815	1.61003	0.415507	2.80455
55N1 CE3	8	TCONS_00017869	-	TSS8549	Chr02:18013715-18014099	1.67212	0.350658	2.99359	0.0958027	0	0.344294	0	0	0	0	0	0	0.0637029	0	0.312194
		TCONS_00057574	Phvul.008G097500	TSS28154	Chr08:10078292-10082343	2.68768	0.540818	4.83454	1.78155	0.151387	3.41172	1.03153	0	2.33847	0.850992	0	1.91422	1.87642	0.173556	3.57928
		TCONS_00029662	-	TSS14298	Chr04:994657-995357	2.66532	0.490196	4.84045	2.4169	0.800131	4.03366	0.444618	0	1.01455	0.569054	0.00713914	1.13097	1.84519	0.00983469	3.68055
		TCONS_00068806	-	TSS33631	Chr09:34829840-34829961	234.962	230.259	239.666	22.9518	21.5941	24.3096	0	0	0	0	0	0	6.91176	5.95167	7.87185
		TCONS_00073661	-	TSS36068	Chr10:18713605-18714082	2.37941	0.756053	4.00277	0.0581374	0	0.249816	0	0	0	0.196158	0	0.524126	0.041432	0	0.23311
		TCONS_00018386	Phvul.003G023600	TSS8782	Chr03:2230711-2232752	159.079	45.5509	272.607	117.57	23.3765	211.763	63.4229	0	133.676	75.0345	7.09191	142.977	99.7609	0	211.22
		TCONS_00060415	-	TSS29581	Chr08:14542749-14542875	557.387	193.95	920.824	452.44	145.28	759.601	205.903	11.6371	400.168	235.042	14.2569	455.828	500.815	161.98	839.65
		TCONS_00073669	-	TSS36076	Chr10:18722782-18723769	1.10935	0.311737	1.90697	0.0215995	0	0.106614	0.0588988	0	0.189149	0.0916043	0	0.265633	0.0543843	0	0.184634
124N1 CE3	10	TCONS_00076351	Phvul.011G191200	TSS37475	Chr11:50472805-50477215	7.60197	0	15.3208	1.52621	0.260121	2.7923	1.45084	0	4.06555	2.22687	0	6.06179	1.91087	0	5.16161
		TCONS_00068789	-	TSS33614	Chr09:31283455-31283668	8.15987	5.16634	11.1534	2.68457	1.65655	3.71259	0	0	0	6.74473	4.01203	9.47743	0	0	0
		TCONS_00068690	-	TSS33515	Chr09:1756172-1756539	4.05196	1.6414	6.46252	0.213558	0	0.557924	0.342069	0	0.829076	0.181133	0	0.443801	0.85284	0	2.07716
		TCONS_00073667	-	TSS36074	Chr10:18718980-18719770	1.09366	0.180119	2.00719	0.0571883	0	0.210336	0.181756	0	0.451144	0.0235892	0	0.131881	0	0	0
		TCONS_00079651	-	TSS39080	Chr11:6381718-6382216	1.59622	0.517943	2.6745	0.111617	0	0.329883	0	0	0	0.0339252	0	0.216188	0.199535	0	0.584193
		TCONS_00051942	-	TSS25224	Chr07:2984366-2984517	19.2831	16.0739	22.4922	13.0062	11.4881	14.5244	0	0	0	27.7585	23.4529	32.0641	0	0	0
		TCONS_00060522	-	TSS29688	Chr08:56615868-56616008	92.4514	84.541	100.362	15.9439	14.5178	17.3701	13.3287	0	41.7878	31.9109	0	76.9086	13.4977	11.2603	15.7352
		TCONS_00052044	-	TSS25326	Chr07:34364439-34364606	8.83945	0	24.5471	21.6747	19.2243	24.1252	0	0	0	0.979589	0.299945	1.65923	0	0	0
		TCONS_00067556	Phvul.009G186700	TSS32951	Chr09:28270326-28271228	2.07076	0.581568	3.55996	1.46086	0.18698	2.73474	0.852163	0	1.70897	0.546526	0	1.30257	0.853151	0	1.76353
		TCONS_00068687	-	TSS33512	Chr09:1751272-1751785	2.3042	0.808326	3.80007	0.153584	0	0.402604	0.264373	0	0.712039	0.0920966	0	0.301561	0.189606	0	0.555124
124N1 55N1	6	TCONS_00079824	-	TSS39252	scaffold_100:62801-63239	1.2684	0.155283	2.38152	0.136299	0	0.436142	0.0388216	0	0.250842	0	0	0	0	0	0
		TCONS_00007968	-	TSS3817	Chr01:14313479-14313697	105.865	50.3609	161.369	0.525515	0.0255022	1.02553	1.1718	0	2.34839	1.66857	0.491973	2.84516	9.64984	0	19.9841
		TCONS_00051999	-	TSS25281	Chr07:19169591-19169757	55.3026	6.11333	104.492	3.45513	2.19349	4.71677	2.9968	1.73516	4.25844	5.3554	0	16.7917	6.72412	4.5389	8.90934
		TCONS_00051964	-	TSS25246	Chr07:4708211-4708621	4.21999	1.19272	7.24726	2.30681	0.305304	4.30832	2.76143	0.54096	4.9819	1.75793	0.046938	3.46891	1.96171	0.0792131	3.84421
		TCONS_00022821	Phvul.003G011100	TSS10907	Chr03:1161868-1162090	84.1818	48.5165	119.847	43.1041	20.5774	65.6309	57.7358	30.3275	85.144	11.4095	1.54594	21.273	16.2583	4.30996	28.2067
		TCONS_00036236	Phvul.005G088500	TSS17579	Chr05:26068996-26073507	43.7301	0	186.615	4.80211	0	16.2924	3.09615	0	10.4693	4.33674	0	12.8378	7.02943	0	21.7012
SC15	46	TCONS_00032073	-	TSS15591	Chr04:10017024-10017683	1.05341	0.0683972	2.03843	0.398122	0	0.890629	0.820997	0.0422743	1.59972	0.515532	0	1.09305	0.66323	0	1.33762
		TCONS_00081129	-	TSS39951	scaffold_995:5362-5520	26.5769	23.9033	29.2505	0	0	0	1.16797	0.445488	1.89046	11.2536	9.74131	12.7659	2.92236	2.19987	3.64484
		TCONS_00038338	Phvul.006G063800	TSS18689	Chr06:17356794-17359146	20.5292	1.18257	39.8758	3.50487	0	10.2574	14.2742	3.82836	24.7201	11.2506	0	26.666	19.6233	5.69139	33.5553
		TCONS_00016696	Phvul.002G263100	TSS7998	Chr02:43485352-43485872	138.586	105.892	171.281	64.4912	47.649	81.3335	79.3031	58.6411	99.965	110.248	83.7797	136.716	112.796	85.838	139.753
		TCONS_00007930	-	TSS3779	Chr01:6408033-6408370	6.64941	1.9688	11.33	2.27647	0	4.57607	3.67931	0.545483	6.81314	3.55509	0.482122	6.62806	4.89397	1.10535	8.68258
		TCONS_00008008	-	TSS3857	Chr01:26258264-26258371	239.642	236.972	242.311	0	0	0	372.025	0	834.016	77.5846	74.5225	80.6467	390.211	383.364	397.058
		TCONS_00008017	-	TSS3866	Chr01:29504902-29505527	1.54223	0.36538	2.71908	0.550371	0	1.17538	1.98022	0.520515	3.43992	1.14213	0.162927	2.12132	1.34091	0.274891	2.40692
		TCONS_00058933	-	TSS28787	Chr08:52944264-52950178	2.60344	0.855223	4.35166	1.24888	0	2.51334	1.85518	0	3.97122	1.01717	0	3.07904	1.64146	0	3.93158
		TCONS_00064248	-	TSS31448	Chr09:35083107-35083816	4.42154	0.551919	8.29116	1.71997	0	3.98844	2.74275	0	5.65095	3.07017	0	6.23272	4.57362	0.418001	8.72923
		TCONS_00073747	-	TSS36154	Chr10:40914534-40915009	3.4895	1.14214	5.83686	1.30115	0.0413062	2.56098	2.1509	0.401285	3.90052	2.55636	0.639752	4.47298	2.1382	0.399622	3.87677
		TCONS_00037465	-	TSS18216	Chr05:17610282-17610600	3.16323	1.0607	5.26575	0	0	0	0.161497	0	0.4753	0.125332	0	0.439134	0.101019	0	0.414822
		TCONS_00032034	-	TSS15552	Chr04:785841-787218	1.20349	0.502327	1.90465	0.532314	0.119924	0.944704	1.29793	0.565586	2.03027	1.07201	0.430775	1.71324	0.834608	0.255642	1.41357
		TCONS_00000515	-	TSS252	Chr01:3534351-3536109	2.66701	1.39237	3.94165	1.0458	0.293869	1.79774	2.39732	1.18424	3.61041	2.31905	1.09667	3.54142	2.08454	0.979063	3.19002
		TCONS_00032130	-	TSS15648	Chr04:24650298-24650776	1.62519	0.401685	2.84869	0	0	0	0.0329938	0	0.224202	0.089455	0	0.320675	0.0825529	0	0.273761
		TCONS_00076798	Phvul.011G007701	TSS37708	Chr11:576560-577087	3.67356	0	7.95627	1.0601	0	2.68148	2.9752	0	6.0888	2.59934	0	6.45075	2.04599	0	5.61346
		TCONS_00051932	-	TSS25214	Chr07:1720487-1720637	17.5315	14.2942	20.7689	0	0	0	8.41663	0	27.6682	29.39	0	67.8931	7.0501	5.96885	8.13135
		TCONS_00008918	Phvul.002G060900	TSS4330	Chr02:6702417-6703902	1.38949	0	2.86106	0.221628	0	0.610923	0.149028	0	0.422373	0.592219	0	1.29688	0.481	0	1.09122
		TCONS_00052026	-	TSS25308	Chr07:29026242-29027068	1.59445	0.540975	2.64792	0.7631	0.104216	1.42198	1.12108	0.289033	1.95313	1.40285	0.426169	2.37953	1.39168	0.434348	2.34902
		TCONS_00077777	Phvul.011G071000	TSS38166	Chr11:6439796-6440956	102.923	57.2373	148.609	49.0815	26.7916	71.3714	78.8827	46.9642	110.801	93.0167	54.4649	131.568	117.145	67.8847	166.406
		TCONS_00020538	-	TSS9820	Chr03:38858002-38859951	1.12252	0.492673	1.75237	0.450967	0.0964007	0.805534	0.956808	0.382769	1.53085	0.90206	0.348437	1.45568	1.20619	0.542858	1.86953
		TCONS_00060393	-	TSS29559	Chr08:9521883-9522618	1.32176	0.334431	2.3091	0.188674	0	0.486366	1.59522	0.47132	2.71912	1.03284	0.164923	1.90075	1.26354	0.298907	2.22817
		TCONS_00008038	-	TSS3887	Chr01:40630790-40632328	1.28164	0.569471	1.99381	0.611763	0.182125	1.0414	0.979199	0.397714	1.56068	0.740799	0.256426	1.22517	1.04423	0.432467	1.65599
		TCONS_00002206	Phvul.001G158200	TSS1116	Chr01:41047083-41047293	2.59854	1.55712	3.63995	0	0	0	2.52699	0.981372	4.07261	0.493636	0	1.0158	1.22899	0.341304	2.11667
		TCONS_00070753	-	TSS34617	Chr10:41120164-41120904	8.94172	3.61298	14.2705	3.15029	0.721844	5.57873	7.23619	2.90911	11.5633	5.98043	2.58562	9.37523	7.09578	2.98081	11.2108
		TCONS_00052011	-	TSS25293	Chr07:22873842-22874137	1.13328	0	2.90205	0	0	0	1.50069	0	3.84055	0.541107	0	1.24264	0.9158	0.0422892	1.78931
		TCONS_00080228	-	TSS39496	scaffold_14:482007-482160	322.826	156.335	489.317	139.652	44.8359	234.467	231.104	99.2677	362.94	255.943	115.309	396.578	296.795	140.039	453.552
		TCONS_00037505	-	TSS18256	Chr05:32301956-32302178	6.00073	0	12.9255	0	0	0	6.31619	0	13.6156	3.04331	0	7.65985	2.9793	0	8.14074
		TCONS_00036574	-	TSS17770	Chr05:34772000-34774464	1.30616	0.654627	1.9577	0.611377	0.0998648	1.12289	0.812014	0.333679	1.29035	0.914209	0.322041	1.50638	0.983767	0.440365	1.52717
		TCONS_00032050	-	TSS15568	Chr04:4590242-4590523	4.55125	0.0890341	9.01346	1.45124	0	3.74031	1.76075	0	4.2683	2.06061	0	4.80477	4.29293	0.0720981	8.51376
		TCONS_00079761	-	TSS39190	Chr11:45053692-45053946	6.86976	0.20846	13.5311	1.1934	0	3.65325	3.87731	0	8.36836	4.80818	0	9.93315	5.21421	0	10.5281
		TCONS_00050966	-	TSS24789	Chr07:33961967-33963198	14.3933	1.31956	27.467	6.22817	0.285381	12.171	7.22685	3.00101	11.4527	10.4641	5.27389	15.6543	11.4967	3.59091	19.4025
		TCONS_00043912	-	TSS21463	Chr06:28354498-28354765	6.63658	0.500865	12.7723	1.73684	0.418643	3.05504	3.40193	0	7.21319	3.65932	0	7.67354	3.7335	0	7.9019
		TCONS_00030201	Phvul.004G048600	TSS14590	Chr04:5920168-5920771	3.72878	1.34208	6.11547	1.72968	0.220551	3.23882	2.18635	0.450275	3.92242	2.10913	0.436089	3.78218	3.33304	1.06102	5.60506
		TCONS_00002982	Phvul.001G205400	TSS1456	Chr01:46334524-46335078	100.359	75.8188	124.9	46.556	33.141	59.971	64.2821	47.2379	81.3262	63.6682	46.8927	80.4438	71.4753	52.8543	90.0964
		TCONS_00079831	-	TSS39259	scaffold_100:83679-84037	1.65663	0.243783	3.06947	0	0	0	0.366872	0	0.873761	0.377547	0	0.884436	0.108082	0	0.37891
		TCONS_00076811	-	TSS37714	Chr11:653363-654740	1.23302	0.368823	2.09721	0.613549	0.065638	1.16146	0.69523	0.100892	1.28957	0.926543	0.226534	1.62655	0.651571	0.0898342	1.21331
		TCONS_00079722	-	TSS39151	Chr11:23151456-23152452	1.2274	0.402364	2.05244	0.453647	0.0207082	0.886585	0.699958	0.129391	1.27052	0.821099	0.192925	1.44927	0.98844	0.286121	1.69076
		TCONS_00005841	Phvul.001G128900	TSS2814	Chr01:36001319-36004876	3.16992	0	6.74004	0.980959	0	2.4259	2.42902	0	5.10323	2.75961	0.690604	4.82861	2.57684	0.184648	4.96902
		TCONS_00057940	-	TSS28328	Chr08:17694704-17699182	3.24776	0	11.3188	0	0	0	0.0561915	0	0.291597	0.0667802	0	0.29973	0.0754949	0	0.308646
		TCONS_00079711	-	TSS39140	Chr11:16665087-16665339	7.03017	0.186868	13.8735	0	0	0	0.590298	0	1.18334	0.264364	0	0.683708	0.205951	0	0.625295
		TCONS_00068714	-	TSS33539	Chr09:6682616-6682739	199.774	0	416.004	40.1943	36.9889	43.3998	19	17.1494	20.8507	8.26365	7.31981	9.20749	16.2871	14.4364	18.1378
		TCONS_00079783	-	TSS39212	Chr11:48971838-48971958	84.5797	80.311	88.8484	0	0	0	8.24923	7.28082	9.21763	20.6286	19.6601	21.597	30.5966	27.9033	33.2899
		TCONS_00020410	-	TSS9750	Chr03:37617369-37628176	1.99096	0.678844	3.30308	0.268708	0	0.79927	0.95121	0	2.56665	1.22969	0.275848	2.18354	1.33101	0.382544	2.27948
		TCONS_00028488	Phvul.004G103100	TSS13676	Chr04:33469024-33474377	5.64495	1.85337	9.43654	1.70677	0	3.46197	5.04641	1.44364	8.64917	5.15064	1.65043	8.65085	3.83004	0.546469	7.11361
		TCONS_00022440	Phvul.003G285800	TSS10724	Chr03:52347470-52353971	2.67552	0.556684	4.79436	1.00146	0	2.30916	3.07314	0.63341	5.51287	2.03207	0	4.44408	2.10951	0.170329	4.0487
		TCONS_00006063	-	TSS2913	Chr01:38593859-38595092	2.28469	1.08673	3.48266	1.03285	0.311408	1.7543	1.77803	0.747456	2.8086	1.51692	0.59079	2.44305	2.3941	1.14463	3.64358
CE3	16	TCONS_00059247	Phvul.008G209000	TSS28956	Chr08:55661999-55662314	1.67531	0.747693	2.60292	3.62453	1.62627	5.62279	0	0	0	1.19281	0	3.98363	1.20285	0	3.97436
		TCONS_00073600	-	TSS36007	Chr10:9041862-9042007	88.4588	9.68772	167.23	66.2809	0	134.003	28.9427	0	69.1754	35.1678	0	81.6245	49.7325	0	106.63
		TCONS_00037496	-	TSS18247	Chr05:28096870-28097100	1.87159	0.544598	3.19858	0.434344	0	0.903179	0	0	0	0.366098	0	0.834933	0.523197	0.0543621	0.992032
		TCONS_00027114	-	TSS12923	Chr03:21417741-21418798	1.05454	0.3407	1.76839	0.584151	0.0840698	1.08423	0.456511	0.034196	0.878827	0.859574	0.231883	1.48727	0.753368	0.170518	1.33622
		TCONS_00080828	Phvul.L000616	TSS39799	scaffold_30:76539-77163	38.1442	26.4385	49.8499	25.4214	16.6506	34.1922	18.5556	11.5663	25.5449	23.8704	15.657	32.0838	25.6952	16.9226	34.4679
		TCONS_00032051	-	TSS15569	Chr04:4590642-4590744	170.017	168.399	171.635	116.479	114.861	118.098	0	0	0	36.6734	35.5291	37.8177	41.5049	40.3606	42.6492
		TCONS_00077332	Phvul.011G043800	TSS37974	Chr11:3950789-3951503	39.2192	14.446	63.9923	31.0156	9.0472	52.984	10.4108	0.257279	20.5643	22.7077	5.51046	39.9049	37.4163	14.3591	60.4736
		TCONS_00070377	-	TSS34411	Chr10:37028317-37030915	2.15599	0.861132	3.45084	0.450128	0	1.22027	0.821558	0.00428892	1.63883	0.661577	0	1.87337	1.47741	0	3.37598
		TCONS_00035951	Phvul.005G079800	TSS17474	Chr05:15990307-15990532	1.86061	0	5.42513	1.01635	0.331896	1.7008	0	0	0	1.46659	0.325185	2.608	0.386824	0	0.875385
		TCONS_00073692	-	TSS36099	Chr10:25033548-25033705	39.627	34.0098	45.2442	18.1546	0	44.3513	8.16226	0	23.2869	17.437	0	41.3512	2.89437	1.53199	4.25674
		TCONS_00032061	-	TSS15579	Chr04:8162167-8162476	3.12005	1.05676	5.18334	0.153396	0	0.478669	0.678432	0	2.01979	0.954095	0	1.9785	0.9873	0	2.53617
		TCONS_00005307	-	TSS2553	Chr01:16240056-16241917	6.23395	4.04512	8.42278	2.03209	0	5.99433	2.8784	0.714574	5.04222	1.01865	0	3.93374	3.53259	0	7.42836
		TCONS_00081093	Phvul.L002290	TSS39933	scaffold_84:98483-99700	21.3342	0	109.02	2.69549	0	7.55782	2.12944	0	5.98725	1.55022	0	4.56036	2.70446	0	7.91716
		TCONS_00034359	Phvul.005G165400	TSS16767	Chr05:39277924-39278068	8.95406	6.80446	11.1037	3.44565	2.64734	4.24395	0	0	0	5.56688	4.76885	6.3649	6.99098	5.8617	8.12027
		TCONS_00053463	Phvul.008G097400	TSS26088	Chr08:10067312-10067498	50.7711	14.4153	87.1269	30.9706	5.82126	56.12	20.7226	1.0992	40.3459	32.4795	6.66677	58.2922	32.5861	6.0963	59.0759
		TCONS_00035828	Phvul.005G067900	TSS17420	Chr05:11611025-11611277	15.1669	3.81227	26.5214	7.77776	0	15.5702	5.20029	0	11.1591	12.935	2.36093	23.5091	7.66577	0	15.3362
55N1	15	TCONS_00037429	-	TSS18180	Chr05:6056373-6056610	3.32036	2.04167	4.59905	0.389211	0	0.841296	0.204287	0	0.656372	0	0	0	0.468831	0.016746	0.920916
		TCONS_00056882	Phvul.008G054300	TSS27853	Chr08:4843714-4846715	11.8388	5.68961	17.988	6.43466	0	15.5943	8.63173	0	20.8285	4.76176	0.387983	9.13553	12.4301	6.53621	18.324
		TCONS_00022432	Phvul.003G285800	TSS10723	Chr03:52347470-52353971	3.08769	0.979539	5.19583	1.57089	0.199054	2.94272	3.10624	1.1497	5.06278	1.53921	0.129917	2.9485	2.89172	1.09283	4.69062
		TCONS_00073673	-	TSS36080	Chr10:19141624-19141863	6.44284	4.46135	8.42434	1.13284	0.50001	1.76567	0.236897	0	0.684377	0	0	0	0.475387	0	1.18864
		TCONS_00081023	-	TSS39890	scaffold_59:19631-19968	2.59132	0	5.21347	1.12513	0	2.67205	1.61758	0	3.5611	0.852256	0	2.08144	1.15696	0.109752	2.20417
		TCONS_00068313	Phvul.009G234900	TSS33322	Chr09:35230932-35231136	67.6078	33.2808	101.935	42.6748	17.5103	67.8393	45.2879	19.4245	71.1514	33.3107	11.947	54.6745	54.6965	24.8001	84.593
		TCONS_00073716	-	TSS36123	Chr10:33622640-33622827	24.0547	0	48.1601	8.65402	0	20.0726	0.628687	0.0304398	1.22693	3.14214	1.6425	4.64178	2.5232	1.02355	4.02284
		TCONS_00032758	Phvul.005G044200	TSS15990	Chr05:4513884-4514322	5.46534	2.52629	8.40438	7.3053	3.72216	10.8884	6.13949	2.96718	9.3118	2.58709	0.764238	4.40995	5.31036	2.37456	8.24616
		TCONS_00043885	-	TSS21436	Chr06:16982971-16983120	46.6052	43.4299	49.7804	14.785	11.8639	17.7061	9.20914	7.1436	11.2747	0	0	0	9.63463	7.56909	11.7002
		TCONS_00018908	Phvul.003G057901	TSS9025	Chr03:7800962-7801381	49.1525	33.0071	65.2979	38.7956	25.5733	52.0179	24.888	15.2103	34.5658	24.1765	14.6319	33.7211	34.5767	22.1863	46.9671
		TCONS_00037497	-	TSS18248	Chr05:28865337-28865574	1465.41	1099.35	1831.47	858.736	649.146	1068.33	1046.45	798.593	1294.32	665.89	501.044	830.736	1016.4	776.083	1256.71
		TCONS_00027171	-	TSS12980	Chr03:39761718-39762261	1.07994	0.110785	2.0491	0.0505331	0	0.215437	0.0317021	0	0.196606	0.167522	0	0.441641	0.0783924	0	0.272224
		TCONS_00073636	-	TSS36043	Chr10:18607439-18607970	1.16909	0	2.36393	0.100741	0	0.300537	0.101131	0	0.300927	0	0	0	0.0947355	0	0.334022
		TCONS_00051978	-	TSS25260	Chr07:11797955-11798089	106.146	101.942	110.35	5.58506	4.72241	6.4477	3.81259	2.94995	4.67524	0	0	0	3.71372	2.85107	4.57636
		TCONS_00051969	-	TSS25251	Chr07:6981031-6981175	19.0178	0	48.6072	7.0563	5.52978	8.58282	26.3596	0	64.5594	0	0	0	24.115	22.1579	26.072
124N1	9	TCONS_00001562	-	TSS758	Chr01:28438591-28439047	4.57234	2.09548	7.0492	1.9715	0.493157	3.44985	2.33279	0	5.31968	2.0836	0	4.89383	0.749464	0	1.54238
		TCONS_00032128	-	TSS15646	Chr04:24646000-24646297	3.34748	1.1547	5.54026	0.1864	0	0.528201	0.116939	0	0.45874	0.216299	0	0.5581	0	0	0
		TCONS_00031925	Phvul.004G171100	TSS15492	Chr04:47463596-47465571	17.0213	4.50485	29.5377	15.3583	3.38404	27.3326	11.5156	0.821063	22.2102	14.695	3.73833	25.6517	8.34453	0.703719	15.9853
		TCONS_00060466	-	TSS29632	Chr08:37539551-37539815	7.35081	0.499897	14.2017	0.265036	0	0.660938	0.336746	0	0.732647	0.218646	0	0.614548	1.02352	0	3.18592
		TCONS_00045057	Phvul.007G081300	TSS22026	Chr07:8015815-8017400	4.03346	1.49363	6.57329	2.23611	0.503483	3.96874	2.63624	0.695205	4.57728	2.89331	0.809009	4.97762	1.49705	0.146885	2.84721
		TCONS_00044523	Phvul.007G045800	TSS21781	Chr07:3671874-3673751	2.93772	1.02688	4.84857	1.89549	0.430319	3.36065	1.81208	0.48884	3.13532	1.90583	0.138995	3.67267	1.02567	0	2.12268
		TCONS_00058628	Phvul.008G170900	TSS28647	Chr08:47905840-47906068	2.89887	1.29177	4.50597	2.88957	1.30608	4.47306	3.05131	0	7.6801	0.812703	0.336397	1.28901	0	0	0
		TCONS_00027116	-	TSS12925	Chr03:22518771-22518907	39.8209	0	93.4451	20.2162	17.3751	23.0574	6.46847	5.61927	7.31768	37.248	33.1806	41.3154	0	0	0
		TCONS_00080784	-	TSS39769	scaffold_26:62951-63070	502.4	488.402	516.399	13.0721	12.0953	14.049	17.013	15.0902	18.9359	10.6495	9.67263	11.6263	46.7404	43.41	50.0708

## Sheet: Alubia UP
Group	total	lncRNA	gene_short_name	tss_id	locus	YEM_FPKM	YEM_conf_lo	YEM_conf_hi	SC15_FPKM	SC15_conf_lo	SC15_conf_hi	CE3_FPKM	CE3_conf_lo	CE3_conf_hi	55N1_FPKM	55N1_conf_lo	55N1_conf_hi	124N1_FPKM	124N1_conf_lo	124N1_conf_hi
124N1 55N1 CE3 SC15	5	TCONS_00008513	Phvul.002G030000	TSS4140	Chr02:3075778-3078920	0	0	0.0492971	1.99734	0	45.2884	3.43115	0	58.2116	1.67177	0	47.8124	2.01425	0	56.9809
		TCONS_00027196	-	TSS13005	Chr03:52238206-52238861	0.134408	0	0.385653	1.17488	0	2.45442	1.34796	0.0888691	2.60705	1.55399	0.111288	2.99669	1.07507	0	2.17786
		TCONS_00067481	-	TSS32910	Chr09:26992911-26997442	0	0	0	6.26623	3.83438	8.69809	7.04599	2.82269	11.2693	4.70095	2.05583	7.34607	6.75943	3.76094	9.75792
		TCONS_00043858	-	TSS21409	Chr06:9406971-9407097	0	0	0	71.3094	67.4439	75.1749	145.846	137.556	154.137	109.759	104.541	114.978	34.895	33.0337	36.7562
		TCONS_00041199	-	TSS20084	Chr06:13797606-13799567	0.951418	0.216989	1.68585	2.07377	0.837833	3.3097	1.97815	0.718129	3.23817	3.86625	1.98511	5.74739	2.40026	1.04005	3.76046
55N1 CE3 SC15	9	TCONS_00021763	Phvul.003G245500	TSS10405	Chr03:48219664-48220195	0.71468	0	1.61614	3.11956	0.399629	5.8395	2.0781	0.0896929	4.06652	4.36102	1.28084	7.44121	0.220455	0	0.564732
		TCONS_00054375	Phvul.008G166500	TSS26578	Chr08:45477252-45479292	1.79424	0	3.64475	4.18459	1.39628	6.97289	6.84449	3.21148	10.4775	4.33424	0.954625	7.71385	2.28809	0	5.5427
		TCONS_00066852	-	TSS32625	Chr09:20594255-20596406	0.282572	0	0.960277	2.33106	0.148979	4.51315	1.84207	0	4.05927	2.80997	0.465091	5.15485	1.13327	0	2.29154
		TCONS_00011193	Phvul.002G241000	TSS5504	Chr02:41321792-41322487	1.40253	0	2.86353	3.97008	1.20156	6.73859	3.03398	0.717637	5.35032	3.77342	1.14718	6.39966	1.16589	0	2.33238
		TCONS_00007946	-	TSS3795	Chr01:9256908-9257099	0	0	0	11.8446	7.59721	16.092	11.5561	7.72441	15.3877	12.7482	8.84841	16.648	2.24471	1.43984	3.04959
		TCONS_00080769	-	TSS39758	scaffold_24:238327-238486	0	0	0	6.98094	5.78867	8.17321	8.77853	7.51793	10.0391	23.3637	19.0858	27.6416	2.1622	1.47384	2.85056
		TCONS_00068464	Phvul.009G245000	TSS33395	Chr09:36615262-36616070	0.240569	0	0.684401	2.05494	0	4.14137	2.77496	0.455881	5.09403	4.22289	1.03801	7.40777	0.259684	0	0.717714
		TCONS_00027168	-	TSS12977	Chr03:38258492-38258851	5.00844	0.714898	9.30199	11.6985	3.7089	19.6881	13.0606	4.66958	21.4517	15.8407	5.98591	25.6954	8.51474	2.19481	14.8347
		TCONS_00073891	Phvul.011G008000	TSS36219	Chr11:595004-597298	42.7263	23.9007	61.5519	91.6345	59.2376	124.031	98.7434	64.3835	133.103	150.157	104.772	195.541	83.485	54.9575	112.012
124N1 55N1 SC15	1	TCONS_00049084	-	TSS23951	Chr07:7854816-7855050	0	0	0	14.8329	13.1408	16.525	3.63493	2.92641	4.34344	30.7604	28.1123	33.4084	6.47905	5.46051	7.49758
124N1 55N1 CE3	3	TCONS_00028489	Phvul.004G103100	TSS13676	Chr04:33469024-33474377	3.69269	0.961993	6.42338	4.22035	0.772938	7.66777	8.15975	3.95785	12.3616	9.1158	3.73774	14.4939	10.0271	5.24258	14.8116
		TCONS_00079655	-	TSS39084	Chr11:7008947-7009117	0	0	0	0	0	0	45.6977	37.2802	54.1153	32.7333	25.5843	39.8823	15.9818	11.5969	20.3666
		TCONS_00030987	-	TSS14977	Chr04:31673325-31673711	0	0	0	0	0	0	18.3554	12.5383	24.1726	14.4441	7.83834	21.0498	3.39643	1.95794	4.83493
CE3 SC15	3	TCONS_00032167	-	TSS15685	Chr04:34569069-34569177	0	0	0	96.9389	94.0441	99.8337	128.513	124.419	132.606	0	0	0	62.2159	60.7579	63.6739
		TCONS_00066770	Phvul.009G130900	TSS32580	Chr09:19785243-19785390	0	0	0	7.7565	5.75226	9.76073	7.10642	5.10271	9.11013	2.84439	2.09532	3.59347	0	0	0
		TCONS_00017890	-	TSS8570	Chr02:22819476-22819742	0	0	0	1.16411	0.282324	2.04589	2.1452	0.902898	3.38751	0	0	0	0.385451	0	0.952125
55N1 SC15	11	TCONS_00036335	Phvul.005G096901	TSS17632	Chr05:30079484-30079940	0	0	0	1.67046	0.0980472	3.24288	0.638834	0	1.42496	2.01745	0.0157869	4.01911	0	0	0
		TCONS_00079924	-	TSS39323	scaffold_1141:1773-2094	71.3255	42.7165	99.9345	157.76	107.018	208.502	131.718	84.964	178.473	203.129	141.515	264.743	125.67	82.6766	168.664
		TCONS_00068719	-	TSS33544	Chr09:7129901-7130702	0.788832	0	1.58728	2.11461	0.545419	3.6838	0.500796	0	1.10722	2.32597	0.621889	4.03005	0.589554	0	1.34996
		TCONS_00026314	Phvul.003G245400	TSS12545	Chr03:48198800-48199492	0.952294	0	2.02333	2.21878	0.483514	3.95405	1.93082	0.396887	3.46476	4.42071	1.72762	7.11381	0.637482	0	1.36084
		TCONS_00080029	-	TSS39394	scaffold_13:179702-181296	0.715813	0.0770407	1.35458	1.67407	0.630955	2.71718	0.999718	0.261298	1.73814	1.5445	0.549179	2.53983	0.746075	0.0572451	1.4349
		TCONS_00001901	-	TSS952	Chr01:37418165-37419254	0.433169	0	0.948771	1.15607	0.104188	2.20796	0.161246	0	0.597644	1.47882	0.248887	2.70875	0.673402	0	1.39439
		TCONS_00068714	-	TSS33539	Chr09:6682616-6682739	0	0	0	53.6082	0	145.16	10.8482	9.94683	11.7496	25.7375	23.9598	27.5152	19.8812	18.6065	21.156
		TCONS_00068874	-	TSS33676	Chr10:698973-700237	1.51744	0	3.08126	3.35064	0.8297	5.87157	2.38983	0.338515	4.44114	4.24429	1.2901	7.19849	2.53617	0.449302	4.62303
		TCONS_00014294	Phvul.002G109500	TSS6926	Chr02:23481011-23482191	2.09799	0.516081	3.67989	5.12445	2.20223	8.04668	2.5828	0.767268	4.39834	4.54605	1.9002	7.1919	2.6293	0.803674	4.45493
		TCONS_00053557	Phvul.008G105600	TSS26140	Chr08:11643149-11646782	2.92931	0.118751	5.73986	6.64946	1.54816	11.7508	2.68226	0.0530031	5.31152	8.26367	1.94014	14.5872	2.95422	0	6.11648
		TCONS_00050793	Phvul.007G202400	TSS24696	Chr07:32541465-32541859	1.06372	0	2.42835	3.34832	0.468945	6.22769	2.10261	0	4.24371	4.80769	1.03505	8.58033	1.1099	0	2.46271
55N1 CE3	8	TCONS_00019003	Phvul.003G067400	TSS9079	Chr03:9925601-9925866	13.0667	1.74883	24.3845	17.5855	3.88837	31.2826	26.5679	8.21583	44.9201	29.3905	9.21028	49.5708	15.2643	2.4738	28.0547
		TCONS_00027174	-	TSS12983	Chr03:39874396-39874580	0	0	0	0	0	0	6.66011	4.11829	9.20194	16.2233	10.7328	21.7138	0	0	0
		TCONS_00010658	Phvul.002G203700	TSS5256	Chr02:37028603-37029564	23.5616	6.79173	40.3314	34.9457	13.8682	56.0233	56.1169	25.6385	86.5954	49.4773	18.5252	80.4294	26.4604	7.22079	45.7
		TCONS_00052058	-	TSS25340	Chr07:38534939-38535125	0	0	0	0	0	0	3.29199	2.26782	4.31616	14.6682	11.8547	17.4817	0	0	0
		TCONS_00042815	Phvul.006G154100	TSS20914	Chr06:25933437-25933925	12.9888	6.72499	19.2526	24.043	14.2135	33.8725	31.3151	18.3971	44.233	38.2417	24.0313	52.4521	16.6683	8.88921	24.4475
		TCONS_00010659	Phvul.002G203800	TSS5257	Chr02:37029722-37030081	14.5368	5.92064	23.153	26.6011	13.4811	39.7211	35.7242	19.148	52.3003	37.2282	20.1841	54.2724	20.1719	8.97086	31.373
		TCONS_00032156	-	TSS15674	Chr04:31671648-31671811	0	0	0	0	0	0	17.2503	13.3419	21.1587	36.4771	29.7462	43.2081	4.6706	3.70822	5.63298
		TCONS_00076348	Phvul.011G190750	TSS37472	Chr11:50450645-50450804	0	0	0	0	0	0	3.06729	1.81778	4.3168	3.87882	2.09705	5.66058	0	0	0
124N1 CE3	3	TCONS_00025686	Phvul.003G196800	TSS12240	Chr03:42111009-42111252	5.15869	2.16816	8.14922	8.00311	0	16.9275	14.7256	1.38045	28.0708	4.88472	0	11.0115	22.229	4.48401	39.9739
		TCONS_00079752	-	TSS39181	Chr11:39257683-39257821	0	0	0	0	0	0	14.0468	12.6637	15.4299	0	0	0	50.1834	47.0907	53.2761
		TCONS_00035126	Phvul.005G020900	TSS17094	Chr05:1813239-1813440	0	0	0	0.633084	0.100764	1.1654	3.28757	1.43931	5.13584	1.53257	0.593283	2.47186	2.24604	0.935	3.55708
124N1 55N1	3	TCONS_00000515	-	TSS252	Chr01:3534351-3536109	2.11594	0.663647	3.56823	2.5057	0.923449	4.08795	3.70959	1.49244	5.92675	4.40704	2.18416	6.62992	5.55662	2.89029	8.22295
		TCONS_00073620	-	TSS36027	Chr10:15395359-15395562	10.6561	0	24.9148	17.6117	0	38.1748	28.2008	20.016	36.3857	42.1966	7.89624	76.4969	31.675	2.32347	61.0265
		TCONS_00068917	-	TSS33705	Chr10:1272065-1274371	1.77546	0.709197	2.84173	3.17624	1.5606	4.79187	3.22297	1.5332	4.91273	4.06577	2.26295	5.86859	4.97724	2.85026	7.10421
SC15	12	TCONS_00007993	-	TSS3842	Chr01:19074218-19074836	0	0	0	1.15651	0	2.38761	0	0	0	0	0	0	0	0	0
		TCONS_00079661	-	TSS39090	Chr11:8564634-8564752	79.0383	74.6421	83.4346	417.152	403.634	430.67	46.2231	43.0116	49.4346	21.0539	20.0899	22.0179	178.301	169.627	186.975
		TCONS_00060008	Phvul.008G268600	TSS29340	Chr08:61330936-61331185	7.81643	0	16.2662	17.8715	3.73932	32.0036	10.3279	0.541322	20.1144	7.45441	0	15.4616	4.71834	0	10.7043
		TCONS_00043884	-	TSS21435	Chr06:16285403-16285594	0	0	0	15.9745	10.9746	20.9745	0	0	0	0	0	0	0	0	0
		TCONS_00030303	-	TSS14650	Chr04:7821838-7823510	0	0	0	1.00982	0	2.21167	0.379005	0	1.01494	0.175162	0	0.537057	0.133424	0	0.489117
		TCONS_00060468	-	TSS29634	Chr08:41044254-41044347	0	0	0	1138.39	1135	1141.78	406.765	405.565	407.965	0	0	0	0	0	0
		TCONS_00066995	Phvul.009G146700	TSS32698	Chr09:21928993-21930107	0.335012	0	0.907276	1.23129	0	2.54405	0.984662	0	2.13312	1.01673	0	2.31534	0.808069	0	2.11121
		TCONS_00037506	-	TSS18257	Chr05:32588032-32588301	0	0	0	1.92447	0.505637	3.3433	0.376133	0	0.754249	0.379993	0.00163304	0.758353	0.164977	0	0.534362
		TCONS_00038135	-	TSS18585	Chr06:15428454-15434496	0.781478	0	1.97794	2.82755	0	6.22577	2.40854	0	5.76907	0.402955	0	1.5598	1.43514	0	4.1166
		TCONS_00080729	-	TSS39735	scaffold_20:508855-511169	1.74621	0	3.54038	3.73078	0.79548	6.66609	2.51736	0.303809	4.7309	3.48564	0.698808	6.27247	1.48371	0	3.02903
		TCONS_00004250	Phvul.001G027000	TSS2093	Chr01:2404630-2404834	0	0	0	1.35202	0.155976	2.54806	0	0	0	0	0	0	0	0	0
		TCONS_00010583	Phvul.002G194700	TSS5211	Chr02:35868482-35869200	3.1929	0.975685	5.41012	6.71445	3.00494	10.424	4.0521	1.46767	6.63653	5.71025	2.24649	9.174	2.82732	0.801281	4.85336
CE3	21	TCONS_00014065	-	TSS6830	Chr02:19512266-19513362	0.319466	0	0.688506	0.0177137	0	0.103039	1.63403	0.421597	2.84646	0.148237	0	0.380513	0.463372	0	0.99168
		TCONS_00017891	-	TSS8571	Chr02:22820665-22820884	0	0	0	1.32816	0.631448	2.02488	4.84232	2.14863	7.536	0	0	0	0.428028	0	0.902949
		TCONS_00080995	-	TSS39871	scaffold_46:67084-67518	0.92345	0	2.26744	1.15426	0	2.34548	2.83166	0.166939	5.49639	1.02499	0	2.44408	1.56472	0.150598	2.97885
		TCONS_00054563	Phvul.008G179700	TSS26677	Chr08:50756914-50757123	16.0851	0	32.3066	26.4653	2.62073	50.3098	35.1158	4.40914	65.8226	31.5307	3.13444	59.927	21.1025	0.70311	41.5019
		TCONS_00027188	-	TSS12997	Chr03:47043773-47044318	0.460927	0	1.13238	0.442096	0	1.11355	1.33687	0	2.67977	0.679514	0	1.54778	1.23378	0	2.55173
		TCONS_00017838	-	TSS8518	Chr02:3727968-3728418	0.532244	0	1.36131	1.30551	0	2.84422	2.04317	0.0366915	4.04964	1.38855	0	2.93016	0.771735	0	1.81103
		TCONS_00060461	-	TSS29627	Chr08:36074367-36074695	0	0	0	0	0	0	2.68381	0.446638	4.92097	0	0	0	0	0	0
		TCONS_00005182	Phvul.001G084100	TSS2492	Chr01:12947977-12948244	4.60777	1.79081	7.42472	10.3286	5.30498	15.3522	17.3436	10.1382	24.549	1.64487	0.620667	2.66907	7.51352	3.71961	11.3074
		TCONS_00080774	Phvul.L001655	TSS39763	scaffold_26:39082-39743	39.2732	26.7848	51.7616	35.3564	23.9355	46.7773	112.662	81.5513	143.772	44.6405	32.9239	56.357	41.6211	27.0561	56.186
		TCONS_00037518	-	TSS18269	Chr05:34619773-34619975	0	0	0	0	0	0	5.37517	3.43812	7.31222	0	0	0	0.471525	0	0.994059
		TCONS_00017883	-	TSS8563	Chr02:22247610-22247770	0	0	0	3.00862	1.72975	4.2875	6.89562	4.69938	9.09185	1.74732	1.06367	2.43097	1.70876	1.02824	2.38929
		TCONS_00068410	Phvul.009G240750	TSS33365	Chr09:36160988-36161971	0.385447	0	1.13034	1.3027	0	2.80051	2.01147	0	4.08927	1.66076	0	3.61357	1.26559	0	2.73391
		TCONS_00046848	Phvul.007G206600	TSS22878	Chr07:32937602-32939547	3.27491	0	7.30913	7.37329	1.84432	12.9023	10.4443	2.94468	17.9438	7.33722	1.61666	13.0578	4.54556	0	9.6355
		TCONS_00012813	Phvul.002G007000	TSS6275	Chr02:729051-731453	0.542543	0.00321499	1.08187	0.633235	0.0133512	1.25312	1.19253	0.250183	2.13488	1.12788	0.179052	2.07671	0.773061	0.0778626	1.46826
		TCONS_00032041	-	TSS15559	Chr04:1133192-1133757	1.29186	0	2.64367	1.15197	0.0530911	2.25084	3.35417	1.08451	5.62382	0.643235	0	1.39926	1.8768	0.214463	3.53913
		TCONS_00062667	Phvul.009G132200	TSS30702	Chr09:20024382-20024826	9.17408	3.61242	14.7358	11.2626	4.77809	17.7471	18.6075	9.53403	27.681	18.2682	9.12205	27.4143	14.9245	6.89535	22.9536
		TCONS_00061325	Phvul.009G052700	TSS30091	Chr09:10153933-10158323	2.46891	0	5.79962	3.63402	0	7.40867	7.66078	1.12261	14.1989	3.5371	0	9.14812	6.05096	0	13.0768
		TCONS_00075869	Phvul.011G157400	TSS37220	Chr11:44893945-44894138	4122.01	3779.51	4464.52	4928.23	4495.65	5360.8	15061.4	12194.6	17928.2	5916.81	4834.13	6999.5	4219.14	3730.3	4707.99
		TCONS_00037482	-	TSS18233	Chr05:20287991-20288202	2.6	0	7.38614	3.20018	1.3263	5.07406	13.0284	0	28.2508	7.28238	5.17628	9.38847	8.0141	4.50413	11.5241
		TCONS_00018907	Phvul.003G057900	TSS9024	Chr03:7780679-7781102	1.20107	0.0309114	2.37123	1.98818	0	4.09974	3.70112	0.366261	7.03599	2.87897	0.14893	5.60902	1.42185	0.0134213	2.83028
		TCONS_00024135	Phvul.003G090301	TSS11510	Chr03:22275694-22276166	40.8646	28.8878	52.8415	56.9169	41.9616	71.8723	254.871	202.146	307.597	55.0325	43.7426	66.3224	72.6264	53.2361	92.0167
55N1	42	TCONS_00076810	Phvul.011G008600	TSS37713	Chr11:629685-630611	21.7201	8.78707	34.6531	23.3204	9.92137	36.7195	26.7052	11.7945	41.6159	52.8821	29.1112	76.653	34.9986	17.136	52.8612
		TCONS_00080791	-	TSS39775	scaffold_27:58965-59272	0	0	0	0	0	0	0	0	0	1.14807	0.0826945	2.21345	0	0	0
		TCONS_00060458	-	TSS29624	Chr08:34717672-34717904	0	0	0	0.588901	0.143608	1.03419	0.313307	0	0.756386	3.47091	1.18733	5.75449	0.729599	0.0998594	1.35934
		TCONS_00027114	-	TSS12923	Chr03:21417741-21418798	1.19823	0.265706	2.13076	2.05477	0.708198	3.40133	1.36319	0.346992	2.37939	2.41401	0.821803	4.00622	1.70903	0.513773	2.90429
		TCONS_00043878	-	TSS21429	Chr06:14175500-14175840	0	0	0	0	0	0	0.937559	0	1.92308	2.01983	0.224562	3.8151	0.317311	0	0.715278
		TCONS_00028314	Phvul.004G080600	TSS13568	Chr04:19165819-19166342	109.642	77.9386	141.345	199.717	146.965	252.47	206.296	150.72	261.872	222.857	163.91	281.805	147.46	107.482	187.439
		TCONS_00032404	Phvul.005G019501	TSS15822	Chr05:1694790-1695203	80.6735	54.2202	107.127	139.788	99.8546	179.722	113.27	80.1172	146.423	181.601	130.952	232.25	89.2009	61.5474	116.854
		TCONS_00032403	Phvul.005G019300	TSS15821	Chr05:1688445-1689240	3.91709	1.33578	6.49841	2.52107	0.680222	4.36192	5.31307	1.73464	8.89149	13.3788	6.84226	19.9154	2.69466	0.826805	4.56251
		TCONS_00079764	-	TSS39193	Chr11:45298174-45298574	0	0	0	0.891951	0	1.93383	0	0	0	2.96029	0	6.2188	0	0	0
		TCONS_00000369	Phvul.001G025300	TSS175	Chr01:2187061-2187697	2.01442	0.321647	3.70719	2.51848	0.548894	4.48806	2.5981	0.564095	4.63211	7.20435	2.81874	11.59	1.00546	0	2.0691
		TCONS_00057574	Phvul.008G097500	TSS28154	Chr08:10078292-10082343	1.39067	0	2.97909	2.34663	0	4.78671	2.4747	0.0432974	4.9061	4.94766	0.856008	9.0393	1.36657	0	3.26661
		TCONS_00051526	Phvul.007G255700	TSS25036	Chr07:37754406-37754613	22.4129	0.145903	44.6799	27.0683	1.1661	52.9706	26.8087	0.845172	52.7723	60.744	17.1111	104.377	15.5845	0	32.731
		TCONS_00077332	Phvul.011G043800	TSS37974	Chr11:3950789-3951503	36.0006	1.94087	70.0604	49.0604	13.9342	84.1866	44.7205	0	104.875	84.2458	3.66541	164.826	31.4927	0	64.563
		TCONS_00052016	-	TSS25298	Chr07:23732015-23732130	1506.65	1497.67	1515.64	1687.81	1678.12	1697.5	574.822	570.079	579.564	3432.9	3404.87	3460.94	1339.58	1330.49	1348.67
		TCONS_00068816	-	TSS33641	Chr09:36384730-36385398	0.747876	0	1.56474	1.1919	0.0712825	2.31253	1.46059	0.123318	2.79786	1.76785	0.259702	3.27599	0.360175	0	0.898113
		TCONS_00005720	Phvul.001G111400	TSS2748	Chr01:32576837-32577011	1035.96	685.545	1386.38	1764.89	1246.81	2282.97	1757.96	1231.22	2284.69	2633.12	1904.59	3361.65	1306.9	898.957	1714.83
		TCONS_00072545	Phvul.010G089000	TSS35466	Chr10:34041158-34041410	34.2137	22.5312	45.8963	27.9915	21.6352	34.3479	38.6695	26.1772	51.1619	71.914	33.0329	110.795	46.7396	37.4995	55.9797
		TCONS_00068721	-	TSS33546	Chr09:7311068-7311497	0.522076	0	1.3641	0.484357	0	1.25301	0.612489	0	1.58477	1.88931	0	3.87623	1.16027	0	2.59923
		TCONS_00077712	Phvul.011G067300	TSS38139	Chr11:5995107-5997813	75.8608	42.6512	109.07	117.657	80.6408	154.673	84.5735	53.5498	115.597	155.331	111.702	198.961	70.8008	45.8971	95.7045
		TCONS_00068684	-	TSS33509	Chr09:1741876-1742155	0	0	0	0	0	0	0.240617	0	0.593581	1.85205	0.191384	3.51272	0	0	0
		TCONS_00076798	Phvul.011G007701	TSS37708	Chr11:576560-577087	1.21878	0	2.94172	3.12048	0	6.91919	0.666635	0	1.5487	4.21587	0	8.87958	2.23765	0	5.60585
		TCONS_00075614	-	TSS37072	Chr11:34280814-34281217	0	0	0	0	0	0	0.498913	0	1.02529	1.2197	0	2.45158	0.0809361	0	0.309791
		TCONS_00010197	Phvul.002G159400	TSS5003	Chr02:31418548-31419727	5.52894	2.09501	8.96286	7.99191	3.49841	12.4854	10.9921	5.76914	16.2151	12.8655	7.19329	18.5377	9.47126	4.84813	14.0944
		TCONS_00027260	-	TSS13035	Chr04:324905-325812	0	0	0	0	0	0	0.399862	0	0.857034	1.08807	0.116561	2.05958	0.26234	0	0.679835
		TCONS_00052017	-	TSS25299	Chr07:23732277-23732407	202.853	197.248	208.458	347.966	340.281	355.651	297.665	291.278	304.052	674.867	655.452	694.283	316.727	309.729	323.725
		TCONS_00032191	-	TSS15709	Chr04:47473854-47474054	0	0	0	0	0	0	0.804313	0.27567	1.33295	5.65862	3.62298	7.69426	0	0	0
		TCONS_00075005	Phvul.011G082000	TSS36735	Chr11:7643890-7644853	1.62563	0.190448	3.06082	2.66175	0.47505	4.84846	3.1915	0.878887	5.50412	4.81548	1.76824	7.86273	1.96089	0.282168	3.63961
		TCONS_00021764	Phvul.003G245601	TSS10406	Chr03:48226209-48227013	0.690653	0	1.48896	1.17536	0.0861288	2.2646	1.43608	0.207008	2.66515	2.11891	0.518812	3.71901	1.22934	0.160993	2.29768
		TCONS_00005962	Phvul.001G136900	TSS2867	Chr01:37723539-37723746	68.438	22.2108	114.665	86.351	31.3178	141.384	85.6843	30.2469	141.122	137.677	63.1844	212.169	44.3777	8.97195	79.7835
		TCONS_00073568	-	TSS35975	Chr10:17294-17572	0	0	0	0	0	0	0.243321	0	0.597869	1.86282	0.255369	3.47027	0	0	0
		TCONS_00052037	-	TSS25319	Chr07:33407053-33407521	0.346755	0	0.937994	0.843021	0	1.93289	0.507048	0	1.29764	2.24818	0.00206985	4.4943	1.25249	0	2.72642
		TCONS_00007960	-	TSS3809	Chr01:11546074-11548097	0.46979	0.0706016	0.868979	0.996998	0.354994	1.639	0.758663	0.218075	1.29925	1.00696	0.358058	1.65587	0.470826	0.0852726	0.85638
		TCONS_00080151	-	TSS39459	scaffold_14:138001-138643	4.28767	0	8.65739	7.41204	3.09695	11.7271	7.16797	0.890766	13.4452	12.7012	4.08688	21.3154	7.34997	0.841338	13.8586
		TCONS_00052015	-	TSS25297	Chr07:23731672-23731793	352.452	347.354	357.55	567.567	560.873	574.261	356.858	351.704	362.011	1159.21	1139.4	1179.03	439.48	433.887	445.073
		TCONS_00027057	-	TSS12866	Chr03:3932949-3933333	3.84672	0.0677112	7.62574	5.9447	1.03954	10.8498	1.92053	0.32352	3.51754	19.7561	8.073	31.4392	1.27558	0.0354006	2.51576
		TCONS_00008011	-	TSS3860	Chr01:28687126-28687493	0.884381	0	1.87536	2.29765	0	4.99889	1.08424	0.142482	2.026	4.03298	0	8.53841	0.175936	0	0.530697
		TCONS_00041653	Phvul.006G068900	TSS20323	Chr06:18086694-18088290	15.7326	7.24549	24.2196	27.7574	15.4665	40.0483	30.4956	17.4089	43.5823	38.5629	23.0518	54.074	14.7378	6.79378	22.6818
		TCONS_00053463	Phvul.008G097400	TSS26088	Chr08:10067312-10067498	9.66204	6.30426	13.0198	4.76139	2.61164	6.91113	9.12581	5.68393	12.5677	36.4306	30.7792	42.0821	12.595	8.30536	16.8845
		TCONS_00044410	Phvul.007G036400	TSS21714	Chr07:2972340-2972661	7.01459	0	16.6405	13.3208	0	28.2672	15.6995	0	32.1081	48.5575	9.0054	88.1097	10.8328	0	24.2881
		TCONS_00080620	-	TSS39682	scaffold_17:191666-192308	0.530554	0	1.27738	1.37153	0.0281425	2.71492	0.684192	0	1.55517	1.48482	0.044711	2.92494	1.05039	0	2.18966
		TCONS_00035413	Phvul.005G038300	TSS17213	Chr05:3760551-3760829	6.59273	0.290629	12.8948	10.2147	1.52254	18.907	1.73205	0	4.27505	18.5218	4.02929	33.0144	1.92965	0	4.85898
		TCONS_00048105	Phvul.007G012800	TSS23496	Chr07:899268-899493	2.37686	0	6.84928	1.8106	0.486855	3.13434	0.906	0.143336	1.66866	10.9787	0	22.6788	1.20997	0.134041	2.28589
124N1	14	TCONS_00017858	-	TSS8538	Chr02:14419134-14419887	0.334367	0	0.790997	0.407788	0	0.99193	0.205525	0	0.542769	0.904502	0	1.82979	1.02664	0	2.07517
		TCONS_00014283	-	TSS6919	Chr02:23251928-23252408	0	0	0	0	0	0	0	0	0	0	0	0	4.0045	1.94592	6.06309
		TCONS_00072207	-	TSS35317	Chr10:11667287-11671887	1.44514	0.108954	2.78133	1.94229	0.39727	3.48732	2.02722	0	4.34195	2.87175	0.746275	4.99723	3.40107	0.355978	6.44616
		TCONS_00075046	-	TSS36752	Chr11:8046707-8047511	0	0	0	0.375878	0	0.904034	0	0	0	0.0517121	0	0.174603	1.47707	0.00280602	2.95133
		TCONS_00073747	-	TSS36154	Chr10:40914534-40915009	1.48929	0	3.06781	1.43106	0	2.95781	2.27523	0.134778	4.41569	0.96543	0	2.10379	3.3698	0.536632	6.20297
		TCONS_00045059	-	TSS22028	Chr07:8083893-8085782	1.70675	0.136557	3.27695	1.19357	0.117714	2.26943	2.29714	0.300025	4.29426	0.615871	0	1.24784	4.44258	1.5882	7.29696
		TCONS_00026662	-	TSS12696	Chr03:50784758-50785621	2.00127	0.30128	3.70127	3.07452	0.861191	5.28785	2.9956	0.517097	5.47411	3.89975	1.32611	6.47339	4.50868	1.66084	7.35652
		TCONS_00031060	Phvul.004G107200	TSS15019	Chr04:35377988-35379236	1.58128	0	3.27212	3.31246	0.75912	5.86581	3.32549	0.709933	5.94105	3.10105	0.436831	5.76527	3.79449	1.01564	6.57333
		TCONS_00060399	-	TSS29565	Chr08:12304638-12305895	0.607284	0.00459627	1.20997	0.481042	0.00956021	0.952523	1.00195	0.188257	1.81564	0.927899	0.153266	1.70253	1.42978	0.432385	2.42718
		TCONS_00060349	-	TSS29515	Chr08:787102-788660	0.221347	0	0.486579	0.0803745	0	0.226697	0.21008	0	0.486603	0.414479	0	0.832329	1.21341	0.294622	2.1322
		TCONS_00073975	Phvul.011G014100	TSS36258	Chr11:1099775-1105110	0.678184	0	2.11658	0.83197	0	2.48976	0.342301	0	1.02838	1.1732	0.102708	2.24369	10.0515	0	21.2208
		TCONS_00020410	-	TSS9750	Chr03:37617369-37628176	0.746056	0	1.54953	0.879909	0	1.7811	1.04315	0	2.20941	0.571324	0	1.52274	2.12695	0.294122	3.95977
		TCONS_00032063	-	TSS15581	Chr04:8251910-8252614	1.09712	0.0530643	2.14118	1.24792	0.125065	2.37078	1.111	0.0652343	2.15676	1.19199	0.0566672	2.32731	2.29159	0.585326	3.99785
		TCONS_00051997	-	TSS25279	Chr07:18744792-18745006	0	0	0	0	0	0	0	0	0	0	0	0	11.7085	8.73903	14.6779

## Sheet: Alubia DOWN
Group	total	lncRNA	gene_short_name	tss_id	locus	YEM_FPKM	YEM_conf_lo	YEM_conf_hi	SC15_FPKM	SC15_conf_lo	SC15_conf_hi	CE3_FPKM	CE3_conf_lo	CE3_conf_hi	55N1_FPKM	55N1_conf_lo	55N1_conf_hi	124N1_FPKM	124N1_conf_lo	124N1_conf_hi
124N1 55N1 CE3 SC15	14	TCONS_00036910	Phvul.005G152100	TSS17935	Chr05:38241028-38241446	222.637	162.435	282.838	94.4661	63.491	125.441	34.678	19.7701	49.5858	61.7862	38.9448	84.6276	19.5998	9.46205	29.7375
		TCONS_00016065	Phvul.002G223500	TSS7726	Chr02:39481954-39482143	3001.98	2209.38	3794.59	1338.17	938.409	1737.93	1050.54	722.993	1378.09	800.515	535.565	1065.46	982.543	675.313	1289.77
		TCONS_00003379	Phvul.001G231901	TSS1652	Chr01:48584957-48585381	24.0876	13.2532	34.922	6.6348	2.0467	11.2229	1.37741	0	2.89906	1.71641	0	3.58093	4.42645	0.906727	7.94618
		TCONS_00037508	-	TSS18259	Chr05:33165250-33165421	15.9366	13.7361	18.1371	0	0	0	0	0	0	0	0	0	0	0	0
		TCONS_00010395	Phvul.002G178300	TSS5109	Chr02:33795282-33795912	5.94338	2.82496	9.06181	2.29677	0.62201	3.97153	1.53188	0.293946	2.76982	0.563282	0	1.18242	2.58564	0.813236	4.35804
		TCONS_00060495	-	TSS29661	Chr08:48709385-48711216	1.07385	0.256149	1.89156	0	0	0	0	0	0	0	0	0	0	0	0
		TCONS_00060437	-	TSS29603	Chr08:20195039-20195170	19.7709	18.3094	21.2324	0	0	0	0	0	0	0	0	0	0	0	0
		TCONS_00051970	-	TSS25252	Chr07:7361576-7361679	303.543	298.266	308.821	0	0	0	0	0	0	0	0	0	0	0	0
		TCONS_00073734	-	TSS36141	Chr10:37470415-37470544	17.521	16.3082	18.7338	0	0	0	0	0	0	0	0	0	0	0	0
		TCONS_00035388	-	TSS17201	Chr05:3410329-3411227	2.06011	0.478727	3.64149	0.28698	0	0.701535	0.287919	0	0.757274	0.578707	0	1.28521	0.594695	0	1.3222
		TCONS_00007988	-	TSS3837	Chr01:17814590-17814809	7.21572	3.62111	10.8103	0	0	0	0	0	0	0	0	0	0	0	0
		TCONS_00068741	-	TSS33566	Chr09:14128752-14129430	3.70946	1.27191	6.147	0.895456	0	1.85312	0.669829	0	1.41966	0.778221	0	1.62595	1.08043	0.044396	2.11647
		TCONS_00051974	-	TSS25256	Chr07:8070984-8071121	23.9977	20.5264	27.469	0	0	0	0	0	0	0	0	0	0	0	0
		TCONS_00035389	Phvul.005G036066	TSS17202	Chr05:3411527-3411986	38.9828	23.3744	54.5912	7.52755	2.44781	12.6073	4.87691	1.01375	8.74008	6.61342	1.93512	11.2917	10.7919	4.49126	17.0925
55N1 CE3 SC15	5	TCONS_00032186	-	TSS15704	Chr04:46229204-46230740	2.68573	1.29596	4.0755	1.10353	0.342947	1.86411	0.918311	0.215051	1.62157	1.10609	0.338785	1.8734	1.6698	0.646891	2.6927
		TCONS_00053682	Phvul.008G114766	TSS26206	Chr08:13541800-13542256	6.90401	2.32621	11.4818	2.3149	0.155722	4.47408	3.14121	0.244521	6.03789	2.35773	0.107463	4.608	5.93712	1.76202	10.1122
		TCONS_00073730	-	TSS36137	Chr10:36551949-36552107	5.45677	3.63251	7.28103	0	0	0	0	0	0	0	0	0	7.28712	6.03458	8.53966
		TCONS_00032758	Phvul.005G044200	TSS15990	Chr05:4513884-4514322	7.97143	3.31815	12.6247	2.06339	0.0841208	4.04266	2.39149	0.370128	4.41285	0.81129	0	1.85327	7.97578	3.21981	12.7318
		TCONS_00067390	Phvul.009G173900	TSS32874	Chr09:25776463-25776966	2.41512	0.350663	4.47957	0.481389	0	1.17801	0.46405	0	1.10765	0.215991	0	0.572097	1.15407	0	2.41875
124N1 CE3 SC15	2	TCONS_00051968	-	TSS25250	Chr07:6977951-6978122	9.1072	7.17767	11.0367	0	0	0	0	0	0	1.77001	1.13478	2.40523	0	0	0
		TCONS_00032487	Phvul.005G027032	TSS15861	Chr05:2506233-2506751	68.2911	39.7642	96.818	8.42741	3.73656	13.1183	10.2761	5.22424	15.3279	43.9625	19.6923	68.2327	21.8443	11.9377	31.7508
124N1 55N1 CE3	6	TCONS_00080228	-	TSS39496	scaffold_14:482007-482160	11.1306	9.53259	12.7286	1.6712	0.956549	2.38584	0	0	0	0	0	0	0	0	0
		TCONS_00043129	Phvul.006G173000	TSS21042	Chr06:27622313-27622870	1.78386	0.0277924	3.53992	1.78309	0.090983	3.4752	0.54941	0	1.20117	0.439541	0	0.987093	0.241105	0	0.700026
		TCONS_00033669	Phvul.005G103900	TSS16406	Chr05:32279626-32280860	37.6791	26.5369	48.8213	22.2924	14.7882	29.7967	17.581	11.2799	23.8821	18.7122	12.1798	25.2446	17.2056	11.0619	23.3494
		TCONS_00027127	-	TSS12936	Chr03:29850437-29850756	1.75137	0.520557	2.98218	0.0968793	0	0.395395	0	0	0	0	0	0	0	0	0
		TCONS_00051978	-	TSS25260	Chr07:11797955-11798089	17.2864	14.5231	20.0497	3.59187	2.76803	4.41572	0	0	0	0	0	0	0	0	0
		TCONS_00032164	-	TSS15682	Chr04:34271979-34272183	3.37498	1.39679	5.35317	0.898097	0.0056618	1.79053	0	0	0	0	0	0	0	0	0
CE3 SC15	2	TCONS_00079682	-	TSS39111	Chr11:12875013-12875320	1.43427	0.395585	2.47297	0	0	0	0	0	0	0.6954	0.0273022	1.3635	0.277602	0	0.720501
		TCONS_00073601	-	TSS36008	Chr10:9439610-9439842	1.12831	0.107061	2.14956	0	0	0	0	0	0	0.446783	0.00149002	0.892076	0.914482	0	1.93573
55N1 SC15	12	TCONS_00032039	-	TSS15557	Chr04:1008203-1008593	4.07631	1.16821	6.98441	1.16525	0.00817037	2.32233	3.55644	0.0762262	7.03665	1.03919	0.104792	1.97359	3.58257	0.391809	6.77334
		TCONS_00063310	Phvul.009G174200	TSS31015	Chr09:25811816-25813260	4.88374	1.78779	7.97969	2.35402	0.461236	4.2468	3.72793	1.06495	6.39091	2.15593	0.269333	4.04253	4.72241	1.67892	7.76591
		TCONS_00064256	Phvul.009G234800	TSS31455	Chr09:35222987-35223702	6.29837	3.0602	9.53655	2.87681	0.924287	4.82933	7.14009	3.56918	10.711	2.62165	0.756466	4.48684	8.6339	4.5581	12.7097
		TCONS_00031623	Phvul.004G148400	TSS15305	Chr04:45009591-45009807	196.763	115.387	278.139	95.482	46.1558	144.808	131.386	70.8324	191.94	78.6014	34.8551	122.348	168.601	96.487	240.715
		TCONS_00079742	-	TSS39171	Chr11:35043035-35043165	16.6381	15.4351	17.841	0	0	0	5.12663	4.27601	5.97725	0	0	0	28.1774	26.3762	29.9786
		TCONS_00027065	-	TSS12874	Chr03:7788460-7788892	9.55096	2.7025	16.3994	4.39806	0.746305	8.04982	8.24013	2.43641	14.0439	1.47464	0	3.21138	7.16727	2.33645	11.9981
		TCONS_00064518	Phvul.009G251300	TSS31588	Chr09:37174219-37174809	5.59149	2.04398	9.13899	2.48784	0.51287	4.4628	5.71669	2.14928	9.28409	2.06759	0.286863	3.84832	4.56635	1.57937	7.55334
		TCONS_00073733	-	TSS36140	Chr10:37459479-37459828	2.64697	0.444888	4.84906	0	0	0	0.0901855	0	0.357105	0	0	0	0.0991369	0	0.366057
		TCONS_00007975	-	TSS3824	Chr01:15457448-15457961	1.33986	0	2.76253	0.385636	0	0.992262	0.58536	0	1.46117	0.34131	0	0.899854	0.473153	0	1.17362
		TCONS_00074423	-	TSS36471	Chr11:4023140-4023901	3.08351	0.688817	5.4782	1.47059	0.0333173	2.90786	2.70653	0.615959	4.79709	1.27823	0	2.56286	3.30669	0.963268	5.65012
		TCONS_00065068	Phvul.009G021900	TSS31822	Chr09:5113479-5113990	2.99729	0.856723	5.13787	1.02548	0	2.05634	1.79686	0.292244	3.30147	1.13199	0	2.35107	2.35215	0.546226	4.15807
		TCONS_00035272	Phvul.005G026966	TSS17152	Chr05:2490559-2491077	69.6196	29.1329	110.106	21.9613	3.8769	40.0457	66.8173	28.8757	104.759	22.9651	3.4989	42.4314	86.9442	41.2775	132.611
124N1 SC15	1	TCONS_00009420	Phvul.002G096432	TSS4599	Chr02:18485003-18485607	1.5856	0	3.35683	0.497395	0	1.08151	0.921911	0	1.89666	1.67532	0	3.58087	0.403279	0	0.959644
55N1 CE3	4	TCONS_00063440	Phvul.009G179800	TSS31062	Chr09:26978332-26978996	5.99584	2.93184	9.05985	0.372114	0	0.87649	0	0	0	0	0	0	0.47465	0	0.978681
		TCONS_00006596	Phvul.001G177100	TSS3156	Chr01:43399980-43400566	1.13701	0	2.32418	0.0560957	0	0.226729	0.185002	0	0.544162	0.206878	0	0.549458	0.0962487	0	0.334439
		TCONS_00015175	Phvul.002G160600	TSS7312	Chr02:31534180-31535324	6.53184	0	14.2022	2.60559	0	6.07757	2.07084	0	4.97815	1.91054	0	4.28322	2.96349	0	6.06123
		TCONS_00059198	Phvul.008G205400	TSS28926	Chr08:55279151-55280085	14.1644	7.11219	21.2166	7.11252	2.75426	11.4708	7.00463	2.52756	11.4817	4.9219	1.46998	8.37382	7.87564	2.74888	13.0024
124N1 CE3	5	TCONS_00038596	Phvul.006G081600	TSS18805	Chr06:19396403-19403897	18.3546	4.91463	31.7945	13.4427	1.76005	25.1253	7.0506	0	14.5536	10.7897	1.7443	19.8351	5.60362	0	12.3637
		TCONS_00019839	Phvul.003G124400	TSS9495	Chr03:31073802-31075024	63.7442	46.5017	80.9867	43.2289	30.7412	55.7167	31.2389	21.5861	40.8917	37.3709	26.301	48.4408	28.7006	19.671	37.7301
		TCONS_00060491	-	TSS29657	Chr08:47539152-47539647	3.08544	0.490892	5.67998	3.60267	0.704875	6.50047	1.37494	0	2.84169	6.15037	1.52384	10.7769	0.764083	0	1.74977
		TCONS_00035413	Phvul.005G038300	TSS17213	Chr05:3760551-3760829	6.59273	0.290629	12.8948	10.2147	1.52254	18.907	1.73205	0	4.27505	18.5218	4.02929	33.0144	1.92965	0	4.85898
		TCONS_00059601	Phvul.008G238200	TSS29133	Chr08:58684259-58684478	54.3364	16.6752	91.9976	45.9399	12.6794	79.2003	18.5225	1.1185	35.9265	70.3741	21.6941	119.054	21.366	3.06449	39.6675
124N1 55N1	2	TCONS_00030201	Phvul.004G048600	TSS14590	Chr04:5920168-5920771	6.12755	2.10192	10.1532	3.3745	0.70218	6.04683	4.41919	1.16576	7.67261	2.97287	0.531706	5.41403	2.94448	0.523748	5.36521
		TCONS_00007185	Phvul.001G221900	TSS3440	Chr01:47739455-47740241	3.76255	1.62095	5.90415	2.64905	0.987673	4.31042	1.98199	0.64368	3.3203	1.78772	0.552634	3.02281	1.86778	0.520049	3.21552
SC15	11	TCONS_00051975	-	TSS25257	Chr07:8585346-8585655	5.73891	2.34988	9.12793	1.39927	0.0867082	2.71184	4.07321	1.32522	6.8212	0.933971	0.0530569	1.81489	4.04627	0	8.31178
		TCONS_00079646	-	TSS39075	Chr11:3497037-3497315	10.8779	1.2742	20.4817	4.03048	1.21075	6.8502	18.3142	4.35197	32.2765	8.90879	0	17.8601	12.3795	2.40113	22.358
		TCONS_00028263	Phvul.004G088000	TSS13537	Chr04:14519080-14522130	8.87747	4.39977	13.3552	4.28049	1.13537	7.4256	7.31658	1.08039	13.5528	2.29942	0	6.47123	4.95776	1.28135	8.63417
		TCONS_00054594	Phvul.008G183400	TSS26694	Chr08:51807523-51817638	11.7626	2.36078	21.1644	2.17243	0	5.25464	1.34318	0	5.85303	0.000157585	0	0.26642	5.06453	0	12.3292
		TCONS_00009892	Phvul.002G134150	TSS4829	Chr02:27788297-27794876	1.11696	0	2.57047	0.189726	0	0.586314	0.580987	0	1.19132	0.331013	0	1.12779	1.57438	0	3.15527
		TCONS_00045490	Phvul.007G107101	TSS22224	Chr07:13087777-13088993	3.2413	1.34053	5.14208	1.51972	0.390116	2.64933	2.65518	1.0184	4.29196	2.01433	0.563304	3.46535	1.83065	0.526111	3.1352
		TCONS_00073675	-	TSS36082	Chr10:19505045-19505158	77.9506	75.9428	79.9584	0	0	0	145.807	0	372.19	51.5373	50.5509	52.5236	26.5495	25.5654	27.5337
		TCONS_00079740	-	TSS39169	Chr11:35039874-35040304	1.49021	0	3.16651	0.28047	0	0.873132	0.0819975	0	0.288988	0.389558	0	0.906337	0.414833	0	1.09918
		TCONS_00073584	-	TSS35991	Chr10:3928528-3928713	6.38654	3.66332	9.10977	0	0	0	1.31435	0.733045	1.89566	4.37518	0	13.1686	1.65771	0.61921	2.69621
		TCONS_00054162	Phvul.008G155013	TSS26463	Chr08:31941735-31942967	5.48889	2.77633	8.20145	2.65884	1.00692	4.31076	4.44073	2.35096	6.53051	2.82239	1.04279	4.602	4.60087	2.26836	6.93338
		TCONS_00042353	Phvul.006G117011	TSS20667	Chr06:22525907-22526358	17.2301	8.81445	25.6456	8.44841	3.29732	13.5995	18.9552	10.0639	27.8464	10.9744	4.75036	17.1985	16.0919	8.13157	24.0521
CE3	13	TCONS_00060424	-	TSS29590	Chr08:18572333-18572464	57.832	55.3573	60.3066	46.5645	44.5417	48.5873	0	0	0	68.5295	63.9452	73.1138	32.9654	31.4419	34.489
		TCONS_00068814	-	TSS33639	Chr09:36138514-36138864	2.67392	0	6.10558	1.96204	0	4.24473	0.571451	0	1.64752	3.02226	0	6.25302	1.06444	0	2.90933
		TCONS_00080829	Phvul.L000770	TSS39800	scaffold_30:86966-87469	2.0857	0.169511	4.00189	1.44694	0.0376375	2.85624	0.798226	0	1.70873	2.26354	0.0461485	4.48093	0.912456	0	1.89371
		TCONS_00027604	-	TSS13207	Chr04:3653496-3658128	1.60565	0.0157304	3.19556	1.73068	0.314317	3.14703	0.525351	0	1.20251	1.59704	0.121447	3.07262	1.22968	0.011289	2.44808
		TCONS_00081101	-	TSS39941	scaffold_84:86678-86873	2.86986	0	9.53573	0.480342	0	1.02477	0	0	0	2.82254	0	8.46692	1.36951	0.599569	2.13945
		TCONS_00030113	Phvul.004G038501	TSS14525	Chr04:4530842-4531310	6.52237	2.15182	10.8929	5.74831	1.75851	9.73811	3.22063	0.389596	6.05165	4.79297	1.34535	8.24059	3.65531	0.772107	6.5385
		TCONS_00029648	-	TSS14291	Chr04:947076-948085	2.90437	0.0984785	5.71026	1.4918	0	3.23772	0.686565	0	1.71019	1.3722	0	2.93242	2.24948	0	4.58472
		TCONS_00005467	Phvul.001G106900	TSS2627	Chr01:22197686-22198839	2.36959	0.627429	4.11176	1.97031	0.457314	3.4833	1.17449	0.126329	2.22265	1.51271	0.220975	2.80445	1.19796	0.134382	2.26155
		TCONS_00043869	-	TSS21420	Chr06:13057615-13057833	3.8588	2.09413	5.62348	1.56043	0.184215	2.93664	0	0	0	0.4004	0	0.877925	1.94623	0	6.14608
		TCONS_00052056	-	TSS25338	Chr07:38174075-38174330	2.04618	0	5.37812	0.936317	0	2.86001	0	0	0	0.226672	0	0.621353	1.2544	0.190751	2.31804
		TCONS_00020949	-	TSS10006	Chr03:41797329-41799309	1.11656	0.184259	2.04887	0.589188	0	1.27727	0.269391	0	0.673899	0.769463	0.0463318	1.4926	0.564693	0	1.25377
		TCONS_00032071	-	TSS15589	Chr04:9802018-9802151	14.8735	12.5808	17.1662	51.0744	45.9477	56.201	0	0	0	6.09218	5.25883	6.92552	11.1455	9.52427	12.7666
		TCONS_00019986	-	TSS9560	Chr03:32930100-32930394	20.5587	17.9682	23.1493	14.2089	12.2219	16.1958	0	0	0	29.2774	23.6221	34.9327	6.7361	5.39958	8.07263
55N1	28	TCONS_00043856	-	TSS21407	Chr06:8587382-8587813	4.98389	1.19104	8.77675	4.5662	0.980354	8.15204	6.00227	1.53523	10.4693	1.91512	0	3.91807	3.47004	0.5147	6.42537
		TCONS_00029183	Phvul.004G150700	TSS14011	Chr04:45274946-45276477	1.38335	0.117365	2.64934	0.415353	0	0.933098	0.542726	0.024772	1.06068	0	0	0	0.578519	0.0556272	1.10141
		TCONS_00032185	-	TSS15703	Chr04:46228750-46229126	2.15138	0	4.51259	0.615309	0	1.64751	0.667239	0	1.78033	0.591207	0	1.30478	0.566752	0	1.63726
		TCONS_00049405	Phvul.007G100800	TSS24097	Chr07:11176468-11177190	344.662	220.023	469.301	206.518	141.973	271.064	317.959	213.449	422.47	149.322	102.851	195.792	305.616	212.286	398.945
		TCONS_00037503	-	TSS18254	Chr05:32248348-32248579	1.98164	0	5.8617	2.52899	0	6.86703	0.502032	0.0544004	0.949664	0	0	0	3.55481	0	9.04204
		TCONS_00073690	-	TSS36097	Chr10:23864596-23866384	1.32302	0.511805	2.13423	1.29788	0.485057	2.11071	0.844758	0.249201	1.44031	0.597807	0.115841	1.07977	0.967567	0.303055	1.63208
		TCONS_00060441	-	TSS29607	Chr08:22013213-22013374	13.4444	11.1556	15.7333	2.78556	1.51754	4.05358	8.65262	7.1392	10.166	0	0	0	2.01196	1.33296	2.69096
		TCONS_00061125	Phvul.009G038366	TSS29991	Chr09:8162367-8162705	12.6906	6.8884	18.4928	15.1427	8.45159	21.8337	12.7342	6.96692	18.5014	5.1373	2.46643	7.80816	12.579	6.79277	18.3653
		TCONS_00036954	Phvul.005G154200	TSS17949	Chr05:38381200-38381521	1.96878	0.323385	3.61417	0.386473	0	0.97916	1.90471	0.326521	3.48291	0	0	0	1.53096	0	3.70835
		TCONS_00018908	Phvul.003G057901	TSS9025	Chr03:7800962-7801381	14.497	6.44227	22.5518	7.56745	2.27138	12.8635	13.8797	6.03652	21.7229	4.91793	1.03332	8.80255	20.8733	10.2785	31.4681
		TCONS_00053451	Phvul.008G096200	TSS26080	Chr08:9879956-9880385	35.1062	16.3172	53.8951	19.2517	11.5484	26.9549	29.2729	12.9265	45.6194	4.06527	1.09652	7.03401	37.6421	18.6958	56.5884
		TCONS_00032040	-	TSS15558	Chr04:1022066-1022596	1.84485	0.338546	3.35114	0.936367	0	2.04852	1.07539	0.0249079	2.12588	0	0	0	1.91954	0.181243	3.65784
		TCONS_00032026	-	TSS15544	Chr04:631200-631352	6.68209	4.76056	8.60363	3.29549	1.93676	4.65422	46.0244	42.7117	49.3371	0	0	0	22.7955	0	57.3415
		TCONS_00028666	Phvul.004G117600	TSS13765	Chr04:40410130-40411284	6.28915	2.30002	10.2783	4.05441	1.26329	6.84553	3.68732	0.668418	6.70623	2.77655	0.518657	5.03445	3.28484	0.663756	5.90592
		TCONS_00046555	Phvul.007G190000	TSS22747	Chr07:30981989-30982741	16.0899	9.32774	22.852	9.50695	4.90227	14.1116	9.00235	4.53725	13.4675	5.96118	2.7401	9.18225	9.17073	4.69003	13.6514
		TCONS_00081084	Phvul.L001690	TSS39924	scaffold_84:14328-14580	405.007	340.384	469.63	339.954	280.67	399.237	409.209	328.704	489.715	88.3695	69.1185	107.62	279.344	228.673	330.015
		TCONS_00079686	-	TSS39115	Chr11:14170302-14170407	271.18	266.01	276.35	532.712	524.715	540.708	144.076	140.42	147.732	0	0	0	356.32	349.692	362.947
		TCONS_00068711	-	TSS33536	Chr09:5832509-5832750	1.46254	0	4.33704	0.210498	0	0.633526	0.783995	0.185743	1.38225	0	0	0	2.39468	0.957804	3.83155
		TCONS_00078792	-	TSS38692	Chr11:44207563-44210863	1.48484	0.33321	2.63647	1.2134	0.261312	2.16548	1.278	0	2.96248	0.61144	0	1.41051	1.17617	0	2.52425
		TCONS_00075437	-	TSS36972	Chr11:19227487-19228819	3.13362	0	6.27588	2.11772	0	4.87829	3.46399	0.296575	6.63141	1.00032	0	2.63146	2.99846	0.115817	5.88111
		TCONS_00008811	Phvul.002G055425	TSS4282	Chr02:5551515-5552009	16.6248	9.67304	23.5766	17.8671	10.2151	25.5192	16.1221	8.26589	23.9783	4.15044	1.24954	7.05134	13.7821	7.56015	20.0041
		TCONS_00003638	Phvul.001G249700	TSS1781	Chr01:50056249-50056838	39.522	26.2789	52.7651	40.6661	27.2772	54.055	26.1537	16.3677	35.9397	17.7867	10.3981	25.1752	40.1599	26.8989	53.4208
		TCONS_00079684	-	TSS39113	Chr11:14168944-14169211	14.4952	2.9551	26.0354	22.1811	6.00523	38.357	14.7036	3.04635	26.3609	6.8325	0	13.7291	12.7815	1.74254	23.8204
		TCONS_00048273	Phvul.007G023600	TSS23571	Chr07:1638973-1641000	8.59016	1.78163	15.3987	6.48572	1.00993	11.9615	7.0066	0.476374	13.5368	3.67607	0	7.54789	6.51921	0.997944	12.0405
		TCONS_00022291	Phvul.003G278100	TSS10660	Chr03:51504482-51504979	2.3836	0.117463	4.64973	3.75281	0.700375	6.80524	1.29655	0	2.75355	0.839141	0	1.92394	0.998647	0	2.40199
		TCONS_00081062	Phvul.L002175	TSS39910	scaffold_73:17404-17753	39.4587	26.2449	52.6725	20.8604	12.3402	29.3805	40.5346	25.467	55.6021	9.76522	4.73537	14.7951	22.8861	13.607	32.1652
		TCONS_00064519	Phvul.009G251401	TSS31589	Chr09:37178077-37178722	6.29639	2.64855	9.94423	3.86449	1.2186	6.51037	4.93692	1.86494	8.0089	3.03663	0.839209	5.23406	6.44333	2.783	10.1037
		TCONS_00049406	Phvul.007G100800	TSS24097	Chr07:11176468-11177190	1057.96	420.004	1695.92	543.643	260.306	826.981	884.763	380.216	1389.31	415.696	207.013	624.379	826.558	414.506	1238.61
124N1	11	TCONS_00059247	Phvul.008G209000	TSS28956	Chr08:55661999-55662314	2.38248	0.745267	4.0197	1.54396	0.288762	2.79916	0.316791	0	0.762025	5.1298	0	12.4865	0	0	0
		TCONS_00068815	-	TSS33640	Chr09:36145039-36145583	8.39227	3.54095	13.2436	5.21064	1.73282	8.68845	4.28792	1.32666	7.24917	4.48103	1.42669	7.53537	2.67104	0.506114	4.83596
		TCONS_00036336	Phvul.005G097000	TSS17633	Chr05:30098441-30098709	8.13128	0.44323	15.8193	4.98946	0	10.4443	6.01525	0.0708235	11.9597	7.31424	0	14.6721	2.52876	0	5.87897
		TCONS_00033792	Phvul.005G115650	TSS16477	Chr05:34795188-34798055	11.3123	5.73488	16.8896	11.6394	6.52692	16.7519	8.51262	4.59544	12.4298	7.48375	3.37048	11.597	5.18254	2.05755	8.30753
		TCONS_00029987	-	TSS14458	Chr04:3404825-3409794	2.1856	0.521195	3.85001	1.70215	0.0301872	3.37412	1.10085	0	3.24613	1.59985	0.244368	2.95534	0.826815	0	1.84882
		TCONS_00051976	-	TSS25258	Chr07:10161776-10161925	15.4895	12.6772	18.3018	66.0542	58.6984	73.4099	16.2293	14.1864	18.2723	21.5503	19.4643	23.6363	0	0	0
		TCONS_00035414	Phvul.005G038400	TSS17214	Chr05:3763791-3764365	75.7513	52.1858	99.3168	51.9835	33.7319	70.235	44.0008	29.1579	58.8437	43.9729	27.2884	60.6574	34.2389	21.5851	46.8928
		TCONS_00027057	-	TSS12866	Chr03:3932949-3933333	3.84672	0.0677112	7.62574	5.9447	1.03954	10.8498	1.92053	0.32352	3.51754	19.7561	8.073	31.4392	1.27558	0.0354006	2.51576
		TCONS_00027146	-	TSS12955	Chr03:33822239-33822862	2.88745	0.742491	5.03242	1.80317	0.233198	3.37314	1.74151	0.213982	3.26905	2.05683	0.361801	3.75185	1.23237	0.0436027	2.42113
		TCONS_00052051	-	TSS25333	Chr07:35183098-35183283	2.87848	1.40982	4.34714	0.667352	0.0889447	1.24576	3.91297	2.75616	5.06979	0.81384	0.232533	1.39515	0	0	0
		TCONS_00009033	-	TSS4404	Chr02:9730903-9732200	1.66307	0.418002	2.90815	0.948541	0.0694206	1.82766	0.960512	0.0870524	1.83397	1.03795	0.104957	1.97094	0.439949	0	0.928098

## Sheet: Efficient interactions UP
Group	total	lncRNA
Alubia 124N1 Alubia 55N1 NAG12 CE3 NAG12 SC15	1	TCONS_00067481
Alubia 55N1 NAG12 CE3 NAG12 SC15	4	TCONS_00021763
		TCONS_00036335
		TCONS_00026314
		TCONS_00068464
Alubia 124N1 Alubia 55N1	11	TCONS_00028489
		TCONS_00079655
		TCONS_00008513
		TCONS_00000515
		TCONS_00049084
		TCONS_00030987
		TCONS_00027196
		TCONS_00073620
		TCONS_00068917
		TCONS_00043858
		TCONS_00041199
Alubia 55N1 NAG12 SC15	3	TCONS_00068816
		TCONS_00027057
		TCONS_00041653
Alubia 55N1 NAG12 CE3	2	TCONS_00051526
		TCONS_00076348
NAG12 CE3 NAG12 SC15	12	TCONS_00051956
		TCONS_00023502
		TCONS_00078953
		TCONS_00020877
		TCONS_00079666
		TCONS_00018906
		TCONS_00035389
		TCONS_00017883
		TCONS_00066854
		TCONS_00032145
		TCONS_00032147
		TCONS_00052051
Alubia 55N1	61	TCONS_00076810
		TCONS_00019003
		TCONS_00080791
		TCONS_00060458
		TCONS_00027114
		TCONS_00027174
		TCONS_00054375
		TCONS_00043878
		TCONS_00010658
		TCONS_00052058
		TCONS_00028314
		TCONS_00032404
		TCONS_00032403
		TCONS_00079764
		TCONS_00000369
		TCONS_00057574
		TCONS_00066852
		TCONS_00077332
		TCONS_00079924
		TCONS_00011193
		TCONS_00052016
		TCONS_00005720
		TCONS_00072545
		TCONS_00077712
		TCONS_00068721
		TCONS_00007946
		TCONS_00042815
		TCONS_00080769
		TCONS_00068684
		TCONS_00076798
		TCONS_00068719
		TCONS_00075614
		TCONS_00010659
		TCONS_00010197
		TCONS_00027260
		TCONS_00052017
		TCONS_00027168
		TCONS_00032191
		TCONS_00075005
		TCONS_00080029
		TCONS_00021764
		TCONS_00005962
		TCONS_00073568
		TCONS_00052037
		TCONS_00007960
		TCONS_00080151
		TCONS_00052015
		TCONS_00001901
		TCONS_00008011
		TCONS_00032156
		TCONS_00068714
		TCONS_00053463
		TCONS_00068874
		TCONS_00014294
		TCONS_00044410
		TCONS_00073891
		TCONS_00080620
		TCONS_00035413
		TCONS_00053557
		TCONS_00050793
		TCONS_00048105
Alubia 124N1	17	TCONS_00017858
		TCONS_00025686
		TCONS_00079752
		TCONS_00014283
		TCONS_00072207
		TCONS_00075046
		TCONS_00073747
		TCONS_00045059
		TCONS_00026662
		TCONS_00031060
		TCONS_00060399
		TCONS_00035126
		TCONS_00060349
		TCONS_00073975
		TCONS_00020410
		TCONS_00032063
		TCONS_00051997
NAG12 SC15	30	TCONS_00079272
		TCONS_00003379
		TCONS_00015926
		TCONS_00043884
		TCONS_00047487
		TCONS_00026010
		TCONS_00016604
		TCONS_00017856
		TCONS_00068777
		TCONS_00059601
		TCONS_00043842
		TCONS_00035955
		TCONS_00043211
		TCONS_00027191
		TCONS_00068410
		TCONS_00079782
		TCONS_00032161
		TCONS_00073576
		TCONS_00023420
		TCONS_00002207
		TCONS_00047041
		TCONS_00025163
		TCONS_00043868
		TCONS_00009420
		TCONS_00080641
		TCONS_00020947
		TCONS_00008023
		TCONS_00068740
		TCONS_00079785
		TCONS_00051933
NAG12 CE3	20	TCONS_00036910
		TCONS_00027075
		TCONS_00017921
		TCONS_00080943
		TCONS_00078341
		TCONS_00031689
		TCONS_00068713
		TCONS_00027091
		TCONS_00031690
		TCONS_00053682
		TCONS_00004950
		TCONS_00046848
		TCONS_00020217
		TCONS_00033223
		TCONS_00007185
		TCONS_00075501
		TCONS_00060419
		TCONS_00027120
		TCONS_00027195
		TCONS_00018907

## Sheet: Efficient interactions DOWN
Group	total	lncRNA
Alubia 124N1 Alubia 55N1 NAG12 SC15	3	TCONS_00007988
		TCONS_00080228
		TCONS_00030201
Alubia 55N1 NAG12 CE3 NAG12 SC15	3	TCONS_00081084
		TCONS_00008811
		TCONS_00081062
Alubia 124N1 NAG12 CE3 NAG12 SC15	1	TCONS_00051976
Alubia 124N1 Alubia 55N1	19	TCONS_00036910
		TCONS_00003379
		TCONS_00043129
		TCONS_00037508
		TCONS_00033669
		TCONS_00010395
		TCONS_00060495
		TCONS_00060437
		TCONS_00051970
		TCONS_00073734
		TCONS_00035388
		TCONS_00032164
		TCONS_00068741
		TCONS_00051974
		TCONS_00035389
		TCONS_00016065
		TCONS_00027127
		TCONS_00007185
		TCONS_00051978
Alubia 124N1 NAG12 CE3	1	TCONS_00059247
NAG12 CE3 NAG12 SC15	54	TCONS_00079710
		TCONS_00019003
		TCONS_00066770
		TCONS_00079723
		TCONS_00068685
		TCONS_00080783
		TCONS_00010658
		TCONS_00081101
		TCONS_00079770
		TCONS_00060467
		TCONS_00027161
		TCONS_00081053
		TCONS_00054563
		TCONS_00032116
		TCONS_00081099
		TCONS_00068760
		TCONS_00012371
		TCONS_00073670
		TCONS_00008468
		TCONS_00081067
		TCONS_00063426
		TCONS_00042815
		TCONS_00007941
		TCONS_00027160
		TCONS_00080774
		TCONS_00010659
		TCONS_00081087
		TCONS_00051938
		TCONS_00027168
		TCONS_00079826
		TCONS_00079709
		TCONS_00024334
		TCONS_00068686
		TCONS_00060423
		TCONS_00073663
		TCONS_00007937
		TCONS_00080973
		TCONS_00037468
		TCONS_00081096
		TCONS_00073623
		TCONS_00027183
		TCONS_00062754
		TCONS_00075869
		TCONS_00021654
		TCONS_00065311
		TCONS_00066159
		TCONS_00007972
		TCONS_00044410
		TCONS_00025280
		TCONS_00073618
		TCONS_00051971
		TCONS_00017842
		TCONS_00073662
		TCONS_00024135
Alubia 55N1	46	TCONS_00032039
		TCONS_00032186
		TCONS_00043856
		TCONS_00029183
		TCONS_00063310
		TCONS_00064256
		TCONS_00060441
		TCONS_00027065
		TCONS_00061125
		TCONS_00032040
		TCONS_00053451
		TCONS_00032026
		TCONS_00073733
		TCONS_00007975
		TCONS_00046555
		TCONS_00068711
		TCONS_00075437
		TCONS_00079684
		TCONS_00048273
		TCONS_00022291
		TCONS_00006596
		TCONS_00065068
		TCONS_00032758
		TCONS_00035272
		TCONS_00067390
		TCONS_00032185
		TCONS_00049405
		TCONS_00063440
		TCONS_00031623
		TCONS_00037503
		TCONS_00079742
		TCONS_00073690
		TCONS_00053682
		TCONS_00036954
		TCONS_00018908
		TCONS_00064518
		TCONS_00028666
		TCONS_00079686
		TCONS_00078792
		TCONS_00003638
		TCONS_00073730
		TCONS_00074423
		TCONS_00015175
		TCONS_00064519
		TCONS_00049406
		TCONS_00059198
Alubia 124N1	17	TCONS_00036336
		TCONS_00029987
		TCONS_00051968
		TCONS_00060491
		TCONS_00059601
		TCONS_00038596
		TCONS_00068815
		TCONS_00019839
		TCONS_00033792
		TCONS_00035414
		TCONS_00027057
		TCONS_00009420
		TCONS_00032487
		TCONS_00027146
		TCONS_00052051
		TCONS_00035413
		TCONS_00009033
NAG12 SC15	66	TCONS_00080785
		TCONS_00032073
		TCONS_00081129
		TCONS_00047953
		TCONS_00038338
		TCONS_00017847
		TCONS_00021569
		TCONS_00016696
		TCONS_00007930
		TCONS_00008008
		TCONS_00008017
		TCONS_00058933
		TCONS_00064248
		TCONS_00073747
		TCONS_00037465
		TCONS_00073668
		TCONS_00032034
		TCONS_00073665
		TCONS_00000515
		TCONS_00032130
		TCONS_00079626
		TCONS_00032129
		TCONS_00076798
		TCONS_00079662
		TCONS_00051932
		TCONS_00008918
		TCONS_00052026
		TCONS_00077777
		TCONS_00020538
		TCONS_00060393
		TCONS_00008038
		TCONS_00002206
		TCONS_00008001
		TCONS_00070753
		TCONS_00017840
		TCONS_00052011
		TCONS_00032168
		TCONS_00045770
		TCONS_00036574
		TCONS_00037505
		TCONS_00032050
		TCONS_00079784
		TCONS_00079761
		TCONS_00050966
		TCONS_00043912
		TCONS_00002982
		TCONS_00079791
		TCONS_00079831
		TCONS_00076811
		TCONS_00079722
		TCONS_00005841
		TCONS_00057940
		TCONS_00079711
		TCONS_00068714
		TCONS_00020410
		TCONS_00079783
		TCONS_00079701
		TCONS_00032124
		TCONS_00033324
		TCONS_00073703
		TCONS_00060430
		TCONS_00028488
		TCONS_00022440
		TCONS_00032850
		TCONS_00006063
		TCONS_00060486
NAG12 CE3	37	TCONS_00017869
		TCONS_00073600
		TCONS_00073714
		TCONS_00037496
		TCONS_00027114
		TCONS_00080828
		TCONS_00032051
		TCONS_00076351
		TCONS_00068789
		TCONS_00057574
		TCONS_00077332
		TCONS_00068690
		TCONS_00037490
		TCONS_00070377
		TCONS_00073667
		TCONS_00035951
		TCONS_00079651
		TCONS_00051942
		TCONS_00060522
		TCONS_00029662
		TCONS_00073692
		TCONS_00068806
		TCONS_00073661
		TCONS_00032061
		TCONS_00027159
		TCONS_00052044
		TCONS_00017853
		TCONS_00018386
		TCONS_00060415
		TCONS_00005307
		TCONS_00081093
		TCONS_00073669
		TCONS_00067556
		TCONS_00068687
		TCONS_00034359
		TCONS_00053463
		TCONS_00035828
