# Supplementary material for: Transcriptomic analysis of Mesoamerican and Andean Phaseolus vulgaris accessions revealed mRNAs and lncRNAs associated with strain selectivity during symbiosis
Source: Sci Rep. 2022 Feb 16;12:2614. doi: 10.1038/s41598-022-06566-0 (PMC8850587; doi:10.1038/s41598-022-06566-0)
Supplement: Supplementary file 11 — Supplementary Table S10. [file 41598_2022_6566_MOESM11_ESM.xlsx]

## Sheet: Sheet1
Gene	Primer sequence
Phvul.004G161500	Fw: 5´-CGCCGCAATATGCCTTTGTAC-3´
	Rv: 5´-TGGGTGGGGTTGTATTTGGTT-3´
Phvul.011G083500	Fw: 5´-GCGTGAATGCTGAGAATCTGGA-3´
	Rv: 5´-GGGTTGAGAATCTTGGGAACTGA-3´
Phvul.004G045800	Fw: 5´-CCCTGCAATCCTTTTGCCAAA-3´
	Rv: 5´-GGGTTGAGAATCTTGGGAACTGA-3´
Phvul.008G240700	Fw: 5´-CCCTCTCACTGGCTTTTCTTCA-3´
	Rv: 5´-ACCCCTAAAGACACAGACGTT-3´
Phvul.011G030300	Fw: 5´-CCAGGCTGAAGTCTCCATCAA-3´
	Rv: 5´-GTGGACGGTGAGGTATGAACTG-3´
Phvul.003G224800	Fw: 5´-CATGTGTCTGTTCTCGGGGACTA-3´
	Rv: 5´-CGGCAGCTAGATACGAATAAAGGAG-3´
Phvul.001G029200	Fw: 5´-CACGTCCAAACCCTTCACTCA-3´
	Rv: 5´-CCTGAAAGTGGTGTGATGCCAT-3´
Phvul.011G106300	Fw: 5´-ACAGCGTGGTGGTTCATGC-3´
	Rv: 5´-CCTGCAAGCCACACAGTTCA-3´
Phvul.003G147600	Fw: 5’-TCCTTTCCCGAAGAGCCA-3’
	Rv: 5’-GATGAGTCCACCCCTTGTGG -3’
EF1-α	Fw: 5’-AACTACCACCGGCCACTTGAT-3’
	Fw: 5’-AGCACCCAGGCATACTTGAAT-3’
